# Supplementary material for: Sequence Composition of Bacterial Chromosome Clones in a Transgressive Root-Knot Nematode Resistance Chromosome Region in Tetraploid Cotton
Source: Front Plant Sci. 2020 Dec 14;11:574486. doi: 10.3389/fpls.2020.574486 (PMC7767830; doi:10.3389/fpls.2020.574486)
Supplement: Supplementary Tables 1, 2 — Chr11 (S1) and Chr 21 (S2) BAC mapping to Gossypium hirsutum TM-1 genome (https://www.cottongen.org/analysis/189)., [file Table_1.XLSX]

## Sheet: Table S1 Chr11-TM1
Table S1 Chr11 BAC mapping to Gossypium hirsutum TM1 genome (https://www.cottongen.org/analysis/189)
	Query id	Subject id	identity %	alignment length	mismatches	gap openings	q.start	q.end	s.start	s.end	e-value	hit
1	Chr11_1_BNL2650_00003	A11	99.94	14694	7	1	4	14697	114269244	114254553	0	27084
1	Chr11_1_BNL2650_00001	A11	99.87	769	1	0	1	769	114242628	114243396	0	1415
1	Chr11_1_BNL2650_00002	A11	99.98	28988	3	3	1	28986	114242624	114213638	0	53494
			99.93	44451	11	4			55606
3	Chr11_2_CIR069_00002	A11	100	5495	0	0	1	5495	113695563	113690069	0	10148
3	Chr11_2_CIR069_00006	A11	99.68	2809	2	2	1	2809	113687315	113690116	0	5131
3	Chr11_2_CIR069_00004	A11	99.98	4187	1	0	1	4187	113687254	113683068	0	7727
3	Chr11_2_CIR069_00001	A11	99.75	6833	15	2	1	6831	113682917	113676085	0	12523
3	Chr11_2_CIR069_00007	A11	100	246	0	0	1	246	113675932	113675687	4e-126	455
3	Chr11_2_CIR069_00008	A11	100	173	0	0	1	173	113675312	113675484	1e-85	320
3	Chr11_2_CIR069_00005	A11	100	271	0	0	1	271	113674602	113674332	2e-138	501
3	Chr11_2_CIR069_00005	A11	99.98	8012	0	1	297	8308	113674352	113666343	0	14783
3	Chr11_2_CIR069_00003	A11	99.64	19488	20	11	52	19495	113666225	113646745	0	35547
3	Chr11_2_CIR069_00003	A11	92.22	90	2	3	1	88	113665333	113665419	7e-24	122
3	Chr11_2_CIR069_00003	A11	99.47	11676	25	14	19487	31135	113646709	113635044	0	21184
			99.1564	59280	65	33			60519
4	Chr11_3_UCR108_00001	A11	99.85	2589	4	0	1	2589	113584304	113581716	0	4759
4	Chr11_3_UCR108_00002	A11	99.53	2995	14	0	1155	4149	113584086	113587080	0	5454
4	Chr11_3_UCR108_00013	A11	100	166	0	0	1	166	113581308	113581473	8e-82	307
4	Chr11_3_UCR108_00002	A11	99.36	1862	11	1	1	1861	113579916	113581777	0	3371
4	Chr11_3_UCR108_00003	A11	99.04	14838	67	30	9406	24201	113565173	113579977	0	26544
4	Chr11_3_UCR108_00004	A11	98.13	107	1	1	2245	2351	113564708	113564603	3e-43	185
4	Chr11_3_UCR108_00003	A11	99.88	9396	9	2	1	9395	113555829	113565223	0	17289
4	Chr11_3_UCR108_00004	A11	99.92	1295	0	1	1	1295	113555804	113554511	0	2385
4	Chr11_3_UCR108_00004	A11	99.84	8588	10	3	1306	9891	113554563	113545978	0	15778
4	Chr11_3_UCR108_00005	A11	99.85	7526	9	2	1	7524	113546027	113538502	0	13836
4	Chr11_3_UCR108_00006	A11	98.92	1581	6	3	1	1579	113538456	113536885	0	2815
4	Chr11_3_UCR108_00007	A11	99.86	5069	5	2	8	5074	113536442	113531374	0	9321
4	Chr11_3_UCR108_00008	A11	99.65	5207	11	5	1	5205	113531384	113526183	0	9509
4	Chr11_3_UCR108_00009	A11	99.8	3415	7	0	1	3415	113522777	113526191	0	6268
4	Chr11_3_UCR108_00012	A11	99.41	1178	6	1	1	1177	113518955	113517778	0	2135
4	Chr11_3_UCR108_00010	A11	100	993	0	0	1	993	113518953	113519945	0	1834
4	Chr11_3_UCR108_00011	A11	99.54	2173	6	3	1	2172	113517796	113515627	0	3954
4	Chr11_3_UCR108_00011	A11	99.71	693	2	0	2183	2875	113515679	113514987	0	1269
			99.5717	69671	168	54			69317
5	Chr11_4_UCR102_00001	A11	99.69	6550	15	4	22910	29457	113470717	113477263	0	11980
5	Chr11_4_UCR102_00001	A11	98.76	5341	33	11	17571	22907	113457209	113462520	0	9467
5	Chr11_4_UCR102_00001	A11	99.15	12299	61	10	5081	17362	113444851	113457122	0	22090
5	Chr11_4_UCR102_00002	A11	99.51	4865	14	5	1	4859	113440694	113445554	0	8842
5	Chr11_4_UCR102_00001	A11	98.9	6299	42	11	3	6281	113435023	113441314	0	11225
5	Chr11_4_UCR102_00003	A11	99.5	3020	9	6	4813	7827	113432342	113435360	0	5489
			99.2517	38374	174	47			44921
6	Chr11_5_UCR91_00003	A11	98.91	2751	12	9	1	2751	113223741	113221009	0	4898
6	Chr11_5_UCR91_00006	A11	99.15	4002	20	4	1	3994	113223692	113227687	0	7190
6	Chr11_5_UCR91_00001	A11	99.7	5919	16	1	34130	40046	113214952	113220870	0	10829
6	Chr11_5_UCR91_00005	A11	98.97	4263	41	2	1	4261	113211226	113215487	0	7625
6	Chr11_5_UCR91_00001	A11	99.45	13903	57	5	20767	34665	113196900	113210787	0	25235
6	Chr11_5_UCR91_00001	A11	99.58	8318	13	16	11922	20226	113188606	113196914	0	15147
6	Chr11_5_UCR91_00007	A11	99.08	1083	8	2	1840	2921	113187933	113186852	0	1943
6	Chr11_5_UCR91_00001	A11	99.06	746	5	2	11181	11924	113187490	113188235	0	1338
6	Chr11_5_UCR91_00007	A11	99.26	1488	5	4	1	1485	113186907	113185423	0	2682
6	Chr11_5_UCR91_00007	A11	98.01	352	4	2	1485	1833	113185353	113185002	4e-171	608
			99.117	42825	181	47			38739
7	Chr11_6_UCR61_00005	A11	99.53	429	2	0	2814	3242	113250876	113250448	0	782
7	Chr11_6_UCR61_00004	A11	99.72	2904	7	1	1	2904	113250509	113247607	0	5317
7	Chr11_6_UCR61_00021	A11	99.3	6318	31	10	725	7033	113187171	113193484	0	11411
7	Chr11_6_UCR61_00021	A11	99.3	714	4	1	1	714	113186618	113187330	0	1290
7	Chr11_6_UCR61_00025	A11	98.95	476	3	1	1	476	113186297	113186770	0	850
7	Chr11_6_UCR61_00021	A11	99.48	580	3	0	7107	7686	113185779	113186358	0	1055
7	Chr11_6_UCR61_00035	A11	98.91	366	2	2	1	365	113185120	113185484	0	652
7	Chr11_6_UCR61_00046	A11	99.62	1838	6	1	961	2797	113185001	113183164	0	3354
7	Chr11_6_UCR61_00005	A11	99.68	2813	9	0	1	2813	113183041	113180229	0	5145
7	Chr11_6_UCR61_00005	A11	98.64	4560	19	10	3241	7794	113180233	113175711	0	8037
7	Chr11_6_UCR61_00021	A11	98.01	351	6	1	7723	8072	113177557	113177907	2e-170	608
7	Chr11_6_UCR61_00053	A11	99	1401	7	3	1	1397	113174645	113173248	0	2503
7	Chr11_6_UCR61_00053	A11	99.63	816	2	1	1511	2326	113173152	113172338	0	1489
7	Chr11_6_UCR61_00007	A11	99.67	598	2	0	2377	2974	113171403	113172000	0	1094
7	Chr11_6_UCR61_00002	A11	99.65	6646	9	2	1	6646	113168723	113162092	0	12133
7	Chr11_6_UCR61_00007	A11	99.02	2652	5	5	1	2631	113168716	113171367	0	4734
7	Chr11_6_UCR61_00016	A11	98.11	371	7	0	1	371	113162055	113161685	0	647
7	Chr11_6_UCR61_00049	A11	100	125	0	0	1	125	113162055	113161931	3e-59	231
7	Chr11_6_UCR61_00043	A11	100	394	0	0	1	394	113161347	113161740	0	728
7	Chr11_6_UCR61_00003	A11	99.85	3245	5	0	1	3245	113160968	113157724	0	5965
7	Chr11_6_UCR61_00027	A11	99.15	1412	11	1	1	1411	113157527	113156116	0	2540
7	Chr11_6_UCR61_00051	A11	99.18	243	2	0	1	243	113156429	113156187	4e-121	438
7	Chr11_6_UCR61_00015	A11	97.15	421	0	1	1	409	113156177	113155757	0	701
7	Chr11_6_UCR61_00017	A11	100	178	0	0	1	178	113155739	113155562	2e-88	329
7	Chr11_6_UCR61_00010	A11	98.79	413	5	0	1	413	113155492	113155080	0	736
7	Chr11_6_UCR61_00063	A11	100	185	0	0	1	185	113155024	113154840	2e-92	342
7	Chr11_6_UCR61_00009	A11	97.87	470	5	1	1	470	113154761	113155225	0	808
7	Chr11_6_UCR61_00032	A11	100	277	0	0	1	277	113154546	113154822	3e-143	512
7	Chr11_6_UCR61_00045	A11	100	345	0	0	1	345	113154226	113154570	0	638
7	Chr11_6_UCR61_00018	A11	96.54	809	7	4	1	789	113152841	113153648	0	1319
7	Chr11_6_UCR61_00036	A11	100	1543	0	0	1	1543	113150723	113152265	0	2850
7	Chr11_6_UCR61_00039	A11	100	387	0	0	1	387	113150491	113150105	0	715
7	Chr11_6_UCR61_00012	A11	99.91	4521	4	0	1	4521	113149766	113145246	0	8327
7	Chr11_6_UCR61_00029	A11	99.77	873	2	0	1	873	113145277	113144405	0	1602
7	Chr11_6_UCR61_00030	A11	100	344	0	0	1	344	113143914	113144257	2e-180	636
7	Chr11_6_UCR61_00044	A11	99.51	205	1	0	1	205	113143580	113143784	1e-101	374
7	Chr11_6_UCR61_00008	A11	100	194	0	0	1	194	113143383	113143576	3e-97	359
7	Chr11_6_UCR61_00013	A11	99.92	7284	6	0	1	7284	113142546	113135263	0	13418
7	Chr11_6_UCR61_00014	A11	98.55	207	2	1	1	207	113135387	113135182	7e-99	364
7	Chr11_6_UCR61_00054	A11	96.23	371	0	1	1	357	113135177	113134807	4e-168	595
7	Chr11_6_UCR61_00042	A11	100	298	0	0	1	298	113134821	113134524	6e-155	551
7	Chr11_6_UCR61_00020	A11	99.31	1164	7	1	1	1164	113133813	113132651	0	2104
7	Chr11_6_UCR61_00047	A11	100	277	0	0	1	277	113133789	113134065	3e-143	512
7	Chr11_6_UCR61_00022	A11	99.76	847	2	0	1	847	113131954	113132800	0	1554
7	Chr11_6_UCR61_00024	A11	99.78	2272	5	0	981	3252	113129744	113132015	0	4169
7	Chr11_6_UCR61_00024	A11	100	860	0	0	1	860	113128780	113129639	0	1589
7	Chr11_6_UCR61_00048	A11	100	327	0	0	1	327	113128623	113128297	5e-171	604
7	Chr11_6_UCR61_00058	A11	99.75	1215	3	0	1	1215	113128155	113126941	0	2228
7	Chr11_6_UCR61_00055	A11	99.83	599	1	0	1	599	113126020	113125422	0	1101
7	Chr11_6_UCR61_00026	A11	99.73	1473	4	0	1	1473	113125483	113124011	0	2699
7	Chr11_6_UCR61_00060	A11	99.99	9492	1	0	19014	28505	113114363	113123854	0	17523
7	Chr11_6_UCR61_00060	A11	99.99	16830	2	0	5	16834	113097533	113114362	0	31069
			99.3612	90600	190	47			72809
8	Chr11_7_MUSB1076_00025	A11	100	759	0	0	1	759	112947856	112948614	0	1402
8	Chr11_7_MUSB1076_00019	A11	100	350	0	0	1	350	112947747	112947398	0	647
8	Chr11_7_MUSB1076_00020	A11	100	349	0	0	1	349	112947017	112947365	0	645
8	Chr11_7_MUSB1076_00001	A11	99.92	12499	0	1	6390	18888	112933312	112945800	0	23017
8	Chr11_7_MUSB1076_00001	A11	99.98	6380	0	1	1	6379	112926966	112933345	0	11775
8	Chr11_7_MUSB1076_00002	A11	99.84	4268	6	1	1	4268	112922432	112926698	0	7841
8	Chr11_7_MUSB1076_00010	A11	99.4	333	1	1	1	332	112922161	112922493	2e-170	603
8	Chr11_7_MUSB1076_00014	A11	99.9	8353	4	4	1	8351	112922027	112913677	0	15378
8	Chr11_7_MUSB1076_00014	A11	99.95	4367	2	0	8362	12728	112913782	112909416	0	8054
8	Chr11_7_MUSB1076_00030	A11	99.29	283	0	2	1	282	112913041	112912760	1e-142	510
8	Chr11_7_MUSB1076_00018	A11	100	299	0	0	1	299	112908984	112909282	2e-155	553
8	Chr11_7_MUSB1076_00032	A11	100	197	0	0	1	197	112908589	112908785	6e-99	364
8	Chr11_7_MUSB1076_00013	A11	99.59	244	1	0	1	244	112907458	112907215	2e-123	446
8	Chr11_7_MUSB1076_00015	A11	100	337	0	0	1	337	112907255	112906919	2e-176	623
8	Chr11_7_MUSB1076_00009	A11	99.18	245	2	0	1	245	112906833	112907077	3e-122	442
8	Chr11_7_MUSB1076_00022	A11	100	579	0	0	1	579	112906283	112906861	0	1070
8	Chr11_7_MUSB1076_00027	A11	99.2	125	1	0	1	125	112906193	112906317	2e-57	226
8	Chr11_7_MUSB1076_00029	A11	99.2	125	1	0	1	125	112903759	112903635	2e-57	226
8	Chr11_7_MUSB1076_00031	A11	99.2	125	1	0	1	125	112903680	112903556	2e-57	226
8	Chr11_7_MUSB1076_00005	A11	98.98	197	1	1	1	196	112900440	112900244	4e-95	351
8	Chr11_7_MUSB1076_00023	A11	99.54	5634	1	4	586	6195	112900087	112905719	0	10237
8	Chr11_7_MUSB1076_00003	A11	99.55	220	1	0	1	220	112899673	112899892	5e-110	401
8	Chr11_7_MUSB1076_00016	A11	99.69	1292	4	0	121	1412	112899594	112898303	0	2364
8	Chr11_7_MUSB1076_00023	A11	99.77	433	1	0	1	433	112899533	112899965	0	795
8	Chr11_7_MUSB1076_00017	A11	100	208	0	0	1	208	112898905	112898698	5e-105	385
8	Chr11_7_MUSB1076_00007	A11	99.69	1907	5	1	1	1906	112896402	112898308	0	3487
8	Chr11_7_MUSB1076_00004	A11	100	125	0	0	1	125	112896312	112896436	3e-59	231
8	Chr11_7_MUSB1076_00012	A11	99.83	21842	29	7	696	22532	112873654	112895491	0	40115
8	Chr11_7_MUSB1076_00012	A11	99.85	685	1	0	1	685	112873025	112873709	0	1260
8	Chr11_7_MUSB1076_00028	A11	99.95	6141	2	1	1	6141	112873020	112866881	0	11322
8	Chr11_7_MUSB1076_00008	A11	96.8	125	4	0	1	125	112871442	112871318	2e-52	209
8	Chr11_7_MUSB1076_00008	A11	100	125	0	0	1	125	112866942	112866818	3e-59	231
8	Chr11_7_MUSB1076_00021	A11	99.2	125	1	0	1	125	112866942	112866818	2e-57	226
8	Chr11_7_MUSB1076_00028	A11	99.53	1475	6	1	6232	7706	112866817	112865344	0	2684
8	Chr11_7_MUSB1076_00028	A11	99.57	2320	9	1	7779	10097	112865395	112863076	0	4228
8	Chr11_7_MUSB1076_00028	A11	99.27	683	2	2	10349	11028	112863019	112862337	0	1230
			99.6075	83754	86	28			86277
2	Chr11_8_CIR316_00002	A11	99.19	2597	16	5	5110	7705	112771609	112774201	0	4674
2	Chr11_8_CIR316_00002	A11	98.8	4748	25	7	1	4720	112766871	112771614	0	8423
2	Chr11_8_CIR316_00001	A11	99.53	4246	12	2	37456	41700	112762625	112766863	0	7723
2	Chr11_8_CIR316_00001	A11	99.34	35803	109	67	1583	37362	112726928	112762627	0	64698
2	Chr11_8_CIR316_00003	A11	99.39	1301	3	5	16192	17492	112716925	112715630	0	2353
2	Chr11_8_CIR316_00003	A11	98.55	4408	14	32	17484	21873	112715555	112711180	0	7740
2	Chr11_8_CIR316_00003	A11	98.96	2595	14	11	6584	9177	112711965	112709383	0	4630
2	Chr11_8_CIR316_00004	A11	99.51	6082	14	11	1	6073	112709443	112703369	0	11051
2	Chr11_8_CIR316_00004	A11	99.73	16525	33	8	6147	22664	112703367	112686848	0	30256
2	Chr11_8_CIR316_00004	A11	99.88	5759	6	1	22675	28432	112686899	112681141	0	10595
			99.288	84064	246	149			93060
9	Chr11_9_UCR49_00002	A11	99.7	24191	37	17	5	24181	112652734	112628566	0	44235
9	Chr11_9_UCR49_00002	A11	99.64	17594	42	11	24192	41777	112628617	112611037	0	32123
9	Chr11_9_UCR49_00001	A11	99.76	8498	17	3	8	8502	112611055	112602558	0	15579
9	Chr11_9_UCR49_00001	A11	99.63	6675	17	1	8496	15162	112597747	112591073	0	12181
			99.6825	56958	113	32			61661
10	Chr11_10_CM140_NAU1232_00005	A11	100	1717	0	0	1	1717	110940381	110938665	0	3171
10	Chr11_10_CM140_NAU1232_00004	A11	99.97	10533	0	3	30556	41086	110940280	110950811	0	19431
10	Chr11_10_CM140_NAU1232_00004	A11	99.96	25436	5	4	5569	31002	110913324	110938756	0	46911
10	Chr11_10_CM140_NAU1232_00004	A11	99.82	5091	6	3	470	5558	110908286	110913375	0	9348
10	Chr11_10_CM140_NAU1232_00002	A11	100	2229	0	0	1	2229	110904764	110906992	0	4117
10	Chr11_10_CM140_NAU1232_00003	A11	99.72	1082	3	0	1	1082	110901322	110902403	0	1982
10	Chr11_10_CM140_NAU1232_00008	A11	99.86	4160	4	2	1	4160	110901309	110897152	0	7648
10	Chr11_10_CM140_NAU1232_00006	A11	99.43	352	0	2	1	352	110897208	110896859	0	638
10	Chr11_10_CM140_NAU1232_00007	A11	99.96	16240	1	5	1	16239	110896522	110880287	0	29951
			99.8578	66840	19	19			60094
11	Chr11_11_NAU2152_00001	A11	99.73	5900	0	8	1	5892	109899011	109904902	0	10792
11	Chr11_11_NAU2152_00002	A11	99.96	5276	0	2	1	5276	109893703	109898976	0	9731
11	Chr11_11_NAU2152_00003	A11	99.92	15391	4	6	22405	37788	109878067	109893456	0	28349
11	Chr11_11_NAU2152_00003	A11	99.98	13943	2	1	8390	22331	109864177	109878119	0	25730
11	Chr11_11_NAU2152_00003	A11	100	7611	0	0	1	7611	109856252	109863862	0	14055
11	Chr11_11_NAU2152_00004	A11	100	1921	0	0	15757	17677	109854218	109856138	0	3548
11	Chr11_11_NAU2152_00004	A11	99.99	15742	0	1	5	15746	109838527	109854267	0	29063
			99.94	65784	6	18			66375
12	Chr11_12_BNL1231_00001	A11	99.81	17226	1	3	56	17278	109616277	109599081	0	31599
12	Chr11_12_BNL1231_00010	A11	100	724	0	0	1	724	109599088	109598365	0	1338
12	Chr11_12_BNL1231_00011	A11	100	304	0	0	1	304	109598069	109598372	3e-158	562
12	Chr11_12_BNL1231_00009	A11	99.77	4767	9	2	1	4767	109592832	109597596	0	8741
12	Chr11_12_BNL1231_00013	A11	100	326	0	0	1	326	109592758	109593083	2e-170	603
12	Chr11_12_BNL1231_00002	A11	99.99	7606	0	1	1	7605	109585214	109592819	0	14039
12	Chr11_12_BNL1231_00006	A11	100	1863	0	0	1	1863	109584666	109582804	0	3441
12	Chr11_12_BNL1231_00003	A11	100	16113	0	0	1	16113	109582811	109566699	0	29756
12	Chr11_12_BNL1231_00012	A11	99.96	2406	0	1	1	2405	109566706	109564301	0	4436
12	Chr11_12_BNL1231_00005	A11	100	246	0	0	1	246	109564308	109564063	1e-124	455
12	Chr11_12_BNL1231_00005	A11	99.98	4524	1	0	1635	6158	109564062	109559539	0	8349
12	Chr11_12_BNL1231_00007	A11	99.98	6352	0	1	1	6351	109557828	109551477	0	11723
12	Chr11_12_BNL1231_00005	A11	99.93	1392	0	1	247	1638	109557820	109559210	0	2564
12	Chr11_12_BNL1231_00004	A11	99.94	1587	0	1	1	1586	109549098	109547512	0	2924
12	Chr11_12_BNL1231_00008	A11	100	2388	0	0	1	2388	109549072	109551459	0	4410
12	Chr11_12_BNL1231_00004	A11	99.88	23371	4	8	1597	24967	109547563	109524216	0	42992
12	Chr11_12_BNL1231_00016	A11	99.98	4118	0	1	1	4118	109520161	109524277	0	7598
12	Chr11_12_BNL1231_00015	A11	99.99	17184	0	1	1	17183	109519757	109502574	0	31726
12	Chr11_12_BNL1231_00018	A11	100	294	0	0	127	420	109502107	109502400	2e-152	544
12	Chr11_12_BNL1231_00017	A11	99.21	504	4	0	1	504	109501919	109501416	0	909
12	Chr11_12_BNL1231_00014	A11	99.93	2743	2	0	1	2743	109498698	109501440	0	5055
12	Chr11_12_BNL1231_00020	A11	99.4	502	0	1	1	502	109498576	109498078	0	907
12	Chr11_12_BNL1231_00019	A11	99.99	13831	2	0	1	13831	109497635	109483805	0	25531
12	Chr11_12_BNL1231_00019	A11	100	20096	0	1	14003	34098	109483653	109463559	0	37104
			99.9058	150467	23	22			152718
13	Chr11_13_Gh288_00001	A11	99.98	4183	0	1	5	4187	109140836	109136655	0	7718
13	Chr11_13_Gh288_00002	A11	99.82	6222	1	2	1	6222	109136666	109130455	0	11422
13	Chr11_13_Gh288_00002	A11	100	714	0	0	6418	7131	109130506	109129793	0	1319
13	Chr11_13_Gh288_00003	A11	99.96	7817	0	2	1	7817	109129800	109121987	0	14416
13	Chr11_13_Gh288_00021	A11	100	361	0	0	1	361	109121997	109121637	0	667
13	Chr11_13_Gh288_00004	A11	100	2475	0	0	1	2475	109119033	109116559	0	4571
13	Chr11_13_Gh288_00014	A11	100	2671	0	0	1	2671	109118972	109121642	0	4933
13	Chr11_13_Gh288_00005	A11	100	1217	0	0	1	1217	109116565	109115349	0	2248
13	Chr11_13_Gh288_00006	A11	100	1661	0	0	1	1661	109115356	109113696	0	3068
13	Chr11_13_Gh288_00016	A11	99.98	6554	0	1	1	6554	109113709	109107157	0	12096
13	Chr11_13_Gh288_00007	A11	100	2881	0	0	1	2881	109107164	109104284	0	5321
13	Chr11_13_Gh288_00008	A11	100	2375	0	0	1	2375	109104291	109101917	0	4386
13	Chr11_13_Gh288_00012	A11	100	3727	0	0	1	3727	109098198	109101924	0	6883
13	Chr11_13_Gh288_00011	A11	99.99	7406	0	1	1	7406	109090805	109098209	0	13670
13	Chr11_13_Gh288_00009	A11	99.97	5780	1	1	1	5780	109086710	109080932	0	10661
13	Chr11_13_Gh288_00015	A11	100	4217	0	0	1	4217	109086649	109090865	0	7788
13	Chr11_13_Gh288_00017	A11	99.79	472	1	0	1	472	109080867	109080396	0	867
13	Chr11_13_Gh288_00022	A11	100	188	0	0	1	188	109080806	109080993	5e-94	348
13	Chr11_13_Gh288_00019	A11	100	150	0	0	1	150	109079854	109079705	5e-73	278
13	Chr11_13_Gh288_00020	A11	99.51	205	0	1	1	205	109079385	109079182	4e-101	372
13	Chr11_13_Gh288_00010	A11	99.61	6584	23	3	1	6584	109073972	109080552	0	12011
13	Chr11_13_Gh288_00013	A11	100	4232	0	0	1	4232	109071639	109067408	0	7816
			99.9368	72092	26	12			73428
14	Chr11_14_BNL3279_00013	A11	99.97	6236	2	0	707	6942	108382583	108388818	0	11505
14	Chr11_14_BNL3279_00013	A11	99.85	655	0	1	1	655	108381956	108382609	0	1203
14	Chr11_14_BNL3279_00011	A11	100	171	0	0	1	171	108380489	108380659	1e-84	316
14	Chr11_14_BNL3279_00010	A11	99.94	4727	0	3	1	4727	108375327	108380050	0	8709
14	Chr11_14_BNL3279_00007	A11	99.7	329	0	1	1	329	108374858	108374531	3e-169	601
14	Chr11_14_BNL3279_00008	A11	99.57	8591	33	4	1	8591	108374858	108366272	0	15657
14	Chr11_14_BNL3279_00009	A11	100	319	0	0	1	319	108374845	108375163	1e-166	590
14	Chr11_14_BNL3279_00013	A11	97.85	1071	19	4	1	1070	108374845	108375912	0	1847
14	Chr11_14_BNL3279_00007	A11	100	773	0	0	411	1183	108374474	108373702	0	1428
14	Chr11_14_BNL3279_00012	A11	98.32	537	7	2	1	536	108364028	108363493	0	941
14	Chr11_14_BNL3279_00005	A11	99.96	2253	1	0	1	2253	108364025	108366277	0	4156
14	Chr11_14_BNL3279_00006	A11	99.1	443	4	0	1	443	108363501	108363059	0	797
14	Chr11_14_BNL3279_00004	A11	98.41	8514	97	32	3633	12145	108348581	108340105	0	14940
14	Chr11_14_BNL3279_00002	A11	99.39	2603	1	7	5540	8142	108334079	108336666	0	4706
14	Chr11_14_BNL3279_00002	A11	99.59	5133	1	11	1	5130	108328680	108333795	0	9347
14	Chr11_14_BNL3279_00001	A11	99.91	18569	8	5	1	18567	108328616	108310055	0	34199
14	Chr11_14_BNL3279_00001	A11	99.25	6095	45	1	18097	24191	108304432	108310525	0	10999
			99.4594	67019	218	71			84386
15	Chr11_15_CIR003_00001	A11	99.9	5153	0	3	5	5154	108043607	108038457	0	9483
15	Chr11_15_CIR003_00001	A11	99.96	27009	2	1	5165	32173	108038510	108011511	0	49808
15	Chr11_15_CIR003_00003	A11	99.58	240	1	0	1	240	108011510	108011271	4e-121	438
15	Chr11_15_CIR003_00004	A11	100	4644	0	0	1	4644	108011224	108006581	0	8576
15	Chr11_15_CIR003_00006	A11	99.73	374	0	1	1	374	108006024	108005652	0	684
15	Chr11_15_CIR003_00007	A11	99.31	583	4	0	1	583	108005713	108005131	0	1055
15	Chr11_15_CIR003_00009	A11	98.58	141	2	0	1	141	107995147	107995287	1e-64	250
15	Chr11_15_CIR003_00004	A11	99.9	1968	1	1	4655	6622	107994556	107992590	0	3622
15	Chr11_15_CIR003_00010	A11	100	501	0	0	1	501	107992348	107991848	0	926
15	Chr11_15_CIR003_00005	A11	100	202	0	0	1	202	107992321	107992522	1e-101	374
15	Chr11_15_CIR003_00011	A11	100	177	0	0	1	177	107991503	107991327	6e-88	327
15	Chr11_15_CIR003_00008	A11	99.88	4900	6	0	1	4900	107991388	107986489	0	9016
15	Chr11_15_CIR003_00002	A11	100	241	0	0	171	411	107986248	107986488	4e-123	446
15	Chr11_15_CIR003_00012	A11	100	7261	0	0	22957	30217	107978941	107986201	0	13409
15	Chr11_15_CIR003_00012	A11	99.98	22881	0	3	5	22881	107956014	107978894	0	42228
			99.788	76275	16	9			87593
16	Chr11_16_NAU6507_00022	A11	99.78	454	0	1	1	454	107109070	107109522	0	832
16	Chr11_16_NAU6507_00021	A11	100	181	0	0	1	181	107108697	107108517	4e-90	335
16	Chr11_16_NAU6507_00020	A11	99.4	1824	10	1	1	1823	107106035	107107858	0	3306
16	Chr11_16_NAU6507_00019	A11	99.81	1048	2	0	1	1048	107104836	107105883	0	1925
16	Chr11_16_NAU6507_00018	A11	100	1340	0	0	1	1340	107103380	107104719	0	2475
16	Chr11_16_NAU6507_00017	A11	99.81	10310	0	2	1	10291	107093003	107103311	0	18910
16	Chr11_16_NAU6507_00016	A11	100	3496	0	0	505	4000	107089442	107092937	0	6457
16	Chr11_16_NAU6507_00016	A11	100	414	0	0	1	414	107088975	107089388	0	765
16	Chr11_16_NAU6507_00014	A11	100	230	0	0	1	230	107088422	107088651	3e-117	425
16	Chr11_16_NAU6507_00013	A11	100	643	0	0	1	643	107086612	107087254	0	1188
16	Chr11_16_NAU6507_00012	A11	100	162	0	0	1	162	107086266	107086427	1e-79	300
16	Chr11_16_NAU6507_00011	A11	100	374	0	0	1	374	107085866	107086239	0	691
16	Chr11_16_NAU6507_00010	A11	100	189	0	0	1	189	107084563	107084375	1e-93	350
16	Chr11_16_NAU6507_00010	A11	99.53	1266	6	0	182	1447	107084554	107085819	0	2305
16	Chr11_16_NAU6507_00009	A11	99.98	8950	0	1	1	8948	107074944	107083893	0	16515
16	Chr11_16_NAU6507_00008	A11	100	175	0	0	1	175	107073796	107073970	8e-87	324
16	Chr11_16_NAU6507_00015	A11	99.24	1048	7	1	1	1048	107073463	107074509	0	1890
16	Chr11_16_NAU6507_00006	A11	100	162	0	0	1	162	107072123	107072284	1e-79	300
16	Chr11_16_NAU6507_00005	A11	100	875	0	0	1	875	107069885	107069011	0	1616
16	Chr11_16_NAU6507_00004	A11	99.99	14030	2	0	1	14030	107054990	107069019	0	25898
16	Chr11_16_NAU6507_00003	A11	100	1027	0	0	1	1027	107053970	107054996	0	1897
16	Chr11_16_NAU6507_00002	A11	100	4360	0	0	725	5084	107049671	107054030	0	8052
16	Chr11_16_NAU6507_00002	A11	98.49	595	7	2	57	651	107049130	107049722	0	1048
16	Chr11_16_NAU6507_00001	A11	99.99	7932	1	0	1	7932	107041260	107049191	0	14643
			99.8342	61085	35	8			68262
17	Chr11_17_NAU5505_00001	A11	100	10684	0	0	5	10688	104155963	104145280	0	19730
17	Chr11_17_NAU5505_00005	A11	99.84	15840	4	5	1	15838	104145155	104129335	0	29096
17	Chr11_17_NAU5505_00005	A11	99.87	21796	15	6	15885	37672	104129324	104107535	0	40077
17	Chr11_17_NAU5505_00005	A11	99.76	13880	15	5	37660	51537	104107494	104093631	0	25435
17	Chr11_17_NAU5505_00005	A11	99.69	11106	25	5	51872	62968	104093544	104082439	0	20312
17	Chr11_17_NAU5505_00005	A11	99.25	10710	54	15	62962	73653	104082567	104071866	0	19311
			99.735	84016	113	36			84097
18	Chr11_18_Gh300_00002	A11	92.68	205	13	1	16983	17187	102878698	102878900	1e-75	294
18	Chr11_18_Gh300_00002	A11	99.97	16971	0	5	1	16971	102861832	102878797	0	31307
18	Chr11_18_Gh300_00001	A11	99.99	29830	0	4	1	29828	102832014	102861841	0	55060
18	Chr11_18_Gh300_00003	A11	100	1386	0	0	1	1386	102830636	102832021	0	2560
18	Chr11_18_Gh300_00004	A11	99.96	9836	0	3	9441	19273	102820809	102830643	0	18138
18	Chr11_18_Gh300_00004	A11	99.97	9365	2	1	1	9365	102811409	102820772	0	17276
18	Chr11_18_Gh300_00005	A11	99.98	4730	0	1	5	4733	102806687	102811416	0	8728
			99.9783	72118	2	14			72110
19	Chr11_19_NAU4962_00010	A11	99.94	5069	0	2	1	5067	102008546	102013613	0	9341
19	Chr11_19_NAU4962_00007	A11	99.57	697	1	1	2673	3367	102007326	102006630	0	1269
19	Chr11_19_NAU4962_00005	A11	99.3	431	1	2	1	429	102006638	102006208	0	778
19	Chr11_19_NAU4962_00005	A11	99.98	6148	0	1	423	6570	102005747	101999601	0	11346
19	Chr11_19_NAU4962_00009	A11	100	133	0	0	1	133	101999250	101999382	1e-63	246
19	Chr11_19_NAU4962_00007	A11	99.81	2124	3	1	1	2123	101999125	101997002	0	3899
19	Chr11_19_NAU4962_00007	A11	99.43	529	2	1	2134	2662	101997112	101996585	0	959
19	Chr11_19_NAU4962_00003	A11	100	6963	0	0	1	6963	101995541	101988579	0	12859
19	Chr11_19_NAU4962_00004	A11	99.97	6368	1	1	1	6368	101972212	101978578	0	11747
19	Chr11_19_NAU4962_00011	A11	99.72	15294	26	10	1	15280	101971900	101956610	0	27988
19	Chr11_19_NAU4962_00011	A11	99.38	11217	40	16	14757	25948	101957103	101945891	0	20305
			99.7364	54973	74	35			67722
20	Chr11_20_NAU3115_00005	A11	99.37	158	0	1	1	157	100653822	100653665	3e-75	285
20	Chr11_20_NAU3115_00001	A11	100	11869	0	0	51211	63079	100641798	100653666	0	21919
20	Chr11_20_NAU3115_00001	A11	99.99	27736	0	2	23406	51140	100614028	100641762	0	51206
20	Chr11_20_NAU3115_00004	A11	100	814	0	0	1	814	100608201	100607388	0	1504
20	Chr11_20_NAU3115_00002	A11	99.79	951	1	1	1	951	100608192	100609141	0	1744
20	Chr11_20_NAU3115_00003	A11	100	359	0	0	1	359	100607038	100607396	0	664
20	Chr11_20_NAU3115_00001	A11	100	4866	0	0	21522	26387	100602234	100607099	0	8986
20	Chr11_20_NAU3115_00001	A11	99.98	21442	0	2	72	21511	100580846	100602284	0	39563
			99.8913	68195	1	6			72976
21	Chr11_21_DPL325_00001	A11	99.96	2597	0	1	7949	10545	97270560	97273155	0	4789
21	Chr11_21_DPL325_00001	A11	99.41	5051	17	9	2803	7843	97265460	97270507	0	9149
21	Chr11_21_DPL325_00001	A11	100	54	0	0	2739	2792	97265459	97265512	1e-17	100
21	Chr11_21_DPL325_00001	A11	99.73	1832	3	2	898	2728	97263683	97265513	0	3354
21	Chr11_21_DPL325_00001	A11	100	53	0	0	696	748	97263682	97263734	4e-17	99
21	Chr11_21_DPL325_00001	A11	100	129	0	0	759	887	97263606	97263734	2e-59	239
21	Chr11_21_DPL325_00001	A11	99.71	685	0	2	1	685	97262922	97263604	0	1253
21	Chr11_21_DPL325_00002	A11	99.98	16901	1	2	29687	46585	97246055	97262954	0	31185
21	Chr11_21_DPL325_00002	A11	100	137	0	0	29477	29613	97245970	97246106	3e-63	254
21	Chr11_21_DPL325_00002	A11	99.6	4484	8	2	24983	29466	97241547	97246020	0	8174
21	Chr11_21_DPL325_00002	A11	99.08	4680	16	9	20316	24986	97236825	97241486	0	8381
21	Chr11_21_DPL325_00002	A11	99.96	2227	1	0	18174	20400	97234600	97236826	0	4108
21	Chr11_21_DPL325_00002	A11	99.87	18101	3	4	1	18099	97216571	97234653	0	33285
			99.7923	56931	49	31			56584
22	Chr11_22_BNL1408_00004	A11	100	2653	0	0	1	2653	89526237	89528889	0	4900
22	Chr11_22_BNL1408_00002	A11	100	3243	0	0	1	3243	89518646	89521888	0	5989
22	Chr11_22_BNL1408_00001	A11	99.93	9547	1	3	1	9545	89509036	89518578	0	17586
			99.9767	15443	1	3			19853
23	Chr11_23_BNL3592_00001	A11	99.99	6971	1	0	59730	66700	89505388	89512358	0	12868
23	Chr11_23_BNL3592_00001	A11	99.39	1650	1	1	57944	59593	89503698	89505338	0	2985
23	Chr11_23_BNL3592_00001	A11	99.91	26618	5	4	31254	57869	89477150	89503751	0	49018
23	Chr11_23_BNL3592_00002	A11	100	162	0	0	1	162	89477050	89477211	1e-79	300
23	Chr11_23_BNL3592_00001	A11	99.86	31561	6	6	5	31564	89445633	89477156	0	58011
			99.83	66962	13	11			66725

## Sheet: Table S2 Chr21-TM1
Table S2 Chr21 BAC mapping to Gossypium hirsutum TM1 genome (https://www.cottongen.org/analysis/189)
#BAC	Query id	Subject id	identity %	alignment length	mismatches	gap openings	q.start	q.end	s.start	s.end	e-value	hit
1	Chr21_1_BNL2650_00002	D11	99.94	10047	1	3	32690	42731	73209423	73199377	0	18515
1	Chr21_1_BNL2650_00002	D11	99.81	16957	4	5	42804	59760	73199427	73182500	0	31109
			99.875	27004	5	8			26923
2	Chr21_2_DC40316_00002	D11	99.83	7456	9	4	60762	68216	73169216	73176668	0	13694
2	Chr21_2_DC40316_00002	D11	99.95	1926	0	1	58753	60678	73167246	73169170	0	3550
2	Chr21_2_DC40316_00002	D11	99.96	4674	0	2	53996	58669	73162527	73167198	0	8619
2	Chr21_2_DC40316_00001	D11	100	113	0	0	1	113	73162399	73162511	1e-52	209
2	Chr21_2_DC40316_00002	D11	99.98	12536	0	3	41350	53885	73149920	73162452	0	23130
2	Chr21_2_DC40316_00002	D11	99.98	12047	0	2	29223	41268	73137828	73149873	0	22234
2	Chr21_2_DC40316_00002	D11	99.6	15649	16	9	13512	29140	73122165	73137786	0	28506
2	Chr21_2_DC40316_00002	D11	99.71	10786	23	6	2582	13364	73111260	73122040	0	19739
2	Chr21_2_DC40316_00002	D11	99.8	2498	2	1	5	2499	73108718	73111215	0	4582
			99.8678	67685	50	28			67950
3	Chr21_3_CIR069_00001	D11	99.63	11604	6	1	3744	15310	72656688	72668291	0	21158
3	Chr21_3_CIR069_00001	D11	99.76	3744	9	0	1	3744	72653004	72656747	0	6879
3	Chr21_3_CIR069_00009	D11	100	474	0	0	1	474	72652458	72652931	0	876
3	Chr21_3_CIR069_00006	D11	99.87	2997	4	0	1	2997	72649478	72652474	0	5513
3	Chr21_3_CIR069_00008	D11	99.79	480	1	0	1	480	72649058	72649537	0	881
3	Chr21_3_CIR069_00002	D11	99.69	982	1	2	1	982	72648987	72648008	0	1796
3	Chr21_3_CIR069_00010	D11	100	197	0	0	1	197	72647637	72647833	6e-99	364
3	Chr21_3_CIR069_00004	D11	100	664	0	0	1	664	72646963	72647626	0	1227
3	Chr21_3_CIR069_00005	D11	100	3484	0	0	1	3484	72643511	72646994	0	6434
3	Chr21_3_CIR069_00003	D11	99.99	18391	0	1	2294	20682	72625128	72643518	0	33949
3	Chr21_3_CIR069_00003	D11	99.96	2297	1	0	1	2297	72620963	72623259	0	4237
3	Chr21_3_CIR069_00007	D11	100	8885	0	0	5	8889	72612093	72620977	0	16408
			99.8908	54199	22	4			56198
4	Chr21_4_GHACC1_UCR90_00004	D11	98.03	710	12	2	88192	88901	72334875	72335582	0	1232
4	Chr21_4_GHACC1_UCR90_00004	D11	99.66	38636	77	24	51343	89961	72289497	72328096	0	70578
4	Chr21_4_GHACC1_UCR90_00014	D11	96.92	130	4	0	1	130	72272308	72272437	3e-55	219
4	Chr21_4_GHACC1_UCR90_00004	D11	99.7	1664	4	1	90032	91695	72270151	72271813	0	3044
4	Chr21_4_GHACC1_UCR90_00012	D11	99.38	161	0	1	1	160	72265819	72265979	9e-77	291
4	Chr21_4_GHACC1_UCR90_00013	D11	97.48	119	3	0	37	155	72241102	72241220	1e-50	204
4	Chr21_4_GHACC1_UCR90_00013	D11	100	62	0	0	1	62	72240445	72240384	5e-24	115
4	Chr21_4_GHACC1_UCR90_00004	D11	99.81	50933	63	24	1	50921	72238592	72289504	0	93500
4	Chr21_4_GHACC1_UCR90_00002	D11	99.87	6708	2	7	1	6706	72220323	72227025	0	12331
4	Chr21_4_GHACC1_UCR90_00001	D11	99.98	9221	1	1	621	9840	72211266	72220486	0	17016
4	Chr21_4_GHACC1_UCR90_00007	D11	100	1240	0	0	1	1240	72210655	72209416	0	2290
4	Chr21_4_GHACC1_UCR90_00008	D11	100	1496	0	0	1	1496	72209423	72207928	0	2763
4	Chr21_4_GHACC1_UCR90_00003	D11	99.11	7413	34	3	8	7402	72207525	72200127	0	13295
4	Chr21_4_GHACC1_UCR90_00009	D11	99.83	2409	1	2	6	2414	72198435	72200840	0	4423
4	Chr21_4_GHACC1_UCR90_00010	D11	99.91	9271	7	1	1	9271	72189071	72198340	0	17075
			99.312	130173	208	66			146511
5	Chr21_5_CIR316_UCR56_00015	D11	100	1316	0	0	1	1316	71804505	71805820	0	2431
5	Chr21_5_CIR316_UCR56_00035	D11	99.89	1896	0	1	1	1896	71802596	71804489	0	3489
5	Chr21_5_CIR316_UCR56_00053	D11	100	1560	0	0	1	1560	71801072	71802631	0	2881
5	Chr21_5_CIR316_UCR56_00078	D11	100	240	0	0	1	240	71799185	71798946	9e-123	444
5	Chr21_5_CIR316_UCR56_00081	D11	100	166	0	0	1	166	71798518	71798683	8e-82	307
5	Chr21_5_CIR316_UCR56_00041	D11	100	241	0	0	1	241	71793667	71793427	2e-123	446
5	Chr21_5_CIR316_UCR56_00016	D11	99.98	4449	1	0	1	4449	71793643	71798091	0	8211
5	Chr21_5_CIR316_UCR56_00058	D11	100	138	0	0	1	138	71793225	71793362	2e-66	255
5	Chr21_5_CIR316_UCR56_00055	D11	100	310	0	0	1	310	71792728	71792419	1e-161	573
5	Chr21_5_CIR316_UCR56_00051	D11	100	348	0	0	1	348	71792175	71791828	0	643
5	Chr21_5_CIR316_UCR56_00028	D11	100	857	0	0	1	857	71790884	71791740	0	1583
5	Chr21_5_CIR316_UCR56_00019	D11	99.6	1755	3	1	1	1755	71789091	71790841	0	3199
5	Chr21_5_CIR316_UCR56_00074	D11	100	149	0	0	1	149	71787751	71787603	2e-72	276
5	Chr21_5_CIR316_UCR56_00024	D11	100	897	0	0	1	897	71787741	71788637	0	1657
5	Chr21_5_CIR316_UCR56_00077	D11	100	190	0	0	1	190	71787264	71787453	4e-95	351
5	Chr21_5_CIR316_UCR56_00018	D11	99.96	3859	2	0	1	3859	71783297	71787155	0	6237
5	Chr21_5_CIR316_UCR56_00031	D11	99.93	5398	0	3	1	5398	71783062	71777668	0	9967
5	Chr21_5_CIR316_UCR56_00049	D11	99.47	1884	1	1	1	1884	71777648	71775774	0	3417
5	Chr21_5_CIR316_UCR56_00052	D11	98.72	363	2	4	1	232	71775372	71775736	7e-109	641
5	Chr21_5_CIR316_UCR56_00021	D11	100	396	0	0	1	396	71775433	71775038	0	732
5	Chr21_5_CIR316_UCR56_00022	D11	99.93	5923	4	1	1	2030	71774832	71768911	0	8834
5	Chr21_5_CIR316_UCR56_00076	D11	99.65	287	1	0	1	287	71768705	71768419	4e-147	525
5	Chr21_5_CIR316_UCR56_00079	D11	100	137	0	0	1	137	71768179	71768043	8e-66	254
5	Chr21_5_CIR316_UCR56_00038	D11	98.9	1181	10	1	4	1181	71768176	71766996	0	2106
5	Chr21_5_CIR316_UCR56_00029	D11	99.97	3842	0	1	1	3842	71767010	71763170	0	7088
5	Chr21_5_CIR316_UCR56_00013	D11	99.67	915	3	0	1	915	71762127	71763041	0	1674
5	Chr21_5_CIR316_UCR56_00023	D11	100	723	0	0	1	723	71761305	71762027	0	1451
5	Chr21_5_CIR316_UCR56_00044	D11	100	1667	0	0	1225	2891	71759643	71761309	0	3079
5	Chr21_5_CIR316_UCR56_00027	D11	99.26	1479	9	2	1285	3151	71749525	71751391	0	3467
5	Chr21_5_CIR316_UCR56_00036	D11	99.98	2946	1	0	1	2946	71755036	71757981	0	5460
5	Chr21_5_CIR316_UCR56_00047	D11	100	444	0	0	1	444	71755023	71754578	0	822
5	Chr21_5_CIR316_UCR56_00026	D11	99.79	945	2	0	34	978	71754646	71753702	0	1735
5	Chr21_5_CIR316_UCR56_00046	D11	99.39	1810	10	1	1	1809	71753358	71751549	0	3299
5	Chr21_5_CIR316_UCR56_00080	D11	100	185	0	0	1	185	71753341	71753525	2e-92	342
5	Chr21_5_CIR316_UCR56_00046	D11	100	247	0	0	1865	2111	71751602	71751356	1e-125	457
5	Chr21_5_CIR316_UCR56_00027	D11	99.26	1867	9	2	1285	3151	71749525	71751391	0	3467
5	Chr21_5_CIR316_UCR56_00014	D11	99.72	2166	5	0	1	2166	71746525	71748690	0	4051
5	Chr21_5_CIR316_UCR56_00084	D11	99.2	251	2	0	1	251	71746415	71746165	2e-125	453
5	Chr21_5_CIR316_UCR56_00056	D11	100	206	0	0	1	206	71745725	71745930	1e-103	381
5	Chr21_5_CIR316_UCR56_00050	D11	100	394	0	0	1	394	71745448	71745055	0	728
5	Chr21_5_CIR316_UCR56_00082	D11	100	159	0	0	1	159	71745439	71745597	6e-78	294
5	Chr21_5_CIR316_UCR56_00037	D11	100	885	1	0	1	885	71744162	71745046	0	1697
5	Chr21_5_CIR316_UCR56_00054	D11	98.76	161	2	0	1	161	71743959	71744119	1e-75	287
5	Chr21_5_CIR316_UCR56_00034	D11	100	916	0	0	1	916	71743864	71742949	0	1692
5	Chr21_5_CIR316_UCR56_00039	D11	100	1738	0	0	1	1738	71742959	71741222	0	3394
5	Chr21_5_CIR316_UCR56_00017	D11	100	1082	0	0	1	1082	71741247	71740166	0	1999
5	Chr21_5_CIR316_UCR56_00045	D11	100	565	0	0	1	565	71739561	71740125	0	1044
5	Chr21_5_CIR316_UCR56_00061	D11	100	271	0	0	1	271	71739443	71739173	6e-140	501
5	Chr21_5_CIR316_UCR56_00042	D11	100	548	0	0	1	548	71738585	71739132	0	1013
5	Chr21_5_CIR316_UCR56_00020	D11	99.97	3603	1	0	125	3727	71734915	71738517	0	6649
5	Chr21_5_CIR316_UCR56_00033	D11	99.12	457	2	1	1	457	71733921	71734375	0	821
5	Chr21_5_CIR316_UCR56_00083	D11	100	190	0	0	1	190	71732831	71733020	4e-95	351
5	Chr21_5_CIR316_UCR56_00004	D11	99.97	6046	0	1	1	6044	71726800	71732845	0	11153
5	Chr21_5_CIR316_UCR56_00001	D11	99.84	18589	5	22	1	18588	71722657	71704093	0	34138
5	Chr21_5_CIR316_UCR56_00001	D11	99.92	22738	5	22	1	22738	71726807	71704093	0	41819
5	Chr21_5_CIR316_UCR56_00001	D11	100	15770	0	1	22904	38672	71704046	71688276	0	39317
5	Chr21_5_CIR316_UCR56_00091	D11	100	137	0	0	1	137	71688268	71688132	8e-66	254
5	Chr21_5_CIR316_UCR56_00065	D11	100	398	0	0	1	398	71687492	71687889	4e-142	852
5	Chr21_5_CIR316_UCR56_00092	D11	99.92	1194	0	1	1	1194	71687013	71685821	0	2198
5	Chr21_5_CIR316_UCR56_00064	D11	100	534	0	0	1	534	71685438	71685971	0	1022
5	Chr21_5_CIR316_UCR56_00063	D11	100	335	0	0	1	335	71682309	71682643	3e-59	839
5	Chr21_5_CIR316_UCR56_00093	D11	98.7	308	4	0	1	308	71682085	71681778	9e-154	547
5	Chr21_5_CIR316_UCR56_00094	D11	96.24	133	2	3	1	132	71682047	71682177	4e-54	215
5	Chr21_5_CIR316_UCR56_00067	D11	99.23	259	1	1	1	259	71681582	71681839	2e-129	466
5	Chr21_5_CIR316_UCR56_00095	D11	100	224	0	0	1	224	71681336	71681411	6e-78	400
5	Chr21_5_CIR316_UCR56_00096	D11	100	216	0	0	1	216	71680363	71680148	2e-109	399
5	Chr21_5_CIR316_UCR56_00097	D11	99.32	147	1	0	1	147	71680098	71679952	1e-69	267
5	Chr21_5_CIR316_UCR56_00005	D11	99.69	323	1	0	1	323	71677917	71677595	4e-167	592
5	Chr21_5_CIR316_UCR56_00006	D11	98.18	1064	13	1	1	1064	71675151	71676213	0	2240
5	Chr21_5_CIR316_UCR56_00002	D11	99.89	3091	4	0	1	3091	71669524	71672610	0	3833
5	Chr21_5_CIR316_UCR56_00012	D11	100	32178	0	1	5	32181	71636932	71669109	0	59415
			99.7327	168286	107	72			168888
6	Chr21_6_UCR49_00001	D11	100	36285	0	1	1	36284	71628133	71664417	0	66999
6	Chr21_6_UCR49_00005	D11	100	772	0	0	1	772	71627361	71628132	0	1426
6	Chr21_6_UCR49_00002	D11	100	4764	0	0	1	4764	71622597	71627360	0	8798
6	Chr21_6_UCR49_00004	D11	99.98	13219	0	1	12045	25263	71609238	71622454	0	24399
6	Chr21_6_UCR49_00006	D11	97.91	239	0	1	126	364	71602967	71603200	5e-112	409
6	Chr21_6_UCR49_00006	D11	99.13	115	0	1	1	115	71602905	71603018	7e-51	206
6	Chr21_6_UCR49_00004	D11	100	12034	0	0	1	12034	71597174	71609207	0	22223
6	Chr21_6_UCR49_00007	D11	100	246	0	0	1	246	71596677	71596922	4e-126	455
6	Chr21_6_UCR49_00008	D11	100	187	0	0	1	187	71596128	71596314	2e-93	346
6	Chr21_6_UCR49_00003	D11	99.97	31847	6	2	4	31849	71564403	71596248	0	58765
			99.699	99708	6	6			100014
7	Chr21_7_NAU3480_00001	D11	100	4413	0	0	5645	10057	70060326	70055914	0	8150
7	Chr21_7_NAU3480_00001	D11	99.71	16687	28	5	10068	26752	70055965	70039298	0	30528
7	Chr21_7_NAU3480_00001	D11	99.91	1133	1	0	26826	27958	70039349	70038217	0	2087
7	Chr21_7_NAU3480_00001	D11	100	446	0	0	27907	28352	70038202	70037757	0	824
7	Chr21_7_NAU3480_00001	D11	98.48	1445	15	2	28507	29944	70037656	70036212	0	2558
7	Chr21_7_NAU3480_00002	D11	100	111	0	0	38	148	70036395	70036505	3e-51	206
7	Chr21_7_NAU3480_00001	D11	100	154	0	0	30019	30172	70036265	70036112	2e-72	285
7	Chr21_7_NAU3480_00001	D11	97.31	928	13	7	30183	31100	70036162	70035237	0	1565
7	Chr21_7_NAU3480_00001	D11	93.65	661	16	3	31094	31754	70035206	70034572	0	965
7	Chr21_7_NAU3480_00001	D11	97.03	2017	52	6	32387	34399	70034260	70032248	0	3386
7	Chr21_7_NAU3480_00001	D11	98.84	6453	47	12	34410	40851	70032303	70025868	0	11478
7	Chr21_7_NAU3480_00001	D11	99.35	1073	5	1	40926	41996	70025921	70024849	0	1941
7	Chr21_7_NAU3480_00001	D11	100	207	0	0	42071	42277	70024902	70024696	7e-102	383
7	Chr21_7_NAU3480_00001	D11	98.27	2547	15	9	42288	44805	70024748	70022202	0	4433
7	Chr21_7_NAU3480_00001	D11	99.38	320	2	0	44991	45310	70022150	70021831	2e-161	580
7	Chr21_7_NAU3480_00001	D11	96.35	137	4	1	45401	45536	70021805	70021669	4e-54	224
7	Chr21_7_NAU3480_00001	D11	98.56	5335	31	16	45641	50954	70021622	70016313	0	9383
7	Chr21_7_NAU3480_00001	D11	99.41	169	0	1	51093	51261	70016365	70016198	2e-78	305
7	Chr21_7_NAU3480_00001	D11	99.32	4965	21	4	51272	56234	70016250	70011297	0	8968
7	Chr21_7_NAU3480_00001	D11	100	136	0	0	56310	56445	70011350	70011215	2e-62	252
7	Chr21_7_NAU3480_00001	D11	100	113	0	0	56456	56568	70011269	70011157	1e-49	209
7	Chr21_7_NAU3480_00001	D11	99.48	14675	49	13	56663	71315	70011102	69996434	0	26648
7	Chr21_7_NAU3480_00004	D11	98.48	132	1	1	1	131	69996760	69996891	4e-59	231
7	Chr21_7_NAU3480_00001	D11	99.41	1525	7	2	71361	72883	69996438	69994914	0	2765
			98.8725	65782	307	83			65412
8	Chr21_8_MUCS088_CIR196_00001	D11	99.23	9723	44	16	66558	76268	69962127	69971830	0	17511
8	Chr21_8_MUCS088_CIR196_00001	D11	98.9	5536	45	13	60932	66456	69956600	69962130	0	9871
8	Chr21_8_MUCS088_CIR196_00001	D11	99.31	22215	97	30	38642	60833	69934370	69956551	0	40141
8	Chr21_8_MUCS088_CIR196_00001	D11	99.26	24386	77	29	10859	35161	69906596	69930961	0	43940
8	Chr21_8_MUCS088_CIR196_00001	D11	99.07	10483	59	16	5	10474	69895962	69906419	0	18787
			99.154	72343	322	104			75868
9	Chr21_9_NAU5428_00001	D11	100	1085	0	0	44	1128	69455033	69453949	0	2004
9	Chr21_9_NAU5428_00001	D11	99.62	38978	91	30	1199	40153	69453901	69414959	0	71126
9	Chr21_9_NAU5428_00002	D11	100	4117	0	0	1	4117	69404654	69400538	0	7603
9	Chr21_9_NAU5428_00003	D11	99.96	11355	2	3	22286	33640	69404597	69415948	0	20938
9	Chr21_9_NAU5428_00003	D11	99.98	20527	1	4	2255	22781	69380073	69400595	0	37875
9	Chr21_9_NAU5428_00004	D11	99.87	4745	2	2	181	4924	69366071	69370812	0	8726
9	Chr21_9_NAU5428_00005	D11	99.98	16190	0	4	5	16192	69349561	69365748	0	29872
			99.9157	96997	96	43			105472
10	Chr21_10_NAU6697_00002	D11	100	3497	0	0	27119	30615	68957606	68961102	0	6458
10	Chr21_10_NAU6697_00002	D11	99.95	4399	0	1	22609	27005	68953158	68957556	0	8111
10	Chr21_10_NAU6697_00002	D11	99.75	4789	3	1	17724	22512	68948347	68953126	0	8770
10	Chr21_10_NAU6697_00002	D11	99.75	8326	2	3	7254	15579	68938024	68946330	0	15245
10	Chr21_10_NAU6697_00002	D11	99.92	4860	2	2	2292	7150	68933122	68937980	0	8951
10	Chr21_10_NAU6697_00001	D11	100	3652	0	0	4963	8614	68927234	68930885	0	6745
10	Chr21_10_NAU6697_00001	D11	99.96	4861	0	2	5	4865	68922330	68927188	0	8964
			99.9043	34384	7	9			38772
11	Chr21_11_NAU2152_00001	D11	99.99	8823	0	1	83296	92118	68764443	68773264	0	16286
11	Chr21_11_NAU2152_00001	D11	99.97	10030	1	2	73176	83204	68754371	68764399	0	18504
11	Chr21_11_NAU2152_00001	D11	99.95	10155	0	3	62936	73086	68744172	68754325	0	18720
11	Chr21_11_NAU2152_00001	D11	99.99	14615	2	0	48282	62896	68729516	68744130	0	26978
11	Chr21_11_NAU2152_00001	D11	99.88	7527	8	1	40663	48189	68721948	68729473	0	13849
11	Chr21_11_NAU2152_00001	D11	99.95	33120	14	3	7857	40975	68689031	68722148	0	61064
11	Chr21_11_NAU2152_00001	D11	99.97	7633	0	2	133	7765	68681355	68688985	0	14083
			99.9571	91903	25	12			91909
12	Chr21_12_NAU6525_00005	D11	100	8776	0	0	1	8776	68353717	68344942	0	16207
12	Chr21_12_NAU6525_00010	D11	99.8	9871	2	2	1	9871	68353692	68363544	0	18105
12	Chr21_12_NAU6525_00009	D11	99.43	1059	6	0	1	1059	68344535	68343477	0	1923
12	Chr21_12_NAU6525_00008	D11	99.63	3207	9	3	1	3205	68340194	68343399	0	5853
12	Chr21_12_NAU6525_00006	D11	99.9	11567	11	1	1536	13101	68328584	68340150	0	21292
12	Chr21_12_NAU6525_00006	D11	99.51	1437	5	1	1	1437	68327074	68328508	0	2614
12	Chr21_12_NAU6525_00015	D11	99.35	154	1	0	1	154	68326516	68326669	2e-73	279
12	Chr21_12_NAU6525_00007	D11	98.88	716	4	4	1	716	68324551	68325262	0	1275
12	Chr21_12_NAU6525_00011	D11	98.76	161	1	1	1	161	68323367	68323208	4e-75	285
12	Chr21_12_NAU6525_00004	D11	99.31	6354	22	11	1	6352	68314972	68321305	0	11470
			99.457	43302	61	23			38745
12	Chr21_12_NAU6525_00003	D11	99.89	9200	1	1	1	9200	67860011	67869201	0	16927
12	Chr21_12_NAU6525_00002	D11	99.59	8544	0	35	1	8544	67851175	67859683	0	15551
12	Chr21_12_NAU6525_00001	D11	99.81	9654	11	7	1	9654	67841397	67851043	0	17721
12	Chr21_12_NAU6525_00001	D11	99.82	5411	0	10	11813	17223	67835180	67840580	0	9928
			99.7775	32809	12	53			34021
			99.6172	76111	73	76			72766
13	Chr21_13_Gh288_00001	D11	99.98	5495	0	1	1	5495	68112067	68117560	0	10141
13	Chr21_13_Gh288_00002	D11	99.85	26444	24	7	39817	66254	68084638	68111072	0	48641
13	Chr21_13_Gh288_00002	D11	100	11447	0	0	28296	39742	68073245	68084691	0	21139
13	Chr21_13_Gh288_00002	D11	99.98	10744	0	2	17453	28194	68062451	68073194	0	19828
13	Chr21_13_Gh288_00002	D11	99.89	17034	2	8	4	17037	68045314	68062331	0	31344
			99.94	71164	26	18			72246
14	Chr21_14_BNL4011_00001	D11	99.99	16258	0	2	273	16530	67099872	67116127	0	30011
14	Chr21_14_BNL4011_00001	D11	99.98	12699	0	1	16531	29227	67099602	67086904	0	23438
14	Chr21_14_BNL4011_00002	D11	100	5064	0	0	1	5064	67081847	67086910	0	9352
14	Chr21_14_BNL4011_00003	D11	99.95	1827	1	0	3194	5020	67080028	67081854	0	3369
14	Chr21_14_BNL4011_00003	D11	99.97	3112	0	1	1	3112	67076837	67079947	0	5740
14	Chr21_14_BNL4011_00004	D11	99.84	639	0	1	1	639	67076123	67076760	0	1173
14	Chr21_14_BNL4011_00014	D11	100	356	0	0	1	356	67076101	67075746	0	658
14	Chr21_14_BNL4011_00015	D11	100	816	0	0	1	816	67075735	67074920	0	1507
14	Chr21_14_BNL4011_00018	D11	100	130	0	0	1	130	67075676	67075805	6e-62	241
14	Chr21_14_BNL4011_00016	D11	100	430	0	0	1	430	67074531	67074960	0	795
14	Chr21_14_BNL4011_00011	D11	100	320	0	0	1	320	67074271	67074590	4e-167	592
14	Chr21_14_BNL4011_00017	D11	100	369	0	0	1	369	67073948	67074316	0	682
14	Chr21_14_BNL4011_00021	D11	99.87	760	1	0	1	760	67073098	67073857	0	1399
14	Chr21_14_BNL4011_00013	D11	100	237	0	0	1	237	67072907	67073143	4e-121	438
14	Chr21_14_BNL4011_00010	D11	100	361	0	0	1	361	67071669	67071309	0	667
14	Chr21_14_BNL4011_00009	D11	100	460	0	0	1	460	67071245	67070786	0	850
14	Chr21_14_BNL4011_00012	D11	100	237	0	0	1	237	67070606	67070842	4e-121	438
14	Chr21_14_BNL4011_00019	D11	100	181	0	0	1	181	67070485	67070665	4e-90	335
14	Chr21_14_BNL4011_00022	D11	100	184	0	0	1	184	67067183	67067000	9e-92	340
14	Chr21_14_BNL4011_00020	D11	100	366	0	0	1	366	67067059	67066694	0	676
14	Chr21_14_BNL4011_00023	D11	100	185	0	0	1	185	67066703	67066519	2e-92	342
14	Chr21_14_BNL4011_00007	D11	100	815	0	0	1	815	67066526	67065712	0	1506
14	Chr21_14_BNL4011_00007	D11	100	694	0	0	808	1501	67065445	67064752	0	1282
14	Chr21_14_BNL4011_00008	D11	100	993	0	0	1	993	67063769	67064761	0	1834
			99.9833	47493	2	5			52358
15	Chr21_15_Gh132_00004	D11	94.26	3273	152	15	225	3476	64927215	64923958	0	4970
15	Chr21_15_Gh132_00004	D11	94.78	2393	114	8	3543	5929	64923956	64921569	0	3716
15	Chr21_15_Gh132_00004	D11	95	5042	181	24	6021	11014	64921518	64916500	0	7849
15	Chr21_15_Gh132_00002	D11	92.62	623	26	5	5465	6086	64904652	64905255	0	878
15	Chr21_15_Gh132_00002	D11	96.55	3772	47	18	1761	5470	64895896	64899646	0	6168
15	Chr21_15_Gh132_00002	D11	98.4	939	15	0	1	939	64894065	64895003	0	1652
15	Chr21_15_Gh132_00001	D11	95.38	736	19	2	22094	22814	64891710	64892445	0	1157
15	Chr21_15_Gh132_00001	D11	95.95	814	24	3	21244	22053	64888509	64889317	0	1312
15	Chr21_15_Gh132_00001	D11	94.56	3398	94	36	13373	16702	64860681	64864055	0	5166
15	Chr21_15_Gh132_00001	D11	97.44	781	19	1	8498	9278	64857898	64858677	0	1330
15	Chr21_15_Gh132_00001	D11	92.16	804	26	13	2993	3770	64857110	64857902	0	1101
			95.1909	22575	717	125			70105
16	Chr21_16_BNL1551_00004	D11	91.36	11206	560	178	89933	100975	69985478	69996438	0	14955
16	Chr21_16_BNL1551_00002	D11	93.93	4516	185	39	1428	5922	69972962	69968515	0	6739
16	Chr21_16_BNL1551_00005	D11	90.09	323	21	9	2680	2996	69964071	69964388	4e-111	409
16	Chr21_16_BNL1551_00006	D11	91.9	914	58	9	4	909	69961473	69960568	0	1264
16	Chr21_16_BNL1551_00006	D11	91.37	1055	86	5	4655	5706	69959773	69958721	0	1439
16	Chr21_16_BNL1551_00006	D11	90.59	170	12	4	5837	6005	69958187	69958021	2e-54	222
			91.54	18184	922	244			38417
16	Chr21_16_BNL1551_00010	D11	97.69	216	1	1	1	216	59594765	59594976	5e-100	368
16	Chr21_16_BNL1551_00004	D11	99.86	20124	25	4	69796	89917	59588622	59608743	0	36998
16	Chr21_16_BNL1551_00004	D11	99.8	16714	31	2	53117	69829	59571910	59588622	0	30681
16	Chr21_16_BNL1551_00004	D11	99.78	38283	60	9	14782	53052	59533641	59571910	0	70201
16	Chr21_16_BNL1551_00004	D11	99.78	6911	14	1	6032	12942	59524912	59531821	0	12678
			99.805	82032	130	16			83831
17	Chr21_17_BNL3649_00003	D11	99.15	22398	104	31	1	22376	59182547	59204880	0	40230
17	Chr21_17_BNL3649_00004	D11	99.6	3502	10	3	1	3501	59178600	59182098	0	6386
17	Chr21_17_BNL3649_00002	D11	99.66	14992	29	12	7687	22675	59163611	59178583	0	27383
17	Chr21_17_BNL3649_00002	D11	99.7	7569	18	4	1	7568	59147797	59155361	0	13845
17	Chr21_17_BNL3649_00001	D11	99.8	19973	27	8	73	20041	59127724	59147687	0	36649
			99.582	68434	188	58			77156
18	Chr21_18_BNL1408_00001	D11	99.97	18448	2	3	1	18445	53989745	53971298	0	34036
18	Chr21_18_BNL1408_00001	D11	99.98	4631	0	1	18537	23166	53971243	53966613	0	8545
18	Chr21_18_BNL1408_00001	D11	99.87	26231	3	5	23463	49692	53966500	53940299	0	48233
18	Chr21_18_BNL1408_00001	D11	100	1034	0	0	49703	50736	53940350	53939317	0	1910
			99.955	50344	5	9			50428
