# Supplementary material for: Sequence Composition of Bacterial Chromosome Clones in a Transgressive Root-Knot Nematode Resistance Chromosome Region in Tetraploid Cotton
Source: Front Plant Sci. 2020 Dec 14;11:574486. doi: 10.3389/fpls.2020.574486 (PMC7767830; doi:10.3389/fpls.2020.574486)
Supplement: Supplementary Tables 3–6 — Gossypium hirsutum Unigenes of Acala N901 BACs on Chr 11 (S3) and Chr 21 (S4) BACs and stress response elements of G. hirsutum Unigenes on Chr 11 (S5) and Chr 21 (S6) BACs. [file Table_2.XLSX]

## Sheet: Table S3 Chr11-Gh mRNA Unigenes
TableS3 Gossypium hirsutum Unigenes of Acala N901 BACs on Chr 11
#Unigenes	#BAC	Query id (BAC name + Congtig number)	Subject id (G. hirsutum mRNA Unigenes)	identity %	alignment length	mismatches	gap openings	q.start	q.end	s.start	s.end	e-value	hit	Hit ACC	Seq. Description	hit source
1	1	Chr11_1_BNL2650_00002	PUT-165a-Gossypium_hirsutum-59875	94.81	1599	61	22	11395	12986	1	1584	0	2473	B7FLG4_MEDTR	SubName: Full=Putative uncharacterized protein;	Medicago truncatula
2	1	Chr11_1_BNL2650_00002	PUT-165a-Gossypium_hirsutum-59874	98.69	994	13	0	11966	12959	3	996	0	1764	B7FLG4_MEDTR	SubName: Full=Putative uncharacterized protein;	Medicago truncatula
3	1	Chr11_1_BNL2650_00002	PUT-165a-Gossypium_hirsutum-529101073	97.34	903	15	9	17161	18054	1590	688	0	1528	Q96362_BRACM	SubName: Full=Small GTP-binding protein rab;	Brassica campestris
4	1	Chr11_1_BNL2650_00002	PUT-165a-Gossypium_hirsutum-529101073	98.9	362	4	0	18230	18591	690	329	0	647	Q96362_BRACM	SubName: Full=Small GTP-binding protein rab;	Brassica campestris
5	1	Chr11_1_BNL2650_00002	PUT-165a-Gossypium_hirsutum-529101073	94.46	271	6	3	18861	19129	328	65	1e-111	409	Q96362_BRACM	SubName: Full=Small GTP-binding protein rab;	Brassica campestris
6	1	Chr11_1_BNL2650_00002	PUT-165a-Gossypium_hirsutum-529101073	100	63	0	0	19164	19226	63	1	1e-23	117	Q96362_BRACM	SubName: Full=Small GTP-binding protein rab;	Brassica campestris
7	1	Chr11_1_BNL2650_00002	PUT-165a-Gossypium_hirsutum-58871	99.85	687	0	1	18230	18915	695	9	0	1262	Q2MJS0_HEVBR	SubName: Full=MYB transcription factor;	Hevea brasiliensis
8	1	Chr11_1_BNL2650_00002	PUT-165a-Gossypium_hirsutum-58871	93.86	668	30	11	17396	18054	1358	693	0	996	Q2MJS0_HEVBR	SubName: Full=MYB transcription factor;	Hevea brasiliensis
9	1	Chr11_1_BNL2650_00002	PUT-165a-Gossypium_hirsutum-55171	91.88	936	18	58	24286	25163	1603	668	0	1254	B9HCK0_POPTR	SubName: Full=Laccase 1d; Flags: Fragment;	Populus trichocarpa
10	1	Chr11_1_BNL2650_00002	PUT-165a-Gossypium_hirsutum-55171	98.94	376	4	0	25242	25617	672	297	0	673	B9HCK0_POPTR	SubName: Full=Laccase 1d; Flags: Fragment;	Populus trichocarpa
11	1	Chr11_1_BNL2650_00002	PUT-165a-Gossypium_hirsutum-55171	98.69	153	2	0	25702	25854	298	146	2e-70	272	B9HCK0_POPTR	SubName: Full=Laccase 1d; Flags: Fragment;	Populus trichocarpa
12	1	Chr11_1_BNL2650_00002	PUT-165a-Gossypium_hirsutum-55171	94.56	147	8	0	25953	26099	147	1	4e-57	228	B9HCK0_POPTR	SubName: Full=Laccase 1d; Flags: Fragment;	Populus trichocarpa
13	1	Chr11_1_BNL2650_00002	PUT-165a-Gossypium_hirsutum-42941	97.47	672	17	0	24233	24904	672	1	0	1157	Q9ZQW5_POPTR	SubName: Full=Laccase; EC=1.10.3.2; Flags: Fragment;	Populus trichocarpa
14	1	Chr11_1_BNL2650_00002	PUT-165a-Gossypium_hirsutum-529101072	96.58	643	11	2	17419	18054	749	111	0	1055	Q96362_BRACM	SubName: Full=Small GTP-binding protein rab;	Brassica campestris
15	1	Chr11_1_BNL2650_00002	PUT-165a-Gossypium_hirsutum-529101072	91.64	383	21	10	17072	17444	1133	752	6e-145	520	Q96362_BRACM	SubName: Full=Small GTP-binding protein rab;	Brassica campestris
16	1	Chr11_1_BNL2650_00002	PUT-165a-Gossypium_hirsutum-529101072	100	105	0	0	18230	18334	113	9	4e-47	195	Q96362_BRACM	SubName: Full=Small GTP-binding protein rab;	Brassica campestris
17	1	Chr11_1_BNL2650_00002	PUT-165a-Gossypium_hirsutum-42929	92.68	710	35	14	18270	18976	697	2	0	1007	C5I9W4_9DIPS	SubName: Full=DIV3B protein;	Heptacodium miconioides
18	1	Chr11_1_BNL2650_00002	PUT-165a-Gossypium_hirsutum-86558	99.6	505	0	1	17229	17733	503	1	0	920	A5AY88_VITVI	SubName: Full=Putative uncharacterized protein;	Vitis vinifera
19	1	Chr11_1_BNL2650_00002	PUT-165a-Gossypium_hirsutum-58919	94.59	592	6	25	17489	18054	1063	472	0	893	Q66RN1_HEVBR	SubName: Full=MYB transcription factor;	Hevea brasiliensis
20	1	Chr11_1_BNL2650_00002	PUT-165a-Gossypium_hirsutum-58919	100	466	0	0	18230	18695	474	9	0	861	Q66RN1_HEVBR	SubName: Full=MYB transcription factor;	Hevea brasiliensis
21	1	Chr11_1_BNL2650_00002	PUT-165a-Gossypium_hirsutum-5427	99.75	400	0	1	23741	24139	472	73	0	732	A9PH21_POPTR	SubName: Full=Predicted protein; SubName: Full=Putative uncharacterized protein;	Populus trichocarpa
22	1	Chr11_1_BNL2650_00002	PUT-165a-Gossypium_hirsutum-5427	100	60	0	0	24233	24292	76	17	4e-22	111	A9PH21_POPTR	SubName: Full=Predicted protein; SubName: Full=Putative uncharacterized protein;	Populus trichocarpa
23	1	Chr11_1_BNL2650_00002	PUT-165a-Gossypium_hirsutum-35821	97.85	418	7	2	14159	14574	1	418	0	721	B9SZD0_RICCO	SubName: Full=Aquaporin PIP1.1, putative;	Ricinus communis
24	1	Chr11_1_BNL2650_00002	PUT-165a-Gossypium_hirsutum-35821	98.95	380	4	0	15307	15686	837	1216	0	680	B9SZD0_RICCO	SubName: Full=Aquaporin PIP1.1, putative;	Ricinus communis
25	1	Chr11_1_BNL2650_00002	PUT-165a-Gossypium_hirsutum-35821	98.83	257	3	0	14705	14961	439	695	1e-126	459	B9SZD0_RICCO	SubName: Full=Aquaporin PIP1.1, putative;	Ricinus communis
26	1	Chr11_1_BNL2650_00002	PUT-165a-Gossypium_hirsutum-35821	97.87	141	3	0	15040	15180	696	836	4e-62	244	B9SZD0_RICCO	SubName: Full=Aquaporin PIP1.1, putative;	Ricinus communis
27	1	Chr11_1_BNL2650_00002	PUT-165a-Gossypium_hirsutum-8432	95.79	428	7	11	14158	14574	6	433	0	680	A5AY88_VITVI	SubName: Full=Putative uncharacterized protein;	Vitis vinifera
28	1	Chr11_1_BNL2650_00002	PUT-165a-Gossypium_hirsutum-86920	95.34	408	17	2	23733	24139	2	408	0	647	A5AY88_VITVI	SubName: Full=Putative uncharacterized protein;	Vitis vinifera
29	1	Chr11_1_BNL2650_00002	PUT-165a-Gossypium_hirsutum-86920	98.85	260	3	0	24233	24492	405	664	3e-128	464	A5AY88_VITVI	SubName: Full=Putative uncharacterized protein;	Vitis vinifera
30	1	Chr11_1_BNL2650_00002	PUT-165a-Gossypium_hirsutum-83531	93.18	425	14	1	8870	9279	135	559	4e-172	610	A5AY88_VITVI	SubName: Full=Putative uncharacterized protein;	Vitis vinifera
31	1	Chr11_1_BNL2650_00002	PUT-165a-Gossypium_hirsutum-83531	98.32	119	2	0	8645	8763	12	130	2e-51	209	A5AY88_VITVI	SubName: Full=Putative uncharacterized protein;	Vitis vinifera
32	1	Chr11_1_BNL2650_00002	PUT-165a-Gossypium_hirsutum-44379	100	313	0	0	23827	24139	381	69	1e-162	579	B9IG56_POPTR	SubName: Full=Laccase 1a;	Populus trichocarpa
33	1	Chr11_1_BNL2650_00002	PUT-165a-Gossypium_hirsutum-44379	100	72	0	0	24233	24304	72	1	1e-28	134	B9IG56_POPTR	SubName: Full=Laccase 1a;	Populus trichocarpa
34	1	Chr11_1_BNL2650_00002	PUT-165a-Gossypium_hirsutum-62235	91.72	338	28	0	14237	14574	371	708	6e-130	470	C5IX22_9ROSI	SubName: Full=Plasma intrinsic protein 1;3;	Juglans regia
35	1	Chr11_1_BNL2650_00002	PUT-165a-Gossypium_hirsutum-37796	94.96	139	7	0	24001	24139	1	139	3e-54	219	B9IG56_POPTR	SubName: Full=Laccase 1a;	Populus trichocarpa
36	1	Chr11_1_BNL2650_00002	PUT-165a-Gossypium_hirsutum-563101077	92.45	53	4	0	14513	14565	66	118	2e-11	76.8	Q39396_BETVE	SubName: Full=1-aminocyclopropane-1-carboxylate oxidase;	Betula verrucosa
37	1	Chr11_1_BNL2650_00002	PUT-165a-Gossypium_hirsutum-81587	92.45	53	4	0	14513	14565	356	408	2e-11	76.8	A5AY88_VITVI	SubName: Full=Putative uncharacterized protein;	Vitis vinifera
38	1	Chr11_1_BNL2650_00002	PUT-165a-Gossypium_hirsutum-51855	92.45	53	4	0	14510	14562	320	372	2e-11	76.8	B9S0M0_RICCO	SubName: Full=Aquaporin PIP2.2, putative;	Ricinus communis
39	1	Chr11_1_BNL2650_00002	PUT-165a-Gossypium_hirsutum-51785	92.45	53	4	0	14510	14562	290	342	2e-11	76.8	B9S0M0_RICCO	SubName: Full=Aquaporin PIP2.2, putative;	Ricinus communis
40	1	Chr11_1_BNL2650_00002	PUT-165a-Gossypium_hirsutum-34340	92.45	53	4	0	14513	14565	210	262	2e-11	76.8	Q9FFD4_ARATH	SubName: Full=Protein kinase-like protein;	Arabidopsis thaliana
41	1	Chr11_1_BNL2650_00003	PUT-165a-Gossypium_hirsutum-54391	97.19	783	19	3	4026	4806	803	22	0	1334	Q8GWI9_ARATH	SubName: Full=Putative aspartyl aminopeptidase;	Arabidopsis thaliana
42	1	Chr11_1_BNL2650_00003	PUT-165a-Gossypium_hirsutum-89353	95.81	525	22	0	2770	3294	533	9	0	848	A5AY88_VITVI	SubName: Full=Putative uncharacterized protein;	Vitis vinifera
43	1	Chr11_1_BNL2650_00003	PUT-165a-Gossypium_hirsutum-14921	100	444	0	0	2167	2610	1	444	0	821	Q6LAA4_HORVU	RecName: Full=Elongation factor 1-alpha;	Hordeum vulgare
44	1	Chr11_1_BNL2650_00003	PUT-165a-Gossypium_hirsutum-14921	100	335	0	0	2760	3094	444	778	3e-175	619	Q6LAA4_HORVU	RecName: Full=Elongation factor 1-alpha;	Hordeum vulgare
45	1	Chr11_1_BNL2650_00003	PUT-165a-Gossypium_hirsutum-18284	93.68	538	32	2	2770	3306	305	841	0	804	B9SCU8_RICCO	SubName: Full=Expressed protein, putative;	Ricinus communis
46	1	Chr11_1_BNL2650_00003	PUT-165a-Gossypium_hirsutum-6717	99.38	325	2	0	9182	9506	325	1	2e-166	590	A5AXV4_VITVI	SubName: Full=Putative uncharacterized protein;	Vitis vinifera
47	1	Chr11_1_BNL2650_00003	PUT-165a-Gossypium_hirsutum-39480	97.02	336	10	0	9248	9583	345	10	4e-159	566	B9IGA3_POPTR	SubName: Full=Calcium dependent protein kinase 13;	Populus trichocarpa
48	1	Chr11_1_BNL2650_00003	PUT-165a-Gossypium_hirsutum-39480	100	44	0	0	9205	9248	412	369	2e-13	82.4	B9IGA3_POPTR	SubName: Full=Calcium dependent protein kinase 13;	Populus trichocarpa
49	1	Chr11_1_BNL2650_00003	PUT-165a-Gossypium_hirsutum-34657	99.01	303	1	2	9281	9583	930	630	7e-152	542	B9MVZ9_POPTR	SubName: Full=Predicted protein; Flags: Fragment;	Populus trichocarpa
50	1	Chr11_1_BNL2650_00003	PUT-165a-Gossypium_hirsutum-34657	100	229	0	0	9662	9890	632	404	3e-116	424	B9MVZ9_POPTR	SubName: Full=Predicted protein; Flags: Fragment;	Populus trichocarpa
51	1	Chr11_1_BNL2650_00003	PUT-165a-Gossypium_hirsutum-34657	100	174	0	0	10798	10971	405	232	1e-85	322	B9MVZ9_POPTR	SubName: Full=Predicted protein; Flags: Fragment;	Populus trichocarpa
52	1	Chr11_1_BNL2650_00003	PUT-165a-Gossypium_hirsutum-34657	100	120	0	0	11047	11166	235	116	1e-55	222	B9MVZ9_POPTR	SubName: Full=Predicted protein; Flags: Fragment;	Populus trichocarpa
53	1	Chr11_1_BNL2650_00003	PUT-165a-Gossypium_hirsutum-34657	100	110	0	0	11424	11533	116	7	4e-50	204	B9MVZ9_POPTR	SubName: Full=Predicted protein; Flags: Fragment;	Populus trichocarpa
54	1	Chr11_1_BNL2650_00003	PUT-165a-Gossypium_hirsutum-649101076	97.14	245	6	1	6060	6304	858	615	6e-113	412	B9H1J3_POPTR	SubName: Full=Predicted protein; Flags: Fragment;	Populus trichocarpa
55	1	Chr11_1_BNL2650_00003	PUT-165a-Gossypium_hirsutum-649101076	97.64	212	5	0	8257	8468	276	65	2e-98	364	B9H1J3_POPTR	SubName: Full=Predicted protein; Flags: Fragment;	Populus trichocarpa
56	1	Chr11_1_BNL2650_00003	PUT-165a-Gossypium_hirsutum-649101076	97.93	145	2	1	8036	8179	418	274	5e-64	250	B9H1J3_POPTR	SubName: Full=Predicted protein; Flags: Fragment;	Populus trichocarpa
57	1	Chr11_1_BNL2650_00003	PUT-165a-Gossypium_hirsutum-649101076	98.18	110	2	0	6549	6658	564	455	8e-47	193	B9H1J3_POPTR	SubName: Full=Predicted protein; Flags: Fragment;	Populus trichocarpa
58	1	Chr11_1_BNL2650_00003	PUT-165a-Gossypium_hirsutum-649101076	98.28	58	1	0	6371	6428	621	564	1e-19	102	B9H1J3_POPTR	SubName: Full=Predicted protein; Flags: Fragment;	Populus trichocarpa
59	1	Chr11_1_BNL2650_00003	PUT-165a-Gossypium_hirsutum-649101076	100	46	0	0	7136	7181	454	409	1e-14	86.1	B9H1J3_POPTR	SubName: Full=Predicted protein; Flags: Fragment;	Populus trichocarpa
60	1	Chr11_1_BNL2650_00003	PUT-165a-Gossypium_hirsutum-12814	97.48	238	6	0	3101	3338	628	391	3e-111	407	Q8L7W5_ARATH	SubName: Full=AT4g12110/F16J13_180; SubName: Full=At4g12110/F16J13_180;	Arabidopsis thaliana
61	1	Chr11_1_BNL2650_00003	PUT-165a-Gossypium_hirsutum-12814	98.58	211	2	1	3417	3626	389	179	9e-101	372	Q8L7W5_ARATH	SubName: Full=AT4g12110/F16J13_180; SubName: Full=At4g12110/F16J13_180;	Arabidopsis thaliana
62	1	Chr11_1_BNL2650_00003	PUT-165a-Gossypium_hirsutum-12814	96.03	151	6	0	2760	2910	779	629	6e-63	246	Q8L7W5_ARATH	SubName: Full=AT4g12110/F16J13_180; SubName: Full=At4g12110/F16J13_180;	Arabidopsis thaliana
63	1	Chr11_1_BNL2650_00003	PUT-165a-Gossypium_hirsutum-12814	99.15	117	1	0	3871	3987	180	64	2e-52	211	Q8L7W5_ARATH	SubName: Full=AT4g12110/F16J13_180; SubName: Full=At4g12110/F16J13_180;	Arabidopsis thaliana
64	1	Chr11_1_BNL2650_00003	PUT-165a-Gossypium_hirsutum-12814	94.85	97	4	1	2515	2610	875	779	5e-34	150	Q8L7W5_ARATH	SubName: Full=AT4g12110/F16J13_180; SubName: Full=At4g12110/F16J13_180;	Arabidopsis thaliana
65	1	Chr11_1_BNL2650_00003	PUT-165a-Gossypium_hirsutum-60621	96.65	239	8	0	3101	3339	466	228	2e-108	398	Q9SS84_ARATH	SubName: Full=Putative receptor ser/thr protein kinase;	Arabidopsis thaliana
66	1	Chr11_1_BNL2650_00003	PUT-165a-Gossypium_hirsutum-60621	95.48	199	8	1	3414	3611	230	32	5e-84	316	Q9SS84_ARATH	SubName: Full=Putative receptor ser/thr protein kinase;	Arabidopsis thaliana
67	1	Chr11_1_BNL2650_00003	PUT-165a-Gossypium_hirsutum-60621	97.16	141	4	0	2770	2910	607	467	1e-60	239	Q9SS84_ARATH	SubName: Full=Putative receptor ser/thr protein kinase;	Arabidopsis thaliana
68	1	Chr11_1_BNL2650_00003	PUT-165a-Gossypium_hirsutum-20287	96.73	214	6	1	3414	3626	550	337	1e-95	355	Q93YH3_LUPAL	SubName: Full=ATP citrate lyase b-subunit; EC=4.1.3.8;	Lupinus albus
69	1	Chr11_1_BNL2650_00003	PUT-165a-Gossypium_hirsutum-20287	93.06	173	9	3	3170	3339	720	548	5e-64	250	Q93YH3_LUPAL	SubName: Full=ATP citrate lyase b-subunit; EC=4.1.3.8;	Lupinus albus
70	1	Chr11_1_BNL2650_00003	PUT-165a-Gossypium_hirsutum-20287	99.14	116	1	0	3871	3986	338	223	8e-52	209	Q93YH3_LUPAL	SubName: Full=ATP citrate lyase b-subunit; EC=4.1.3.8;	Lupinus albus
71	1	Chr11_1_BNL2650_00003	PUT-165a-Gossypium_hirsutum-23386	90.52	232	19	1	9662	9890	804	573	4e-80	303	A5BFG7_VITVI	SubName: Full=Putative uncharacterized protein;	Vitis vinifera
72	1	Chr11_1_BNL2650_00003	PUT-165a-Gossypium_hirsutum-23386	96.48	142	5	0	9442	9583	943	802	1e-59	235	A5BFG7_VITVI	SubName: Full=Putative uncharacterized protein;	Vitis vinifera
73	1	Chr11_1_BNL2650_00003	PUT-165a-Gossypium_hirsutum-23386	93.51	154	10	0	11424	11577	288	135	6e-58	230	A5BFG7_VITVI	SubName: Full=Putative uncharacterized protein;	Vitis vinifera
74	1	Chr11_1_BNL2650_00003	PUT-165a-Gossypium_hirsutum-23386	94.81	135	6	1	11701	11835	135	2	8e-52	209	A5BFG7_VITVI	SubName: Full=Putative uncharacterized protein;	Vitis vinifera
75	1	Chr11_1_BNL2650_00003	PUT-165a-Gossypium_hirsutum-23386	95	120	6	0	11047	11166	407	288	1e-45	189	A5BFG7_VITVI	SubName: Full=Putative uncharacterized protein;	Vitis vinifera
76	1	Chr11_1_BNL2650_00003	PUT-165a-Gossypium_hirsutum-51695	100	156	0	0	9281	9436	156	1	1e-75	289	A0MFG6_ARATH	SubName: Full=Putative uncharacterized protein; Flags: Fragment;	Arabidopsis thaliana
77	1	Chr11_1_BNL2650_00003	PUT-165a-Gossypium_hirsutum-5636	93.6	172	6	4	7018	7184	872	701	1e-64	252	B5LXY4_GOSHI	SubName: Full=Flavonoid 3'5'-hydroxylase;	Gossypium hirsutum
78	1	Chr11_1_BNL2650_00003	PUT-165a-Gossypium_hirsutum-50096	92.86	154	11	0	11424	11577	315	162	3e-56	224	B9HCX6_POPTR	SubName: Full=Calcium dependent protein kinase 23;	Populus trichocarpa
79	1	Chr11_1_BNL2650_00003	PUT-165a-Gossypium_hirsutum-50096	92.96	142	10	0	11701	11842	162	21	3e-51	207	B9HCX6_POPTR	SubName: Full=Calcium dependent protein kinase 23;	Populus trichocarpa
80	1	Chr11_1_BNL2650_00003	PUT-165a-Gossypium_hirsutum-840101076	93.71	143	8	1	11701	11842	826	684	6e-53	213	A5AY88_VITVI	SubName: Full=Putative uncharacterized protein;	Vitis vinifera
81	1	Chr11_1_BNL2650_00003	PUT-165a-Gossypium_hirsutum-840101076	95.61	114	5	0	12956	13069	679	566	5e-44	183	A5AY88_VITVI	SubName: Full=Putative uncharacterized protein;	Vitis vinifera
82	1	Chr11_1_BNL2650_00003	PUT-165a-Gossypium_hirsutum-32100	93.28	119	7	1	11724	11842	996	879	3e-41	174	O22341_9ROSI	SubName: Full=Annexin;	Lavatera thuringiaca
83	1	Chr11_1_BNL2650_00003	PUT-165a-Gossypium_hirsutum-23429	95.33	107	5	0	9442	9548	107	1	4e-40	171	B9HRW8_POPTR	SubName: Full=Predicted protein;	Populus trichocarpa
84	1	Chr11_1_BNL2650_00003	PUT-165a-Gossypium_hirsutum-93930	93.64	110	7	0	6551	6660	329	220	2e-38	165	A5AY88_VITVI	SubName: Full=Putative uncharacterized protein;	Vitis vinifera
85	1	Chr11_1_BNL2650_00003	PUT-165a-Gossypium_hirsutum-24186	96.94	98	3	0	2513	2610	422	519	2e-38	165	B9RAI9_RICCO	SubName: Full=Adenylate kinase 1, putative; EC=2.7.4.10;	Ricinus communis
86	1	Chr11_1_BNL2650_00003	PUT-165a-Gossypium_hirsutum-24186	97.18	71	1	1	2760	2830	519	588	1e-24	119	B9RAI9_RICCO	SubName: Full=Adenylate kinase 1, putative; EC=2.7.4.10;	Ricinus communis
87	1	Chr11_1_BNL2650_00003	PUT-165a-Gossypium_hirsutum-11975	93.52	108	7	0	6551	6658	379	272	2e-37	161	B9GM48_POPTR	SubName: Full=Predicted protein;	Populus trichocarpa
88	1	Chr11_1_BNL2650_00003	PUT-165a-Gossypium_hirsutum-11975	97.83	46	1	0	7136	7181	271	226	6e-13	80.5	B9GM48_POPTR	SubName: Full=Predicted protein;	Populus trichocarpa
89	1	Chr11_1_BNL2650_00003	PUT-165a-Gossypium_hirsutum-94072	98.08	52	0	1	7130	7180	466	415	1e-15	89.8	A5AY88_VITVI	SubName: Full=Putative uncharacterized protein;	Vitis vinifera
90	1	Chr11_1_BNL2650_00004	PUT-165a-Gossypium_hirsutum-9121	94.03	67	4	0	4805	4871	15	81	5e-20	102	A5AY88_VITVI	SubName: Full=Putative uncharacterized protein;	Vitis vinifera
91	2	Chr11_2_CIR069_00002	PUT-165a-Gossypium_hirsutum-71875	93.85	569	33	2	2743	3310	9	576	0	856	B9IC37_POPTR	SubName: Full=Predicted protein;	Populus trichocarpa
92	2	Chr11_2_CIR069_00002	PUT-165a-Gossypium_hirsutum-71875	96.55	116	4	0	3488	3603	574	689	3e-47	193	B9IC37_POPTR	SubName: Full=Predicted protein;	Populus trichocarpa
93	2	Chr11_2_CIR069_00002	PUT-165a-Gossypium_hirsutum-35620	91.72	338	25	3	2842	3178	330	665	3e-132	475	B9MWY2_POPTR	SubName: Full=Predicted protein;	Populus trichocarpa
94	2	Chr11_2_CIR069_00002	PUT-165a-Gossypium_hirsutum-298101075	95.36	280	10	1	1588	1867	592	868	3e-122	442	B9H8J4_POPTR	SubName: Full=Predicted protein;	Populus trichocarpa
95	2	Chr11_2_CIR069_00002	PUT-165a-Gossypium_hirsutum-93059	95.63	252	8	1	1588	1839	512	760	5e-110	401	A5AY88_VITVI	SubName: Full=Putative uncharacterized protein;	Vitis vinifera
96	2	Chr11_2_CIR069_00002	PUT-165a-Gossypium_hirsutum-16869	93.12	247	15	2	2700	2944	671	917	8e-98	361	A9PI99_POPTR	SubName: Full=Putative uncharacterized protein;	Populus trichocarpa
97	2	Chr11_2_CIR069_00002	PUT-165a-Gossypium_hirsutum-53142	90.38	156	14	1	2226	2381	445	599	1e-50	204	Q0JNS3_ORYSJ	SubName: Full=Os01g0268300 protein;	Oryza sativa subsp. japonica
98	2	Chr11_2_CIR069_00002	PUT-165a-Gossypium_hirsutum-53142	92.17	115	6	1	1991	2102	331	445	3e-37	159	Q0JNS3_ORYSJ	SubName: Full=Os01g0268300 protein;	Oryza sativa subsp. japonica
99	2	Chr11_2_CIR069_00002	PUT-165a-Gossypium_hirsutum-75679	95.76	118	5	0	3486	3603	329	446	1e-46	191	C6TB69_SOYBN	SubName: Full=Putative uncharacterized protein;	Glycine max
100	2	Chr11_2_CIR069_00002	PUT-165a-Gossypium_hirsutum-47637	95.76	118	5	0	3486	3603	522	639	1e-46	191	B9H3F8_POPTR	SubName: Full=SET domain protein;	Populus trichocarpa
101	2	Chr11_2_CIR069_00002	PUT-165a-Gossypium_hirsutum-100478	94.92	118	5	1	3486	3603	451	567	2e-44	183	B9GRP8_POPTR	SubName: Full=Predicted protein;	Populus trichocarpa
102	2	Chr11_2_CIR069_00002	PUT-165a-Gossypium_hirsutum-70721	92.25	129	6	2	1987	2112	64	191	2e-43	180	B9T1B0_RICCO	SubName: Full=Protein transporter, putative;	Ricinus communis
103	2	Chr11_2_CIR069_00002	PUT-165a-Gossypium_hirsutum-89648	91.15	113	8	2	4	114	23	135	5e-35	152	A5AY88_VITVI	SubName: Full=Putative uncharacterized protein;	Vitis vinifera
104	2	Chr11_2_CIR069_00002	PUT-165a-Gossypium_hirsutum-55999	90.27	113	9	2	4	114	158	270	2e-33	147	O80707_ARATH	SubName: Full=F8K4.22;	Arabidopsis thaliana
105	2	Chr11_2_CIR069_00002	PUT-165a-Gossypium_hirsutum-45159	90.18	112	10	1	4	114	125	236	8e-33	145	B9HC63_POPTR	SubName: Full=Predicted protein;	Populus trichocarpa
106	2	Chr11_2_CIR069_00002	PUT-165a-Gossypium_hirsutum-64013	92.22	90	7	0	3514	3603	11	100	8e-28	128	B9GSV8_POPTR	SubName: Full=Predicted protein;	Populus trichocarpa
107	2	Chr11_2_CIR069_00003	PUT-165a-Gossypium_hirsutum-94077	96.07	968	20	17	5188	6139	966	1	0	1561	A5AY88_VITVI	SubName: Full=Putative uncharacterized protein;	Vitis vinifera
108	2	Chr11_2_CIR069_00003	PUT-165a-Gossypium_hirsutum-47658	99.62	528	1	1	4123	4650	527	1	0	963	B9T6Y2_RICCO	SubName: Full=Serine/threonine protein kinase, putative; EC=2.7.11.1;	Ricinus communis
109	2	Chr11_2_CIR069_00003	PUT-165a-Gossypium_hirsutum-44581	97.46	512	8	5	4308	4819	708	202	0	869	B9T6Y2_RICCO	SubName: Full=Serine/threonine protein kinase, putative; EC=2.7.11.1;	Ricinus communis
110	2	Chr11_2_CIR069_00003	PUT-165a-Gossypium_hirsutum-44581	99.51	205	1	0	5003	5207	205	1	6e-101	374	B9T6Y2_RICCO	SubName: Full=Serine/threonine protein kinase, putative; EC=2.7.11.1;	Ricinus communis
111	2	Chr11_2_CIR069_00003	PUT-165a-Gossypium_hirsutum-57049	94.17	549	16	15	15748	16291	1	538	0	828	B9RJL4_RICCO	SubName: Full=Putative uncharacterized protein;	Ricinus communis
112	2	Chr11_2_CIR069_00004	PUT-165a-Gossypium_hirsutum-20033	95.38	65	3	0	2031	2095	70	6	1e-20	104	A0A7Y9_PYRPY	SubName: Full=Soluble acid invertase;	Pyrus pyrifolia var. culta
113	2	Chr11_2_CIR069_00005	PUT-165a-Gossypium_hirsutum-64624	94.8	173	9	0	1726	1898	175	3	2e-70	270	SEC3B_ARATH	RecName: Full=Exocyst complex component SEC3B;	Arabidopsis thaliana
114	2	Chr11_2_CIR069_00005	PUT-165a-Gossypium_hirsutum-20033	98.57	70	1	0	2469	2538	75	6	2e-26	124	A0A7Y9_PYRPY	SubName: Full=Soluble acid invertase;	Pyrus pyrifolia var. culta
115	4	Chr11_3_UCR108_00001	PUT-165a-Gossypium_hirsutum-182101075	93.04	733	47	4	69	799	761	31	0	1068	Q9MF94_BETVU	SubName: Full=Ribosomal protein S4;	Beta vulgaris subsp. vulgaris
116	4	Chr11_3_UCR108_00001	PUT-165a-Gossypium_hirsutum-20263	90	300	30	0	714	1013	7	306	2e-106	388	O22718_ARATH	SubName: Full=F8A5.32 protein;	Arabidopsis thaliana
117	4	Chr11_3_UCR108_00001	PUT-165a-Gossypium_hirsutum-20263	94.9	98	5	0	1012	1109	209	306	7e-36	154	O22718_ARATH	SubName: Full=F8A5.32 protein;	Arabidopsis thaliana
118	4	Chr11_3_UCR108_00001	PUT-165a-Gossypium_hirsutum-90205	96.19	105	4	0	28	132	327	431	2e-41	172	A5AY88_VITVI	SubName: Full=Putative uncharacterized protein;	Vitis vinifera
119	4	Chr11_3_UCR108_00002	PUT-165a-Gossypium_hirsutum-17656	99.69	646	2	0	2792	3437	712	67	0	1182	B7FMJ6_MEDTR	SubName: Full=Predicted protein;	Populus trichocarpa
120	4	Chr11_3_UCR108_00002	PUT-165a-Gossypium_hirsutum-23959	90.2	663	42	5	2796	3458	828	189	0	843	B9SCR6_RICCO	SubName: Full=Zinc finger protein, putative;	Ricinus communis
121	4	Chr11_3_UCR108_00002	PUT-165a-Gossypium_hirsutum-24005	90.06	533	45	6	2926	3458	849	325	0	691	B9HFR2_POPTR	SubName: Full=Predicted protein;	Populus trichocarpa
122	4	Chr11_3_UCR108_00002	PUT-165a-Gossypium_hirsutum-93431	97.25	400	11	0	1466	1865	574	175	0	678	A5AY88_VITVI	SubName: Full=Putative uncharacterized protein;	Vitis vinifera
123	4	Chr11_3_UCR108_00002	PUT-165a-Gossypium_hirsutum-90205	96.92	325	10	0	1517	1841	325	1	1e-153	545	A5AY88_VITVI	SubName: Full=Putative uncharacterized protein;	Vitis vinifera
124	4	Chr11_3_UCR108_00002	PUT-165a-Gossypium_hirsutum-90205	97.14	105	3	0	1242	1346	431	327	6e-43	178	A5AY88_VITVI	SubName: Full=Putative uncharacterized protein;	Vitis vinifera
125	4	Chr11_3_UCR108_00002	PUT-165a-Gossypium_hirsutum-35688	90.97	144	10	3	1520	1663	141	1	8e-47	191	Q5QJA8_ORYSI	SubName: Full=Harpin binding protein 1;	Oryza sativa subsp. indica
126	4	Chr11_3_UCR108_00002	PUT-165a-Gossypium_hirsutum-5347	92.11	114	6	3	1554	1667	339	229	8e-37	158	B9GQW3_POPTR	SubName: Full=Predicted protein;	Populus trichocarpa
127	4	Chr11_3_UCR108_00003	PUT-165a-Gossypium_hirsutum-53578	92.27	233	18	0	17198	17430	287	519	3e-88	331	Q9SXK9_TOBAC	SubName: Full=Heat shock factor;	Nicotiana tabacum
128	4	Chr11_3_UCR108_00003	PUT-165a-Gossypium_hirsutum-66852	90.91	242	16	3	23338	23579	127	362	6e-85	320	B9RYG0_RICCO	SubName: Full=Putative uncharacterized protein;	Ricinus communis
129	4	Chr11_3_UCR108_00003	PUT-165a-Gossypium_hirsutum-59851	96.26	187	6	1	23338	23524	1558	1743	2e-80	305	A9PH52_POPTR	SubName: Full=Putative uncharacterized protein;	Populus trichocarpa
130	4	Chr11_3_UCR108_00003	PUT-165a-Gossypium_hirsutum-59851	98.65	74	1	0	23261	23334	1435	1508	3e-28	132	A9PH52_POPTR	SubName: Full=Putative uncharacterized protein;	Populus trichocarpa
131	4	Chr11_3_UCR108_00003	PUT-165a-Gossypium_hirsutum-59895	100	68	0	0	23261	23328	345	412	1e-26	126	A9PH52_POPTR	SubName: Full=Putative uncharacterized protein;	Populus trichocarpa
132	4	Chr11_3_UCR108_00003	PUT-165a-Gossypium_hirsutum-67074	95.89	73	3	0	20860	20932	213	141	2e-24	119	Q0WVX1_ARATH	SubName: Full=At5g22130; SubName: Full=Mannosyltransferase-like protein;	Arabidopsis thaliana
133	4	Chr11_3_UCR108_00003	PUT-165a-Gossypium_hirsutum-59850	98.53	68	0	1	23261	23328	679	745	2e-24	119	B9I4Z1_POPTR	SubName: Full=Predicted protein; Flags: Fragment;	Populus trichocarpa
134	4	Chr11_3_UCR108_00004	PUT-165a-Gossypium_hirsutum-182101075	92.86	140	10	0	9752	9891	956	1095	2e-50	204	Q9MF94_BETVU	SubName: Full=Ribosomal protein S4;	Beta vulgaris subsp. vulgaris
135	4	Chr11_3_UCR108_00004	PUT-165a-Gossypium_hirsutum-93431	92.14	140	11	0	9752	9891	522	383	1e-48	198	A5AY88_VITVI	SubName: Full=Putative uncharacterized protein;	Vitis vinifera
136	4	Chr11_3_UCR108_00004	PUT-165a-Gossypium_hirsutum-90205	90.71	140	13	0	9752	9891	324	185	2e-45	187	A5AY88_VITVI	SubName: Full=Putative uncharacterized protein;	Vitis vinifera
137	4	Chr11_3_UCR108_00004	PUT-165a-Gossypium_hirsutum-53996	93.65	63	4	0	519	581	63	1	2e-17	95.3	B9S4F8_RICCO	SubName: Full=Methionyl-tRNA synthetase, putative;	Ricinus communis
138	4	Chr11_3_UCR108_00005	PUT-165a-Gossypium_hirsutum-182101075	93.41	91	3	2	1	90	1048	1136	9e-29	132	Q9MF94_BETVU	SubName: Full=Ribosomal protein S4;	Beta vulgaris subsp. vulgaris
139	4	Chr11_3_UCR108_00005	PUT-165a-Gossypium_hirsutum-5347	92.45	53	0	1	8	60	277	229	6e-11	73.1	B9GQW3_POPTR	SubName: Full=Predicted protein;	Populus trichocarpa
140	4	Chr11_3_UCR108_00007	PUT-165a-Gossypium_hirsutum-60445	97.76	625	5	3	3022	3644	707	90	0	1074	B5B3R1_GOSAR	SubName: Full=Phospholipase D alpha;	Gossypium arboreum
141	4	Chr11_3_UCR108_00007	PUT-165a-Gossypium_hirsutum-8035	97.47	475	12	0	603	1077	1195	721	0	811	A5C6H7_VITVI	SubName: Full=Putative uncharacterized protein;	Vitis vinifera
142	4	Chr11_3_UCR108_00007	PUT-165a-Gossypium_hirsutum-13425	92.79	458	13	19	635	1073	7	463	0	651	O24517_HELAN	SubName: Full=Unconventional myosin;	Helianthus annuus
143	4	Chr11_3_UCR108_00007	PUT-165a-Gossypium_hirsutum-25534	97.52	282	4	3	3021	3301	287	8	2e-133	479	B9IQ63_POPTR	SubName: Full=Predicted protein;	Populus trichocarpa
144	4	Chr11_3_UCR108_00007	PUT-165a-Gossypium_hirsutum-25534	98.8	166	2	0	1349	1514	628	463	2e-78	296	B9IQ63_POPTR	SubName: Full=Predicted protein;	Populus trichocarpa
145	4	Chr11_3_UCR108_00007	PUT-165a-Gossypium_hirsutum-25534	95.89	73	2	1	1204	1276	788	717	2e-24	117	B9IQ63_POPTR	SubName: Full=Predicted protein;	Populus trichocarpa
146	4	Chr11_3_UCR108_00007	PUT-165a-Gossypium_hirsutum-51522	90.23	256	20	5	825	1077	1003	750	2e-88	329	Q2MGQ5_MEDTR	SubName: Full=RNA polymerase, dimerisation;	Medicago truncatula
147	4	Chr11_3_UCR108_00007	PUT-165a-Gossypium_hirsutum-4829	98.15	54	1	0	603	656	143	196	8e-18	95.3	B9MSY3_POPTR	SubName: Full=Predicted protein;	Populus trichocarpa
148	4	Chr11_3_UCR108_00008	PUT-165a-Gossypium_hirsutum-60956	91.67	120	7	3	1557	1675	282	165	2e-38	163	B9H1F2_POPTR	SubName: Full=Predicted protein;	Populus trichocarpa
149	4	Chr11_3_UCR108_00008	PUT-165a-Gossypium_hirsutum-11732	100	40	0	0	2238	2277	634	673	1e-11	75	B9GM48_POPTR	SubName: Full=Predicted protein;	Populus trichocarpa
150	4	Chr11_3_UCR108_00012	PUT-165a-Gossypium_hirsutum-17656	90.27	473	45	1	680	1151	67	539	9e-176	617	B7FMJ6_MEDTR	SubName: Full=Predicted protein;	Populus trichocarpa
151	4	Chr11_3_UCR108_00013	PUT-165a-Gossypium_hirsutum-182101075	95.78	166	7	0	1	166	830	995	1e-71	268	Q9MF94_BETVU	SubName: Full=Ribosomal protein S4;	Beta vulgaris subsp. vulgaris
152	4	Chr11_3_UCR108_00013	PUT-165a-Gossypium_hirsutum-93431	95.6	91	4	0	75	165	574	484	6e-35	147	A5AY88_VITVI	SubName: Full=Putative uncharacterized protein;	Vitis vinifera
153	5	Chr11_4_UCR102_00001	PUT-165a-Gossypium_hirsutum-80177	100	812	0	0	22700	23511	834	23	0	1500	Q6UA17_GOSBA	SubName: Full=Fiber protein Fb17; Flags: Fragment;	Gossypium barbadense
154	5	Chr11_4_UCR102_00001	PUT-165a-Gossypium_hirsutum-80177	97.67	86	2	0	22910	22995	162	77	3e-33	148	Q6UA17_GOSBA	SubName: Full=Fiber protein Fb17; Flags: Fragment;	Gossypium barbadense
155	5	Chr11_4_UCR102_00001	PUT-165a-Gossypium_hirsutum-80177	97.67	86	2	0	23372	23457	624	539	3e-33	148	Q6UA17_GOSBA	SubName: Full=Fiber protein Fb17; Flags: Fragment;	Gossypium barbadense
156	5	Chr11_4_UCR102_00001	PUT-165a-Gossypium_hirsutum-38467	99.25	265	2	0	4944	5208	265	1	1e-132	479	B9IAL1_POPTR	SubName: Full=Predicted protein;	Populus trichocarpa
157	5	Chr11_4_UCR102_00001	PUT-165a-Gossypium_hirsutum-67074	90.24	297	27	1	7613	7909	421	127	7e-105	387	Q0WVX1_ARATH	SubName: Full=At5g22130; SubName: Full=Mannosyltransferase-like protein;	Arabidopsis thaliana
158	5	Chr11_4_UCR102_00001	PUT-165a-Gossypium_hirsutum-67074	90.16	122	12	0	7993	8114	129	8	2e-36	159	Q0WVX1_ARATH	SubName: Full=At5g22130; SubName: Full=Mannosyltransferase-like protein;	Arabidopsis thaliana
159	5	Chr11_4_UCR102_00001	PUT-165a-Gossypium_hirsutum-14735	91.53	189	16	0	9177	9365	297	109	4e-67	261	C6SVI6_SOYBN	SubName: Full=Putative uncharacterized protein;	Glycine max
160	5	Chr11_4_UCR102_00001	PUT-165a-Gossypium_hirsutum-8550	97.59	83	2	0	512	594	12	94	2e-31	143	A5AY88_VITVI	SubName: Full=Putative uncharacterized protein;	Vitis vinifera
161	5	Chr11_4_UCR102_00001	PUT-165a-Gossypium_hirsutum-53940	91	100	9	0	26090	26189	685	784	3e-29	135	B9HFG8_POPTR	SubName: Full=Predicted protein;	Populus trichocarpa
162	5	Chr11_4_UCR102_00001	PUT-165a-Gossypium_hirsutum-23960	96.15	52	2	0	10516	10567	53	2	3e-14	86.1	Q946X6_PRUPE	SubName: Full=Vacuolar H+-pyrophosphatase; EC=3.6.1.1;	Prunus persica
163	5	Chr11_4_UCR102_00001	PUT-165a-Gossypium_hirsutum-22230	92.73	55	4	0	10517	10571	56	2	1e-12	80.5	B9RBY6_RICCO	SubName: Full=Putative uncharacterized protein;	Ricinus communis
164	5	Chr11_4_UCR102_00002	PUT-165a-Gossypium_hirsutum-67384	96.45	564	4	4	1710	2271	550	1	0	917	B9S929_RICCO	SubName: Full=Auxin response factor, putative;	Ricinus communis
165	5	Chr11_4_UCR102_00003	PUT-165a-Gossypium_hirsutum-52646	99.59	725	3	0	5646	6370	774	50	0	1323	A5BBS5_VITVI	SubName: Full=Putative uncharacterized protein;	Vitis vinifera
166	5	Chr11_4_UCR102_00003	PUT-165a-Gossypium_hirsutum-25754	95.05	566	25	1	5427	5989	209	774	0	887	B9GU74_POPTR	SubName: Full=Predicted protein;	Populus trichocarpa
167	5	Chr11_4_UCR102_00003	PUT-165a-Gossypium_hirsutum-25754	96.75	154	5	0	5276	5429	1	154	3e-66	257	B9GU74_POPTR	SubName: Full=Predicted protein;	Populus trichocarpa
168	5	Chr11_4_UCR102_00003	PUT-165a-Gossypium_hirsutum-46276	91.14	508	24	13	10700	11187	516	10	0	675	Q9LP69_ARATH	SubName: Full=T1N15.17;	Arabidopsis thaliana
169	5	Chr11_4_UCR102_00003	PUT-165a-Gossypium_hirsutum-33431	90.35	518	19	23	10700	11189	522	8	0	651	C5YMI9_SORBI	SubName: Full=Putative uncharacterized protein Sb07g002160;	Sorghum bicolor
170	5	Chr11_4_UCR102_00003	PUT-165a-Gossypium_hirsutum-87101074	93.12	349	23	1	10696	11043	133	481	6e-147	525	A5AY88_VITVI	SubName: Full=Putative uncharacterized protein;	Vitis vinifera
171	5	Chr11_4_UCR102_00003	PUT-165a-Gossypium_hirsutum-87101074	93.55	62	3	1	9797	9857	8	69	3e-16	91.6	A5AY88_VITVI	SubName: Full=Putative uncharacterized protein;	Vitis vinifera
172	5	Chr11_4_UCR102_00003	PUT-165a-Gossypium_hirsutum-87101074	94.44	54	3	0	13753	13806	145	198	5e-14	84.2	A5AY88_VITVI	SubName: Full=Putative uncharacterized protein;	Vitis vinifera
173	5	Chr11_4_UCR102_00003	PUT-165a-Gossypium_hirsutum-32573	91	400	10	10	8586	8961	1	398	4e-144	516	B9H1Q5_POPTR	SubName: Full=Predicted protein;	Populus trichocarpa
174	5	Chr11_4_UCR102_00003	PUT-165a-Gossypium_hirsutum-32573	98.15	54	1	0	9286	9339	436	489	2e-17	95.3	B9H1Q5_POPTR	SubName: Full=Predicted protein;	Populus trichocarpa
175	5	Chr11_4_UCR102_00003	PUT-165a-Gossypium_hirsutum-8550	93.57	342	15	3	3454	3788	91	432	3e-140	503	A5AY88_VITVI	SubName: Full=Putative uncharacterized protein;	Vitis vinifera
176	5	Chr11_4_UCR102_00003	PUT-165a-Gossypium_hirsutum-8550	95.36	280	13	0	3724	4003	432	711	5e-123	446	A5AY88_VITVI	SubName: Full=Putative uncharacterized protein;	Vitis vinifera
177	5	Chr11_4_UCR102_00003	PUT-165a-Gossypium_hirsutum-8550	93.64	283	15	1	1466	1748	432	711	3e-115	420	A5AY88_VITVI	SubName: Full=Putative uncharacterized protein;	Vitis vinifera
178	5	Chr11_4_UCR102_00003	PUT-165a-Gossypium_hirsutum-8550	90.84	251	17	6	4046	4290	712	962	2e-88	331	A5AY88_VITVI	SubName: Full=Putative uncharacterized protein;	Vitis vinifera
179	5	Chr11_4_UCR102_00003	PUT-165a-Gossypium_hirsutum-8550	94.19	86	5	0	3216	3301	9	94	2e-28	132	A5AY88_VITVI	SubName: Full=Putative uncharacterized protein;	Vitis vinifera
180	5	Chr11_4_UCR102_00003	PUT-165a-Gossypium_hirsutum-100591	94.53	274	15	0	9118	9391	535	262	2e-116	424	B9GRP8_POPTR	SubName: Full=Predicted protein;	Populus trichocarpa
181	5	Chr11_4_UCR102_00003	PUT-165a-Gossypium_hirsutum-100591	95.19	208	10	0	9650	9857	262	55	5e-88	329	B9GRP8_POPTR	SubName: Full=Predicted protein;	Populus trichocarpa
182	5	Chr11_4_UCR102_00003	PUT-165a-Gossypium_hirsutum-100591	95.65	115	5	0	8872	8986	649	535	1e-44	185	B9GRP8_POPTR	SubName: Full=Predicted protein;	Populus trichocarpa
183	5	Chr11_4_UCR102_00003	PUT-165a-Gossypium_hirsutum-74953	96.15	208	8	0	9650	9857	95	302	3e-91	340	C8YQV2_GOSHI	SubName: Full=Phospholipase D; SubName: Full=Phospholipase D alpha;	Gossypium raimondii
184	5	Chr11_4_UCR102_00003	PUT-165a-Gossypium_hirsutum-74953	94.94	79	3	1	9313	9391	18	95	1e-25	122	C8YQV2_GOSHI	SubName: Full=Phospholipase D; SubName: Full=Phospholipase D alpha;	Gossypium raimondii
185	6	Chr11_5_UCR91_00001	PUT-165a-Gossypium_hirsutum-68924	93.46	964	39	4	5733	6694	24	965	0	1410	A5HB54_MEDFA	SubName: Full=Bimodular protein;	Medicago falcata
186	6	Chr11_5_UCR91_00001	PUT-165a-Gossypium_hirsutum-30680	99.23	522	1	1	13167	13688	36	554	0	939	B9H8P2_POPTR	SubName: Full=Predicted protein;	Populus trichocarpa
187	6	Chr11_5_UCR91_00001	PUT-165a-Gossypium_hirsutum-30680	100	51	0	0	14011	14061	551	601	6e-17	95.3	B9H8P2_POPTR	SubName: Full=Predicted protein;	Populus trichocarpa
188	6	Chr11_5_UCR91_00001	PUT-165a-Gossypium_hirsutum-218101073	92.94	496	32	3	34171	34664	827	1321	0	719	B9I7X1_POPTR	SubName: Full=Amidase family protein;	Populus trichocarpa
189	6	Chr11_5_UCR91_00001	PUT-165a-Gossypium_hirsutum-34101080	99.48	385	2	0	16815	17199	570	186	0	701	Q9SQK7_ARATH	SubName: Full=EIF4B;	Arabidopsis thaliana
190	6	Chr11_5_UCR91_00001	PUT-165a-Gossypium_hirsutum-34101080	100	187	0	0	19521	19707	187	1	2e-92	346	Q9SQK7_ARATH	SubName: Full=EIF4B;	Arabidopsis thaliana
191	6	Chr11_5_UCR91_00001	PUT-165a-Gossypium_hirsutum-33101079	97.73	396	9	0	16804	17199	978	583	0	682	C5XUD5_SORBI	SubName: Full=Putative uncharacterized protein Sb04g035660;	Sorghum bicolor
192	6	Chr11_5_UCR91_00001	PUT-165a-Gossypium_hirsutum-33101079	98.09	367	7	0	16833	17199	384	18	0	640	C5XUD5_SORBI	SubName: Full=Putative uncharacterized protein Sb04g035660;	Sorghum bicolor
193	6	Chr11_5_UCR91_00001	PUT-165a-Gossypium_hirsutum-33101079	97.46	197	3	1	19521	19717	584	390	3e-89	335	C5XUD5_SORBI	SubName: Full=Putative uncharacterized protein Sb04g035660;	Sorghum bicolor
194	6	Chr11_5_UCR91_00001	PUT-165a-Gossypium_hirsutum-70523	95.72	397	12	4	4580	4971	751	355	3e-179	634	B9SZB5_RICCO	SubName: Full=Putative uncharacterized protein;	Ricinus communis
195	6	Chr11_5_UCR91_00001	PUT-165a-Gossypium_hirsutum-70523	99.29	141	1	0	5424	5564	229	89	3e-65	255	B9SZB5_RICCO	SubName: Full=Putative uncharacterized protein;	Ricinus communis
196	6	Chr11_5_UCR91_00001	PUT-165a-Gossypium_hirsutum-70523	96.46	113	4	0	5079	5191	357	245	1e-44	187	B9SZB5_RICCO	SubName: Full=Putative uncharacterized protein;	Ricinus communis
197	6	Chr11_5_UCR91_00001	PUT-165a-Gossypium_hirsutum-70523	91.41	128	11	0	1721	1848	230	357	2e-41	176	B9SZB5_RICCO	SubName: Full=Putative uncharacterized protein;	Ricinus communis
198	6	Chr11_5_UCR91_00001	PUT-165a-Gossypium_hirsutum-70523	96.63	89	3	0	6606	6694	89	1	5e-33	148	B9SZB5_RICCO	SubName: Full=Putative uncharacterized protein;	Ricinus communis
199	6	Chr11_5_UCR91_00001	PUT-165a-Gossypium_hirsutum-70523	93.24	74	5	0	267	340	16	89	2e-21	110	B9SZB5_RICCO	SubName: Full=Putative uncharacterized protein;	Ricinus communis
200	6	Chr11_5_UCR91_00001	PUT-165a-Gossypium_hirsutum-70523	100	54	0	0	1419	1472	176	229	1e-18	100	B9SZB5_RICCO	SubName: Full=Putative uncharacterized protein;	Ricinus communis
201	6	Chr11_5_UCR91_00001	PUT-165a-Gossypium_hirsutum-83617	97.72	307	6	1	1939	2245	367	672	5e-147	527	A5AY88_VITVI	SubName: Full=Putative uncharacterized protein;	Vitis vinifera
202	6	Chr11_5_UCR91_00001	PUT-165a-Gossypium_hirsutum-83617	90.49	305	26	2	4669	4971	670	367	1e-108	399	A5AY88_VITVI	SubName: Full=Putative uncharacterized protein;	Vitis vinifera
203	6	Chr11_5_UCR91_00001	PUT-165a-Gossypium_hirsutum-83617	97.16	141	4	0	5424	5564	241	101	3e-60	239	A5AY88_VITVI	SubName: Full=Putative uncharacterized protein;	Vitis vinifera
204	6	Chr11_5_UCR91_00001	PUT-165a-Gossypium_hirsutum-83617	99.22	128	1	0	1721	1848	242	369	5e-58	231	A5AY88_VITVI	SubName: Full=Putative uncharacterized protein;	Vitis vinifera
205	6	Chr11_5_UCR91_00001	PUT-165a-Gossypium_hirsutum-83617	94.9	98	4	1	244	340	4	101	4e-34	152	A5AY88_VITVI	SubName: Full=Putative uncharacterized protein;	Vitis vinifera
206	6	Chr11_5_UCR91_00001	PUT-165a-Gossypium_hirsutum-83617	95.95	74	3	0	6606	6679	101	28	1e-24	121	A5AY88_VITVI	SubName: Full=Putative uncharacterized protein;	Vitis vinifera
207	6	Chr11_5_UCR91_00001	PUT-165a-Gossypium_hirsutum-83617	100	52	0	0	1333	1384	101	152	2e-17	97.1	A5AY88_VITVI	SubName: Full=Putative uncharacterized protein;	Vitis vinifera
208	6	Chr11_5_UCR91_00001	PUT-165a-Gossypium_hirsutum-83617	98.18	55	1	0	1418	1472	187	241	2e-17	97.1	A5AY88_VITVI	SubName: Full=Putative uncharacterized protein;	Vitis vinifera
209	6	Chr11_5_UCR91_00001	PUT-165a-Gossypium_hirsutum-33902	93.37	347	23	0	16800	17146	347	1	4e-143	514	A5BTC8_VITVI	SubName: Full=Putative uncharacterized protein;	Vitis vinifera
210	6	Chr11_5_UCR91_00001	PUT-165a-Gossypium_hirsutum-60690	94.29	315	14	3	4538	4849	1	314	1e-132	479	B9IIQ8_POPTR	SubName: Full=Predicted protein;	Populus trichocarpa
211	6	Chr11_5_UCR91_00001	PUT-165a-Gossypium_hirsutum-61426	98.16	217	4	0	34130	34346	486	702	2e-102	379	B9HBQ9_POPTR	SubName: Full=Transcription factor E2F;	Populus trichocarpa
212	6	Chr11_5_UCR91_00001	PUT-165a-Gossypium_hirsutum-666101078	97.87	141	3	0	5424	5564	220	80	6e-62	244	A5C6S7_VITVI	SubName: Full=Putative uncharacterized protein;	Vitis vinifera
213	6	Chr11_5_UCR91_00001	PUT-165a-Gossypium_hirsutum-666101078	94.57	129	7	0	1721	1849	221	349	1e-48	200	A5C6S7_VITVI	SubName: Full=Putative uncharacterized protein;	Vitis vinifera
214	6	Chr11_5_UCR91_00001	PUT-165a-Gossypium_hirsutum-666101078	96.49	114	4	0	5078	5191	349	236	3e-45	189	A5C6S7_VITVI	SubName: Full=Putative uncharacterized protein;	Vitis vinifera
215	6	Chr11_5_UCR91_00001	PUT-165a-Gossypium_hirsutum-666101078	93.33	75	4	1	6606	6679	80	6	2e-21	110	A5C6S7_VITVI	SubName: Full=Putative uncharacterized protein;	Vitis vinifera
216	6	Chr11_5_UCR91_00001	PUT-165a-Gossypium_hirsutum-666101078	92	75	6	0	266	340	6	80	3e-20	106	A5C6S7_VITVI	SubName: Full=Putative uncharacterized protein;	Vitis vinifera
217	6	Chr11_5_UCR91_00001	PUT-165a-Gossypium_hirsutum-666101078	100	52	0	0	1333	1384	80	131	2e-17	97.1	A5C6S7_VITVI	SubName: Full=Putative uncharacterized protein;	Vitis vinifera
218	6	Chr11_5_UCR91_00001	PUT-165a-Gossypium_hirsutum-78176	98.51	134	2	0	1939	2072	540	673	1e-59	237	B9H558_POPTR	SubName: Full=Predicted protein;	Populus trichocarpa
219	6	Chr11_5_UCR91_00001	PUT-165a-Gossypium_hirsutum-78176	99.2	125	1	0	1724	1848	418	542	2e-56	226	B9H558_POPTR	SubName: Full=Predicted protein;	Populus trichocarpa
220	6	Chr11_5_UCR91_00001	PUT-165a-Gossypium_hirsutum-78176	95.52	134	6	0	4838	4971	673	540	5e-53	215	B9H558_POPTR	SubName: Full=Predicted protein;	Populus trichocarpa
221	6	Chr11_5_UCR91_00001	PUT-165a-Gossypium_hirsutum-61868	95.59	136	6	0	5429	5564	260	125	4e-54	219	B7FNB3_MEDTR	SubName: Full=Putative uncharacterized protein;	Medicago truncatula
222	6	Chr11_5_UCR91_00001	PUT-165a-Gossypium_hirsutum-61868	94.83	116	6	0	1724	1839	269	384	5e-43	182	B7FNB3_MEDTR	SubName: Full=Putative uncharacterized protein;	Medicago truncatula
223	6	Chr11_5_UCR91_00001	PUT-165a-Gossypium_hirsutum-61868	94.9	98	5	0	5094	5191	378	281	1e-34	154	B7FNB3_MEDTR	SubName: Full=Putative uncharacterized protein;	Medicago truncatula
224	6	Chr11_5_UCR91_00001	PUT-165a-Gossypium_hirsutum-61868	98.08	52	1	0	1333	1384	125	176	8e-16	91.6	B7FNB3_MEDTR	SubName: Full=Putative uncharacterized protein;	Medicago truncatula
225	6	Chr11_5_UCR91_00001	PUT-165a-Gossypium_hirsutum-61867	95.59	136	6	0	5429	5564	286	151	4e-54	219	B7FNB3_MEDTR	SubName: Full=Putative uncharacterized protein;	Medicago truncatula
226	6	Chr11_5_UCR91_00001	PUT-165a-Gossypium_hirsutum-61867	94.83	116	6	0	1724	1839	295	410	5e-43	182	B7FNB3_MEDTR	SubName: Full=Putative uncharacterized protein;	Medicago truncatula
227	6	Chr11_5_UCR91_00001	PUT-165a-Gossypium_hirsutum-61867	94.9	98	5	0	5094	5191	404	307	1e-34	154	B7FNB3_MEDTR	SubName: Full=Putative uncharacterized protein;	Medicago truncatula
228	6	Chr11_5_UCR91_00001	PUT-165a-Gossypium_hirsutum-61867	98.08	52	1	0	1333	1384	151	202	8e-16	91.6	B7FNB3_MEDTR	SubName: Full=Putative uncharacterized protein;	Medicago truncatula
229	6	Chr11_5_UCR91_00001	PUT-165a-Gossypium_hirsutum-61795	95.59	136	6	0	5429	5564	287	152	4e-54	219	B7FNB3_MEDTR	SubName: Full=Putative uncharacterized protein;	Medicago truncatula
230	6	Chr11_5_UCR91_00001	PUT-165a-Gossypium_hirsutum-61795	94.83	116	6	0	1724	1839	296	411	5e-43	182	B7FNB3_MEDTR	SubName: Full=Putative uncharacterized protein;	Medicago truncatula
231	6	Chr11_5_UCR91_00001	PUT-165a-Gossypium_hirsutum-61795	94.9	98	5	0	5094	5191	405	308	1e-34	154	B7FNB3_MEDTR	SubName: Full=Putative uncharacterized protein;	Medicago truncatula
232	6	Chr11_5_UCR91_00001	PUT-165a-Gossypium_hirsutum-61795	98.08	52	1	0	1333	1384	152	203	8e-16	91.6	B7FNB3_MEDTR	SubName: Full=Putative uncharacterized protein;	Medicago truncatula
233	6	Chr11_5_UCR91_00001	PUT-165a-Gossypium_hirsutum-61794	95.59	136	6	0	5429	5564	261	126	4e-54	219	B7FNB3_MEDTR	SubName: Full=Putative uncharacterized protein;	Medicago truncatula
234	6	Chr11_5_UCR91_00001	PUT-165a-Gossypium_hirsutum-61794	94.02	117	6	1	1724	1839	270	386	2e-41	176	B7FNB3_MEDTR	SubName: Full=Putative uncharacterized protein;	Medicago truncatula
235	6	Chr11_5_UCR91_00001	PUT-165a-Gossypium_hirsutum-61794	94.9	98	5	0	5094	5191	379	282	1e-34	154	B7FNB3_MEDTR	SubName: Full=Putative uncharacterized protein;	Medicago truncatula
236	6	Chr11_5_UCR91_00001	PUT-165a-Gossypium_hirsutum-61794	98.08	52	1	0	1333	1384	126	177	8e-16	91.6	B7FNB3_MEDTR	SubName: Full=Putative uncharacterized protein;	Medicago truncatula
237	6	Chr11_5_UCR91_00001	PUT-165a-Gossypium_hirsutum-53297	95.59	136	6	0	5429	5564	274	139	4e-54	219	A9PBP9_POPTR	SubName: Full=Predicted protein; SubName: Full=Putative uncharacterized protein;	Populus trichocarpa
238	6	Chr11_5_UCR91_00001	PUT-165a-Gossypium_hirsutum-53297	98.08	52	1	0	1333	1384	139	190	8e-16	91.6	A9PBP9_POPTR	SubName: Full=Predicted protein; SubName: Full=Putative uncharacterized protein;	Populus trichocarpa
239	6	Chr11_5_UCR91_00001	PUT-165a-Gossypium_hirsutum-63171	93.62	141	9	0	38682	38822	600	740	6e-52	211	A9XK92_RICCO	SubName: Full=Acyl-ACP thioesterase FatA; SubName: Full=Oleoyl-acyl carrier protein thioesterase, putative; EC=3.1.2.14;	Ricinus communis
240	6	Chr11_5_UCR91_00001	PUT-165a-Gossypium_hirsutum-63171	96	50	2	0	38713	38762	315	364	5e-13	82.4	A9XK92_RICCO	SubName: Full=Acyl-ACP thioesterase FatA; SubName: Full=Oleoyl-acyl carrier protein thioesterase, putative; EC=3.1.2.14;	Ricinus communis
241	6	Chr11_5_UCR91_00001	PUT-165a-Gossypium_hirsutum-229101073	94.92	118	5	1	31268	31385	464	348	1e-43	183	B9IK92_POPTR	SubName: Full=Predicted protein;	Populus trichocarpa
242	6	Chr11_5_UCR91_00001	PUT-165a-Gossypium_hirsutum-11629	94.92	118	5	1	31268	31385	350	234	1e-43	183	B9GM48_POPTR	SubName: Full=Predicted protein;	Populus trichocarpa
243	6	Chr11_5_UCR91_00001	PUT-165a-Gossypium_hirsutum-47990	98.02	101	2	0	34564	34664	4	104	2e-41	176	Q9FHG4_ARATH	SubName: Full=Serine/threonine-specific kinase like protein;	Arabidopsis thaliana
244	6	Chr11_5_UCR91_00001	PUT-165a-Gossypium_hirsutum-86861	90.91	110	10	0	1724	1833	221	330	5e-33	148	A5AY88_VITVI	SubName: Full=Putative uncharacterized protein;	Vitis vinifera
245	6	Chr11_5_UCR91_00001	PUT-165a-Gossypium_hirsutum-86861	90.82	98	9	0	5094	5191	330	233	5e-28	132	A5AY88_VITVI	SubName: Full=Putative uncharacterized protein;	Vitis vinifera
246	6	Chr11_5_UCR91_00001	PUT-165a-Gossypium_hirsutum-60909	94.68	94	5	0	28211	28304	242	149	2e-32	147	B9NBS8_POPTR	SubName: Full=Predicted protein;	Populus trichocarpa
247	6	Chr11_5_UCR91_00001	PUT-165a-Gossypium_hirsutum-60180	90.74	108	10	0	37837	37944	753	860	2e-32	147	B9SL89_RICCO	SubName: Full=Disease resistance protein RGA2, putative; EC=3.1.3.16;	Ricinus communis
248	6	Chr11_5_UCR91_00001	PUT-165a-Gossypium_hirsutum-9151	98.08	52	1	0	1333	1384	139	190	8e-16	91.6	A5AY88_VITVI	SubName: Full=Putative uncharacterized protein;	Vitis vinifera
249	6	Chr11_5_UCR91_00001	PUT-165a-Gossypium_hirsutum-18124	96.23	53	2	0	38290	38342	35	87	1e-14	87.9	Q1EPA1_MUSAC	SubName: Full=Paired amphipathic helix repeat-containing protein / transcription regulator-related;	Musa acuminata
250	6	Chr11_5_UCR91_00001	PUT-165a-Gossypium_hirsutum-55281	100	46	0	0	34619	34664	5	50	4e-14	86.1	B9SL31_RICCO	SubName: Full=Transcription factor, putative;	Ricinus communis
251	6	Chr11_5_UCR91_00001	PUT-165a-Gossypium_hirsutum-95698	94.34	53	3	0	38290	38342	560	612	5e-13	82.4	A5AY88_VITVI	SubName: Full=Putative uncharacterized protein;	Vitis vinifera
252	6	Chr11_5_UCR91_00001	PUT-165a-Gossypium_hirsutum-95698	92.73	55	4	0	39992	40046	476	422	2e-12	80.5	A5AY88_VITVI	SubName: Full=Putative uncharacterized protein;	Vitis vinifera
253	6	Chr11_5_UCR91_00001	PUT-165a-Gossypium_hirsutum-92458	94.34	53	3	0	8207	8259	72	20	5e-13	82.4	A5AY88_VITVI	SubName: Full=Putative uncharacterized protein;	Vitis vinifera
254	6	Chr11_5_UCR91_00001	PUT-165a-Gossypium_hirsutum-24822	94.34	53	3	0	38290	38342	1014	1066	5e-13	82.4	B9HNB0_POPTR	RecName: Full=Ubiquitin-activating enzyme E1;	Populus trichocarpa
255	6	Chr11_5_UCR91_00001	PUT-165a-Gossypium_hirsutum-24822	92.73	55	4	0	39992	40046	930	876	2e-12	80.5	B9HNB0_POPTR	RecName: Full=Ubiquitin-activating enzyme E1;	Populus trichocarpa
256	6	Chr11_5_UCR91_00002	PUT-165a-Gossypium_hirsutum-666101078	97.59	373	7	2	3876	4247	346	717	0	638	A5C6S7_VITVI	SubName: Full=Putative uncharacterized protein;	Vitis vinifera
257	6	Chr11_5_UCR91_00002	PUT-165a-Gossypium_hirsutum-666101078	99.2	125	1	0	3634	3758	225	349	3e-57	226	A5C6S7_VITVI	SubName: Full=Putative uncharacterized protein;	Vitis vinifera
258	6	Chr11_5_UCR91_00002	PUT-165a-Gossypium_hirsutum-666101078	98.67	75	1	0	2092	2166	6	80	2e-29	134	A5C6S7_VITVI	SubName: Full=Putative uncharacterized protein;	Vitis vinifera
259	6	Chr11_5_UCR91_00002	PUT-165a-Gossypium_hirsutum-666101078	100	52	0	0	3191	3242	80	131	3e-18	97.1	A5C6S7_VITVI	SubName: Full=Putative uncharacterized protein;	Vitis vinifera
260	6	Chr11_5_UCR91_00002	PUT-165a-Gossypium_hirsutum-83617	91.1	292	20	3	3876	4165	367	654	1e-106	390	A5AY88_VITVI	SubName: Full=Putative uncharacterized protein;	Vitis vinifera
261	6	Chr11_5_UCR91_00002	PUT-165a-Gossypium_hirsutum-83617	95.2	125	6	0	3633	3757	245	369	7e-49	198	A5AY88_VITVI	SubName: Full=Putative uncharacterized protein;	Vitis vinifera
262	6	Chr11_5_UCR91_00002	PUT-165a-Gossypium_hirsutum-83617	96.05	76	2	1	2091	2166	27	101	4e-26	122	A5AY88_VITVI	SubName: Full=Putative uncharacterized protein;	Vitis vinifera
263	6	Chr11_5_UCR91_00002	PUT-165a-Gossypium_hirsutum-83617	100	52	0	0	3191	3242	101	152	3e-18	97.1	A5AY88_VITVI	SubName: Full=Putative uncharacterized protein;	Vitis vinifera
264	6	Chr11_5_UCR91_00002	PUT-165a-Gossypium_hirsutum-78176	95.24	126	6	0	3632	3757	417	542	2e-49	200	B9H558_POPTR	SubName: Full=Predicted protein;	Populus trichocarpa
265	6	Chr11_5_UCR91_00002	PUT-165a-Gossypium_hirsutum-78176	92.54	134	10	0	3876	4009	540	673	3e-47	193	B9H558_POPTR	SubName: Full=Predicted protein;	Populus trichocarpa
266	6	Chr11_5_UCR91_00002	PUT-165a-Gossypium_hirsutum-70523	95.2	125	6	0	3633	3757	233	357	7e-49	198	B9SZB5_RICCO	SubName: Full=Putative uncharacterized protein;	Ricinus communis
267	6	Chr11_5_UCR91_00002	PUT-165a-Gossypium_hirsutum-70523	92.22	90	4	1	2077	2166	3	89	1e-26	124	B9SZB5_RICCO	SubName: Full=Putative uncharacterized protein;	Ricinus communis
268	6	Chr11_5_UCR91_00002	PUT-165a-Gossypium_hirsutum-61868	96.64	119	4	0	3630	3748	266	384	7e-49	198	B7FNB3_MEDTR	SubName: Full=Putative uncharacterized protein;	Medicago truncatula
269	6	Chr11_5_UCR91_00002	PUT-165a-Gossypium_hirsutum-61868	98.08	52	1	0	3191	3242	125	176	1e-16	91.6	B7FNB3_MEDTR	SubName: Full=Putative uncharacterized protein;	Medicago truncatula
270	6	Chr11_5_UCR91_00002	PUT-165a-Gossypium_hirsutum-61867	96.64	119	4	0	3630	3748	292	410	7e-49	198	B7FNB3_MEDTR	SubName: Full=Putative uncharacterized protein;	Medicago truncatula
271	6	Chr11_5_UCR91_00002	PUT-165a-Gossypium_hirsutum-61867	98.08	52	1	0	3191	3242	151	202	1e-16	91.6	B7FNB3_MEDTR	SubName: Full=Putative uncharacterized protein;	Medicago truncatula
272	6	Chr11_5_UCR91_00002	PUT-165a-Gossypium_hirsutum-61795	96.64	119	4	0	3630	3748	293	411	7e-49	198	B7FNB3_MEDTR	SubName: Full=Putative uncharacterized protein;	Medicago truncatula
273	6	Chr11_5_UCR91_00002	PUT-165a-Gossypium_hirsutum-61795	98.08	52	1	0	3191	3242	152	203	1e-16	91.6	B7FNB3_MEDTR	SubName: Full=Putative uncharacterized protein;	Medicago truncatula
274	6	Chr11_5_UCR91_00002	PUT-165a-Gossypium_hirsutum-61794	95.83	120	4	1	3630	3748	267	386	3e-47	193	B7FNB3_MEDTR	SubName: Full=Putative uncharacterized protein;	Medicago truncatula
275	6	Chr11_5_UCR91_00002	PUT-165a-Gossypium_hirsutum-61794	98.08	52	1	0	3191	3242	126	177	1e-16	91.6	B7FNB3_MEDTR	SubName: Full=Putative uncharacterized protein;	Medicago truncatula
276	6	Chr11_5_UCR91_00002	PUT-165a-Gossypium_hirsutum-86861	92.92	113	8	0	3630	3742	218	330	7e-39	165	A5AY88_VITVI	SubName: Full=Putative uncharacterized protein;	Vitis vinifera
277	6	Chr11_5_UCR91_00002	PUT-165a-Gossypium_hirsutum-53297	98.08	52	1	0	3191	3242	139	190	1e-16	91.6	A9PBP9_POPTR	SubName: Full=Predicted protein; SubName: Full=Putative uncharacterized protein;	Populus trichocarpa
278	6	Chr11_5_UCR91_00002	PUT-165a-Gossypium_hirsutum-9151	98.08	52	1	0	3191	3242	139	190	1e-16	91.6	A5AY88_VITVI	SubName: Full=Putative uncharacterized protein;	Vitis vinifera
279	6	Chr11_5_UCR91_00003	PUT-165a-Gossypium_hirsutum-94282	92.19	64	5	0	184	247	8	71	6e-17	91.6	A5AY88_VITVI	SubName: Full=Putative uncharacterized protein;	Vitis vinifera
280	6	Chr11_5_UCR91_00005	PUT-165a-Gossypium_hirsutum-98936	99	702	5	1	2477	3176	732	31	0	1256	A5AY88_VITVI	SubName: Full=Putative uncharacterized protein;	Vitis vinifera
281	6	Chr11_5_UCR91_00005	PUT-165a-Gossypium_hirsutum-218101073	92.94	496	32	3	3767	4260	827	1321	0	719	B9I7X1_POPTR	SubName: Full=Amidase family protein;	Populus trichocarpa
282	6	Chr11_5_UCR91_00005	PUT-165a-Gossypium_hirsutum-61426	98.16	217	4	0	3726	3942	486	702	2e-103	379	B9HBQ9_POPTR	SubName: Full=Transcription factor E2F;	Populus trichocarpa
283	6	Chr11_5_UCR91_00005	PUT-165a-Gossypium_hirsutum-47990	98.02	101	2	0	4160	4260	4	104	3e-42	176	Q9FHG4_ARATH	SubName: Full=Serine/threonine-specific kinase like protein;	Arabidopsis thaliana
284	6	Chr11_5_UCR91_00005	PUT-165a-Gossypium_hirsutum-55281	100	46	0	0	4215	4260	5	50	4e-15	86.1	B9SL31_RICCO	SubName: Full=Transcription factor, putative;	Ricinus communis
285	6	Chr11_5_UCR91_00006	PUT-165a-Gossypium_hirsutum-46349	99.2	502	1	1	3493	3994	655	157	0	902	Q9SIP1_ARATH	SubName: Full=At2g31670; SubName: Full=Putative uncharacterized protein At2g31670;	Arabidopsis thaliana
286	6	Chr11_5_UCR91_00006	PUT-165a-Gossypium_hirsutum-46332	91.94	124	6	4	3875	3994	326	449	1e-40	171	B9NAP6_POPTR	SubName: Full=Predicted protein; Flags: Fragment;	Populus trichocarpa
287	6	Chr11_5_UCR91_00006	PUT-165a-Gossypium_hirsutum-1455	91.94	124	6	4	3875	3994	567	690	1e-40	171	Q5K4L4_TOBAC	SubName: Full=Villin 2; Flags: Fragment;	Nicotiana tabacum
288	6	Chr11_5_UCR91_00006	PUT-165a-Gossypium_hirsutum-83754	95	80	4	0	3915	3994	391	470	2e-27	126	A5AY88_VITVI	SubName: Full=Putative uncharacterized protein;	Vitis vinifera
289	7	Chr11_6_UCR61_00001	PUT-165a-Gossypium_hirsutum-32195	91.56	723	59	2	2266	2987	729	8	0	1014	B9RJJ1_RICCO	SubName: Full=Annexin, putative;	Ricinus communis
290	7	Chr11_6_UCR61_00001	PUT-165a-Gossypium_hirsutum-56159	95.49	510	21	2	1981	2488	706	197	0	813	B9HZ61_POPTR	SubName: Full=Nbs-lrr resistance protein;	Populus trichocarpa
291	7	Chr11_6_UCR61_00001	PUT-165a-Gossypium_hirsutum-56159	92.2	205	14	2	2256	2459	213	10	4e-76	289	B9HZ61_POPTR	SubName: Full=Nbs-lrr resistance protein;	Populus trichocarpa
292	7	Chr11_6_UCR61_00001	PUT-165a-Gossypium_hirsutum-56159	97.58	124	2	1	1530	1653	920	798	1e-52	211	B9HZ61_POPTR	SubName: Full=Nbs-lrr resistance protein;	Populus trichocarpa
293	7	Chr11_6_UCR61_00001	PUT-165a-Gossypium_hirsutum-56159	97.56	82	2	0	1686	1767	803	722	1e-31	141	B9HZ61_POPTR	SubName: Full=Nbs-lrr resistance protein;	Populus trichocarpa
294	7	Chr11_6_UCR61_00001	PUT-165a-Gossypium_hirsutum-31498	93.12	378	26	0	1962	2339	378	1	4e-156	555	METK4_POPTR	RecName: Full=S-adenosylmethionine synthase 4; Short=AdoMet synthase 4; EC=2.5.1.6; AltName: Full=Methionine adenosyltransferase 4; Short=MAT 4;	Populus trichocarpa
295	7	Chr11_6_UCR61_00001	PUT-165a-Gossypium_hirsutum-31498	95.24	84	3	1	1337	1420	457	375	8e-29	132	METK4_POPTR	RecName: Full=S-adenosylmethionine synthase 4; Short=AdoMet synthase 4; EC=2.5.1.6; AltName: Full=Methionine adenosyltransferase 4; Short=MAT 4;	Populus trichocarpa
296	7	Chr11_6_UCR61_00001	PUT-165a-Gossypium_hirsutum-52279	90.95	398	33	1	5066	5463	496	102	2e-149	532	Q84XG0_MANES	SubName: Full=NBS-LRR resistance protein RGH1;	Manihot esculenta
297	7	Chr11_6_UCR61_00001	PUT-165a-Gossypium_hirsutum-52279	95.65	276	12	0	4741	5016	768	493	9e-123	444	Q84XG0_MANES	SubName: Full=NBS-LRR resistance protein RGH1;	Manihot esculenta
298	7	Chr11_6_UCR61_00001	PUT-165a-Gossypium_hirsutum-82480	94.38	338	19	0	5126	5463	338	1	1e-145	520	A5AY88_VITVI	SubName: Full=Putative uncharacterized protein;	Vitis vinifera
299	7	Chr11_6_UCR61_00001	PUT-165a-Gossypium_hirsutum-87689	99.51	205	1	0	6416	6620	205	1	1e-101	374	A5AY88_VITVI	SubName: Full=Putative uncharacterized protein;	Vitis vinifera
300	7	Chr11_6_UCR61_00001	PUT-165a-Gossypium_hirsutum-94282	91.45	234	16	2	1824	2053	239	6	6e-85	318	A5AY88_VITVI	SubName: Full=Putative uncharacterized protein;	Vitis vinifera
301	7	Chr11_6_UCR61_00001	PUT-165a-Gossypium_hirsutum-94282	93.98	133	7	1	1822	1953	363	231	2e-49	200	A5AY88_VITVI	SubName: Full=Putative uncharacterized protein;	Vitis vinifera
302	7	Chr11_6_UCR61_00001	PUT-165a-Gossypium_hirsutum-35415	94.79	192	10	0	5071	5262	192	1	2e-79	300	Q84XF9_MANES	SubName: Full=NBS-LRR resistance protein RGH2;	Manihot esculenta
303	7	Chr11_6_UCR61_00001	PUT-165a-Gossypium_hirsutum-35415	100	58	0	0	1706	1763	254	197	1e-21	108	Q84XF9_MANES	SubName: Full=NBS-LRR resistance protein RGH2;	Manihot esculenta
304	7	Chr11_6_UCR61_00001	PUT-165a-Gossypium_hirsutum-19882	91.8	183	11	1	6437	6619	179	1	6e-65	252	B9GPZ0_POPTR	SubName: Full=Predicted protein;	Populus trichocarpa
305	7	Chr11_6_UCR61_00001	PUT-165a-Gossypium_hirsutum-74714	93.37	166	7	1	6437	6602	967	1128	4e-62	243	A5BN40_VITVI	SubName: Full=Putative uncharacterized protein;	Glycine max
306	7	Chr11_6_UCR61_00001	PUT-165a-Gossypium_hirsutum-25877	90.73	151	5	6	1706	1849	149	1	4e-47	193	B9N4J9_POPTR	SubName: Full=Predicted protein;	Populus trichocarpa
307	7	Chr11_6_UCR61_00001	PUT-165a-Gossypium_hirsutum-55043	90.62	128	7	1	6413	6540	392	514	8e-39	165	B7FLY8_MEDTR	SubName: Full=Putative uncharacterized protein;	Medicago truncatula
308	7	Chr11_6_UCR61_00001	PUT-165a-Gossypium_hirsutum-15881	95.28	106	2	3	6398	6502	599	702	8e-39	165	B9RSI5_RICCO	SubName: Full=Spike-1, putative;	Ricinus communis
309	7	Chr11_6_UCR61_00001	PUT-165a-Gossypium_hirsutum-51969	96.91	97	3	0	6458	6554	753	849	3e-38	163	C5X2S5_SORBI	SubName: Full=Putative uncharacterized protein Sb02g008050;	Sorghum bicolor
310	7	Chr11_6_UCR61_00001	PUT-165a-Gossypium_hirsutum-55127	93.27	104	7	0	6458	6561	436	539	2e-35	154	A5BDL6_VITVI	SubName: Full=Putative uncharacterized protein;	Vitis vinifera
311	7	Chr11_6_UCR61_00001	PUT-165a-Gossypium_hirsutum-3319	95.29	85	4	0	6476	6560	409	493	6e-30	135	B9INP4_POPTR	SubName: Full=Predicted protein;	Populus trichocarpa
312	7	Chr11_6_UCR61_00002	PUT-165a-Gossypium_hirsutum-52279	99.19	496	4	0	6024	6519	1	496	0	894	Q84XG0_MANES	SubName: Full=NBS-LRR resistance protein RGH1;	Manihot esculenta
313	7	Chr11_6_UCR61_00002	PUT-165a-Gossypium_hirsutum-52279	100	51	0	0	6596	6646	493	543	1e-17	95.3	Q84XG0_MANES	SubName: Full=NBS-LRR resistance protein RGH1;	Manihot esculenta
314	7	Chr11_6_UCR61_00002	PUT-165a-Gossypium_hirsutum-82480	91.12	338	27	1	6125	6459	1	338	4e-126	455	A5AY88_VITVI	SubName: Full=Putative uncharacterized protein;	Vitis vinifera
315	7	Chr11_6_UCR61_00002	PUT-165a-Gossypium_hirsutum-35415	95.38	195	9	0	6323	6517	1	195	9e-83	311	Q84XF9_MANES	SubName: Full=NBS-LRR resistance protein RGH2;	Manihot esculenta
316	7	Chr11_6_UCR61_00002	PUT-165a-Gossypium_hirsutum-76161	92.11	114	8	1	2376	2489	79	191	4e-37	159	B9HU52_POPTR	SubName: Full=Putative uncharacterized protein;	Vitis vinifera
317	7	Chr11_6_UCR61_00002	PUT-165a-Gossypium_hirsutum-52023	92.11	114	8	1	2376	2489	73	185	4e-37	159	B9T670_RICCO	SubName: Full=Indole-3-acetic acid-amido synthetase GH3.6, putative;	Ricinus communis
318	7	Chr11_6_UCR61_00002	PUT-165a-Gossypium_hirsutum-65793	93.33	90	2	4	4	93	340	425	3e-28	130	B9N9K0_POPTR	SubName: Full=Predicted protein;	Populus trichocarpa
319	7	Chr11_6_UCR61_00003	PUT-165a-Gossypium_hirsutum-28133	95.07	548	18	9	2696	3243	1	539	0	856	B9IM76_POPTR	SubName: Full=Predicted protein;	Populus trichocarpa
320	7	Chr11_6_UCR61_00003	PUT-165a-Gossypium_hirsutum-43780	97.74	133	3	0	1	133	201	69	1e-58	230	A5BCC0_VITVI	RecName: Full=Histone H2B;	Vitis vinifera
321	7	Chr11_6_UCR61_00003	PUT-165a-Gossypium_hirsutum-83954	96.24	133	5	0	1	133	31	163	3e-55	219	A5AY88_VITVI	SubName: Full=Putative uncharacterized protein;	Vitis vinifera
322	7	Chr11_6_UCR61_00003	PUT-165a-Gossypium_hirsutum-80201	96.24	133	5	0	1	133	219	351	3e-55	219	B9RQZ0_RICCO	SubName: Full=Pentatricopeptide repeat-containing protein, putative;	Ricinus communis
323	7	Chr11_6_UCR61_00003	PUT-165a-Gossypium_hirsutum-18767	95.49	133	6	0	1	133	874	742	1e-53	213	B9HYD8_POPTR	SubName: Full=Predicted protein;	Populus trichocarpa
324	7	Chr11_6_UCR61_00003	PUT-165a-Gossypium_hirsutum-8304	96.26	107	3	1	29	134	873	767	6e-42	174	A5AY88_VITVI	SubName: Full=Putative uncharacterized protein;	Vitis vinifera
325	7	Chr11_6_UCR61_00003	PUT-165a-Gossypium_hirsutum-4002	97.53	81	2	0	3165	3245	9	89	2e-31	139	Q7XZJ7_GOSHI	SubName: Full=Actin;	Gossypium hirsutum
326	7	Chr11_6_UCR61_00004	PUT-165a-Gossypium_hirsutum-144101079	99.11	672	4	2	2235	2904	864	193	0	1206	Q5K4L4_TOBAC	SubName: Full=Villin 2; Flags: Fragment;	Nicotiana tabacum
327	7	Chr11_6_UCR61_00004	PUT-165a-Gossypium_hirsutum-62024	94.95	773	24	15	564	1321	781	9	0	1197	Q6AUC7_ORYSJ	SubName: Full=Putative polyprotein;	Oryza sativa subsp. japonica
328	7	Chr11_6_UCR61_00004	PUT-165a-Gossypium_hirsutum-424101081	98.23	451	8	0	2454	2904	1	451	0	789	A9PI91_POPTR	SubName: Full=Putative uncharacterized protein;	Populus trichocarpa
329	7	Chr11_6_UCR61_00004	PUT-165a-Gossypium_hirsutum-74081	98.19	442	7	1	694	1134	449	8	0	771	C6TAB8_SOYBN	SubName: Full=Putative uncharacterized protein;	Glycine max
330	7	Chr11_6_UCR61_00004	PUT-165a-Gossypium_hirsutum-74081	99.2	249	2	0	886	1134	697	449	8e-125	449	C6TAB8_SOYBN	SubName: Full=Putative uncharacterized protein;	Glycine max
331	7	Chr11_6_UCR61_00004	PUT-165a-Gossypium_hirsutum-424101080	97	367	11	0	2538	2904	1	367	2e-175	617	A9PI91_POPTR	SubName: Full=Putative uncharacterized protein;	Populus trichocarpa
332	7	Chr11_6_UCR61_00004	PUT-165a-Gossypium_hirsutum-424101078	97.96	343	7	0	1	343	362	20	1e-168	595	A9PI91_POPTR	SubName: Full=Putative uncharacterized protein;	Populus trichocarpa
333	7	Chr11_6_UCR61_00004	PUT-165a-Gossypium_hirsutum-7907	98.63	73	0	1	2832	2904	420	491	4e-28	128	A5AZX3_VITVI	SubName: Full=Putative uncharacterized protein;	Vitis vinifera
334	7	Chr11_6_UCR61_00004	PUT-165a-Gossypium_hirsutum-97507	100	64	0	0	2841	2904	471	534	3e-25	119	A5AY88_VITVI	SubName: Full=Putative uncharacterized protein;	Vitis vinifera
335	7	Chr11_6_UCR61_00004	PUT-165a-Gossypium_hirsutum-424101077	100	62	0	0	2843	2904	169	108	3e-24	115	A9PI91_POPTR	SubName: Full=Putative uncharacterized protein;	Populus trichocarpa
336	7	Chr11_6_UCR61_00004	PUT-165a-Gossypium_hirsutum-95803	100	60	0	0	1	60	593	534	4e-23	111	A5AY88_VITVI	SubName: Full=Putative uncharacterized protein;	Vitis vinifera
337	7	Chr11_6_UCR61_00004	PUT-165a-Gossypium_hirsutum-90836	100	60	0	0	1	60	464	405	4e-23	111	A5AY88_VITVI	SubName: Full=Putative uncharacterized protein;	Vitis vinifera
338	7	Chr11_6_UCR61_00004	PUT-165a-Gossypium_hirsutum-65248	100	60	0	0	1	60	37	96	4e-23	111	O24539_VICNA	SubName: Full=Cysteine proteinase; Flags: Precursor;	Vicia narbonensis
339	7	Chr11_6_UCR61_00004	PUT-165a-Gossypium_hirsutum-11106	100	55	0	0	6	60	51	105	3e-20	102	B9GM48_POPTR	SubName: Full=Predicted protein;	Populus trichocarpa
340	7	Chr11_6_UCR61_00004	PUT-165a-Gossypium_hirsutum-424101074	95.31	64	1	1	2843	2904	594	657	1e-19	100	A9PI91_POPTR	SubName: Full=Putative uncharacterized protein;	Populus trichocarpa
341	7	Chr11_6_UCR61_00004	PUT-165a-Gossypium_hirsutum-67411	100	54	0	0	8	61	624	571	1e-19	100	B9SX96_RICCO	SubName: Full=Nucleic acid binding protein, putative;	Ricinus communis
342	7	Chr11_6_UCR61_00004	PUT-165a-Gossypium_hirsutum-390101072	100	53	0	0	8	60	470	418	3e-19	99	B9T3B7_RICCO	SubName: Full=DNA binding protein, putative;	Ricinus communis
343	7	Chr11_6_UCR61_00004	PUT-165a-Gossypium_hirsutum-70697	98.21	56	1	0	2842	2897	56	1	3e-19	99	Q107W9_VITVI	SubName: Full=Putative uncharacterized protein; SubName: Full=Small basic intrinsic protein 1;	Vitis vinifera
344	7	Chr11_6_UCR61_00004	PUT-165a-Gossypium_hirsutum-65286	98.18	55	0	1	6	60	1	54	5e-18	95.3	B9RBP3_RICCO	SubName: Full=Vacuolar-processing enzyme; EC=3.4.22.34;	Ricinus communis
345	7	Chr11_6_UCR61_00005	PUT-165a-Gossypium_hirsutum-28485	95.78	1185	34	16	1252	2423	9	1190	0	1897	UBP3_ARATH	RecName: Full=Ubiquitin carboxyl-terminal hydrolase 3; EC=3.1.2.15; AltName: Full=Ubiquitin thioesterase 3; AltName: Full=Ubiquitin-specific-processing protease 3; AltName: Full=Deubiquitinating enzyme 3; Short=AtUBP3;	Arabidopsis thaliana
346	7	Chr11_6_UCR61_00005	PUT-165a-Gossypium_hirsutum-424101080	96.25	427	16	0	2814	3240	306	732	0	701	A9PI91_POPTR	SubName: Full=Putative uncharacterized protein;	Populus trichocarpa
347	7	Chr11_6_UCR61_00005	PUT-165a-Gossypium_hirsutum-424101078	98.81	336	2	2	2908	3242	635	301	1e-168	597	A9PI91_POPTR	SubName: Full=Putative uncharacterized protein;	Populus trichocarpa
348	7	Chr11_6_UCR61_00005	PUT-165a-Gossypium_hirsutum-43562	91.28	390	31	1	1537	1926	114	500	4e-148	529	Q84XG0_MANES	SubName: Full=NBS-LRR resistance protein RGH1;	Manihot esculenta
349	7	Chr11_6_UCR61_00005	PUT-165a-Gossypium_hirsutum-84348	100	282	0	0	2532	2813	224	505	6e-146	521	A5AY88_VITVI	SubName: Full=Putative uncharacterized protein;	Vitis vinifera
350	7	Chr11_6_UCR61_00005	PUT-165a-Gossypium_hirsutum-84348	93.71	286	11	7	3241	3519	501	786	7e-116	422	A5AY88_VITVI	SubName: Full=Putative uncharacterized protein;	Vitis vinifera
351	7	Chr11_6_UCR61_00005	PUT-165a-Gossypium_hirsutum-7907	97.4	269	6	1	2814	3081	430	698	2e-126	457	A5AZX3_VITVI	SubName: Full=Putative uncharacterized protein;	Vitis vinifera
352	7	Chr11_6_UCR61_00005	PUT-165a-Gossypium_hirsutum-76838	90.79	304	28	0	16	319	305	2	2e-111	407	B9SL89_RICCO	SubName: Full=Predicted protein;	Populus trichocarpa
353	7	Chr11_6_UCR61_00005	PUT-165a-Gossypium_hirsutum-424101081	99.09	219	2	0	2814	3032	390	608	1e-107	394	A9PI91_POPTR	SubName: Full=Putative uncharacterized protein;	Populus trichocarpa
354	7	Chr11_6_UCR61_00005	PUT-165a-Gossypium_hirsutum-144101079	93.25	252	5	12	2814	3054	255	5	1e-97	361	Q5K4L4_TOBAC	SubName: Full=Villin 2; Flags: Fragment;	Nicotiana tabacum
355	7	Chr11_6_UCR61_00005	PUT-165a-Gossypium_hirsutum-424101079	97.78	180	4	0	2814	2993	493	672	1e-82	311	A9PI91_POPTR	SubName: Full=Putative uncharacterized protein;	Populus trichocarpa
356	7	Chr11_6_UCR61_00005	PUT-165a-Gossypium_hirsutum-424101074	96.79	187	3	2	2813	2997	593	778	5e-82	309	A9PI91_POPTR	SubName: Full=Putative uncharacterized protein;	Populus trichocarpa
357	7	Chr11_6_UCR61_00005	PUT-165a-Gossypium_hirsutum-424101077	98.78	164	1	1	2814	2977	169	7	2e-76	291	A9PI91_POPTR	SubName: Full=Putative uncharacterized protein;	Populus trichocarpa
358	7	Chr11_6_UCR61_00005	PUT-165a-Gossypium_hirsutum-19671	91.63	203	14	1	1724	1926	317	118	2e-72	278	Q9C9G1_ARATH	SubName: Full=Putative uncharacterized protein T22E19.11;	Arabidopsis thaliana
359	7	Chr11_6_UCR61_00005	PUT-165a-Gossypium_hirsutum-97507	99.26	136	1	0	2814	2949	473	608	4e-63	246	A5AY88_VITVI	SubName: Full=Putative uncharacterized protein;	Vitis vinifera
360	7	Chr11_6_UCR61_00005	PUT-165a-Gossypium_hirsutum-90836	100	128	0	0	3113	3240	532	405	3e-60	237	A5AY88_VITVI	SubName: Full=Putative uncharacterized protein;	Vitis vinifera
361	7	Chr11_6_UCR61_00005	PUT-165a-Gossypium_hirsutum-95803	97.59	83	2	0	3166	3248	608	526	6e-32	143	A5AY88_VITVI	SubName: Full=Putative uncharacterized protein;	Vitis vinifera
362	7	Chr11_6_UCR61_00005	PUT-165a-Gossypium_hirsutum-79335	91.58	95	8	0	4456	4550	336	242	1e-28	132	A5B1P5_VITVI	SubName: Full=Putative uncharacterized protein;	Vitis vinifera
363	7	Chr11_6_UCR61_00005	PUT-165a-Gossypium_hirsutum-65248	98.51	67	0	1	3178	3244	34	99	3e-24	117	O24539_VICNA	SubName: Full=Cysteine proteinase; Flags: Precursor;	Vicia narbonensis
364	7	Chr11_6_UCR61_00005	PUT-165a-Gossypium_hirsutum-11106	98.31	59	0	1	3186	3244	51	108	1e-19	102	B9GM48_POPTR	SubName: Full=Predicted protein;	Populus trichocarpa
365	7	Chr11_6_UCR61_00005	PUT-165a-Gossypium_hirsutum-67411	100	54	0	0	3188	3241	624	571	3e-19	100	B9SX96_RICCO	SubName: Full=Nucleic acid binding protein, putative;	Ricinus communis
366	7	Chr11_6_UCR61_00005	PUT-165a-Gossypium_hirsutum-390101072	100	53	0	0	3188	3240	470	418	1e-18	99	B9T3B7_RICCO	SubName: Full=DNA binding protein, putative;	Ricinus communis
367	7	Chr11_6_UCR61_00005	PUT-165a-Gossypium_hirsutum-70697	98.18	55	1	0	2814	2868	55	1	5e-18	97.1	Q107W9_VITVI	SubName: Full=Putative uncharacterized protein; SubName: Full=Small basic intrinsic protein 1;	Vitis vinifera
368	7	Chr11_6_UCR61_00005	PUT-165a-Gossypium_hirsutum-65286	96.61	59	0	2	3186	3244	1	57	5e-18	97.1	B9RBP3_RICCO	SubName: Full=Vacuolar-processing enzyme; EC=3.4.22.34;	Ricinus communis
369	7	Chr11_6_UCR61_00006	PUT-165a-Gossypium_hirsutum-83410	93.56	963	55	5	651	1608	19	979	0	1428	A5AY88_VITVI	SubName: Full=Putative uncharacterized protein;	Vitis vinifera
370	7	Chr11_6_UCR61_00006	PUT-165a-Gossypium_hirsutum-17236	91.54	615	48	4	930	1541	26	639	0	845	Q2PYW3_SOLTU	SubName: Full=Vacuolar sorting receptor protein PV72-like protein;	Solanum tuberosum
371	7	Chr11_6_UCR61_00006	PUT-165a-Gossypium_hirsutum-8063	91.36	544	47	0	1841	2384	65	608	0	745	B9RH40_RICCO	SubName: Full=Actin, putative;	Ricinus communis
372	7	Chr11_6_UCR61_00006	PUT-165a-Gossypium_hirsutum-24822	90.32	558	54	0	1827	2384	2	559	0	732	B9HNB0_POPTR	RecName: Full=Ubiquitin-activating enzyme E1;	Populus trichocarpa
373	7	Chr11_6_UCR61_00006	PUT-165a-Gossypium_hirsutum-43562	97.02	336	10	0	1273	1608	109	444	7e-160	566	Q84XG0_MANES	SubName: Full=NBS-LRR resistance protein RGH1;	Manihot esculenta
374	7	Chr11_6_UCR61_00006	PUT-165a-Gossypium_hirsutum-19671	95.83	144	6	0	1465	1608	317	174	8e-60	233	Q9C9G1_ARATH	SubName: Full=Putative uncharacterized protein T22E19.11;	Arabidopsis thaliana
375	7	Chr11_6_UCR61_00006	PUT-165a-Gossypium_hirsutum-56159	95.52	134	4	2	2253	2384	195	328	1e-53	213	B9HZ61_POPTR	SubName: Full=Nbs-lrr resistance protein;	Populus trichocarpa
376	7	Chr11_6_UCR61_00006	PUT-165a-Gossypium_hirsutum-56159	95.1	102	3	2	2284	2384	10	110	1e-37	159	B9HZ61_POPTR	SubName: Full=Nbs-lrr resistance protein;	Populus trichocarpa
377	7	Chr11_6_UCR61_00007	PUT-165a-Gossypium_hirsutum-28485	90.64	673	57	5	2193	2860	683	12	0	889	UBP3_ARATH	RecName: Full=Ubiquitin carboxyl-terminal hydrolase 3; EC=3.1.2.15; AltName: Full=Ubiquitin thioesterase 3; AltName: Full=Ubiquitin-specific-processing protease 3; AltName: Full=Deubiquitinating enzyme 3; Short=AtUBP3;	Arabidopsis thaliana
378	7	Chr11_6_UCR61_00007	PUT-165a-Gossypium_hirsutum-75019	94.27	384	1	6	1	363	414	31	2e-160	568	B2G3R5_WHEAT	SubName: Full=Putative uncharacterized protein;	Vitis vinifera
379	7	Chr11_6_UCR61_00007	PUT-165a-Gossypium_hirsutum-94282	91.72	145	8	2	939	1079	377	233	3e-49	198	A5AY88_VITVI	SubName: Full=Putative uncharacterized protein;	Vitis vinifera
380	7	Chr11_6_UCR61_00009	PUT-165a-Gossypium_hirsutum-28485	91.71	386	24	3	67	452	680	303	2e-149	529	UBP3_ARATH	RecName: Full=Ubiquitin carboxyl-terminal hydrolase 3; EC=3.1.2.15; AltName: Full=Ubiquitin thioesterase 3; AltName: Full=Ubiquitin-specific-processing protease 3; AltName: Full=Deubiquitinating enzyme 3; Short=AtUBP3;	Arabidopsis thaliana
381	7	Chr11_6_UCR61_00010	PUT-165a-Gossypium_hirsutum-43562	96.67	120	4	0	294	413	131	250	1e-50	200	Q84XG0_MANES	SubName: Full=NBS-LRR resistance protein RGH1;	Manihot esculenta
382	7	Chr11_6_UCR61_00011	PUT-165a-Gossypium_hirsutum-56243	93.71	445	28	0	4360	4804	1	445	0	667	Q2L359_MALDO	SubName: Full=Putative CC-NBS-LRR resistance protein;	Malus domestica
383	7	Chr11_6_UCR61_00011	PUT-165a-Gossypium_hirsutum-82480	92.37	236	18	0	8443	8678	1	236	2e-90	337	A5AY88_VITVI	SubName: Full=Putative uncharacterized protein;	Vitis vinifera
384	7	Chr11_6_UCR61_00011	PUT-165a-Gossypium_hirsutum-52279	90.42	240	19	2	8439	8678	99	334	3e-83	313	Q84XG0_MANES	SubName: Full=NBS-LRR resistance protein RGH1;	Manihot esculenta
385	7	Chr11_6_UCR61_00012	PUT-165a-Gossypium_hirsutum-56922	93.95	215	4	5	4315	4520	1	215	1e-84	316	B9H6H7_POPTR	SubName: Full=Predicted protein;	Populus trichocarpa
386	7	Chr11_6_UCR61_00012	PUT-165a-Gossypium_hirsutum-56922	96.88	64	2	0	1	64	246	309	9e-22	108	B9H6H7_POPTR	SubName: Full=Predicted protein;	Populus trichocarpa
387	7	Chr11_6_UCR61_00012	PUT-165a-Gossypium_hirsutum-56871	94.92	177	5	1	4348	4520	1896	1720	8e-72	274	A5BKN3_VITVI	SubName: Full=Putative uncharacterized protein;	Vitis vinifera
388	7	Chr11_6_UCR61_00012	PUT-165a-Gossypium_hirsutum-56871	96.88	64	2	0	1	64	1689	1626	9e-22	108	A5BKN3_VITVI	SubName: Full=Putative uncharacterized protein;	Vitis vinifera
389	7	Chr11_6_UCR61_00013	PUT-165a-Gossypium_hirsutum-48630	95.92	638	24	2	1753	2389	208	844	0	1033	Q0ZCD2_POPTR	SubName: Full=Integrase;	Populus trichocarpa
390	7	Chr11_6_UCR61_00013	PUT-165a-Gossypium_hirsutum-48630	92	75	6	0	1513	1587	1	75	5e-21	106	Q0ZCD2_POPTR	SubName: Full=Integrase;	Populus trichocarpa
391	7	Chr11_6_UCR61_00015	PUT-165a-Gossypium_hirsutum-43780	97.76	134	3	0	1	134	204	71	4e-60	231	A5BCC0_VITVI	RecName: Full=Histone H2B;	Vitis vinifera
392	7	Chr11_6_UCR61_00015	PUT-165a-Gossypium_hirsutum-83954	96.27	134	5	0	1	134	28	161	1e-56	220	A5AY88_VITVI	SubName: Full=Putative uncharacterized protein;	Vitis vinifera
393	7	Chr11_6_UCR61_00015	PUT-165a-Gossypium_hirsutum-80201	95.04	141	6	1	1	140	216	356	1e-56	220	B9RQZ0_RICCO	SubName: Full=Pentatricopeptide repeat-containing protein, putative;	Ricinus communis
394	7	Chr11_6_UCR61_00015	PUT-165a-Gossypium_hirsutum-18767	95.52	134	6	0	1	134	877	744	4e-55	215	B9HYD8_POPTR	SubName: Full=Predicted protein;	Populus trichocarpa
395	7	Chr11_6_UCR61_00015	PUT-165a-Gossypium_hirsutum-8304	97.12	104	2	1	32	134	873	770	8e-43	174	A5AY88_VITVI	SubName: Full=Putative uncharacterized protein;	Vitis vinifera
396	7	Chr11_6_UCR61_00016	PUT-165a-Gossypium_hirsutum-76838	97.9	238	5	0	21	258	239	2	1e-114	412	B9SL89_RICCO	SubName: Full=Predicted protein;	Populus trichocarpa
397	7	Chr11_6_UCR61_00016	PUT-165a-Gossypium_hirsutum-52279	95.77	189	8	0	1	189	580	768	2e-82	305	Q84XG0_MANES	SubName: Full=NBS-LRR resistance protein RGH1;	Manihot esculenta
398	7	Chr11_6_UCR61_00016	PUT-165a-Gossypium_hirsutum-56243	91.18	204	18	0	21	224	505	708	5e-74	278	Q2L359_MALDO	SubName: Full=Putative CC-NBS-LRR resistance protein;	Malus domestica
399	7	Chr11_6_UCR61_00018	PUT-165a-Gossypium_hirsutum-25877	96.71	152	2	3	604	755	149	1	2e-65	250	B9N4J9_POPTR	SubName: Full=Predicted protein;	Populus trichocarpa
400	7	Chr11_6_UCR61_00018	PUT-165a-Gossypium_hirsutum-56159	95.12	82	4	0	584	665	803	722	3e-29	130	B9HZ61_POPTR	SubName: Full=Nbs-lrr resistance protein;	Populus trichocarpa
401	7	Chr11_6_UCR61_00018	PUT-165a-Gossypium_hirsutum-31498	93.98	83	4	1	315	396	457	375	2e-27	124	METK4_POPTR	RecName: Full=S-adenosylmethionine synthase 4; Short=AdoMet synthase 4; EC=2.5.1.6; AltName: Full=Methionine adenosyltransferase 4; Short=MAT 4;	Populus trichocarpa
402	7	Chr11_6_UCR61_00018	PUT-165a-Gossypium_hirsutum-94282	96.88	64	2	0	726	789	365	302	2e-22	108	A5AY88_VITVI	SubName: Full=Putative uncharacterized protein;	Vitis vinifera
403	7	Chr11_6_UCR61_00018	PUT-165a-Gossypium_hirsutum-94282	96.67	60	2	0	730	789	239	180	3e-20	100	A5AY88_VITVI	SubName: Full=Putative uncharacterized protein;	Vitis vinifera
404	7	Chr11_6_UCR61_00018	PUT-165a-Gossypium_hirsutum-35415	98.36	61	1	0	604	664	254	194	2e-22	108	Q84XF9_MANES	SubName: Full=NBS-LRR resistance protein RGH2;	Manihot esculenta
405	7	Chr11_6_UCR61_00019	PUT-165a-Gossypium_hirsutum-82480	100	62	0	0	1	62	430	369	5e-24	115	A5AY88_VITVI	SubName: Full=Putative uncharacterized protein;	Vitis vinifera
406	7	Chr11_6_UCR61_00019	PUT-165a-Gossypium_hirsutum-79257	97.62	42	1	0	1	42	81	40	3e-11	73.1	B9H9A9_POPTR	SubName: Full=Predicted protein;	Populus trichocarpa
407	7	Chr11_6_UCR61_00020	PUT-165a-Gossypium_hirsutum-94282	92.64	231	13	3	754	980	9	239	5e-89	329	A5AY88_VITVI	SubName: Full=Putative uncharacterized protein;	Vitis vinifera
408	7	Chr11_6_UCR61_00020	PUT-165a-Gossypium_hirsutum-94282	95.89	146	5	1	851	995	231	376	1e-60	235	A5AY88_VITVI	SubName: Full=Putative uncharacterized protein;	Vitis vinifera
409	7	Chr11_6_UCR61_00020	PUT-165a-Gossypium_hirsutum-56159	93.83	81	5	0	1065	1145	723	803	8e-27	122	B9HZ61_POPTR	SubName: Full=Nbs-lrr resistance protein;	Populus trichocarpa
410	7	Chr11_6_UCR61_00021	PUT-165a-Gossypium_hirsutum-30680	100	519	0	0	3406	3924	36	554	0	959	B9H8P2_POPTR	SubName: Full=Predicted protein;	Populus trichocarpa
411	7	Chr11_6_UCR61_00021	PUT-165a-Gossypium_hirsutum-30680	100	51	0	0	4248	4298	551	601	2e-17	95.3	B9H8P2_POPTR	SubName: Full=Predicted protein;	Populus trichocarpa
412	7	Chr11_6_UCR61_00021	PUT-165a-Gossypium_hirsutum-35415	92.78	360	19	3	12293	12646	251	609	1e-143	514	Q84XF9_MANES	SubName: Full=NBS-LRR resistance protein RGH2;	Manihot esculenta
413	7	Chr11_6_UCR61_00021	PUT-165a-Gossypium_hirsutum-25877	93.07	332	14	4	12293	12618	146	474	2e-132	477	B9N4J9_POPTR	SubName: Full=Predicted protein;	Populus trichocarpa
414	7	Chr11_6_UCR61_00021	PUT-165a-Gossypium_hirsutum-79335	91.7	277	22	1	9992	10267	62	338	4e-104	383	A5B1P5_VITVI	SubName: Full=Putative uncharacterized protein;	Vitis vinifera
415	7	Chr11_6_UCR61_00021	PUT-165a-Gossypium_hirsutum-61425	90.28	216	18	3	9992	10205	20	234	5e-73	279	B9HBQ9_POPTR	SubName: Full=Transcription factor E2F;	Populus trichocarpa
416	7	Chr11_6_UCR61_00021	PUT-165a-Gossypium_hirsutum-31498	95.51	89	4	0	12062	12150	369	457	7e-32	143	METK4_POPTR	RecName: Full=S-adenosylmethionine synthase 4; Short=AdoMet synthase 4; EC=2.5.1.6; AltName: Full=Methionine adenosyltransferase 4; Short=MAT 4;	Populus trichocarpa
417	7	Chr11_6_UCR61_00022	PUT-165a-Gossypium_hirsutum-35415	91.92	99	8	0	288	386	608	510	6e-32	139	Q84XF9_MANES	SubName: Full=NBS-LRR resistance protein RGH2;	Manihot esculenta
418	7	Chr11_6_UCR61_00022	PUT-165a-Gossypium_hirsutum-56159	93.83	81	4	1	717	796	803	723	2e-26	121	B9HZ61_POPTR	SubName: Full=Nbs-lrr resistance protein;	Populus trichocarpa
419	7	Chr11_6_UCR61_00022	PUT-165a-Gossypium_hirsutum-25877	93.06	72	5	0	315	386	474	403	6e-22	106	B9N4J9_POPTR	SubName: Full=Predicted protein;	Populus trichocarpa
420	7	Chr11_6_UCR61_00023	PUT-165a-Gossypium_hirsutum-79335	94.54	293	13	3	785	1075	47	338	3e-125	449	A5B1P5_VITVI	SubName: Full=Putative uncharacterized protein;	Vitis vinifera
421	7	Chr11_6_UCR61_00023	PUT-165a-Gossypium_hirsutum-61425	100	235	0	0	780	1014	1	235	9e-121	435	B9HBQ9_POPTR	SubName: Full=Transcription factor E2F;	Populus trichocarpa
422	7	Chr11_6_UCR61_00024	PUT-165a-Gossypium_hirsutum-79335	91.3	276	24	0	2556	2831	63	338	4e-103	377	A5B1P5_VITVI	SubName: Full=Putative uncharacterized protein;	Vitis vinifera
423	7	Chr11_6_UCR61_00024	PUT-165a-Gossypium_hirsutum-43780	92.31	234	11	2	1	227	315	548	2e-87	326	A5BCC0_VITVI	RecName: Full=Histone H2B;	Vitis vinifera
424	7	Chr11_6_UCR61_00024	PUT-165a-Gossypium_hirsutum-423101072	91.88	234	12	2	1	227	1323	1090	8e-86	320	Q9SXL2_BRANA	SubName: Full=Serine decarboxylase;	Brassica napus
425	7	Chr11_6_UCR61_00026	PUT-165a-Gossypium_hirsutum-423101072	97.51	1004	23	2	179	1180	2	1005	0	1714	Q9SXL2_BRANA	SubName: Full=Serine decarboxylase;	Brassica napus
426	7	Chr11_6_UCR61_00026	PUT-165a-Gossypium_hirsutum-423101072	94.87	234	12	0	1240	1473	1090	1323	4e-100	366	Q9SXL2_BRANA	SubName: Full=Serine decarboxylase;	Brassica napus
427	7	Chr11_6_UCR61_00026	PUT-165a-Gossypium_hirsutum-4002	94.54	769	39	3	1	767	28	795	0	1184	Q7XZJ7_GOSHI	SubName: Full=Actin;	Gossypium hirsutum
428	7	Chr11_6_UCR61_00026	PUT-165a-Gossypium_hirsutum-80201	97.96	98	2	0	1376	1473	9	106	4e-41	171	B9RQZ0_RICCO	SubName: Full=Pentatricopeptide repeat-containing protein, putative;	Ricinus communis
429	7	Chr11_6_UCR61_00027	PUT-165a-Gossypium_hirsutum-423101072	95.47	1259	53	4	1	1256	83	1340	0	2008	Q9SXL2_BRANA	SubName: Full=Serine decarboxylase;	Brassica napus
430	7	Chr11_6_UCR61_00027	PUT-165a-Gossypium_hirsutum-43780	90.61	575	18	6	848	1411	692	143	0	730	A5BCC0_VITVI	RecName: Full=Histone H2B;	Vitis vinifera
431	7	Chr11_6_UCR61_00027	PUT-165a-Gossypium_hirsutum-4002	92.56	511	35	3	1	509	286	795	0	730	Q7XZJ7_GOSHI	SubName: Full=Actin;	Gossypium hirsutum
432	7	Chr11_6_UCR61_00027	PUT-165a-Gossypium_hirsutum-80201	95.93	270	9	2	1143	1411	9	277	3e-121	436	B9RQZ0_RICCO	SubName: Full=Pentatricopeptide repeat-containing protein, putative;	Ricinus communis
433	7	Chr11_6_UCR61_00027	PUT-165a-Gossypium_hirsutum-18767	100	114	0	0	1296	1409	931	818	2e-53	211	B9HYD8_POPTR	SubName: Full=Predicted protein;	Populus trichocarpa
434	7	Chr11_6_UCR61_00027	PUT-165a-Gossypium_hirsutum-83954	97.75	89	2	0	1323	1411	1	89	4e-36	154	A5AY88_VITVI	SubName: Full=Putative uncharacterized protein;	Vitis vinifera
435	7	Chr11_6_UCR61_00028	PUT-165a-Gossypium_hirsutum-24222	96.55	116	4	0	1273	1388	237	352	3e-47	193	B9I7G1_POPTR	SubName: Full=Predicted protein; Flags: Fragment;	Populus trichocarpa
436	7	Chr11_6_UCR61_00028	PUT-165a-Gossypium_hirsutum-26515	95.69	116	5	0	1273	1388	303	188	2e-45	187	C6ZRU5_SOYBN	SubName: Full=Protein kinase family protein;	Glycine max
437	7	Chr11_6_UCR61_00028	PUT-165a-Gossypium_hirsutum-99758	94.12	51	3	0	1730	1780	110	160	1e-12	78.7	A5AY88_VITVI	SubName: Full=Putative uncharacterized protein;	Vitis vinifera
438	7	Chr11_6_UCR61_00028	PUT-165a-Gossypium_hirsutum-97115	92.31	52	3	1	1730	1780	91	142	5e-11	73.1	A5AY88_VITVI	SubName: Full=Putative uncharacterized protein;	Vitis vinifera
439	7	Chr11_6_UCR61_00029	PUT-165a-Gossypium_hirsutum-76838	93.13	291	14	4	589	873	305	15	5e-117	422	B9SL89_RICCO	SubName: Full=Predicted protein;	Populus trichocarpa
440	7	Chr11_6_UCR61_00029	PUT-165a-Gossypium_hirsutum-52279	96.55	232	8	0	586	817	537	768	7e-106	385	Q84XG0_MANES	SubName: Full=NBS-LRR resistance protein RGH1;	Manihot esculenta
441	7	Chr11_6_UCR61_00029	PUT-165a-Gossypium_hirsutum-56922	92.8	125	7	1	1	125	185	307	4e-44	180	B9H6H7_POPTR	SubName: Full=Predicted protein;	Populus trichocarpa
442	7	Chr11_6_UCR61_00029	PUT-165a-Gossypium_hirsutum-56871	92.8	125	7	1	1	125	1750	1628	4e-44	180	A5BKN3_VITVI	SubName: Full=Putative uncharacterized protein;	Vitis vinifera
443	7	Chr11_6_UCR61_00031	PUT-165a-Gossypium_hirsutum-79257	98.78	164	2	0	7635	7798	250	87	4e-77	292	B9H9A9_POPTR	SubName: Full=Predicted protein;	Populus trichocarpa
444	7	Chr11_6_UCR61_00031	PUT-165a-Gossypium_hirsutum-53601	98.78	164	2	0	7635	7798	292	129	4e-77	292	DGDG1_LOTJA	RecName: Full=Digalactosyldiacylglycerol synthase 1, chloroplastic; EC=2.4.1.241; Flags: Precursor;	Lotus japonicus
445	7	Chr11_6_UCR61_00031	PUT-165a-Gossypium_hirsutum-82480	100	91	0	0	7708	7798	526	436	7e-40	169	A5AY88_VITVI	SubName: Full=Putative uncharacterized protein;	Vitis vinifera
446	7	Chr11_6_UCR61_00033	PUT-165a-Gossypium_hirsutum-79257	96.34	164	6	0	1466	1629	250	87	4e-71	270	B9H9A9_POPTR	SubName: Full=Predicted protein;	Populus trichocarpa
447	7	Chr11_6_UCR61_00033	PUT-165a-Gossypium_hirsutum-53601	96.34	164	6	0	1466	1629	292	129	4e-71	270	DGDG1_LOTJA	RecName: Full=Digalactosyldiacylglycerol synthase 1, chloroplastic; EC=2.4.1.241; Flags: Precursor;	Lotus japonicus
448	7	Chr11_6_UCR61_00033	PUT-165a-Gossypium_hirsutum-82480	97.8	91	2	0	1539	1629	526	436	3e-37	158	A5AY88_VITVI	SubName: Full=Putative uncharacterized protein;	Vitis vinifera
449	7	Chr11_6_UCR61_00034	PUT-165a-Gossypium_hirsutum-56159	92.86	378	25	2	1	377	342	718	2e-154	547	B9HZ61_POPTR	SubName: Full=Nbs-lrr resistance protein;	Populus trichocarpa
450	7	Chr11_6_UCR61_00034	PUT-165a-Gossypium_hirsutum-56159	97.56	123	3	0	694	816	798	920	3e-53	211	B9HZ61_POPTR	SubName: Full=Nbs-lrr resistance protein;	Populus trichocarpa
451	7	Chr11_6_UCR61_00034	PUT-165a-Gossypium_hirsutum-56159	92.22	90	7	0	1	90	124	213	3e-28	128	B9HZ61_POPTR	SubName: Full=Nbs-lrr resistance protein;	Populus trichocarpa
452	7	Chr11_6_UCR61_00034	PUT-165a-Gossypium_hirsutum-31498	91.82	379	29	2	7	384	1	378	3e-148	527	METK4_POPTR	RecName: Full=S-adenosylmethionine synthase 4; Short=AdoMet synthase 4; EC=2.5.1.6; AltName: Full=Methionine adenosyltransferase 4; Short=MAT 4;	Populus trichocarpa
453	7	Chr11_6_UCR61_00034	PUT-165a-Gossypium_hirsutum-31498	96.43	84	2	1	926	1009	375	457	5e-31	137	METK4_POPTR	RecName: Full=S-adenosylmethionine synthase 4; Short=AdoMet synthase 4; EC=2.5.1.6; AltName: Full=Methionine adenosyltransferase 4; Short=MAT 4;	Populus trichocarpa
454	7	Chr11_6_UCR61_00034	PUT-165a-Gossypium_hirsutum-35415	93.02	358	24	1	1152	1508	251	608	1e-146	521	Q84XF9_MANES	SubName: Full=NBS-LRR resistance protein RGH2;	Manihot esculenta
455	7	Chr11_6_UCR61_00034	PUT-165a-Gossypium_hirsutum-35415	92.11	76	2	3	584	658	197	269	5e-21	104	Q84XF9_MANES	SubName: Full=NBS-LRR resistance protein RGH2;	Manihot esculenta
456	7	Chr11_6_UCR61_00034	PUT-165a-Gossypium_hirsutum-25877	93.05	331	20	2	1152	1481	146	474	2e-134	481	B9N4J9_POPTR	SubName: Full=Predicted protein;	Populus trichocarpa
457	7	Chr11_6_UCR61_00034	PUT-165a-Gossypium_hirsutum-94282	90.17	234	18	3	294	522	6	239	6e-80	300	A5AY88_VITVI	SubName: Full=Putative uncharacterized protein;	Vitis vinifera
458	7	Chr11_6_UCR61_00034	PUT-165a-Gossypium_hirsutum-94282	92.42	132	9	1	396	526	234	365	5e-46	187	A5AY88_VITVI	SubName: Full=Putative uncharacterized protein;	Vitis vinifera
459	7	Chr11_6_UCR61_00036	PUT-165a-Gossypium_hirsutum-79335	91.3	276	24	0	1035	1310	63	338	2e-103	377	A5B1P5_VITVI	SubName: Full=Putative uncharacterized protein;	Vitis vinifera
460	7	Chr11_6_UCR61_00037	PUT-165a-Gossypium_hirsutum-61425	94.6	278	7	1	761	1030	236	513	2e-117	424	B9HBQ9_POPTR	SubName: Full=Transcription factor E2F;	Populus trichocarpa
461	7	Chr11_6_UCR61_00037	PUT-165a-Gossypium_hirsutum-61425	98.48	66	1	0	1262	1327	513	578	4e-25	117	B9HBQ9_POPTR	SubName: Full=Transcription factor E2F;	Populus trichocarpa
462	7	Chr11_6_UCR61_00038	PUT-165a-Gossypium_hirsutum-35415	95.45	352	16	0	837	1188	251	602	9e-159	562	Q84XF9_MANES	SubName: Full=NBS-LRR resistance protein RGH2;	Manihot esculenta
463	7	Chr11_6_UCR61_00038	PUT-165a-Gossypium_hirsutum-25877	95.17	331	14	1	837	1167	146	474	2e-146	521	B9N4J9_POPTR	SubName: Full=Predicted protein;	Populus trichocarpa
464	7	Chr11_6_UCR61_00040	PUT-165a-Gossypium_hirsutum-52279	93.4	106	5	2	74	178	493	597	1e-37	156	Q84XG0_MANES	SubName: Full=NBS-LRR resistance protein RGH1;	Manihot esculenta
465	7	Chr11_6_UCR61_00041	PUT-165a-Gossypium_hirsutum-62910	93.02	172	12	0	412	583	742	571	2e-65	252	A5ALE4_VITVI	SubName: Full=Putative uncharacterized protein;	Vitis vinifera
466	7	Chr11_6_UCR61_00041	PUT-165a-Gossypium_hirsutum-70132	97.56	82	2	0	1955	2036	764	683	5e-32	141	B9GGH9_POPTR	SubName: Full=Predicted protein;	Populus trichocarpa
467	7	Chr11_6_UCR61_00041	PUT-165a-Gossypium_hirsutum-70132	98.46	65	0	1	1	64	750	686	1e-23	113	B9GGH9_POPTR	SubName: Full=Predicted protein;	Populus trichocarpa
468	7	Chr11_6_UCR61_00041	PUT-165a-Gossypium_hirsutum-45970	97.3	74	1	1	1958	2030	38	111	5e-27	124	DHNA_ARATH	RecName: Full=Probable NADH dehydrogenase, chloroplastic/mitochondrial; EC=1.6.-.-; Flags: Precursor;	Arabidopsis thaliana
469	7	Chr11_6_UCR61_00041	PUT-165a-Gossypium_hirsutum-45970	96.83	63	1	1	1	62	49	111	7e-21	104	DHNA_ARATH	RecName: Full=Probable NADH dehydrogenase, chloroplastic/mitochondrial; EC=1.6.-.-; Flags: Precursor;	Arabidopsis thaliana
470	7	Chr11_6_UCR61_00046	PUT-165a-Gossypium_hirsutum-52279	94.63	354	19	0	2444	2797	129	482	8e-155	549	Q84XG0_MANES	SubName: Full=NBS-LRR resistance protein RGH1;	Manihot esculenta
471	7	Chr11_6_UCR61_00046	PUT-165a-Gossypium_hirsutum-82480	93.6	297	19	0	2455	2751	42	338	4e-123	444	A5AY88_VITVI	SubName: Full=Putative uncharacterized protein;	Vitis vinifera
472	7	Chr11_6_UCR61_00046	PUT-165a-Gossypium_hirsutum-16196	91.14	271	14	7	1291	1559	89	351	1e-97	359	B9RS84_RICCO	SubName: Full=Putative uncharacterized protein;	Ricinus communis
473	7	Chr11_6_UCR61_00046	PUT-165a-Gossypium_hirsutum-35415	93.99	183	11	0	2615	2797	1	183	4e-73	278	Q84XF9_MANES	SubName: Full=NBS-LRR resistance protein RGH2;	Manihot esculenta
474	7	Chr11_6_UCR61_00047	PUT-165a-Gossypium_hirsutum-32195	91.21	182	16	0	6	187	209	28	3e-65	248	B9RJJ1_RICCO	SubName: Full=Annexin, putative;	Ricinus communis
475	7	Chr11_6_UCR61_00048	PUT-165a-Gossypium_hirsutum-43780	97.78	90	2	0	1	90	158	69	2e-37	156	A5BCC0_VITVI	RecName: Full=Histone H2B;	Vitis vinifera
476	7	Chr11_6_UCR61_00048	PUT-165a-Gossypium_hirsutum-83954	97.75	89	2	0	2	90	75	163	8e-37	154	A5AY88_VITVI	SubName: Full=Putative uncharacterized protein;	Vitis vinifera
477	7	Chr11_6_UCR61_00048	PUT-165a-Gossypium_hirsutum-18767	96.67	90	3	0	1	90	831	742	1e-35	150	B9HYD8_POPTR	SubName: Full=Predicted protein;	Populus trichocarpa
478	7	Chr11_6_UCR61_00048	PUT-165a-Gossypium_hirsutum-80201	95.51	89	4	0	2	90	263	351	2e-33	143	B9RQZ0_RICCO	SubName: Full=Pentatricopeptide repeat-containing protein, putative;	Ricinus communis
479	7	Chr11_6_UCR61_00048	PUT-165a-Gossypium_hirsutum-218101073	91.3	69	5	1	4	72	1236	1303	2e-18	93.5	B9I7X1_POPTR	SubName: Full=Amidase family protein;	Populus trichocarpa
480	7	Chr11_6_UCR61_00049	PUT-165a-Gossypium_hirsutum-52279	97.6	125	3	0	1	125	580	704	1e-55	215	Q84XG0_MANES	SubName: Full=NBS-LRR resistance protein RGH1;	Manihot esculenta
481	7	Chr11_6_UCR61_00049	PUT-165a-Gossypium_hirsutum-76838	96.19	105	4	0	21	125	239	135	7e-43	172	B9SL89_RICCO	SubName: Full=Predicted protein;	Populus trichocarpa
482	7	Chr11_6_UCR61_00049	PUT-165a-Gossypium_hirsutum-56243	91.43	105	9	0	21	125	505	609	2e-34	145	Q2L359_MALDO	SubName: Full=Putative CC-NBS-LRR resistance protein;	Malus domestica
483	7	Chr11_6_UCR61_00050	PUT-165a-Gossypium_hirsutum-82480	100	497	0	0	1	497	497	1	0	918	A5AY88_VITVI	SubName: Full=Putative uncharacterized protein;	Vitis vinifera
484	7	Chr11_6_UCR61_00050	PUT-165a-Gossypium_hirsutum-52279	91.74	339	23	3	160	497	436	102	6e-130	466	Q84XG0_MANES	SubName: Full=NBS-LRR resistance protein RGH1;	Manihot esculenta
485	7	Chr11_6_UCR61_00050	PUT-165a-Gossypium_hirsutum-35415	97.81	137	3	0	160	296	137	1	5e-61	237	Q84XF9_MANES	SubName: Full=NBS-LRR resistance protein RGH2;	Manihot esculenta
486	7	Chr11_6_UCR61_00050	PUT-165a-Gossypium_hirsutum-79257	98.17	109	2	0	1	109	148	40	4e-47	191	B9H9A9_POPTR	SubName: Full=Predicted protein;	Populus trichocarpa
487	7	Chr11_6_UCR61_00050	PUT-165a-Gossypium_hirsutum-53601	96.4	111	2	2	1	109	190	80	2e-44	182	DGDG1_LOTJA	RecName: Full=Digalactosyldiacylglycerol synthase 1, chloroplastic; EC=2.4.1.241; Flags: Precursor;	Lotus japonicus
488	7	Chr11_6_UCR61_00051	PUT-165a-Gossypium_hirsutum-43780	97.12	243	7	0	1	243	456	214	3e-114	411	A5BCC0_VITVI	RecName: Full=Histone H2B;	Vitis vinifera
489	7	Chr11_6_UCR61_00051	PUT-165a-Gossypium_hirsutum-80201	97.49	199	4	1	45	243	9	206	1e-92	339	B9RQZ0_RICCO	SubName: Full=Pentatricopeptide repeat-containing protein, putative;	Ricinus communis
490	7	Chr11_6_UCR61_00051	PUT-165a-Gossypium_hirsutum-423101072	93.08	159	11	0	1	159	1182	1340	2e-61	235	Q9SXL2_BRANA	SubName: Full=Serine decarboxylase;	Brassica napus
491	7	Chr11_6_UCR61_00051	PUT-165a-Gossypium_hirsutum-18767	100	45	0	0	199	243	931	887	7e-16	84.2	B9HYD8_POPTR	SubName: Full=Predicted protein;	Populus trichocarpa
492	7	Chr11_6_UCR61_00052	PUT-165a-Gossypium_hirsutum-61425	96.76	185	4	2	2310	2494	917	735	6e-82	307	B9HBQ9_POPTR	SubName: Full=Transcription factor E2F;	Populus trichocarpa
493	7	Chr11_6_UCR61_00052	PUT-165a-Gossypium_hirsutum-35415	98.03	152	3	0	2863	3014	32	183	3e-69	265	Q84XF9_MANES	SubName: Full=NBS-LRR resistance protein RGH2;	Manihot esculenta
494	7	Chr11_6_UCR61_00052	PUT-165a-Gossypium_hirsutum-52279	96.05	152	6	0	2863	3014	331	482	3e-64	248	Q84XG0_MANES	SubName: Full=NBS-LRR resistance protein RGH1;	Manihot esculenta
495	7	Chr11_6_UCR61_00052	PUT-165a-Gossypium_hirsutum-56243	92.16	153	10	2	2863	3014	150	301	3e-54	215	Q2L359_MALDO	SubName: Full=Putative CC-NBS-LRR resistance protein;	Malus domestica
496	7	Chr11_6_UCR61_00052	PUT-165a-Gossypium_hirsutum-82480	100	106	0	0	2863	2968	233	338	1e-48	196	A5AY88_VITVI	SubName: Full=Putative uncharacterized protein;	Vitis vinifera
497	7	Chr11_6_UCR61_00053	PUT-165a-Gossypium_hirsutum-52279	94.56	386	18	1	1012	1397	102	484	3e-168	593	Q84XG0_MANES	SubName: Full=NBS-LRR resistance protein RGH1;	Manihot esculenta
498	7	Chr11_6_UCR61_00053	PUT-165a-Gossypium_hirsutum-52279	95.52	268	12	0	1512	1779	501	768	9e-119	429	Q84XG0_MANES	SubName: Full=NBS-LRR resistance protein RGH1;	Manihot esculenta
499	7	Chr11_6_UCR61_00053	PUT-165a-Gossypium_hirsutum-82480	94.08	338	20	0	1012	1349	1	338	2e-144	514	A5AY88_VITVI	SubName: Full=Putative uncharacterized protein;	Vitis vinifera
500	7	Chr11_6_UCR61_00053	PUT-165a-Gossypium_hirsutum-76838	93.75	304	13	1	1551	1848	305	2	2e-125	451	B9SL89_RICCO	SubName: Full=Predicted protein;	Populus trichocarpa
501	7	Chr11_6_UCR61_00053	PUT-165a-Gossypium_hirsutum-35415	95.68	185	8	0	1213	1397	1	185	3e-79	298	Q84XF9_MANES	SubName: Full=NBS-LRR resistance protein RGH2;	Manihot esculenta
502	7	Chr11_6_UCR61_00055	PUT-165a-Gossypium_hirsutum-28133	95.44	548	16	9	50	597	1	539	0	867	B9IM76_POPTR	SubName: Full=Predicted protein;	Populus trichocarpa
503	7	Chr11_6_UCR61_00056	PUT-165a-Gossypium_hirsutum-91589	92.72	756	55	0	4249	5004	27	782	0	1092	A5AY88_VITVI	SubName: Full=Putative uncharacterized protein;	Vitis vinifera
504	7	Chr11_6_UCR61_00056	PUT-165a-Gossypium_hirsutum-61425	99.17	360	3	0	566	925	236	595	0	649	B9HBQ9_POPTR	SubName: Full=Transcription factor E2F;	Populus trichocarpa
505	7	Chr11_6_UCR61_00056	PUT-165a-Gossypium_hirsutum-61425	97.57	206	2	3	6359	6564	726	928	4e-94	350	B9HBQ9_POPTR	SubName: Full=Transcription factor E2F;	Populus trichocarpa
506	7	Chr11_6_UCR61_00056	PUT-165a-Gossypium_hirsutum-61425	98.91	92	1	0	1032	1123	592	683	1e-38	165	B9HBQ9_POPTR	SubName: Full=Transcription factor E2F;	Populus trichocarpa
507	7	Chr11_6_UCR61_00056	PUT-165a-Gossypium_hirsutum-61425	100	56	0	0	1238	1293	683	738	3e-20	104	B9HBQ9_POPTR	SubName: Full=Transcription factor E2F;	Populus trichocarpa
508	7	Chr11_6_UCR61_00056	PUT-165a-Gossypium_hirsutum-87280	92.19	384	29	1	3325	3707	384	1	6e-152	542	A5AY88_VITVI	SubName: Full=Putative uncharacterized protein;	Vitis vinifera
509	7	Chr11_6_UCR61_00056	PUT-165a-Gossypium_hirsutum-97406	99.14	116	1	0	1369	1484	138	253	6e-52	209	A5AY88_VITVI	SubName: Full=Putative uncharacterized protein;	Vitis vinifera
510	7	Chr11_6_UCR61_00056	PUT-165a-Gossypium_hirsutum-97406	98.31	118	2	0	5797	5914	136	253	2e-51	207	A5AY88_VITVI	SubName: Full=Putative uncharacterized protein;	Vitis vinifera
511	7	Chr11_6_UCR61_00056	PUT-165a-Gossypium_hirsutum-450101073	92.77	83	3	2	6793	6875	48	127	4e-24	117	B9RDS5_RICCO	SubName: Full=Putative uncharacterized protein;	Ricinus communis
512	7	Chr11_6_UCR61_00056	PUT-165a-Gossypium_hirsutum-450101072	92.77	83	3	2	6793	6875	236	315	4e-24	117	B9RDS5_RICCO	SubName: Full=Putative uncharacterized protein;	Ricinus communis
513	7	Chr11_6_UCR61_00060	PUT-165a-Gossypium_hirsutum-43562	92.87	729	42	5	17586	18312	852	132	0	1068	Q84XG0_MANES	SubName: Full=NBS-LRR resistance protein RGH1;	Manihot esculenta
514	7	Chr11_6_UCR61_00060	PUT-165a-Gossypium_hirsutum-43562	91.72	157	13	0	19021	19177	265	109	3e-54	219	Q84XG0_MANES	SubName: Full=NBS-LRR resistance protein RGH1;	Manihot esculenta
515	7	Chr11_6_UCR61_00060	PUT-165a-Gossypium_hirsutum-32195	93.64	629	37	1	17222	17850	649	24	0	950	B9RJJ1_RICCO	SubName: Full=Annexin, putative;	Ricinus communis
516	7	Chr11_6_UCR61_00060	PUT-165a-Gossypium_hirsutum-56159	94.94	356	18	0	16856	17211	622	267	1e-156	558	B9HZ61_POPTR	SubName: Full=Nbs-lrr resistance protein;	Populus trichocarpa
517	7	Chr11_6_UCR61_00060	PUT-165a-Gossypium_hirsutum-56159	93.33	165	10	1	17047	17211	213	50	2e-61	243	B9HZ61_POPTR	SubName: Full=Nbs-lrr resistance protein;	Populus trichocarpa
518	7	Chr11_6_UCR61_00060	PUT-165a-Gossypium_hirsutum-56159	91.84	147	10	2	17222	17366	341	195	7e-50	204	B9HZ61_POPTR	SubName: Full=Nbs-lrr resistance protein;	Populus trichocarpa
519	7	Chr11_6_UCR61_00060	PUT-165a-Gossypium_hirsutum-53487	91.97	386	30	1	1369	1754	803	419	1e-151	542	B9HK98_POPTR	SubName: Full=Predicted protein; Flags: Fragment;	Populus trichocarpa
520	7	Chr11_6_UCR61_00060	PUT-165a-Gossypium_hirsutum-19671	96.66	299	4	1	17845	18143	25	317	8e-139	499	Q9C9G1_ARATH	SubName: Full=Putative uncharacterized protein T22E19.11;	Arabidopsis thaliana
521	7	Chr11_6_UCR61_00060	PUT-165a-Gossypium_hirsutum-19671	93.44	122	8	0	16577	16698	115	236	3e-43	182	Q9C9G1_ARATH	SubName: Full=Putative uncharacterized protein T22E19.11;	Arabidopsis thaliana
522	7	Chr11_6_UCR61_00060	PUT-165a-Gossypium_hirsutum-19671	92.75	69	5	0	16738	16806	249	317	1e-18	100	Q9C9G1_ARATH	SubName: Full=Putative uncharacterized protein T22E19.11;	Arabidopsis thaliana
523	7	Chr11_6_UCR61_00060	PUT-165a-Gossypium_hirsutum-31498	92.45	278	21	0	16853	17130	278	1	3e-108	398	METK4_POPTR	RecName: Full=S-adenosylmethionine synthase 4; Short=AdoMet synthase 4; EC=2.5.1.6; AltName: Full=Methionine adenosyltransferase 4; Short=MAT 4;	Populus trichocarpa
524	7	Chr11_6_UCR61_00060	PUT-165a-Gossypium_hirsutum-83410	96.97	231	7	0	1755	1985	249	19	2e-105	388	A5AY88_VITVI	SubName: Full=Putative uncharacterized protein;	Vitis vinifera
525	7	Chr11_6_UCR61_00060	PUT-165a-Gossypium_hirsutum-63171	92.2	141	11	0	15275	15415	740	600	9e-49	200	A9XK92_RICCO	SubName: Full=Acyl-ACP thioesterase FatA; SubName: Full=Oleoyl-acyl carrier protein thioesterase, putative; EC=3.1.2.14;	Ricinus communis
526	7	Chr11_6_UCR61_00060	PUT-165a-Gossypium_hirsutum-63171	90.91	66	6	0	15534	15599	303	238	2e-15	89.8	A9XK92_RICCO	SubName: Full=Acyl-ACP thioesterase FatA; SubName: Full=Oleoyl-acyl carrier protein thioesterase, putative; EC=3.1.2.14;	Ricinus communis
527	7	Chr11_6_UCR61_00060	PUT-165a-Gossypium_hirsutum-43780	97.83	92	2	0	28414	28505	67	158	2e-36	159	A5BCC0_VITVI	RecName: Full=Histone H2B;	Vitis vinifera
528	7	Chr11_6_UCR61_00060	PUT-165a-Gossypium_hirsutum-35415	92.73	110	8	0	14660	14769	360	251	2e-36	159	Q84XF9_MANES	SubName: Full=NBS-LRR resistance protein RGH2;	Manihot esculenta
529	7	Chr11_6_UCR61_00060	PUT-165a-Gossypium_hirsutum-83954	97.75	89	2	0	28416	28504	163	75	7e-35	154	A5AY88_VITVI	SubName: Full=Putative uncharacterized protein;	Vitis vinifera
530	7	Chr11_6_UCR61_00060	PUT-165a-Gossypium_hirsutum-18767	96.67	90	3	0	28416	28505	742	831	9e-34	150	B9HYD8_POPTR	SubName: Full=Predicted protein;	Populus trichocarpa
531	7	Chr11_6_UCR61_00060	PUT-165a-Gossypium_hirsutum-25877	90.91	110	8	1	14660	14769	253	146	1e-32	147	B9N4J9_POPTR	SubName: Full=Predicted protein;	Populus trichocarpa
532	7	Chr11_6_UCR61_00060	PUT-165a-Gossypium_hirsutum-80201	95.51	89	4	0	28416	28504	351	263	2e-31	143	B9RQZ0_RICCO	SubName: Full=Pentatricopeptide repeat-containing protein, putative;	Ricinus communis
533	7	Chr11_6_UCR61_00060	PUT-165a-Gossypium_hirsutum-94282	91.95	87	6	1	15542	15627	92	6	7e-25	121	A5AY88_VITVI	SubName: Full=Putative uncharacterized protein;	Vitis vinifera
534	7	Chr11_6_UCR61_00060	PUT-165a-Gossypium_hirsutum-218101073	94.92	59	3	0	28444	28502	1294	1236	2e-16	93.5	B9I7X1_POPTR	SubName: Full=Amidase family protein;	Populus trichocarpa
535	7	Chr11_6_UCR61_00062	PUT-165a-Gossypium_hirsutum-82480	94.07	236	14	0	11	246	1	236	1e-98	359	A5AY88_VITVI	SubName: Full=Putative uncharacterized protein;	Vitis vinifera
536	7	Chr11_6_UCR61_00063	PUT-165a-Gossypium_hirsutum-28485	92.97	185	10	1	1	185	486	667	5e-71	267	UBP3_ARATH	RecName: Full=Ubiquitin carboxyl-terminal hydrolase 3; EC=3.1.2.15; AltName: Full=Ubiquitin thioesterase 3; AltName: Full=Ubiquitin-specific-processing protease 3; AltName: Full=Deubiquitinating enzyme 3; Short=AtUBP3;	Arabidopsis thaliana
537	7	Chr11_6_UCR61_00063	PUT-165a-Gossypium_hirsutum-43562	90.76	184	11	3	1	184	306	483	3e-63	241	Q84XG0_MANES	SubName: Full=NBS-LRR resistance protein RGH1;	Manihot esculenta
538	7	Chr11_6_UCR61_00064	PUT-165a-Gossypium_hirsutum-82480	93.92	148	9	0	1312	1459	148	1	3e-57	224	A5AY88_VITVI	SubName: Full=Putative uncharacterized protein;	Vitis vinifera
539	7	Chr11_6_UCR61_00064	PUT-165a-Gossypium_hirsutum-76838	91.04	67	6	0	1312	1378	678	744	3e-17	91.6	B9SL89_RICCO	SubName: Full=Predicted protein;	Populus trichocarpa
540	7	Chr11_6_UCR61_00064	PUT-165a-Gossypium_hirsutum-56243	90.77	65	6	0	1312	1376	65	1	4e-16	87.9	Q2L359_MALDO	SubName: Full=Putative CC-NBS-LRR resistance protein;	Malus domestica
541	8	Chr11_7_MUSB1076_00001	PUT-165a-Gossypium_hirsutum-76161	90.22	225	20	2	3705	3928	343	566	1e-76	292	B9HU52_POPTR	SubName: Full=Putative uncharacterized protein;	Vitis vinifera
542	8	Chr11_7_MUSB1076_00001	PUT-165a-Gossypium_hirsutum-76161	94.23	52	3	0	3172	3223	22	73	8e-13	80.5	B9HU52_POPTR	SubName: Full=Putative uncharacterized protein;	Vitis vinifera
543	8	Chr11_7_MUSB1076_00001	PUT-165a-Gossypium_hirsutum-95698	96.23	53	1	1	3168	3220	510	561	2e-14	86.1	A5AY88_VITVI	SubName: Full=Putative uncharacterized protein;	Vitis vinifera
544	8	Chr11_7_MUSB1076_00001	PUT-165a-Gossypium_hirsutum-24822	96.23	53	1	1	3168	3220	964	1015	2e-14	86.1	B9HNB0_POPTR	RecName: Full=Ubiquitin-activating enzyme E1;	Populus trichocarpa
545	8	Chr11_7_MUSB1076_00001	PUT-165a-Gossypium_hirsutum-27835	92.45	53	4	0	6867	6919	377	325	1e-11	76.8	B9GSN6_POPTR	SubName: Full=Predicted protein;	Populus trichocarpa
546	8	Chr11_7_MUSB1076_00001	PUT-165a-Gossypium_hirsutum-4548	92.45	53	4	0	6867	6919	342	394	1e-11	76.8	B9HAF8_POPTR	SubName: Full=Predicted protein; Flags: Fragment;	Populus trichocarpa
547	8	Chr11_7_MUSB1076_00007	PUT-165a-Gossypium_hirsutum-13461	90.85	153	13	1	533	685	167	16	5e-51	204	O24517_HELAN	SubName: Full=Unconventional myosin;	Helianthus annuus
548	8	Chr11_7_MUSB1076_00009	PUT-165a-Gossypium_hirsutum-13461	91.11	135	12	0	1	135	150	16	7e-46	183	O24517_HELAN	SubName: Full=Unconventional myosin;	Helianthus annuus
549	8	Chr11_7_MUSB1076_00012	PUT-165a-Gossypium_hirsutum-423101072	94.09	998	58	1	7373	8369	4	1001	0	1515	Q9SXL2_BRANA	SubName: Full=Serine decarboxylase;	Brassica napus
550	8	Chr11_7_MUSB1076_00012	PUT-165a-Gossypium_hirsutum-4002	91.13	789	65	5	7174	7959	9	795	0	1064	Q7XZJ7_GOSHI	SubName: Full=Actin;	Gossypium hirsutum
551	8	Chr11_7_MUSB1076_00012	PUT-165a-Gossypium_hirsutum-43780	93.1	406	26	2	8583	8988	478	75	3e-167	593	A5BCC0_VITVI	RecName: Full=Histone H2B;	Vitis vinifera
552	8	Chr11_7_MUSB1076_00012	PUT-165a-Gossypium_hirsutum-43780	91.75	412	32	2	986	1397	478	69	1e-160	571	A5BCC0_VITVI	RecName: Full=Histone H2B;	Vitis vinifera
553	8	Chr11_7_MUSB1076_00012	PUT-165a-Gossypium_hirsutum-43780	97.18	71	2	0	8299	8369	691	621	6e-25	121	A5BCC0_VITVI	RecName: Full=Histone H2B;	Vitis vinifera
554	8	Chr11_7_MUSB1076_00012	PUT-165a-Gossypium_hirsutum-80201	93.68	348	20	2	8651	8997	9	355	5e-145	520	B9RQZ0_RICCO	SubName: Full=Pentatricopeptide repeat-containing protein, putative;	Ricinus communis
555	8	Chr11_7_MUSB1076_00012	PUT-165a-Gossypium_hirsutum-80201	92.15	344	26	1	1054	1397	9	351	2e-134	484	B9RQZ0_RICCO	SubName: Full=Pentatricopeptide repeat-containing protein, putative;	Ricinus communis
556	8	Chr11_7_MUSB1076_00012	PUT-165a-Gossypium_hirsutum-6832	94.9	196	9	1	21334	21528	474	279	1e-80	305	A5BUT2_VITVI	SubName: Full=Putative uncharacterized protein;	Vitis vinifera
557	8	Chr11_7_MUSB1076_00012	PUT-165a-Gossypium_hirsutum-18767	92.93	184	13	0	8805	8988	931	748	2e-69	268	B9HYD8_POPTR	SubName: Full=Predicted protein;	Populus trichocarpa
558	8	Chr11_7_MUSB1076_00012	PUT-165a-Gossypium_hirsutum-18767	91.05	190	17	0	1208	1397	931	742	4e-66	257	B9HYD8_POPTR	SubName: Full=Predicted protein;	Populus trichocarpa
559	8	Chr11_7_MUSB1076_00012	PUT-165a-Gossypium_hirsutum-35415	90.26	195	19	0	13060	13254	195	1	2e-65	255	Q84XF9_MANES	SubName: Full=NBS-LRR resistance protein RGH2;	Manihot esculenta
560	8	Chr11_7_MUSB1076_00012	PUT-165a-Gossypium_hirsutum-83954	92.36	157	12	0	8832	8988	1	157	4e-56	224	A5AY88_VITVI	SubName: Full=Putative uncharacterized protein;	Vitis vinifera
561	8	Chr11_7_MUSB1076_00012	PUT-165a-Gossypium_hirsutum-19498	92.21	154	11	1	3656	3809	1	153	7e-54	217	B9RSK9_RICCO	SubName: Full=Putative uncharacterized protein;	Ricinus communis
562	8	Chr11_7_MUSB1076_00014	PUT-165a-Gossypium_hirsutum-94309	98.17	602	9	2	4588	5187	614	13	0	1050	A5AY88_VITVI	SubName: Full=Putative uncharacterized protein;	Vitis vinifera
563	8	Chr11_7_MUSB1076_00014	PUT-165a-Gossypium_hirsutum-35709	95.38	173	7	1	6909	7080	235	63	2e-71	274	B9GQP4_POPTR	SubName: Full=Predicted protein;	Populus trichocarpa
564	8	Chr11_7_MUSB1076_00023	PUT-165a-Gossypium_hirsutum-6832	98.48	198	2	1	4637	4833	476	279	8e-94	348	A5BUT2_VITVI	SubName: Full=Putative uncharacterized protein;	Vitis vinifera
565	8	Chr11_7_MUSB1076_00023	PUT-165a-Gossypium_hirsutum-14151	90.28	72	4	3	4193	4264	869	801	4e-17	93.5	B9HFD9_POPTR	SubName: Full=Predicted protein;	Populus trichocarpa
566	2	Chr11_8_CIR316_00001	PUT-165a-Gossypium_hirsutum-49033	98.95	574	6	0	4968	5541	648	75	0	1035	B8AKX9_ORYSI	SubName: Full=Putative uncharacterized protein;	Oryza sativa subsp. indica
567	2	Chr11_8_CIR316_00001	PUT-165a-Gossypium_hirsutum-49033	100	69	0	0	5996	6064	76	8	6e-27	128	B8AKX9_ORYSI	SubName: Full=Putative uncharacterized protein;	Oryza sativa subsp. indica
568	2	Chr11_8_CIR316_00001	PUT-165a-Gossypium_hirsutum-93188	98.98	488	5	0	18844	19331	568	81	0	874	A5AY88_VITVI	SubName: Full=Putative uncharacterized protein;	Vitis vinifera
569	2	Chr11_8_CIR316_00001	PUT-165a-Gossypium_hirsutum-93188	97.53	81	1	1	19777	19857	80	1	1e-29	137	A5AY88_VITVI	SubName: Full=Putative uncharacterized protein;	Vitis vinifera
570	2	Chr11_8_CIR316_00001	PUT-165a-Gossypium_hirsutum-52279	96.4	361	10	1	34566	34926	139	496	2e-166	592	Q84XG0_MANES	SubName: Full=NBS-LRR resistance protein RGH1;	Manihot esculenta
571	2	Chr11_8_CIR316_00001	PUT-165a-Gossypium_hirsutum-52279	92.08	265	21	0	35011	35275	501	765	7e-101	374	Q84XG0_MANES	SubName: Full=NBS-LRR resistance protein RGH1;	Manihot esculenta
572	2	Chr11_8_CIR316_00001	PUT-165a-Gossypium_hirsutum-22928	97.54	284	5	2	16982	17263	9	292	3e-134	484	B9REX4_RICCO	SubName: Full=Protein FRIGIDA, putative;	Ricinus communis
573	2	Chr11_8_CIR316_00001	PUT-165a-Gossypium_hirsutum-22928	99.57	231	0	1	17396	17625	285	515	9e-115	420	B9REX4_RICCO	SubName: Full=Protein FRIGIDA, putative;	Ricinus communis
574	2	Chr11_8_CIR316_00001	PUT-165a-Gossypium_hirsutum-82480	94.17	309	15	1	34558	34866	33	338	3e-129	468	A5AY88_VITVI	SubName: Full=Putative uncharacterized protein;	Vitis vinifera
575	2	Chr11_8_CIR316_00001	PUT-165a-Gossypium_hirsutum-82480	98.1	158	3	0	22433	22590	369	526	2e-71	276	A5AY88_VITVI	SubName: Full=Putative uncharacterized protein;	Vitis vinifera
576	2	Chr11_8_CIR316_00001	PUT-165a-Gossypium_hirsutum-79257	98.08	208	4	0	22453	22660	40	247	2e-97	363	B9H9A9_POPTR	SubName: Full=Predicted protein;	Populus trichocarpa
577	2	Chr11_8_CIR316_00001	PUT-165a-Gossypium_hirsutum-63002	90.44	272	25	1	18483	18754	848	578	8e-96	357	Q07A01_VIGUN	SubName: Full=Digalactosyldiacylglycerol synthase 1;	Vigna unguiculata
578	2	Chr11_8_CIR316_00001	PUT-165a-Gossypium_hirsutum-53601	97.14	210	4	2	22453	22660	80	289	1e-94	353	DGDG1_LOTJA	RecName: Full=Digalactosyldiacylglycerol synthase 1, chloroplastic; EC=2.4.1.241; Flags: Precursor;	Lotus japonicus
579	2	Chr11_8_CIR316_00001	PUT-165a-Gossypium_hirsutum-35415	95.9	195	8	0	34730	34924	1	195	1e-83	316	Q84XF9_MANES	SubName: Full=NBS-LRR resistance protein RGH2;	Manihot esculenta
580	2	Chr11_8_CIR316_00001	PUT-165a-Gossypium_hirsutum-24559	97.28	184	2	1	8574	8757	356	176	2e-81	309	B9GU55_POPTR	SubName: Full=Predicted protein; Flags: Fragment;	Populus trichocarpa
581	2	Chr11_8_CIR316_00001	PUT-165a-Gossypium_hirsutum-24559	96.46	113	4	0	8361	8473	467	355	1e-44	187	B9GU55_POPTR	SubName: Full=Predicted protein; Flags: Fragment;	Populus trichocarpa
582	2	Chr11_8_CIR316_00001	PUT-165a-Gossypium_hirsutum-24559	98.61	72	1	0	9023	9094	180	109	6e-27	128	B9GU55_POPTR	SubName: Full=Predicted protein; Flags: Fragment;	Populus trichocarpa
583	2	Chr11_8_CIR316_00001	PUT-165a-Gossypium_hirsutum-24559	98.44	64	1	0	9232	9295	110	47	2e-22	113	B9GU55_POPTR	SubName: Full=Predicted protein; Flags: Fragment;	Populus trichocarpa
584	2	Chr11_8_CIR316_00001	PUT-165a-Gossypium_hirsutum-56159	92.39	197	14	1	37656	37852	18	213	2e-72	279	B9HZ61_POPTR	SubName: Full=Nbs-lrr resistance protein;	Populus trichocarpa
585	2	Chr11_8_CIR316_00001	PUT-165a-Gossypium_hirsutum-35805	95.38	173	8	0	18007	18179	173	1	2e-71	276	B9H9B0_POPTR	SubName: Full=Predicted protein;	Populus trichocarpa
586	2	Chr11_8_CIR316_00001	PUT-165a-Gossypium_hirsutum-28666	94.64	168	8	1	33916	34083	460	626	2e-66	259	B9H3C5_POPTR	SubName: Full=Predicted protein;	Populus trichocarpa
587	2	Chr11_8_CIR316_00001	PUT-165a-Gossypium_hirsutum-36346	94.81	135	6	1	11109	11243	202	69	2e-51	209	B9F6D0_ORYSJ	SubName: Full=Putative uncharacterized protein;	Oryza sativa subsp. japonica
588	2	Chr11_8_CIR316_00001	PUT-165a-Gossypium_hirsutum-24222	92.31	117	8	1	20960	21076	352	237	5e-38	165	B9I7G1_POPTR	SubName: Full=Predicted protein; Flags: Fragment;	Populus trichocarpa
589	2	Chr11_8_CIR316_00001	PUT-165a-Gossypium_hirsutum-26515	91.45	117	9	1	20960	21076	188	303	2e-36	159	C6ZRU5_SOYBN	SubName: Full=Protein kinase family protein;	Glycine max
590	2	Chr11_8_CIR316_00001	PUT-165a-Gossypium_hirsutum-95698	90.6	117	9	1	29102	29218	560	674	1e-34	154	A5AY88_VITVI	SubName: Full=Putative uncharacterized protein;	Vitis vinifera
591	2	Chr11_8_CIR316_00001	PUT-165a-Gossypium_hirsutum-63171	93.55	93	5	1	38372	38464	602	693	1e-29	137	A9XK92_RICCO	SubName: Full=Acyl-ACP thioesterase FatA; SubName: Full=Oleoyl-acyl carrier protein thioesterase, putative; EC=3.1.2.14;	Ricinus communis
592	2	Chr11_8_CIR316_00001	PUT-165a-Gossypium_hirsutum-63171	94	50	3	0	38401	38450	315	364	2e-11	76.8	A9XK92_RICCO	SubName: Full=Acyl-ACP thioesterase FatA; SubName: Full=Oleoyl-acyl carrier protein thioesterase, putative; EC=3.1.2.14;	Ricinus communis
593	2	Chr11_8_CIR316_00001	PUT-165a-Gossypium_hirsutum-83159	90.82	98	9	0	32403	32500	55	152	5e-28	132	A5AY88_VITVI	SubName: Full=Putative uncharacterized protein;	Vitis vinifera
594	2	Chr11_8_CIR316_00001	PUT-165a-Gossypium_hirsutum-24822	92.31	65	5	0	29102	29166	1014	1078	2e-16	93.5	B9HNB0_POPTR	RecName: Full=Ubiquitin-activating enzyme E1;	Populus trichocarpa
595	2	Chr11_8_CIR316_00001	PUT-165a-Gossypium_hirsutum-60217	91.04	67	6	0	949	1015	609	675	8e-16	91.6	B3IX33_LOTJA	SubName: Full=Transcription factor CCAAT;	Lotus japonicus
596	2	Chr11_8_CIR316_00001	PUT-165a-Gossypium_hirsutum-42826	91.04	67	6	0	949	1015	214	280	8e-16	91.6	B3IX33_LOTJA	SubName: Full=Transcription factor CCAAT;	Lotus japonicus
597	2	Chr11_8_CIR316_00002	PUT-165a-Gossypium_hirsutum-17545	90.44	1130	82	26	3513	4623	9	1131	0	1465	B9RNM4_RICCO	SubName: Full=Coatomer subunit beta, putative;	Ricinus communis
598	2	Chr11_8_CIR316_00002	PUT-165a-Gossypium_hirsutum-35415	90.53	359	33	1	5850	6208	251	608	1e-131	473	Q84XF9_MANES	SubName: Full=NBS-LRR resistance protein RGH2;	Manihot esculenta
599	2	Chr11_8_CIR316_00002	PUT-165a-Gossypium_hirsutum-35415	92.43	185	14	0	1624	1808	11	195	9e-69	265	Q84XF9_MANES	SubName: Full=NBS-LRR resistance protein RGH2;	Manihot esculenta
600	2	Chr11_8_CIR316_00002	PUT-165a-Gossypium_hirsutum-25877	90.66	332	28	2	5850	6181	146	474	5e-121	438	B9N4J9_POPTR	SubName: Full=Predicted protein;	Populus trichocarpa
601	2	Chr11_8_CIR316_00002	PUT-165a-Gossypium_hirsutum-94282	100	147	0	0	5115	5261	231	377	5e-71	272	A5AY88_VITVI	SubName: Full=Putative uncharacterized protein;	Vitis vinifera
602	2	Chr11_8_CIR316_00002	PUT-165a-Gossypium_hirsutum-94282	100	136	0	0	5110	5245	104	239	7e-65	252	A5AY88_VITVI	SubName: Full=Putative uncharacterized protein;	Vitis vinifera
603	2	Chr11_8_CIR316_00002	PUT-165a-Gossypium_hirsutum-94282	98.15	108	2	0	4613	4720	2	109	5e-46	189	A5AY88_VITVI	SubName: Full=Putative uncharacterized protein;	Vitis vinifera
604	2	Chr11_8_CIR316_00002	PUT-165a-Gossypium_hirsutum-56159	90.43	188	14	3	4505	4690	522	707	1e-62	244	B9HZ61_POPTR	SubName: Full=Nbs-lrr resistance protein;	Populus trichocarpa
605	2	Chr11_8_CIR316_00002	PUT-165a-Gossypium_hirsutum-56159	95.1	102	5	0	5447	5548	809	910	1e-37	161	B9HZ61_POPTR	SubName: Full=Nbs-lrr resistance protein;	Populus trichocarpa
606	2	Chr11_8_CIR316_00002	PUT-165a-Gossypium_hirsutum-56159	93.83	81	5	0	5329	5409	723	803	6e-26	122	B9HZ61_POPTR	SubName: Full=Nbs-lrr resistance protein;	Populus trichocarpa
607	2	Chr11_8_CIR316_00002	PUT-165a-Gossypium_hirsutum-97406	98.28	116	2	0	4720	4835	138	253	2e-50	204	A5AY88_VITVI	SubName: Full=Putative uncharacterized protein;	Vitis vinifera
608	2	Chr11_8_CIR316_00002	PUT-165a-Gossypium_hirsutum-76161	92.86	140	8	1	47	186	73	210	7e-50	202	B9HU52_POPTR	SubName: Full=Putative uncharacterized protein;	Vitis vinifera
609	2	Chr11_8_CIR316_00002	PUT-165a-Gossypium_hirsutum-52023	92.86	140	8	1	47	186	67	204	7e-50	202	B9T670_RICCO	SubName: Full=Indole-3-acetic acid-amido synthetase GH3.6, putative;	Ricinus communis
610	2	Chr11_8_CIR316_00002	PUT-165a-Gossypium_hirsutum-95698	90.71	140	9	2	46	185	560	695	3e-44	183	A5AY88_VITVI	SubName: Full=Putative uncharacterized protein;	Vitis vinifera
611	2	Chr11_8_CIR316_00002	PUT-165a-Gossypium_hirsutum-24822	95.38	65	3	0	46	110	1014	1078	2e-20	104	B9HNB0_POPTR	RecName: Full=Ubiquitin-activating enzyme E1;	Populus trichocarpa
612	2	Chr11_8_CIR316_00003	PUT-165a-Gossypium_hirsutum-21889	97.54	731	17	1	16762	17492	20	749	0	1249	C7SI23_THEHA	SubName: Full=SWI/SNF helicase-like protein;	Thellungiella halophila
613	2	Chr11_8_CIR316_00004	PUT-165a-Gossypium_hirsutum-3797	95.85	241	5	1	13739	13979	662	427	2e-104	385	Q9C5Z3_ARATH	SubName: Full=Eukaryotic initiation factor 3E subunit; SubName: Full=Putative translation initiation factor 3;	Arabidopsis thaliana
614	2	Chr11_8_CIR316_00004	PUT-165a-Gossypium_hirsutum-5770	100	200	0	0	13780	13979	464	265	7e-100	370	B9T5Z4_RICCO	SubName: Full=Sulfate transporter, putative;	Ricinus communis
615	2	Chr11_8_CIR316_00004	PUT-165a-Gossypium_hirsutum-3741	95.58	226	5	1	13754	13979	694	474	5e-96	357	B9GUH4_POPTR	SubName: Full=Predicted protein;	Populus trichocarpa
616	2	Chr11_8_CIR316_00004	PUT-165a-Gossypium_hirsutum-98571	92.37	236	13	3	13744	13979	493	263	3e-88	331	A5AY88_VITVI	SubName: Full=Putative uncharacterized protein;	Vitis vinifera
617	2	Chr11_8_CIR316_00004	PUT-165a-Gossypium_hirsutum-87533	90.13	233	18	2	13747	13979	739	512	3e-78	298	A5AY88_VITVI	SubName: Full=Putative uncharacterized protein;	Vitis vinifera
618	2	Chr11_8_CIR316_00004	PUT-165a-Gossypium_hirsutum-87533	95.56	90	4	0	14801	14890	513	424	4e-32	145	A5AY88_VITVI	SubName: Full=Putative uncharacterized protein;	Vitis vinifera
619	2	Chr11_8_CIR316_00004	PUT-165a-Gossypium_hirsutum-93124	93.08	130	9	0	14495	14624	598	469	6e-46	191	A5AY88_VITVI	SubName: Full=Putative uncharacterized protein;	Vitis vinifera
620	2	Chr11_8_CIR316_00004	PUT-165a-Gossypium_hirsutum-82748	95.6	91	4	0	14801	14891	251	161	1e-32	147	A5AY88_VITVI	SubName: Full=Putative uncharacterized protein;	Vitis vinifera
621	2	Chr11_8_CIR316_00004	PUT-165a-Gossypium_hirsutum-82748	96.97	66	2	0	13914	13979	315	250	4e-22	111	A5AY88_VITVI	SubName: Full=Putative uncharacterized protein;	Vitis vinifera
622	2	Chr11_8_CIR316_00004	PUT-165a-Gossypium_hirsutum-32547	92.31	91	6	1	14801	14890	229	319	4e-27	128	B9N191_POPTR	RecName: Full=Beta-galactosidase; EC=3.2.1.23;	Populus trichocarpa
623	2	Chr11_8_CIR316_00005	PUT-165a-Gossypium_hirsutum-63082	100	839	0	0	27	865	1	839	0	1550	B9TFZ5_RICCO	SubName: Full=Putative uncharacterized protein;	Ricinus communis
624	2	Chr11_8_CIR316_00009	PUT-165a-Gossypium_hirsutum-21617	94.78	268	14	0	963	1230	588	321	1e-115	418	C6T0W7_SOYBN	SubName: Full=Putative uncharacterized protein;	Glycine max
625	2	Chr11_8_CIR316_00009	PUT-165a-Gossypium_hirsutum-16109	94.82	193	10	0	613	805	1642	1450	1e-80	302	B9RS84_RICCO	SubName: Full=Putative uncharacterized protein;	Ricinus communis
626	2	Chr11_8_CIR316_00009	PUT-165a-Gossypium_hirsutum-84956	98.82	85	1	0	1146	1230	799	715	1e-35	152	A5AY88_VITVI	SubName: Full=Putative uncharacterized protein;	Vitis vinifera
627	2	Chr11_8_CIR316_00009	PUT-165a-Gossypium_hirsutum-66351	91.51	106	9	0	937	1042	106	1	5e-34	147	Q7XQA7_ORYSJ	SubName: Full=OSJNBa0018M05.1 protein;	Oryza sativa subsp. japonica
628	2	Chr11_8_CIR316_00009	PUT-165a-Gossypium_hirsutum-52460	98.48	66	1	0	1165	1230	252	187	4e-25	117	B9HRQ7_POPTR	SubName: Full=Polyol transporter;	Populus trichocarpa
629	2	Chr11_8_CIR316_00016	PUT-165a-Gossypium_hirsutum-84956	93.98	83	5	0	44	126	714	796	1e-28	126	A5AY88_VITVI	SubName: Full=Putative uncharacterized protein;	Vitis vinifera
630	9	Chr11_9_UCR49_00001	PUT-165a-Gossypium_hirsutum-89151	95.53	582	26	0	11987	12568	1	582	0	931	A5AY88_VITVI	SubName: Full=Putative uncharacterized protein;	Vitis vinifera
631	9	Chr11_9_UCR49_00001	PUT-165a-Gossypium_hirsutum-61005	92.22	450	26	2	1186	1627	5	453	5e-178	628	Q8GW10_ARATH	SubName: Full=At2g38920; SubName: Full=Putative uncharacterized protein At2g38920;	Arabidopsis thaliana
632	9	Chr11_9_UCR49_00001	PUT-165a-Gossypium_hirsutum-61005	97.21	251	7	0	2648	2898	447	697	7e-117	425	Q8GW10_ARATH	SubName: Full=At2g38920; SubName: Full=Putative uncharacterized protein At2g38920;	Arabidopsis thaliana
633	9	Chr11_9_UCR49_00001	PUT-165a-Gossypium_hirsutum-645101080	95.61	296	12	1	4906	5200	417	712	3e-131	473	B9STS5_RICCO	SubName: Full=Signal recognition particle receptor alpha subunit, putative;	Ricinus communis
634	9	Chr11_9_UCR49_00001	PUT-165a-Gossypium_hirsutum-645101080	97.33	225	5	1	3018	3242	3	226	2e-103	381	B9STS5_RICCO	SubName: Full=Signal recognition particle receptor alpha subunit, putative;	Ricinus communis
635	9	Chr11_9_UCR49_00001	PUT-165a-Gossypium_hirsutum-645101080	96.13	155	3	3	3326	3478	221	374	5e-64	250	B9STS5_RICCO	SubName: Full=Signal recognition particle receptor alpha subunit, putative;	Ricinus communis
636	9	Chr11_9_UCR49_00001	PUT-165a-Gossypium_hirsutum-645101080	95.16	62	3	0	3546	3607	358	419	2e-18	99	B9STS5_RICCO	SubName: Full=Signal recognition particle receptor alpha subunit, putative;	Ricinus communis
637	9	Chr11_9_UCR49_00001	PUT-165a-Gossypium_hirsutum-54260	97.38	267	7	0	9086	9352	373	639	9e-126	455	B9T018_RICCO	SubName: Full=Cofactor required for Sp1 transcriptional activation subunit, putative;	Ricinus communis
638	9	Chr11_9_UCR49_00001	PUT-165a-Gossypium_hirsutum-54260	98.82	169	2	0	8173	8341	133	301	1e-79	302	B9T018_RICCO	SubName: Full=Cofactor required for Sp1 transcriptional activation subunit, putative;	Ricinus communis
639	9	Chr11_9_UCR49_00001	PUT-165a-Gossypium_hirsutum-54260	100	78	0	0	8443	8520	298	375	2e-32	145	B9T018_RICCO	SubName: Full=Cofactor required for Sp1 transcriptional activation subunit, putative;	Ricinus communis
640	9	Chr11_9_UCR49_00001	PUT-165a-Gossypium_hirsutum-54260	100	67	0	0	7338	7404	67	133	3e-26	124	B9T018_RICCO	SubName: Full=Cofactor required for Sp1 transcriptional activation subunit, putative;	Ricinus communis
641	9	Chr11_9_UCR49_00001	PUT-165a-Gossypium_hirsutum-54260	100	63	0	0	7185	7247	1	63	5e-24	117	B9T018_RICCO	SubName: Full=Cofactor required for Sp1 transcriptional activation subunit, putative;	Ricinus communis
642	9	Chr11_9_UCR49_00001	PUT-165a-Gossypium_hirsutum-54261	98.82	169	2	0	8173	8341	203	371	1e-79	302	B0BLB1_LOTJA	SubName: Full=CM0545.310.nc protein;	Lotus japonicus
643	9	Chr11_9_UCR49_00001	PUT-165a-Gossypium_hirsutum-54261	100	133	0	0	7115	7247	1	133	6e-63	246	B0BLB1_LOTJA	SubName: Full=CM0545.310.nc protein;	Lotus japonicus
644	9	Chr11_9_UCR49_00001	PUT-165a-Gossypium_hirsutum-54261	98.72	78	1	0	8443	8520	368	445	1e-30	139	B0BLB1_LOTJA	SubName: Full=CM0545.310.nc protein;	Lotus japonicus
645	9	Chr11_9_UCR49_00001	PUT-165a-Gossypium_hirsutum-54261	100	67	0	0	7338	7404	137	203	3e-26	124	B0BLB1_LOTJA	SubName: Full=CM0545.310.nc protein;	Lotus japonicus
646	9	Chr11_9_UCR49_00001	PUT-165a-Gossypium_hirsutum-23121	96.41	167	6	0	8173	8339	339	505	8e-72	276	B9HYZ8_POPTR	SubName: Full=Predicted protein;	Populus trichocarpa
647	9	Chr11_9_UCR49_00001	PUT-165a-Gossypium_hirsutum-23121	96.73	153	5	0	7095	7247	117	269	1e-65	255	B9HYZ8_POPTR	SubName: Full=Predicted protein;	Populus trichocarpa
648	9	Chr11_9_UCR49_00001	PUT-165a-Gossypium_hirsutum-23121	94.29	70	4	0	7335	7404	270	339	3e-21	108	B9HYZ8_POPTR	SubName: Full=Predicted protein;	Populus trichocarpa
649	9	Chr11_9_UCR49_00001	PUT-165a-Gossypium_hirsutum-23121	94.64	56	3	0	8446	8501	507	562	4e-15	87.9	B9HYZ8_POPTR	SubName: Full=Predicted protein;	Populus trichocarpa
650	9	Chr11_9_UCR49_00001	PUT-165a-Gossypium_hirsutum-33101	100	148	0	0	7100	7247	76	223	3e-71	274	C5XUD5_SORBI	SubName: Full=Putative uncharacterized protein Sb04g035660;	Sorghum bicolor
651	9	Chr11_9_UCR49_00001	PUT-165a-Gossypium_hirsutum-33101	95.29	170	7	1	8173	8341	293	462	1e-69	268	C5XUD5_SORBI	SubName: Full=Putative uncharacterized protein Sb04g035660;	Sorghum bicolor
652	9	Chr11_9_UCR49_00001	PUT-165a-Gossypium_hirsutum-33101	98.72	78	1	0	8443	8520	459	536	1e-30	139	C5XUD5_SORBI	SubName: Full=Putative uncharacterized protein Sb04g035660;	Sorghum bicolor
653	9	Chr11_9_UCR49_00001	PUT-165a-Gossypium_hirsutum-33101	97.44	78	2	0	6624	6701	1	78	5e-29	134	C5XUD5_SORBI	SubName: Full=Putative uncharacterized protein Sb04g035660;	Sorghum bicolor
654	9	Chr11_9_UCR49_00001	PUT-165a-Gossypium_hirsutum-33101	100	67	0	0	7338	7404	227	293	3e-26	124	C5XUD5_SORBI	SubName: Full=Putative uncharacterized protein Sb04g035660;	Sorghum bicolor
655	9	Chr11_9_UCR49_00001	PUT-165a-Gossypium_hirsutum-95581	90.06	171	17	0	14111	14281	760	930	1e-55	222	A5AY88_VITVI	SubName: Full=Putative uncharacterized protein;	Vitis vinifera
656	9	Chr11_9_UCR49_00001	PUT-165a-Gossypium_hirsutum-100948	92.41	145	11	0	6042	6186	255	111	3e-51	207	B9GRP8_POPTR	SubName: Full=Predicted protein;	Populus trichocarpa
657	9	Chr11_9_UCR49_00001	PUT-165a-Gossypium_hirsutum-99995	97.4	77	2	0	6042	6118	447	523	2e-28	132	A5AY88_VITVI	SubName: Full=Putative uncharacterized protein;	Vitis vinifera
658	9	Chr11_9_UCR49_00001	PUT-165a-Gossypium_hirsutum-48270	90.14	71	5	2	12102	12171	646	715	3e-16	91.6	A5B299_VITVI	SubName: Full=Putative uncharacterized protein;	Vitis vinifera
659	9	Chr11_9_UCR49_00002	PUT-165a-Gossypium_hirsutum-34116	95.81	1074	26	19	11848	12907	1098	30	0	1716	Q9ZPL6_TOBAC	SubName: Full=DNA-binding protein 2;	Nicotiana tabacum
660	9	Chr11_9_UCR49_00002	PUT-165a-Gossypium_hirsutum-61822	90.1	828	68	14	12090	12907	1099	276	0	1062	B9SDL2_RICCO	SubName: Full=Putative uncharacterized protein;	Ricinus communis
661	9	Chr11_9_UCR49_00002	PUT-165a-Gossypium_hirsutum-61822	97.06	272	7	1	12991	13261	276	5	7e-126	457	B9SDL2_RICCO	SubName: Full=Putative uncharacterized protein;	Ricinus communis
662	9	Chr11_9_UCR49_00002	PUT-165a-Gossypium_hirsutum-43998	99.13	575	2	2	36813	37387	572	1	0	1031	A5BN40_VITVI	SubName: Full=Putative uncharacterized protein;	Vitis vinifera
663	9	Chr11_9_UCR49_00002	PUT-165a-Gossypium_hirsutum-8178	94.86	603	28	3	11621	12221	602	1	0	939	A5AY88_VITVI	SubName: Full=Putative uncharacterized protein;	Vitis vinifera
664	9	Chr11_9_UCR49_00002	PUT-165a-Gossypium_hirsutum-16377	96.68	422	12	2	13239	13659	1072	652	0	701	Q9ASS7_ARATH	SubName: Full=AT5g36940/MLF18_60; SubName: Full=At1g58030;	Arabidopsis thaliana
665	9	Chr11_9_UCR49_00002	PUT-165a-Gossypium_hirsutum-16377	98.43	382	6	0	14300	14681	493	112	0	675	Q9ASS7_ARATH	SubName: Full=AT5g36940/MLF18_60; SubName: Full=At1g58030;	Arabidopsis thaliana
666	9	Chr11_9_UCR49_00002	PUT-165a-Gossypium_hirsutum-16377	96.93	163	5	0	13747	13909	655	493	8e-71	274	Q9ASS7_ARATH	SubName: Full=AT5g36940/MLF18_60; SubName: Full=At1g58030;	Arabidopsis thaliana
667	9	Chr11_9_UCR49_00002	PUT-165a-Gossypium_hirsutum-16377	94.83	116	5	1	14732	14847	123	9	5e-43	182	Q9ASS7_ARATH	SubName: Full=AT5g36940/MLF18_60; SubName: Full=At1g58030;	Arabidopsis thaliana
668	10	Chr11_10_CM140_NAU1232_00001	PUT-165a-Gossypium_hirsutum-144101079	98.96	672	6	1	2602	3272	864	193	0	1201	Q5K4L4_TOBAC	SubName: Full=Villin 2; Flags: Fragment;	Nicotiana tabacum
669	10	Chr11_10_CM140_NAU1232_00001	PUT-165a-Gossypium_hirsutum-144101079	93.65	252	4	12	1	241	255	5	1e-99	366	Q5K4L4_TOBAC	SubName: Full=Villin 2; Flags: Fragment;	Nicotiana tabacum
670	10	Chr11_10_CM140_NAU1232_00001	PUT-165a-Gossypium_hirsutum-62024	94.95	773	24	15	931	1688	781	9	0	1197	Q6AUC7_ORYSJ	SubName: Full=Putative polyprotein;	Oryza sativa subsp. japonica
671	10	Chr11_10_CM140_NAU1232_00001	PUT-165a-Gossypium_hirsutum-424101078	98.54	617	7	2	95	710	635	20	0	1088	A9PI91_POPTR	SubName: Full=Putative uncharacterized protein;	Populus trichocarpa
672	10	Chr11_10_CM140_NAU1232_00001	PUT-165a-Gossypium_hirsutum-74081	98.42	442	6	1	1061	1501	449	8	0	776	C6TAB8_SOYBN	SubName: Full=Putative uncharacterized protein;	Glycine max
673	10	Chr11_10_CM140_NAU1232_00001	PUT-165a-Gossypium_hirsutum-74081	99.2	249	2	0	1253	1501	697	449	9e-125	449	C6TAB8_SOYBN	SubName: Full=Putative uncharacterized protein;	Glycine max
674	10	Chr11_10_CM140_NAU1232_00001	PUT-165a-Gossypium_hirsutum-424101081	97.57	452	10	1	2821	3272	1	451	0	773	A9PI91_POPTR	SubName: Full=Putative uncharacterized protein;	Populus trichocarpa
675	10	Chr11_10_CM140_NAU1232_00001	PUT-165a-Gossypium_hirsutum-424101081	99.54	219	1	0	1	219	390	608	1e-109	399	A9PI91_POPTR	SubName: Full=Putative uncharacterized protein;	Populus trichocarpa
676	10	Chr11_10_CM140_NAU1232_00001	PUT-165a-Gossypium_hirsutum-424101080	96.02	427	17	0	1	427	306	732	0	695	A9PI91_POPTR	SubName: Full=Putative uncharacterized protein;	Populus trichocarpa
677	10	Chr11_10_CM140_NAU1232_00001	PUT-165a-Gossypium_hirsutum-424101080	96.2	368	13	1	2905	3272	1	367	2e-170	601	A9PI91_POPTR	SubName: Full=Putative uncharacterized protein;	Populus trichocarpa
678	10	Chr11_10_CM140_NAU1232_00001	PUT-165a-Gossypium_hirsutum-7907	97.77	269	5	1	1	268	430	698	1e-128	462	A5AZX3_VITVI	SubName: Full=Putative uncharacterized protein;	Vitis vinifera
679	10	Chr11_10_CM140_NAU1232_00001	PUT-165a-Gossypium_hirsutum-7907	98.63	73	0	1	3200	3272	420	491	5e-28	128	A5AZX3_VITVI	SubName: Full=Putative uncharacterized protein;	Vitis vinifera
680	10	Chr11_10_CM140_NAU1232_00001	PUT-165a-Gossypium_hirsutum-424101079	98.33	180	3	0	1	180	493	672	1e-84	316	A9PI91_POPTR	SubName: Full=Putative uncharacterized protein;	Populus trichocarpa
681	10	Chr11_10_CM140_NAU1232_00001	PUT-165a-Gossypium_hirsutum-424101074	97.31	186	2	2	1	184	594	778	1e-83	313	A9PI91_POPTR	SubName: Full=Putative uncharacterized protein;	Populus trichocarpa
682	10	Chr11_10_CM140_NAU1232_00001	PUT-165a-Gossypium_hirsutum-424101074	95.31	64	1	1	3211	3272	594	657	1e-19	100	A9PI91_POPTR	SubName: Full=Putative uncharacterized protein;	Populus trichocarpa
683	10	Chr11_10_CM140_NAU1232_00001	PUT-165a-Gossypium_hirsutum-424101077	98.17	164	2	1	1	164	169	7	3e-75	285	A9PI91_POPTR	SubName: Full=Putative uncharacterized protein;	Populus trichocarpa
684	10	Chr11_10_CM140_NAU1232_00001	PUT-165a-Gossypium_hirsutum-424101077	100	62	0	0	3211	3272	169	108	4e-24	115	A9PI91_POPTR	SubName: Full=Putative uncharacterized protein;	Populus trichocarpa
685	10	Chr11_10_CM140_NAU1232_00001	PUT-165a-Gossypium_hirsutum-97507	100	136	0	0	1	136	473	608	3e-65	252	A5AY88_VITVI	SubName: Full=Putative uncharacterized protein;	Vitis vinifera
686	10	Chr11_10_CM140_NAU1232_00001	PUT-165a-Gossypium_hirsutum-97507	100	64	0	0	3209	3272	471	534	3e-25	119	A5AY88_VITVI	SubName: Full=Putative uncharacterized protein;	Vitis vinifera
687	10	Chr11_10_CM140_NAU1232_00001	PUT-165a-Gossypium_hirsutum-90836	100	128	0	0	300	427	532	405	8e-61	237	A5AY88_VITVI	SubName: Full=Putative uncharacterized protein;	Vitis vinifera
688	10	Chr11_10_CM140_NAU1232_00001	PUT-165a-Gossypium_hirsutum-95803	100	75	0	0	353	427	608	534	2e-31	139	A5AY88_VITVI	SubName: Full=Putative uncharacterized protein;	Vitis vinifera
689	10	Chr11_10_CM140_NAU1232_00001	PUT-165a-Gossypium_hirsutum-65248	100	63	0	0	365	427	34	96	1e-24	117	O24539_VICNA	SubName: Full=Cysteine proteinase; Flags: Precursor;	Vicia narbonensis
690	10	Chr11_10_CM140_NAU1232_00001	PUT-165a-Gossypium_hirsutum-11106	100	55	0	0	373	427	51	105	3e-20	102	B9GM48_POPTR	SubName: Full=Predicted protein;	Populus trichocarpa
691	10	Chr11_10_CM140_NAU1232_00001	PUT-165a-Gossypium_hirsutum-67411	100	54	0	0	375	428	624	571	1e-19	100	B9SX96_RICCO	SubName: Full=Nucleic acid binding protein, putative;	Ricinus communis
692	10	Chr11_10_CM140_NAU1232_00001	PUT-165a-Gossypium_hirsutum-390101072	100	53	0	0	375	427	470	418	4e-19	99	B9T3B7_RICCO	SubName: Full=DNA binding protein, putative;	Ricinus communis
693	10	Chr11_10_CM140_NAU1232_00001	PUT-165a-Gossypium_hirsutum-70697	98.21	56	1	0	3210	3265	56	1	4e-19	99	Q107W9_VITVI	SubName: Full=Putative uncharacterized protein; SubName: Full=Small basic intrinsic protein 1;	Vitis vinifera
694	10	Chr11_10_CM140_NAU1232_00001	PUT-165a-Gossypium_hirsutum-70697	98.18	55	1	0	1	55	55	1	1e-18	97.1	Q107W9_VITVI	SubName: Full=Putative uncharacterized protein; SubName: Full=Small basic intrinsic protein 1;	Vitis vinifera
695	10	Chr11_10_CM140_NAU1232_00001	PUT-165a-Gossypium_hirsutum-65286	98.18	55	0	1	373	427	1	54	5e-18	95.3	B9RBP3_RICCO	SubName: Full=Vacuolar-processing enzyme; EC=3.4.22.34;	Ricinus communis
696	10	Chr11_10_CM140_NAU1232_00002	PUT-165a-Gossypium_hirsutum-467101075	90.09	444	21	3	1794	2229	145	573	1e-156	555	B9HLS7_POPTR	SubName: Full=Predicted protein;	Populus trichocarpa
697	10	Chr11_10_CM140_NAU1232_00002	PUT-165a-Gossypium_hirsutum-467101075	93.84	146	9	0	1518	1663	1	146	5e-56	220	B9HLS7_POPTR	SubName: Full=Predicted protein;	Populus trichocarpa
698	10	Chr11_10_CM140_NAU1232_00002	PUT-165a-Gossypium_hirsutum-468101074	100	157	0	0	1926	2082	9	165	4e-77	291	Q6NQH1_ARATH	SubName: Full=At1g70350; SubName: Full=Putative uncharacterized protein At1g70350;	Arabidopsis thaliana
699	10	Chr11_10_CM140_NAU1232_00003	PUT-165a-Gossypium_hirsutum-467101075	91.8	183	6	3	672	845	435	617	4e-64	246	B9HLS7_POPTR	SubName: Full=Predicted protein;	Populus trichocarpa
700	10	Chr11_10_CM140_NAU1232_00004	PUT-165a-Gossypium_hirsutum-28721	99.86	708	0	1	18070	18776	816	109	0	1301	B9RZX9_RICCO	SubName: Full=Putative uncharacterized protein;	Ricinus communis
701	10	Chr11_10_CM140_NAU1232_00004	PUT-165a-Gossypium_hirsutum-28721	100	107	0	0	18953	19059	115	9	5e-48	198	B9RZX9_RICCO	SubName: Full=Putative uncharacterized protein;	Ricinus communis
702	10	Chr11_10_CM140_NAU1232_00004	PUT-165a-Gossypium_hirsutum-59949	98.86	701	7	1	15550	16249	2	702	0	1249	A9PBF8_POPTR	SubName: Full=Predicted protein; SubName: Full=Putative uncharacterized protein;	Populus trichocarpa
703	10	Chr11_10_CM140_NAU1232_00004	PUT-165a-Gossypium_hirsutum-21905	97.28	735	16	3	18046	18776	72	806	0	1243	Q0DYH2_ORYSJ	SubName: Full=Os02g0693500 protein; Flags: Fragment;	Oryza sativa subsp. japonica
704	10	Chr11_10_CM140_NAU1232_00004	PUT-165a-Gossypium_hirsutum-21905	98.28	58	1	0	18953	19010	800	857	4e-19	102	Q0DYH2_ORYSJ	SubName: Full=Os02g0693500 protein; Flags: Fragment;	Oryza sativa subsp. japonica
705	10	Chr11_10_CM140_NAU1232_00004	PUT-165a-Gossypium_hirsutum-79760	99.51	612	0	1	6169	6780	462	1070	0	1110	A5A367_9CARY	SubName: Full=Myb-like protein P;	Fagopyrum cymosum
706	10	Chr11_10_CM140_NAU1232_00004	PUT-165a-Gossypium_hirsutum-79760	100	300	0	0	5569	5868	165	464	2e-155	555	A5A367_9CARY	SubName: Full=Myb-like protein P;	Fagopyrum cymosum
707	10	Chr11_10_CM140_NAU1232_00004	PUT-165a-Gossypium_hirsutum-79760	99.07	215	1	1	5345	5558	2	216	3e-104	385	A5A367_9CARY	SubName: Full=Myb-like protein P;	Fagopyrum cymosum
708	10	Chr11_10_CM140_NAU1232_00004	PUT-165a-Gossypium_hirsutum-21635	95.69	626	23	3	5570	6193	624	1	0	1003	B9I2W2_POPTR	SubName: Full=Predicted protein;	Populus trichocarpa
709	10	Chr11_10_CM140_NAU1232_00004	PUT-165a-Gossypium_hirsutum-21635	90.52	211	12	5	5353	5558	781	574	3e-70	272	B9I2W2_POPTR	SubName: Full=Predicted protein;	Populus trichocarpa
710	10	Chr11_10_CM140_NAU1232_00004	PUT-165a-Gossypium_hirsutum-46383	94.07	641	21	17	37164	37804	624	1	0	965	Q84K04_ARATH	SubName: Full=Putative uncharacterized protein At2g22120;	Arabidopsis thaliana
711	10	Chr11_10_CM140_NAU1232_00004	PUT-165a-Gossypium_hirsutum-460101075	99.8	508	0	1	36563	37069	1153	646	0	931	B9SSC3_RICCO	SubName: Full=Putative uncharacterized protein;	Ricinus communis
712	10	Chr11_10_CM140_NAU1232_00004	PUT-165a-Gossypium_hirsutum-460101075	100	146	0	0	39417	39562	353	208	1e-69	270	B9SSC3_RICCO	SubName: Full=Putative uncharacterized protein;	Ricinus communis
713	10	Chr11_10_CM140_NAU1232_00004	PUT-165a-Gossypium_hirsutum-460101075	100	115	0	0	39768	39882	209	95	2e-52	213	B9SSC3_RICCO	SubName: Full=Putative uncharacterized protein;	Ricinus communis
714	10	Chr11_10_CM140_NAU1232_00004	PUT-165a-Gossypium_hirsutum-460101075	98.36	122	1	1	38513	38634	550	430	2e-52	213	B9SSC3_RICCO	SubName: Full=Putative uncharacterized protein;	Ricinus communis
715	10	Chr11_10_CM140_NAU1232_00004	PUT-165a-Gossypium_hirsutum-460101075	100	105	0	0	38252	38356	649	545	6e-47	195	B9SSC3_RICCO	SubName: Full=Putative uncharacterized protein;	Ricinus communis
716	10	Chr11_10_CM140_NAU1232_00004	PUT-165a-Gossypium_hirsutum-460101075	100	96	0	0	40613	40708	96	1	6e-42	178	B9SSC3_RICCO	SubName: Full=Putative uncharacterized protein;	Ricinus communis
717	10	Chr11_10_CM140_NAU1232_00004	PUT-165a-Gossypium_hirsutum-460101075	100	82	0	0	39254	39335	432	351	4e-34	152	B9SSC3_RICCO	SubName: Full=Putative uncharacterized protein;	Ricinus communis
718	10	Chr11_10_CM140_NAU1232_00004	PUT-165a-Gossypium_hirsutum-49224	96.97	495	8	2	36581	37069	1201	708	0	824	A9PD43_POPTR	RecName: Full=Ubiquitin carrier protein; EC=6.3.2.-;	Populus trichocarpa
719	10	Chr11_10_CM140_NAU1232_00004	PUT-165a-Gossypium_hirsutum-49224	98.71	309	4	0	39254	39562	494	186	1e-153	549	A9PD43_POPTR	RecName: Full=Ubiquitin carrier protein; EC=6.3.2.-;	Populus trichocarpa
720	10	Chr11_10_CM140_NAU1232_00004	PUT-165a-Gossypium_hirsutum-49224	99.12	114	1	0	38521	38634	605	492	3e-50	206	A9PD43_POPTR	RecName: Full=Ubiquitin carrier protein; EC=6.3.2.-;	Populus trichocarpa
721	10	Chr11_10_CM140_NAU1232_00004	PUT-165a-Gossypium_hirsutum-49224	97.39	115	3	0	39768	39882	187	73	2e-47	196	A9PD43_POPTR	RecName: Full=Ubiquitin carrier protein; EC=6.3.2.-;	Populus trichocarpa
722	10	Chr11_10_CM140_NAU1232_00004	PUT-165a-Gossypium_hirsutum-49224	100	105	0	0	38252	38356	711	607	6e-47	195	A9PD43_POPTR	RecName: Full=Ubiquitin carrier protein; EC=6.3.2.-;	Populus trichocarpa
723	10	Chr11_10_CM140_NAU1232_00004	PUT-165a-Gossypium_hirsutum-49224	98.33	60	1	0	40613	40672	74	15	3e-20	106	A9PD43_POPTR	RecName: Full=Ubiquitin carrier protein; EC=6.3.2.-;	Populus trichocarpa
724	10	Chr11_10_CM140_NAU1232_00004	PUT-165a-Gossypium_hirsutum-46385	99.76	412	0	1	8744	9154	423	12	0	754	A9LIW2_BRAJU	SubName: Full=ERD4 protein;	Brassica juncea
725	10	Chr11_10_CM140_NAU1232_00004	PUT-165a-Gossypium_hirsutum-49222	91.45	503	26	12	36582	37069	1130	630	0	675	A9PD43_POPTR	RecName: Full=Ubiquitin carrier protein; EC=6.3.2.-;	Populus trichocarpa
726	10	Chr11_10_CM140_NAU1232_00004	PUT-165a-Gossypium_hirsutum-49222	97.95	146	3	0	39417	39562	337	192	1e-64	254	A9PD43_POPTR	RecName: Full=Ubiquitin carrier protein; EC=6.3.2.-;	Populus trichocarpa
727	10	Chr11_10_CM140_NAU1232_00004	PUT-165a-Gossypium_hirsutum-49222	99.12	114	1	0	38521	38634	527	414	3e-50	206	A9PD43_POPTR	RecName: Full=Ubiquitin carrier protein; EC=6.3.2.-;	Populus trichocarpa
728	10	Chr11_10_CM140_NAU1232_00004	PUT-165a-Gossypium_hirsutum-49222	97.39	115	3	0	39768	39882	193	79	2e-47	196	A9PD43_POPTR	RecName: Full=Ubiquitin carrier protein; EC=6.3.2.-;	Populus trichocarpa
729	10	Chr11_10_CM140_NAU1232_00004	PUT-165a-Gossypium_hirsutum-49222	100	105	0	0	38252	38356	633	529	6e-47	195	A9PD43_POPTR	RecName: Full=Ubiquitin carrier protein; EC=6.3.2.-;	Populus trichocarpa
730	10	Chr11_10_CM140_NAU1232_00004	PUT-165a-Gossypium_hirsutum-49222	100	82	0	0	39254	39335	416	335	4e-34	152	A9PD43_POPTR	RecName: Full=Ubiquitin carrier protein; EC=6.3.2.-;	Populus trichocarpa
731	10	Chr11_10_CM140_NAU1232_00004	PUT-165a-Gossypium_hirsutum-49222	95.12	82	2	1	40613	40694	80	1	6e-27	128	A9PD43_POPTR	RecName: Full=Ubiquitin carrier protein; EC=6.3.2.-;	Populus trichocarpa
732	10	Chr11_10_CM140_NAU1232_00004	PUT-165a-Gossypium_hirsutum-272101076	100	323	0	0	5569	5891	687	365	4e-168	597	B9SWK1_RICCO	SubName: Full=Kinesin heavy chain, putative;	Ricinus communis
733	10	Chr11_10_CM140_NAU1232_00004	PUT-165a-Gossypium_hirsutum-272101076	100	208	0	0	12500	12707	216	9	3e-104	385	B9SWK1_RICCO	SubName: Full=Kinesin heavy chain, putative;	Ricinus communis
734	10	Chr11_10_CM140_NAU1232_00004	PUT-165a-Gossypium_hirsutum-272101076	97.69	216	3	2	5344	5558	850	636	1e-99	370	B9SWK1_RICCO	SubName: Full=Kinesin heavy chain, putative;	Ricinus communis
735	10	Chr11_10_CM140_NAU1232_00004	PUT-165a-Gossypium_hirsutum-272101076	100	154	0	0	6240	6393	366	213	4e-74	285	B9SWK1_RICCO	SubName: Full=Kinesin heavy chain, putative;	Ricinus communis
736	10	Chr11_10_CM140_NAU1232_00004	PUT-165a-Gossypium_hirsutum-71317	92.84	419	17	13	18371	18776	907	489	1e-167	595	B9H2T5_POPTR	SubName: Full=Predicted protein;	Populus trichocarpa
737	10	Chr11_10_CM140_NAU1232_00004	PUT-165a-Gossypium_hirsutum-71317	99.26	135	0	1	18953	19086	495	361	2e-61	243	B9H2T5_POPTR	SubName: Full=Predicted protein;	Populus trichocarpa
738	10	Chr11_10_CM140_NAU1232_00004	PUT-165a-Gossypium_hirsutum-71317	99.05	105	1	0	19635	19739	370	266	3e-45	189	B9H2T5_POPTR	SubName: Full=Predicted protein;	Populus trichocarpa
739	10	Chr11_10_CM140_NAU1232_00004	PUT-165a-Gossypium_hirsutum-71317	97.8	91	2	0	21563	21653	148	58	8e-36	158	B9H2T5_POPTR	SubName: Full=Predicted protein;	Populus trichocarpa
740	10	Chr11_10_CM140_NAU1232_00004	PUT-165a-Gossypium_hirsutum-71317	97.22	72	2	0	19809	19880	268	197	3e-25	122	B9H2T5_POPTR	SubName: Full=Predicted protein;	Populus trichocarpa
741	10	Chr11_10_CM140_NAU1232_00004	PUT-165a-Gossypium_hirsutum-71317	96.83	63	1	1	21764	21826	62	1	1e-19	104	B9H2T5_POPTR	SubName: Full=Predicted protein;	Populus trichocarpa
742	10	Chr11_10_CM140_NAU1232_00004	PUT-165a-Gossypium_hirsutum-71317	100	49	0	0	20387	20435	196	148	8e-16	91.6	B9H2T5_POPTR	SubName: Full=Predicted protein;	Populus trichocarpa
743	10	Chr11_10_CM140_NAU1232_00004	PUT-165a-Gossypium_hirsutum-127101073	90.82	403	27	9	30603	31002	64	459	4e-148	531	Q8L7W5_ARATH	SubName: Full=AT4g12110/F16J13_180; SubName: Full=At4g12110/F16J13_180;	Arabidopsis thaliana
744	10	Chr11_10_CM140_NAU1232_00004	PUT-165a-Gossypium_hirsutum-313101078	97.7	217	5	0	26428	26644	685	901	7e-101	374	C9DHZ9_9ROSI	SubName: Full=WRKY transcription factor 10; Flags: Fragment;	(Populus tomentosa x P. bolleana) x P. tomentosa
745	10	Chr11_10_CM140_NAU1232_00004	PUT-165a-Gossypium_hirsutum-313101078	98.86	175	2	0	23838	24012	190	364	2e-82	313	C9DHZ9_9ROSI	SubName: Full=WRKY transcription factor 10; Flags: Fragment;	(Populus tomentosa x P. bolleana) x P. tomentosa
746	10	Chr11_10_CM140_NAU1232_00004	PUT-165a-Gossypium_hirsutum-313101078	94.16	154	9	0	26751	26904	900	1053	4e-59	235	C9DHZ9_9ROSI	SubName: Full=WRKY transcription factor 10; Flags: Fragment;	(Populus tomentosa x P. bolleana) x P. tomentosa
747	10	Chr11_10_CM140_NAU1232_00004	PUT-165a-Gossypium_hirsutum-313101078	99.22	128	1	0	25050	25177	559	686	5e-58	231	C9DHZ9_9ROSI	SubName: Full=WRKY transcription factor 10; Flags: Fragment;	(Populus tomentosa x P. bolleana) x P. tomentosa
748	10	Chr11_10_CM140_NAU1232_00004	PUT-165a-Gossypium_hirsutum-313101078	98.2	111	2	0	24726	24836	450	560	6e-47	195	C9DHZ9_9ROSI	SubName: Full=WRKY transcription factor 10; Flags: Fragment;	(Populus tomentosa x P. bolleana) x P. tomentosa
749	10	Chr11_10_CM140_NAU1232_00004	PUT-165a-Gossypium_hirsutum-313101078	96.4	111	3	1	23221	23330	81	191	5e-43	182	C9DHZ9_9ROSI	SubName: Full=WRKY transcription factor 10; Flags: Fragment;	(Populus tomentosa x P. bolleana) x P. tomentosa
750	10	Chr11_10_CM140_NAU1232_00004	PUT-165a-Gossypium_hirsutum-313101078	98.92	93	1	0	24505	24597	361	453	1e-38	167	C9DHZ9_9ROSI	SubName: Full=WRKY transcription factor 10; Flags: Fragment;	(Populus tomentosa x P. bolleana) x P. tomentosa
751	10	Chr11_10_CM140_NAU1232_00004	PUT-165a-Gossypium_hirsutum-313101078	98.81	84	1	0	23000	23083	1	84	1e-33	150	C9DHZ9_9ROSI	SubName: Full=WRKY transcription factor 10; Flags: Fragment;	(Populus tomentosa x P. bolleana) x P. tomentosa
752	10	Chr11_10_CM140_NAU1232_00004	PUT-165a-Gossypium_hirsutum-49273	100	146	0	0	39417	39562	332	187	1e-69	270	B9SCG2_RICCO	RecName: Full=Ubiquitin carrier protein; EC=6.3.2.-;	Ricinus communis
753	10	Chr11_10_CM140_NAU1232_00004	PUT-165a-Gossypium_hirsutum-49273	100	115	0	0	39768	39882	188	74	2e-52	213	B9SCG2_RICCO	RecName: Full=Ubiquitin carrier protein; EC=6.3.2.-;	Ricinus communis
754	10	Chr11_10_CM140_NAU1232_00004	PUT-165a-Gossypium_hirsutum-49273	98.36	122	1	1	38513	38634	529	409	2e-52	213	B9SCG2_RICCO	RecName: Full=Ubiquitin carrier protein; EC=6.3.2.-;	Ricinus communis
755	10	Chr11_10_CM140_NAU1232_00004	PUT-165a-Gossypium_hirsutum-49273	100	104	0	0	38253	38356	627	524	2e-46	193	B9SCG2_RICCO	RecName: Full=Ubiquitin carrier protein; EC=6.3.2.-;	Ricinus communis
756	10	Chr11_10_CM140_NAU1232_00004	PUT-165a-Gossypium_hirsutum-49273	100	82	0	0	39254	39335	411	330	4e-34	152	B9SCG2_RICCO	RecName: Full=Ubiquitin carrier protein; EC=6.3.2.-;	Ricinus communis
757	10	Chr11_10_CM140_NAU1232_00004	PUT-165a-Gossypium_hirsutum-49273	100	68	0	0	40613	40680	75	8	2e-26	126	B9SCG2_RICCO	RecName: Full=Ubiquitin carrier protein; EC=6.3.2.-;	Ricinus communis
758	10	Chr11_10_CM140_NAU1232_00004	PUT-165a-Gossypium_hirsutum-49274	97.95	146	3	0	39417	39562	290	145	1e-64	254	B9SCG2_RICCO	RecName: Full=Ubiquitin carrier protein; EC=6.3.2.-;	Ricinus communis
759	10	Chr11_10_CM140_NAU1232_00004	PUT-165a-Gossypium_hirsutum-49274	99.12	114	1	0	38521	38634	480	367	3e-50	206	B9SCG2_RICCO	RecName: Full=Ubiquitin carrier protein; EC=6.3.2.-;	Ricinus communis
760	10	Chr11_10_CM140_NAU1232_00004	PUT-165a-Gossypium_hirsutum-49274	97.39	115	3	0	39768	39882	146	32	2e-47	196	B9SCG2_RICCO	RecName: Full=Ubiquitin carrier protein; EC=6.3.2.-;	Ricinus communis
761	10	Chr11_10_CM140_NAU1232_00004	PUT-165a-Gossypium_hirsutum-49274	100	105	0	0	38252	38356	586	482	6e-47	195	B9SCG2_RICCO	RecName: Full=Ubiquitin carrier protein; EC=6.3.2.-;	Ricinus communis
762	10	Chr11_10_CM140_NAU1232_00004	PUT-165a-Gossypium_hirsutum-49274	100	82	0	0	39254	39335	369	288	4e-34	152	B9SCG2_RICCO	RecName: Full=Ubiquitin carrier protein; EC=6.3.2.-;	Ricinus communis
763	10	Chr11_10_CM140_NAU1232_00004	PUT-165a-Gossypium_hirsutum-38373	91.15	192	1	15	5570	5745	25	216	2e-62	246	B6E2S8_GOSBA	SubName: Full=MYB-like protein 2;	Gossypium barbadense
764	10	Chr11_10_CM140_NAU1232_00004	PUT-165a-Gossypium_hirsutum-38373	96.1	77	1	1	5482	5558	1	75	8e-26	124	B6E2S8_GOSBA	SubName: Full=MYB-like protein 2;	Gossypium barbadense
765	10	Chr11_10_CM140_NAU1232_00004	PUT-165a-Gossypium_hirsutum-24418	100	103	0	0	18094	18196	178	76	8e-46	191	ADHL5_ARATH	RecName: Full=Alcohol dehydrogenase-like 5; EC=1.1.1.1;	Arabidopsis thaliana
766	10	Chr11_10_CM140_NAU1232_00004	PUT-165a-Gossypium_hirsutum-24418	97.37	76	1	1	18226	18301	75	1	6e-27	128	ADHL5_ARATH	RecName: Full=Alcohol dehydrogenase-like 5; EC=1.1.1.1;	Arabidopsis thaliana
767	10	Chr11_10_CM140_NAU1232_00004	PUT-165a-Gossypium_hirsutum-36725	94.62	93	5	0	24736	24828	355	263	6e-32	145	A5BJA5_VITVI	SubName: Full=Putative uncharacterized protein;	Vitis vinifera
768	10	Chr11_10_CM140_NAU1232_00004	PUT-165a-Gossypium_hirsutum-53940	94.38	89	4	1	775	862	696	784	4e-29	135	B9HFG8_POPTR	SubName: Full=Predicted protein;	Populus trichocarpa
769	10	Chr11_10_CM140_NAU1232_00004	PUT-165a-Gossypium_hirsutum-70132	95.29	85	3	1	30546	30629	680	764	1e-28	134	B9GGH9_POPTR	SubName: Full=Predicted protein;	Populus trichocarpa
770	10	Chr11_10_CM140_NAU1232_00004	PUT-165a-Gossypium_hirsutum-45970	95.89	73	1	2	30556	30626	110	38	1e-23	117	DHNA_ARATH	RecName: Full=Probable NADH dehydrogenase, chloroplastic/mitochondrial; EC=1.6.-.-; Flags: Precursor;	Arabidopsis thaliana
771	10	Chr11_10_CM140_NAU1232_00004	PUT-165a-Gossypium_hirsutum-284	92.19	64	5	0	781	844	437	374	8e-16	91.6	B9HZM2_POPTR	SubName: Full=Predicted protein;	Populus trichocarpa
772	10	Chr11_10_CM140_NAU1232_00005	PUT-165a-Gossypium_hirsutum-62910	94.77	172	9	0	455	626	742	571	1e-70	268	A5ALE4_VITVI	SubName: Full=Putative uncharacterized protein;	Vitis vinifera
773	10	Chr11_10_CM140_NAU1232_00005	PUT-165a-Gossypium_hirsutum-70132	98.73	79	0	1	28	105	764	686	1e-31	139	B9GGH9_POPTR	SubName: Full=Predicted protein;	Populus trichocarpa
774	10	Chr11_10_CM140_NAU1232_00005	PUT-165a-Gossypium_hirsutum-127101073	94.38	89	5	0	1626	1714	459	371	4e-31	137	Q8L7W5_ARATH	SubName: Full=AT4g12110/F16J13_180; SubName: Full=At4g12110/F16J13_180;	Arabidopsis thaliana
775	10	Chr11_10_CM140_NAU1232_00005	PUT-165a-Gossypium_hirsutum-45970	97.3	74	1	1	31	103	38	111	3e-27	124	DHNA_ARATH	RecName: Full=Probable NADH dehydrogenase, chloroplastic/mitochondrial; EC=1.6.-.-; Flags: Precursor;	Arabidopsis thaliana
776	10	Chr11_10_CM140_NAU1232_00007	PUT-165a-Gossypium_hirsutum-48478	94.96	913	46	0	1866	2778	3	915	0	1432	Q53L52_ORYSJ	SubName: Full=Transposon protein, putative, CACTA, En/Spm sub-class;	Oryza sativa subsp. japonica
777	10	Chr11_10_CM140_NAU1232_00007	PUT-165a-Gossypium_hirsutum-57047	95.6	727	32	0	3200	3926	4	730	0	1166	Q2R0R0_ORYSJ	SubName: Full=Transposon protein, putative, CACTA, En/Spm sub-class;	Oryza sativa subsp. japonica
778	10	Chr11_10_CM140_NAU1232_00007	PUT-165a-Gossypium_hirsutum-53101078	96.89	611	18	1	5794	6403	1110	1720	0	1022	Q1AFF6_9ROSI	SubName: Full=Aldehyde dehydrogenase;	Vitis pseudoreticulata
779	10	Chr11_10_CM140_NAU1232_00007	PUT-165a-Gossypium_hirsutum-53101078	95.93	246	10	0	4825	5070	474	719	5e-109	399	Q1AFF6_9ROSI	SubName: Full=Aldehyde dehydrogenase;	Vitis pseudoreticulata
780	10	Chr11_10_CM140_NAU1232_00007	PUT-165a-Gossypium_hirsutum-53101078	97.84	139	3	0	5148	5286	717	855	3e-61	241	Q1AFF6_9ROSI	SubName: Full=Aldehyde dehydrogenase;	Vitis pseudoreticulata
781	10	Chr11_10_CM140_NAU1232_00007	PUT-165a-Gossypium_hirsutum-53101078	96.5	143	5	0	4595	4737	331	473	4e-60	237	Q1AFF6_9ROSI	SubName: Full=Aldehyde dehydrogenase;	Vitis pseudoreticulata
782	10	Chr11_10_CM140_NAU1232_00007	PUT-165a-Gossypium_hirsutum-53101078	97.14	105	3	0	5536	5640	1011	1115	2e-42	178	Q1AFF6_9ROSI	SubName: Full=Aldehyde dehydrogenase;	Vitis pseudoreticulata
783	10	Chr11_10_CM140_NAU1232_00007	PUT-165a-Gossypium_hirsutum-53101078	98.96	96	1	0	5366	5461	918	1013	1e-40	172	Q1AFF6_9ROSI	SubName: Full=Aldehyde dehydrogenase;	Vitis pseudoreticulata
784	10	Chr11_10_CM140_NAU1232_00007	PUT-165a-Gossypium_hirsutum-79604	97.87	517	11	0	5862	6378	91	607	0	894	B9H5M5_POPTR	SubName: Full=Predicted protein;	Populus trichocarpa
785	10	Chr11_10_CM140_NAU1232_00007	PUT-165a-Gossypium_hirsutum-79604	100	49	0	0	5411	5459	1	49	3e-16	91.6	B9H5M5_POPTR	SubName: Full=Predicted protein;	Populus trichocarpa
786	10	Chr11_10_CM140_NAU1232_00007	PUT-165a-Gossypium_hirsutum-381101080	93	586	38	3	5794	6378	1448	2031	0	852	Q2I312_9ROSI	RecName: Full=Protein-L-isoaspartate O-methyltransferase; EC=2.1.1.77;	Vitis pseudoreticulata
787	10	Chr11_10_CM140_NAU1232_00007	PUT-165a-Gossypium_hirsutum-381101080	97.56	246	6	0	4825	5070	812	1057	1e-115	422	Q2I312_9ROSI	RecName: Full=Protein-L-isoaspartate O-methyltransferase; EC=2.1.1.77;	Vitis pseudoreticulata
788	10	Chr11_10_CM140_NAU1232_00007	PUT-165a-Gossypium_hirsutum-381101080	97.9	143	3	0	4595	4737	669	811	2e-63	248	Q2I312_9ROSI	RecName: Full=Protein-L-isoaspartate O-methyltransferase; EC=2.1.1.77;	Vitis pseudoreticulata
789	10	Chr11_10_CM140_NAU1232_00007	PUT-165a-Gossypium_hirsutum-381101080	96.32	136	5	0	5148	5283	1055	1190	3e-56	224	Q2I312_9ROSI	RecName: Full=Protein-L-isoaspartate O-methyltransferase; EC=2.1.1.77;	Vitis pseudoreticulata
790	10	Chr11_10_CM140_NAU1232_00007	PUT-165a-Gossypium_hirsutum-381101080	95.24	105	5	0	5536	5640	1349	1453	5e-39	167	Q2I312_9ROSI	RecName: Full=Protein-L-isoaspartate O-methyltransferase; EC=2.1.1.77;	Vitis pseudoreticulata
791	10	Chr11_10_CM140_NAU1232_00007	PUT-165a-Gossypium_hirsutum-381101080	93.75	96	6	0	5366	5461	1256	1351	2e-32	145	Q2I312_9ROSI	RecName: Full=Protein-L-isoaspartate O-methyltransferase; EC=2.1.1.77;	Vitis pseudoreticulata
792	10	Chr11_10_CM140_NAU1232_00007	PUT-165a-Gossypium_hirsutum-82173	90.34	590	49	7	5794	6382	603	21	0	767	A5AY88_VITVI	SubName: Full=Putative uncharacterized protein;	Vitis vinifera
793	10	Chr11_10_CM140_NAU1232_00007	PUT-165a-Gossypium_hirsutum-82173	96.67	90	3	0	5371	5460	786	697	5e-34	150	A5AY88_VITVI	SubName: Full=Putative uncharacterized protein;	Vitis vinifera
794	10	Chr11_10_CM140_NAU1232_00007	PUT-165a-Gossypium_hirsutum-82173	93.07	101	7	0	5540	5640	698	598	2e-33	148	A5AY88_VITVI	SubName: Full=Putative uncharacterized protein;	Vitis vinifera
795	10	Chr11_10_CM140_NAU1232_00007	PUT-165a-Gossypium_hirsutum-55101076	93.23	517	35	0	5862	6378	518	2	0	761	B9RNA6_RICCO	SubName: Full=ATP-dependent RNA helicase, putative;	Ricinus communis
796	10	Chr11_10_CM140_NAU1232_00007	PUT-165a-Gossypium_hirsutum-381101081	94.17	463	24	3	5794	6254	898	1359	0	702	Q2I312_9ROSI	RecName: Full=Protein-L-isoaspartate O-methyltransferase; EC=2.1.1.77;	Vitis pseudoreticulata
797	10	Chr11_10_CM140_NAU1232_00007	PUT-165a-Gossypium_hirsutum-381101081	97.56	246	6	0	4825	5070	310	555	1e-115	422	Q2I312_9ROSI	RecName: Full=Protein-L-isoaspartate O-methyltransferase; EC=2.1.1.77;	Vitis pseudoreticulata
798	10	Chr11_10_CM140_NAU1232_00007	PUT-165a-Gossypium_hirsutum-381101081	96.43	140	5	0	4598	4737	170	309	2e-58	231	Q2I312_9ROSI	RecName: Full=Protein-L-isoaspartate O-methyltransferase; EC=2.1.1.77;	Vitis pseudoreticulata
799	10	Chr11_10_CM140_NAU1232_00007	PUT-165a-Gossypium_hirsutum-381101081	93.43	137	8	1	5148	5283	553	689	1e-49	202	Q2I312_9ROSI	RecName: Full=Protein-L-isoaspartate O-methyltransferase; EC=2.1.1.77;	Vitis pseudoreticulata
800	10	Chr11_10_CM140_NAU1232_00007	PUT-165a-Gossypium_hirsutum-381101081	97.92	96	2	0	5366	5461	706	801	5e-39	167	Q2I312_9ROSI	RecName: Full=Protein-L-isoaspartate O-methyltransferase; EC=2.1.1.77;	Vitis pseudoreticulata
801	10	Chr11_10_CM140_NAU1232_00007	PUT-165a-Gossypium_hirsutum-381101081	94.34	106	4	2	5536	5640	799	903	2e-37	161	Q2I312_9ROSI	RecName: Full=Protein-L-isoaspartate O-methyltransferase; EC=2.1.1.77;	Vitis pseudoreticulata
802	10	Chr11_10_CM140_NAU1232_00007	PUT-165a-Gossypium_hirsutum-71000	92.63	448	29	1	4595	5042	395	838	0	641	IM30_ORYSJ	RecName: Full=Probable membrane-associated 30 kDa protein, chloroplastic; Flags: Precursor;	Oryza sativa subsp. japonica
803	10	Chr11_10_CM140_NAU1232_00007	PUT-165a-Gossypium_hirsutum-83521	92.39	447	31	1	4596	5042	303	746	1e-179	634	A5AY88_VITVI	SubName: Full=Putative uncharacterized protein;	Vitis vinifera
804	10	Chr11_10_CM140_NAU1232_00007	PUT-165a-Gossypium_hirsutum-92370	91.92	396	32	0	1565	1960	396	1	1e-155	555	A5AY88_VITVI	SubName: Full=Putative uncharacterized protein;	Vitis vinifera
805	10	Chr11_10_CM140_NAU1232_00007	PUT-165a-Gossypium_hirsutum-87533	97.2	322	7	2	8297	8617	419	739	2e-152	544	A5AY88_VITVI	SubName: Full=Putative uncharacterized protein;	Vitis vinifera
806	10	Chr11_10_CM140_NAU1232_00007	PUT-165a-Gossypium_hirsutum-59101074	91.05	391	34	1	5794	6183	970	1360	2e-147	527	B9IIQ8_POPTR	SubName: Full=Predicted protein;	Populus trichocarpa
807	10	Chr11_10_CM140_NAU1232_00007	PUT-165a-Gossypium_hirsutum-59101074	97.97	246	5	0	4825	5070	336	581	2e-117	427	B9IIQ8_POPTR	SubName: Full=Predicted protein;	Populus trichocarpa
808	10	Chr11_10_CM140_NAU1232_00007	PUT-165a-Gossypium_hirsutum-59101074	99.3	143	1	0	4595	4737	193	335	9e-67	259	B9IIQ8_POPTR	SubName: Full=Predicted protein;	Populus trichocarpa
809	10	Chr11_10_CM140_NAU1232_00007	PUT-165a-Gossypium_hirsutum-59101074	95.24	105	4	1	5536	5640	872	975	2e-38	165	B9IIQ8_POPTR	SubName: Full=Predicted protein;	Populus trichocarpa
810	10	Chr11_10_CM140_NAU1232_00007	PUT-165a-Gossypium_hirsutum-53841	95.11	307	15	0	4825	5131	435	741	1e-134	484	A5CAL1_VITVI	SubName: Full=Putative uncharacterized protein;	Vitis vinifera
811	10	Chr11_10_CM140_NAU1232_00007	PUT-165a-Gossypium_hirsutum-53841	95.8	143	6	0	4595	4737	292	434	2e-58	231	A5CAL1_VITVI	SubName: Full=Putative uncharacterized protein;	Vitis vinifera
812	10	Chr11_10_CM140_NAU1232_00007	PUT-165a-Gossypium_hirsutum-98571	91.95	323	22	1	8298	8620	175	493	5e-124	449	A5AY88_VITVI	SubName: Full=Putative uncharacterized protein;	Vitis vinifera
813	10	Chr11_10_CM140_NAU1232_00007	PUT-165a-Gossypium_hirsutum-67367	90.94	331	30	0	755	1085	205	535	6e-123	446	C5Y4B4_SORBI	SubName: Full=Putative uncharacterized protein Sb05g021440;	Sorghum bicolor
814	10	Chr11_10_CM140_NAU1232_00007	PUT-165a-Gossypium_hirsutum-403101076	98.37	246	4	0	4825	5070	150	395	5e-119	433	B9A9C8_MORAL	SubName: Full=Urease;	Morus alba
815	10	Chr11_10_CM140_NAU1232_00007	PUT-165a-Gossypium_hirsutum-403101076	97.12	139	4	0	5148	5286	393	531	1e-59	235	B9A9C8_MORAL	SubName: Full=Urease;	Morus alba
816	10	Chr11_10_CM140_NAU1232_00007	PUT-165a-Gossypium_hirsutum-403101076	95.74	141	3	2	4597	4737	12	149	3e-56	224	B9A9C8_MORAL	SubName: Full=Urease;	Morus alba
817	10	Chr11_10_CM140_NAU1232_00007	PUT-165a-Gossypium_hirsutum-403101076	97.14	105	3	0	5536	5640	636	740	2e-42	178	B9A9C8_MORAL	SubName: Full=Urease;	Morus alba
818	10	Chr11_10_CM140_NAU1232_00007	PUT-165a-Gossypium_hirsutum-403101076	96.88	96	1	1	5366	5461	545	638	9e-37	159	B9A9C8_MORAL	SubName: Full=Urease;	Morus alba
819	10	Chr11_10_CM140_NAU1232_00007	PUT-165a-Gossypium_hirsutum-403101076	95	100	3	2	5794	5892	735	833	1e-35	156	B9A9C8_MORAL	SubName: Full=Urease;	Morus alba
820	10	Chr11_10_CM140_NAU1232_00007	PUT-165a-Gossypium_hirsutum-403101074	97.56	246	6	0	4825	5070	702	947	1e-115	422	B9A9C8_MORAL	SubName: Full=Urease;	Morus alba
821	10	Chr11_10_CM140_NAU1232_00007	PUT-165a-Gossypium_hirsutum-403101074	97.87	141	3	0	4597	4737	561	701	2e-62	244	B9A9C8_MORAL	SubName: Full=Urease;	Morus alba
822	10	Chr11_10_CM140_NAU1232_00007	PUT-165a-Gossypium_hirsutum-4856	93.47	245	16	0	4826	5070	342	586	2e-98	364	A9PJ32_9ROSI	SubName: Full=Putative uncharacterized protein;	Populus trichocarpa x Populus deltoides
823	10	Chr11_10_CM140_NAU1232_00007	PUT-165a-Gossypium_hirsutum-4856	93.75	144	9	0	4594	4737	197	340	5e-54	217	A9PJ32_9ROSI	SubName: Full=Putative uncharacterized protein;	Populus trichocarpa x Populus deltoides
824	10	Chr11_10_CM140_NAU1232_00007	PUT-165a-Gossypium_hirsutum-4856	91.91	136	11	0	5148	5283	584	719	3e-46	191	A9PJ32_9ROSI	SubName: Full=Putative uncharacterized protein;	Populus trichocarpa x Populus deltoides
825	10	Chr11_10_CM140_NAU1232_00007	PUT-165a-Gossypium_hirsutum-94764	92.49	253	19	0	4818	5070	394	646	6e-98	363	A5AY88_VITVI	SubName: Full=Putative uncharacterized protein;	Vitis vinifera
826	10	Chr11_10_CM140_NAU1232_00007	PUT-165a-Gossypium_hirsutum-94764	93.01	143	10	0	4595	4737	258	400	9e-52	209	A5AY88_VITVI	SubName: Full=Putative uncharacterized protein;	Vitis vinifera
827	10	Chr11_10_CM140_NAU1232_00007	PUT-165a-Gossypium_hirsutum-99485	90.58	276	16	6	5556	5829	295	562	3e-96	357	A5AY88_VITVI	SubName: Full=Putative uncharacterized protein;	Vitis vinifera
828	10	Chr11_10_CM140_NAU1232_00007	PUT-165a-Gossypium_hirsutum-99485	96.55	174	6	0	5288	5461	104	277	1e-75	289	A5AY88_VITVI	SubName: Full=Putative uncharacterized protein;	Vitis vinifera
829	10	Chr11_10_CM140_NAU1232_00007	PUT-165a-Gossypium_hirsutum-24809	92.68	246	18	0	4825	5070	92	337	1e-95	355	Q94BS3_ARATH	SubName: Full=Putative uncharacterized protein At5g42920;	Arabidopsis thaliana
830	10	Chr11_10_CM140_NAU1232_00007	PUT-165a-Gossypium_hirsutum-24809	95.45	88	4	0	5553	5640	646	733	3e-31	141	Q94BS3_ARATH	SubName: Full=Putative uncharacterized protein At5g42920;	Arabidopsis thaliana
831	10	Chr11_10_CM140_NAU1232_00007	PUT-165a-Gossypium_hirsutum-24809	93.41	91	6	0	4647	4737	1	91	1e-29	135	Q94BS3_ARATH	SubName: Full=Putative uncharacterized protein At5g42920;	Arabidopsis thaliana
832	10	Chr11_10_CM140_NAU1232_00007	PUT-165a-Gossypium_hirsutum-18754	91.87	246	20	0	4825	5070	574	819	2e-92	344	B9HYD8_POPTR	SubName: Full=Predicted protein;	Populus trichocarpa
833	10	Chr11_10_CM140_NAU1232_00007	PUT-165a-Gossypium_hirsutum-18754	90.51	137	11	2	5148	5283	817	952	7e-43	180	B9HYD8_POPTR	SubName: Full=Predicted protein;	Populus trichocarpa
834	10	Chr11_10_CM140_NAU1232_00007	PUT-165a-Gossypium_hirsutum-18754	91.34	127	10	1	4608	4733	444	570	1e-40	172	B9HYD8_POPTR	SubName: Full=Predicted protein;	Populus trichocarpa
835	10	Chr11_10_CM140_NAU1232_00007	PUT-165a-Gossypium_hirsutum-62693	90.95	243	20	2	4828	5070	510	750	8e-87	326	Q9LY34_ARATH	SubName: Full=Putative uncharacterized protein At3g60310; SubName: Full=Putative uncharacterized protein F27H5_100;	Arabidopsis thaliana
836	10	Chr11_10_CM140_NAU1232_00007	PUT-165a-Gossypium_hirsutum-62693	95.1	143	7	0	4595	4737	370	512	9e-57	226	Q9LY34_ARATH	SubName: Full=Putative uncharacterized protein At3g60310; SubName: Full=Putative uncharacterized protein F27H5_100;	Arabidopsis thaliana
837	10	Chr11_10_CM140_NAU1232_00007	PUT-165a-Gossypium_hirsutum-99723	93.81	210	13	0	751	960	668	877	5e-84	316	A5AY88_VITVI	SubName: Full=Putative uncharacterized protein;	Vitis vinifera
838	10	Chr11_10_CM140_NAU1232_00007	PUT-165a-Gossypium_hirsutum-3797	90.68	236	22	0	8390	8625	427	662	2e-83	315	Q9C5Z3_ARATH	SubName: Full=Eukaryotic initiation factor 3E subunit; SubName: Full=Putative translation initiation factor 3;	Arabidopsis thaliana
839	10	Chr11_10_CM140_NAU1232_00007	PUT-165a-Gossypium_hirsutum-47171	95.79	190	8	0	4847	5036	608	797	8e-82	309	B9FW60_ORYSJ	SubName: Full=Putative uncharacterized protein;	Oryza sativa subsp. japonica
840	10	Chr11_10_CM140_NAU1232_00007	PUT-165a-Gossypium_hirsutum-47171	93.71	143	9	0	4595	4737	465	607	2e-53	215	B9FW60_ORYSJ	SubName: Full=Putative uncharacterized protein;	Oryza sativa subsp. japonica
841	10	Chr11_10_CM140_NAU1232_00007	PUT-165a-Gossypium_hirsutum-5770	94.09	203	12	0	8385	8587	260	462	8e-82	309	B9T5Z4_RICCO	SubName: Full=Sulfate transporter, putative;	Ricinus communis
842	10	Chr11_10_CM140_NAU1232_00007	PUT-165a-Gossypium_hirsutum-14246	92.02	213	16	1	6148	6360	5	216	2e-78	298	B9I8A9_POPTR	SubName: Full=Predicted protein;	Populus trichocarpa
843	10	Chr11_10_CM140_NAU1232_00007	PUT-165a-Gossypium_hirsutum-3741	90.95	221	20	0	8390	8610	474	694	2e-78	298	B9GUH4_POPTR	SubName: Full=Predicted protein;	Populus trichocarpa
844	10	Chr11_10_CM140_NAU1232_00007	PUT-165a-Gossypium_hirsutum-27192	97.22	144	4	0	4594	4737	615	758	2e-62	244	B9H435_POPTR	SubName: Full=Predicted protein; Flags: Fragment;	Populus trichocarpa
845	10	Chr11_10_CM140_NAU1232_00007	PUT-165a-Gossypium_hirsutum-82748	95.42	153	6	1	8303	8455	164	315	9e-62	243	A5AY88_VITVI	SubName: Full=Putative uncharacterized protein;	Vitis vinifera
846	10	Chr11_10_CM140_NAU1232_00007	PUT-165a-Gossypium_hirsutum-17968	99.25	134	1	0	4825	4958	568	701	9e-62	243	Q9SLU1_ARATH	SubName: Full=At1g59520; SubName: Full=CW7; SubName: Full=CW7 protein;	Arabidopsis thaliana
847	10	Chr11_10_CM140_NAU1232_00007	PUT-165a-Gossypium_hirsutum-17968	94.41	143	8	0	4595	4737	425	567	4e-55	220	Q9SLU1_ARATH	SubName: Full=At1g59520; SubName: Full=CW7; SubName: Full=CW7 protein;	Arabidopsis thaliana
848	10	Chr11_10_CM140_NAU1232_00007	PUT-165a-Gossypium_hirsutum-63212	93.71	143	8	1	4595	4737	455	596	7e-53	213	Q8LJR4_SOYBN	SubName: Full=Syntaxin;	Glycine max
849	10	Chr11_10_CM140_NAU1232_00007	PUT-165a-Gossypium_hirsutum-2347	92.81	139	10	0	4595	4733	477	615	4e-50	204	B9RQ06_RICCO	SubName: Full=2-deoxyglucose-6-phosphate phosphatase, putative;	Ricinus communis
850	10	Chr11_10_CM140_NAU1232_00007	PUT-165a-Gossypium_hirsutum-91551	97.96	98	2	0	6279	6376	1	98	4e-40	171	A5AY88_VITVI	SubName: Full=Putative uncharacterized protein;	Vitis vinifera
851	10	Chr11_10_CM140_NAU1232_00007	PUT-165a-Gossypium_hirsutum-86632	90.15	132	8	4	4995	5126	417	543	5e-39	167	A5AY88_VITVI	SubName: Full=Putative uncharacterized protein;	Vitis vinifera
852	10	Chr11_10_CM140_NAU1232_00007	PUT-165a-Gossypium_hirsutum-14209	97.92	96	2	0	5366	5461	190	285	5e-39	167	B9I8A9_POPTR	SubName: Full=Predicted protein;	Populus trichocarpa
853	10	Chr11_10_CM140_NAU1232_00007	PUT-165a-Gossypium_hirsutum-35162	95.83	96	4	0	5366	5461	13	108	1e-35	156	B1B5X5_TOBAC	SubName: Full=6b-interacting protein 2;	Nicotiana tabacum
854	10	Chr11_10_CM140_NAU1232_00007	PUT-165a-Gossypium_hirsutum-35162	93.48	92	5	1	5547	5637	116	207	1e-29	135	B1B5X5_TOBAC	SubName: Full=6b-interacting protein 2;	Nicotiana tabacum
855	10	Chr11_10_CM140_NAU1232_00007	PUT-165a-Gossypium_hirsutum-132101078	95.7	93	4	0	5366	5458	655	747	5e-34	150	Q2HS45_MEDTR	SubName: Full=RNA-directed DNA polymerase (Reverse transcriptase);	Medicago truncatula
856	10	Chr11_10_CM140_NAU1232_00007	PUT-165a-Gossypium_hirsutum-17707	94.62	93	5	0	5366	5458	151	243	2e-32	145	Q9ZR08_ARATH	SubName: Full=Putative receptor kinase;	Arabidopsis thaliana
857	10	Chr11_10_CM140_NAU1232_00007	PUT-165a-Gossypium_hirsutum-71769	92.71	96	7	0	5366	5461	709	614	1e-30	139	A5BTV4_VITVI	SubName: Full=Putative uncharacterized protein;	Vitis vinifera
858	10	Chr11_10_CM140_NAU1232_00007	PUT-165a-Gossypium_hirsutum-49437	95.18	83	4	0	5204	5286	1	83	2e-28	132	B9I893_POPTR	SubName: Full=Predicted protein;	Populus trichocarpa
859	10	Chr11_10_CM140_NAU1232_00007	PUT-165a-Gossypium_hirsutum-98524	90.53	95	7	2	5547	5640	439	532	3e-26	124	A5AY88_VITVI	SubName: Full=Putative uncharacterized protein;	Vitis vinifera
860	10	Chr11_10_CM140_NAU1232_00007	PUT-165a-Gossypium_hirsutum-46995	90.32	93	7	2	5549	5640	844	935	4e-25	121	Q25AI1_ORYSA	SubName: Full=H0702G05.12 protein; SubName: Full=OSIGBa0152L12.1 protein;	Oryza sativa
861	10	Chr11_10_CM140_NAU1232_00007	PUT-165a-Gossypium_hirsutum-19138	90.32	93	7	2	5549	5640	748	839	4e-25	121	B9ICS6_POPTR	SubName: Full=Predicted protein;	Populus trichocarpa
862	10	Chr11_10_CM140_NAU1232_00008	PUT-165a-Gossypium_hirsutum-94299	95.64	367	9	4	2361	2725	1519	1158	1e-164	582	A5AY88_VITVI	SubName: Full=Putative uncharacterized protein;	Vitis vinifera
863	10	Chr11_10_CM140_NAU1232_00008	PUT-165a-Gossypium_hirsutum-94299	98.92	93	1	0	2938	3030	1132	1040	1e-39	167	A5AY88_VITVI	SubName: Full=Putative uncharacterized protein;	Vitis vinifera
864	10	Chr11_10_CM140_NAU1232_00008	PUT-165a-Gossypium_hirsutum-85628	93.85	358	8	10	2370	2725	9	354	1e-148	529	A5AY88_VITVI	SubName: Full=Putative uncharacterized protein;	Vitis vinifera
865	10	Chr11_10_CM140_NAU1232_00008	PUT-165a-Gossypium_hirsutum-42527	96.62	237	6	1	2370	2606	7	241	2e-107	392	B9GEQ1_POPTR	SubName: Full=Argonaute protein group;	Populus trichocarpa
866	10	Chr11_10_CM140_NAU1232_00008	PUT-165a-Gossypium_hirsutum-42527	94.62	93	5	0	2938	3030	347	439	6e-33	145	B9GEQ1_POPTR	SubName: Full=Argonaute protein group;	Populus trichocarpa
867	10	Chr11_10_CM140_NAU1232_00008	PUT-165a-Gossypium_hirsutum-42527	93.15	73	5	0	2653	2725	249	321	8e-22	108	B9GEQ1_POPTR	SubName: Full=Argonaute protein group;	Populus trichocarpa
868	10	Chr11_10_CM140_NAU1232_00008	PUT-165a-Gossypium_hirsutum-86389	92.05	239	15	3	2489	2725	619	383	1e-89	333	A5AY88_VITVI	SubName: Full=Putative uncharacterized protein;	Vitis vinifera
869	10	Chr11_10_CM140_NAU1232_00008	PUT-165a-Gossypium_hirsutum-86389	96.77	93	3	0	2938	3030	357	265	3e-36	156	A5AY88_VITVI	SubName: Full=Putative uncharacterized protein;	Vitis vinifera
870	10	Chr11_10_CM140_NAU1232_00008	PUT-165a-Gossypium_hirsutum-35729	96.77	93	3	0	2938	3030	527	435	3e-36	156	B9SCN8_RICCO	SubName: Full=Eukaryotic translation initiation factor 2c, putative;	Ricinus communis
871	10	Chr11_10_CM140_NAU1232_00008	PUT-165a-Gossypium_hirsutum-50907	100	75	0	0	3355	3429	902	976	3e-31	139	A7Y230_9MAGN	SubName: Full=Transcription factor 1R-MYB1;	Chimonanthus praecox
872	10	Chr11_10_CM140_NAU1232_00008	PUT-165a-Gossypium_hirsutum-99079	95.29	85	4	0	3494	3578	969	1053	4e-30	135	A5AY88_VITVI	SubName: Full=Putative uncharacterized protein;	Vitis vinifera
873	10	Chr11_10_CM140_NAU1232_00008	PUT-165a-Gossypium_hirsutum-99080	94.12	85	5	0	3494	3578	346	430	2e-28	130	A5AY88_VITVI	SubName: Full=Putative uncharacterized protein;	Vitis vinifera
874	10	Chr11_10_CM140_NAU1232_00008	PUT-165a-Gossypium_hirsutum-59101074	97.14	70	2	0	3511	3580	77	146	4e-25	119	B9IIQ8_POPTR	SubName: Full=Predicted protein;	Populus trichocarpa
875	10	Chr11_10_CM140_NAU1232_00008	PUT-165a-Gossypium_hirsutum-59101074	98.04	51	1	0	3670	3720	145	195	3e-16	89.8	B9IIQ8_POPTR	SubName: Full=Predicted protein;	Populus trichocarpa
876	10	Chr11_10_CM140_NAU1232_00008	PUT-165a-Gossypium_hirsutum-67473	100	64	0	0	3355	3418	192	255	4e-25	119	A7L4A7_CARPA	SubName: Full=Exocyst complex subunit SEC6; Flags: Fragment;	Carica papaya
877	10	Chr11_10_CM140_NAU1232_00008	PUT-165a-Gossypium_hirsutum-67473	95.65	69	3	0	3512	3580	254	322	6e-23	111	A7L4A7_CARPA	SubName: Full=Exocyst complex subunit SEC6; Flags: Fragment;	Carica papaya
878	10	Chr11_10_CM140_NAU1232_00008	PUT-165a-Gossypium_hirsutum-67473	98	50	1	0	3670	3719	321	370	1e-15	87.9	A7L4A7_CARPA	SubName: Full=Exocyst complex subunit SEC6; Flags: Fragment;	Carica papaya
879	10	Chr11_10_CM140_NAU1232_00008	PUT-165a-Gossypium_hirsutum-92749	95.77	71	3	0	3511	3581	478	548	5e-24	115	A5AY88_VITVI	SubName: Full=Putative uncharacterized protein;	Vitis vinifera
880	10	Chr11_10_CM140_NAU1232_00008	PUT-165a-Gossypium_hirsutum-75905	95.77	71	3	0	3511	3581	397	467	5e-24	115	B9SMQ3_RICCO	SubName: Full=Putative uncharacterized protein;	Ricinus communis
881	10	Chr11_10_CM140_NAU1232_00008	PUT-165a-Gossypium_hirsutum-26381	95.77	71	3	0	3511	3581	648	718	5e-24	115	C0PBY2_MAIZE	SubName: Full=Putative uncharacterized protein;	Zea mays
882	10	Chr11_10_CM140_NAU1232_00008	PUT-165a-Gossypium_hirsutum-6141	95.77	71	3	0	3510	3580	7	77	5e-24	115	B9N5B3_POPTR	SubName: Full=Predicted protein;	Populus trichocarpa
883	10	Chr11_10_CM140_NAU1232_00008	PUT-165a-Gossypium_hirsutum-132101078	95.71	70	3	0	3512	3581	1	70	2e-23	113	Q2HS45_MEDTR	SubName: Full=RNA-directed DNA polymerase (Reverse transcriptase);	Medicago truncatula
884	10	Chr11_10_CM140_NAU1232_00008	PUT-165a-Gossypium_hirsutum-67472	95.71	70	3	0	3511	3580	377	446	2e-23	113	A7L4A2_CARPA	SubName: Full=Exocyst complex subunit SEC6; Flags: Fragment;	Carica papaya
885	10	Chr11_10_CM140_NAU1232_00008	PUT-165a-Gossypium_hirsutum-67472	100	60	0	0	3355	3414	322	381	6e-23	111	A7L4A2_CARPA	SubName: Full=Exocyst complex subunit SEC6; Flags: Fragment;	Carica papaya
886	10	Chr11_10_CM140_NAU1232_00008	PUT-165a-Gossypium_hirsutum-26538	95.71	70	3	0	3511	3580	677	746	2e-23	113	B9S7P3_RICCO	SubName: Full=Ammonium transporter, putative;	Ricinus communis
887	10	Chr11_10_CM140_NAU1232_00008	PUT-165a-Gossypium_hirsutum-22832	95.71	70	3	0	3511	3580	635	704	2e-23	113	Q7X9N4_LOTJA	SubName: Full=Galactomannan galactosyltransferase;	Lotus japonicus
888	10	Chr11_10_CM140_NAU1232_00008	PUT-165a-Gossypium_hirsutum-2347	94.29	70	4	0	3511	3580	358	427	8e-22	108	B9RQ06_RICCO	SubName: Full=2-deoxyglucose-6-phosphate phosphatase, putative;	Ricinus communis
889	10	Chr11_10_CM140_NAU1232_00008	PUT-165a-Gossypium_hirsutum-94764	93.06	72	3	2	3511	3580	137	208	1e-20	104	A5AY88_VITVI	SubName: Full=Putative uncharacterized protein;	Vitis vinifera
890	11	Chr11_11_NAU2152_00002	PUT-165a-Gossypium_hirsutum-22825	92.34	235	16	2	4268	4502	741	973	2e-89	333	Q7X9N4_LOTJA	SubName: Full=Galactomannan galactosyltransferase;	Lotus japonicus
891	11	Chr11_11_NAU2152_00003	PUT-165a-Gossypium_hirsutum-46336	98.36	795	13	0	22696	23490	23	817	0	1397	B9I5D4_POPTR	SubName: Full=Predicted protein;	Populus trichocarpa
892	11	Chr11_11_NAU2152_00003	PUT-165a-Gossypium_hirsutum-637101076	97.12	730	14	4	9898	10627	1	723	0	1225	B9GPQ8_POPTR	SubName: Full=Predicted protein; Flags: Fragment;	Populus trichocarpa
893	11	Chr11_11_NAU2152_00003	PUT-165a-Gossypium_hirsutum-637101076	96.72	183	4	2	12687	12869	869	1049	9e-80	303	B9GPQ8_POPTR	SubName: Full=Predicted protein; Flags: Fragment;	Populus trichocarpa
894	11	Chr11_11_NAU2152_00003	PUT-165a-Gossypium_hirsutum-637101076	99.12	113	0	1	13308	13420	1045	1156	3e-49	202	B9GPQ8_POPTR	SubName: Full=Predicted protein; Flags: Fragment;	Populus trichocarpa
895	11	Chr11_11_NAU2152_00003	PUT-165a-Gossypium_hirsutum-637101076	100	103	0	0	11272	11374	722	824	7e-46	191	B9GPQ8_POPTR	SubName: Full=Predicted protein; Flags: Fragment;	Populus trichocarpa
896	11	Chr11_11_NAU2152_00003	PUT-165a-Gossypium_hirsutum-637101076	100	60	0	0	12184	12243	823	882	6e-22	111	B9GPQ8_POPTR	SubName: Full=Predicted protein; Flags: Fragment;	Populus trichocarpa
897	11	Chr11_11_NAU2152_00003	PUT-165a-Gossypium_hirsutum-7861	96.78	621	19	1	1	620	941	321	0	1035	B9RZ73_RICCO	SubName: Full=Protein binding protein, putative;	Ricinus communis
898	11	Chr11_11_NAU2152_00003	PUT-165a-Gossypium_hirsutum-7861	95.22	230	3	2	1604	1825	230	1	7e-96	357	B9RZ73_RICCO	SubName: Full=Protein binding protein, putative;	Ricinus communis
899	11	Chr11_11_NAU2152_00003	PUT-165a-Gossypium_hirsutum-7861	98.96	96	1	0	1423	1518	324	229	3e-40	172	B9RZ73_RICCO	SubName: Full=Protein binding protein, putative;	Ricinus communis
900	11	Chr11_11_NAU2152_00003	PUT-165a-Gossypium_hirsutum-19204	99.82	548	0	1	30507	31053	3	550	0	1005	Q9LNJ3_ARATH	SubName: Full=At1g01300; SubName: Full=Chloroplast nucleoid DNA binding protein, putative; SubName: Full=F6F3.10 protein;	Arabidopsis thaliana
901	11	Chr11_11_NAU2152_00003	PUT-165a-Gossypium_hirsutum-36804	94.19	499	22	7	30584	31080	1369	876	0	765	A9PH74_POPTR	SubName: Full=Predicted protein; SubName: Full=Putative uncharacterized protein;	Populus trichocarpa
902	11	Chr11_11_NAU2152_00003	PUT-165a-Gossypium_hirsutum-36804	100	409	0	0	32108	32516	502	94	0	756	A9PH74_POPTR	SubName: Full=Predicted protein; SubName: Full=Putative uncharacterized protein;	Populus trichocarpa
903	11	Chr11_11_NAU2152_00003	PUT-165a-Gossypium_hirsutum-36804	100	113	0	0	31182	31294	877	765	2e-51	209	A9PH74_POPTR	SubName: Full=Predicted protein; SubName: Full=Putative uncharacterized protein;	Populus trichocarpa
904	11	Chr11_11_NAU2152_00003	PUT-165a-Gossypium_hirsutum-36804	99.04	104	1	0	31787	31890	600	497	9e-45	187	A9PH74_POPTR	SubName: Full=Predicted protein; SubName: Full=Putative uncharacterized protein;	Populus trichocarpa
905	11	Chr11_11_NAU2152_00003	PUT-165a-Gossypium_hirsutum-36804	100	94	0	0	31559	31652	694	601	7e-41	174	A9PH74_POPTR	SubName: Full=Predicted protein; SubName: Full=Putative uncharacterized protein;	Populus trichocarpa
906	11	Chr11_11_NAU2152_00003	PUT-165a-Gossypium_hirsutum-36804	100	93	0	0	33598	33690	93	1	3e-40	172	A9PH74_POPTR	SubName: Full=Predicted protein; SubName: Full=Putative uncharacterized protein;	Populus trichocarpa
907	11	Chr11_11_NAU2152_00003	PUT-165a-Gossypium_hirsutum-36804	100	76	0	0	31390	31465	767	692	7e-31	141	A9PH74_POPTR	SubName: Full=Predicted protein; SubName: Full=Putative uncharacterized protein;	Populus trichocarpa
908	11	Chr11_11_NAU2152_00003	PUT-165a-Gossypium_hirsutum-71341	90.47	556	16	5	30463	30992	6	550	0	701	B9IDH3_POPTR	SubName: Full=Predicted protein;	Populus trichocarpa
909	11	Chr11_11_NAU2152_00003	PUT-165a-Gossypium_hirsutum-77161	99.45	362	2	0	9872	10233	12	373	0	662	B9HI78_POPTR	SubName: Full=Predicted protein;	Populus trichocarpa
910	11	Chr11_11_NAU2152_00003	PUT-165a-Gossypium_hirsutum-637101080	100	296	0	0	10332	10627	1	296	4e-153	547	B9GPQ8_POPTR	SubName: Full=Predicted protein; Flags: Fragment;	Populus trichocarpa
911	11	Chr11_11_NAU2152_00003	PUT-165a-Gossypium_hirsutum-637101080	100	103	0	0	11272	11374	295	397	7e-46	191	B9GPQ8_POPTR	SubName: Full=Predicted protein; Flags: Fragment;	Populus trichocarpa
912	11	Chr11_11_NAU2152_00003	PUT-165a-Gossypium_hirsutum-637101080	90.14	142	12	2	12687	12828	442	581	1e-43	183	B9GPQ8_POPTR	SubName: Full=Predicted protein; Flags: Fragment;	Populus trichocarpa
913	11	Chr11_11_NAU2152_00003	PUT-165a-Gossypium_hirsutum-637101080	100	60	0	0	12184	12243	396	455	6e-22	111	B9GPQ8_POPTR	SubName: Full=Predicted protein; Flags: Fragment;	Populus trichocarpa
914	11	Chr11_11_NAU2152_00003	PUT-165a-Gossypium_hirsutum-42732	92.18	294	17	4	14360	14653	447	734	5e-112	411	B9FAQ8_ORYSJ	SubName: Full=Putative uncharacterized protein;	Oryza sativa subsp. japonica
915	11	Chr11_11_NAU2152_00003	PUT-165a-Gossypium_hirsutum-42732	98.86	176	2	0	12982	13157	158	333	4e-83	315	B9FAQ8_ORYSJ	SubName: Full=Putative uncharacterized protein;	Oryza sativa subsp. japonica
916	11	Chr11_11_NAU2152_00003	PUT-165a-Gossypium_hirsutum-42732	99.28	139	1	0	12728	12866	21	159	3e-64	252	B9FAQ8_ORYSJ	SubName: Full=Putative uncharacterized protein;	Oryza sativa subsp. japonica
917	11	Chr11_11_NAU2152_00003	PUT-165a-Gossypium_hirsutum-42732	99.15	117	1	0	13307	13423	332	448	6e-52	211	B9FAQ8_ORYSJ	SubName: Full=Putative uncharacterized protein;	Oryza sativa subsp. japonica
918	11	Chr11_11_NAU2152_00003	PUT-165a-Gossypium_hirsutum-62495	95.1	245	8	3	1604	1847	243	2	1e-103	383	B9MZI7_POPTR	SubName: Full=Predicted protein;	Populus trichocarpa
919	11	Chr11_11_NAU2152_00003	PUT-165a-Gossypium_hirsutum-62495	98.25	114	1	1	508	620	447	334	4e-48	198	B9MZI7_POPTR	SubName: Full=Predicted protein;	Populus trichocarpa
920	11	Chr11_11_NAU2152_00003	PUT-165a-Gossypium_hirsutum-62495	100	96	0	0	1423	1518	337	242	6e-42	178	B9MZI7_POPTR	SubName: Full=Predicted protein;	Populus trichocarpa
921	11	Chr11_11_NAU2152_00003	PUT-165a-Gossypium_hirsutum-52224	96.73	214	7	0	10392	10605	1	214	7e-96	357	B9H510_POPTR	SubName: Full=Predicted protein; Flags: Fragment;	Populus trichocarpa
922	11	Chr11_11_NAU2152_00003	PUT-165a-Gossypium_hirsutum-62496	99.38	160	1	0	1604	1763	160	1	7e-76	291	C6T0A1_SOYBN	SubName: Full=Putative uncharacterized protein;	Glycine max
923	11	Chr11_11_NAU2152_00003	PUT-165a-Gossypium_hirsutum-62496	98.96	96	1	0	1423	1518	254	159	3e-40	172	C6T0A1_SOYBN	SubName: Full=Putative uncharacterized protein;	Glycine max
924	11	Chr11_11_NAU2152_00003	PUT-165a-Gossypium_hirsutum-62496	98.04	51	0	1	571	620	301	251	1e-14	87.9	C6T0A1_SOYBN	SubName: Full=Putative uncharacterized protein;	Glycine max
925	11	Chr11_11_NAU2152_00003	PUT-165a-Gossypium_hirsutum-86596	98.06	155	2	1	10392	10545	1	155	3e-69	268	A5AY88_VITVI	SubName: Full=Putative uncharacterized protein;	Vitis vinifera
926	11	Chr11_11_NAU2152_00003	PUT-165a-Gossypium_hirsutum-80423	90.24	123	6	1	30463	30585	1	117	7e-36	158	A9P913_POPTR	SubName: Full=Predicted protein; SubName: Full=Putative uncharacterized protein;	Populus trichocarpa
927	11	Chr11_11_NAU2152_00003	PUT-165a-Gossypium_hirsutum-85410	98.28	58	0	1	14741	14797	620	677	1e-18	100	A5AY88_VITVI	SubName: Full=Putative uncharacterized protein;	Vitis vinifera
928	11	Chr11_11_NAU2152_00004	PUT-165a-Gossypium_hirsutum-9365	95.06	749	33	4	6715	7459	757	9	0	1175	A5AY88_VITVI	SubName: Full=Putative uncharacterized protein;	Vitis vinifera
929	11	Chr11_11_NAU2152_00004	PUT-165a-Gossypium_hirsutum-76316	94.53	750	33	8	6718	7459	750	1	0	1151	B9RM36_RICCO	SubName: Full=ATP binding protein, putative;	Ricinus communis
930	11	Chr11_11_NAU2152_00004	PUT-165a-Gossypium_hirsutum-97	93.09	608	34	6	9827	10427	1	607	0	883	A5AY88_VITVI	SubName: Full=Putative uncharacterized protein;	Vitis vinifera
931	11	Chr11_11_NAU2152_00004	PUT-165a-Gossypium_hirsutum-120	92.93	552	32	4	9697	10243	1	550	0	797	Q6NQN0_ARATH	SubName: Full=At1g53760;	Arabidopsis thaliana
932	11	Chr11_11_NAU2152_00004	PUT-165a-Gossypium_hirsutum-62496	99.15	353	1	2	17167	17517	646	294	1e-179	634	C6T0A1_SOYBN	SubName: Full=Putative uncharacterized protein;	Glycine max
933	11	Chr11_11_NAU2152_00004	PUT-165a-Gossypium_hirsutum-49672	91.48	446	35	3	10715	11158	1040	596	2e-172	610	B9N037_POPTR	SubName: Full=Tir-nbs-lrr resistance protein;	Populus trichocarpa
934	11	Chr11_11_NAU2152_00004	PUT-165a-Gossypium_hirsutum-62495	95.62	365	15	1	17152	17516	806	443	1e-164	584	B9MZI7_POPTR	SubName: Full=Predicted protein;	Populus trichocarpa
935	11	Chr11_11_NAU2152_00004	PUT-165a-Gossypium_hirsutum-35951	90.21	194	15	4	987	1178	52	243	6e-64	250	B9HSQ1_POPTR	SubName: Full=Predicted protein;	Populus trichocarpa
936	11	Chr11_11_NAU2152_00004	PUT-165a-Gossypium_hirsutum-79615	92.44	119	9	0	11357	11475	119	1	4e-40	171	Q84RG2_GOSBA	SubName: Full=NBS-type resistance protein; Flags: Fragment;	Gossypium barbadense
937	11	Chr11_11_NAU2152_00004	PUT-165a-Gossypium_hirsutum-71718	98.51	67	1	0	2504	2570	85	19	2e-24	119	A9PBY5_POPTR	RecName: Full=Ubiquitin carrier protein; EC=6.3.2.-;	Populus trichocarpa
938	11	Chr11_11_NAU2152_00004	PUT-165a-Gossypium_hirsutum-60154	98.04	51	1	0	2504	2554	359	309	1e-15	89.8	C6T781_SOYBN	SubName: Full=Putative uncharacterized protein;	Glycine max
939	12	Chr11_12_BNL1231_00001	PUT-165a-Gossypium_hirsutum-33254	97.83	46	1	0	8741	8786	233	278	8e-13	80.5	O04261_ARATH	SubName: Full=Putative zinc finger protein; SubName: Full=Putative zinc finger protein identical to T10M13.22; SubName: Full=T2H3.12;	Arabidopsis thaliana
940	12	Chr11_12_BNL1231_00002	PUT-165a-Gossypium_hirsutum-98936	98.58	702	10	0	2979	3680	732	31	0	1242	A5AY88_VITVI	SubName: Full=Putative uncharacterized protein;	Vitis vinifera
941	12	Chr11_12_BNL1231_00002	PUT-165a-Gossypium_hirsutum-218101073	93.17	498	31	3	4270	4765	825	1321	0	728	B9I7X1_POPTR	SubName: Full=Amidase family protein;	Populus trichocarpa
942	12	Chr11_12_BNL1231_00002	PUT-165a-Gossypium_hirsutum-218101073	96.1	77	2	1	1	76	1245	1321	2e-26	124	B9I7X1_POPTR	SubName: Full=Amidase family protein;	Populus trichocarpa
943	12	Chr11_12_BNL1231_00002	PUT-165a-Gossypium_hirsutum-61426	95.41	218	9	1	4230	4447	486	702	3e-93	346	B9HBQ9_POPTR	SubName: Full=Transcription factor E2F;	Populus trichocarpa
944	12	Chr11_12_BNL1231_00002	PUT-165a-Gossypium_hirsutum-47990	98.02	101	2	0	4665	4765	4	104	4e-42	176	Q9FHG4_ARATH	SubName: Full=Serine/threonine-specific kinase like protein;	Arabidopsis thaliana
945	12	Chr11_12_BNL1231_00002	PUT-165a-Gossypium_hirsutum-47990	96.1	77	2	1	1	76	28	104	2e-26	124	Q9FHG4_ARATH	SubName: Full=Serine/threonine-specific kinase like protein;	Arabidopsis thaliana
946	12	Chr11_12_BNL1231_00002	PUT-165a-Gossypium_hirsutum-55281	97.87	47	1	0	4720	4766	5	51	9e-14	82.4	B9SL31_RICCO	SubName: Full=Transcription factor, putative;	Ricinus communis
947	12	Chr11_12_BNL1231_00003	PUT-165a-Gossypium_hirsutum-47640	92.1	696	52	1	1137	1832	1	693	0	989	B9NAW5_POPTR	SubName: Full=Tir-nbs-lrr resistance protein;	Populus trichocarpa
948	12	Chr11_12_BNL1231_00003	PUT-165a-Gossypium_hirsutum-91602	92.95	553	38	1	15559	16111	13	564	0	804	A5AY88_VITVI	SubName: Full=Putative uncharacterized protein;	Vitis vinifera
949	12	Chr11_12_BNL1231_00003	PUT-165a-Gossypium_hirsutum-87308	96.76	463	11	4	14784	15244	775	315	0	771	A5AY88_VITVI	SubName: Full=Putative uncharacterized protein;	Vitis vinifera
950	12	Chr11_12_BNL1231_00003	PUT-165a-Gossypium_hirsutum-40950	96.98	398	12	0	9766	10163	497	100	0	669	C6ZRR4_SOYBN	SubName: Full=NAK-type protein kinase;	Glycine max
951	12	Chr11_12_BNL1231_00003	PUT-165a-Gossypium_hirsutum-49227	90	170	15	1	1582	1749	166	335	1e-54	219	B9GZK9_POPTR	SubName: Full=Predicted protein;	Populus trichocarpa
952	12	Chr11_12_BNL1231_00003	PUT-165a-Gossypium_hirsutum-6144	93.29	149	9	1	15903	16050	13	161	1e-54	219	B8APC2_ORYSI	SubName: Full=Putative uncharacterized protein;	Oryza sativa subsp. indica
953	12	Chr11_12_BNL1231_00004	PUT-165a-Gossypium_hirsutum-6560	98.53	815	12	0	19569	20383	14	828	0	1441	C5XH28_SORBI	SubName: Full=Putative uncharacterized protein Sb03g044910;	Sorghum bicolor
954	12	Chr11_12_BNL1231_00004	PUT-165a-Gossypium_hirsutum-47640	98.41	693	11	0	3059	3751	1	693	0	1230	B9NAW5_POPTR	SubName: Full=Tir-nbs-lrr resistance protein;	Populus trichocarpa
955	12	Chr11_12_BNL1231_00004	PUT-165a-Gossypium_hirsutum-53747	90.34	435	39	3	9234	9666	105	538	2e-159	568	A5B503_VITVI	SubName: Full=Putative uncharacterized protein;	Vitis vinifera
956	12	Chr11_12_BNL1231_00004	PUT-165a-Gossypium_hirsutum-88253	93.44	320	12	2	18896	19214	538	849	7e-129	466	A5AY88_VITVI	SubName: Full=Putative uncharacterized protein;	Vitis vinifera
957	12	Chr11_12_BNL1231_00004	PUT-165a-Gossypium_hirsutum-88253	95.04	242	9	2	18654	18893	370	610	3e-102	377	A5AY88_VITVI	SubName: Full=Putative uncharacterized protein;	Vitis vinifera
958	12	Chr11_12_BNL1231_00004	PUT-165a-Gossypium_hirsutum-88253	95.95	74	2	1	19119	19191	799	872	2e-24	119	A5AY88_VITVI	SubName: Full=Putative uncharacterized protein;	Vitis vinifera
959	12	Chr11_12_BNL1231_00004	PUT-165a-Gossypium_hirsutum-15274	100	236	0	0	19489	19724	244	479	6e-120	436	B9S6B6_RICCO	SubName: Full=Mitochondrial chaperone BCS1, putative;	Ricinus communis
960	12	Chr11_12_BNL1231_00004	PUT-165a-Gossypium_hirsutum-15274	100	87	0	0	18653	18739	159	245	4e-37	161	B9S6B6_RICCO	SubName: Full=Mitochondrial chaperone BCS1, putative;	Ricinus communis
961	12	Chr11_12_BNL1231_00004	PUT-165a-Gossypium_hirsutum-54774	94.06	286	16	1	24421	24705	286	1	7e-119	433	B9IBX6_POPTR	RecName: Full=Pectinesterase; EC=3.1.1.11;	Populus trichocarpa
962	12	Chr11_12_BNL1231_00004	PUT-165a-Gossypium_hirsutum-3029	92.91	127	8	1	10996	11122	128	3	8e-44	183	A5ALJ7_VITVI	SubName: Full=Putative uncharacterized protein;	Vitis vinifera
963	12	Chr11_12_BNL1231_00004	PUT-165a-Gossypium_hirsutum-63559	90.65	139	8	4	24690	24826	136	1	1e-42	180	HXK2_ARATH	RecName: Full=Hexokinase-2; EC=2.7.1.1;	Arabidopsis thaliana
964	12	Chr11_12_BNL1231_00004	PUT-165a-Gossypium_hirsutum-63070	96.59	88	1	1	18654	18739	450	537	4e-32	145	Q6L3S3_SOLDE	SubName: Full=Putative gag-pol polyprotein, identical;	Solanum demissum
965	12	Chr11_12_BNL1231_00004	PUT-165a-Gossypium_hirsutum-30366	96.72	61	1	1	23519	23578	90	30	8e-19	100	A5AST9_VITVI	SubName: Full=Putative uncharacterized protein;	Vitis vinifera
966	12	Chr11_12_BNL1231_00005	PUT-165a-Gossypium_hirsutum-91589	95.77	756	32	0	4546	5301	27	782	0	1219	A5AY88_VITVI	SubName: Full=Putative uncharacterized protein;	Vitis vinifera
967	12	Chr11_12_BNL1231_00005	PUT-165a-Gossypium_hirsutum-87280	91.93	384	30	1	3623	4005	384	1	1e-150	536	A5AY88_VITVI	SubName: Full=Putative uncharacterized protein;	Vitis vinifera
968	12	Chr11_12_BNL1231_00005	PUT-165a-Gossypium_hirsutum-44522	91.53	295	25	0	586	880	31	325	1e-111	407	B9NAW5_POPTR	SubName: Full=Tir-nbs-lrr resistance protein;	Populus trichocarpa
969	12	Chr11_12_BNL1231_00005	PUT-165a-Gossypium_hirsutum-39671	91.67	288	24	0	584	871	835	548	5e-110	401	Q19PN8_POPTR	SubName: Full=TIR-NBS-LRR type disease resistance protein;	Populus trichocarpa
970	12	Chr11_12_BNL1231_00007	PUT-165a-Gossypium_hirsutum-16197	99.79	473	0	1	4688	5160	472	1	0	867	B9RS84_RICCO	SubName: Full=Putative uncharacterized protein;	Ricinus communis
971	12	Chr11_12_BNL1231_00009	PUT-165a-Gossypium_hirsutum-34300	98.44	641	10	0	3531	4171	661	21	0	1129	B9GX38_POPTR	SubName: Full=Calcium dependent protein kinase 22;	Populus trichocarpa
972	12	Chr11_12_BNL1231_00009	PUT-165a-Gossypium_hirsutum-94534	97.32	523	12	2	1	522	911	390	0	887	A5AY88_VITVI	SubName: Full=Putative uncharacterized protein;	Vitis vinifera
973	12	Chr11_12_BNL1231_00009	PUT-165a-Gossypium_hirsutum-95123	97.3	445	12	0	1060	1504	1032	588	0	756	A5AY88_VITVI	SubName: Full=Putative uncharacterized protein;	Vitis vinifera
974	12	Chr11_12_BNL1231_00009	PUT-165a-Gossypium_hirsutum-88692	95.9	317	12	1	1	317	446	761	5e-144	514	A5AY88_VITVI	SubName: Full=Putative uncharacterized protein;	Vitis vinifera
975	12	Chr11_12_BNL1231_00009	PUT-165a-Gossypium_hirsutum-90147	95.44	263	12	0	3560	3822	1	263	1e-115	420	A5AY88_VITVI	SubName: Full=Putative uncharacterized protein;	Vitis vinifera
976	12	Chr11_12_BNL1231_00011	PUT-165a-Gossypium_hirsutum-94534	98.36	61	1	0	2	62	450	390	6e-23	108	A5AY88_VITVI	SubName: Full=Putative uncharacterized protein;	Vitis vinifera
977	12	Chr11_12_BNL1231_00012	PUT-165a-Gossypium_hirsutum-49672	93.45	458	29	1	223	679	585	1042	0	678	B9N037_POPTR	SubName: Full=Tir-nbs-lrr resistance protein;	Populus trichocarpa
978	12	Chr11_12_BNL1231_00013	PUT-165a-Gossypium_hirsutum-94534	93.57	311	18	2	18	326	970	660	1e-129	462	A5AY88_VITVI	SubName: Full=Putative uncharacterized protein;	Vitis vinifera
979	12	Chr11_12_BNL1231_00013	PUT-165a-Gossypium_hirsutum-88692	93.11	305	18	2	24	326	394	697	1e-124	446	A5AY88_VITVI	SubName: Full=Putative uncharacterized protein;	Vitis vinifera
980	12	Chr11_12_BNL1231_00014	PUT-165a-Gossypium_hirsutum-53159	96.3	81	3	0	2663	2743	392	312	9e-30	134	C6T4Z5_SOYBN	SubName: Full=Putative uncharacterized protein;	Glycine max
981	12	Chr11_12_BNL1231_00015	PUT-165a-Gossypium_hirsutum-49672	92.03	577	45	1	3347	3922	4	580	0	809	B9N037_POPTR	SubName: Full=Tir-nbs-lrr resistance protein;	Populus trichocarpa
982	12	Chr11_12_BNL1231_00015	PUT-165a-Gossypium_hirsutum-49672	91.27	458	39	1	4204	4660	585	1042	3e-176	623	B9N037_POPTR	SubName: Full=Tir-nbs-lrr resistance protein;	Populus trichocarpa
983	12	Chr11_12_BNL1231_00015	PUT-165a-Gossypium_hirsutum-91602	90.17	590	52	4	3443	4032	25	608	0	763	A5AY88_VITVI	SubName: Full=Putative uncharacterized protein;	Vitis vinifera
984	12	Chr11_12_BNL1231_00015	PUT-165a-Gossypium_hirsutum-39671	93	357	25	0	7134	7490	479	835	3e-146	523	Q19PN8_POPTR	SubName: Full=TIR-NBS-LRR type disease resistance protein;	Populus trichocarpa
985	12	Chr11_12_BNL1231_00015	PUT-165a-Gossypium_hirsutum-44522	92.16	357	28	0	7132	7488	387	31	1e-140	505	B9NAW5_POPTR	SubName: Full=Tir-nbs-lrr resistance protein;	Populus trichocarpa
986	12	Chr11_12_BNL1231_00015	PUT-165a-Gossypium_hirsutum-44522	91.59	333	28	0	6806	7138	830	498	2e-127	460	B9NAW5_POPTR	SubName: Full=Tir-nbs-lrr resistance protein;	Populus trichocarpa
987	12	Chr11_12_BNL1231_00015	PUT-165a-Gossypium_hirsutum-30366	94	250	15	0	6774	7023	271	22	7e-103	379	A5AST9_VITVI	SubName: Full=Putative uncharacterized protein;	Vitis vinifera
988	12	Chr11_12_BNL1231_00015	PUT-165a-Gossypium_hirsutum-30366	91.7	241	20	0	6410	6650	514	274	1e-89	335	A5AST9_VITVI	SubName: Full=Putative uncharacterized protein;	Vitis vinifera
989	12	Chr11_12_BNL1231_00015	PUT-165a-Gossypium_hirsutum-6144	94.63	149	7	1	3775	3922	13	161	7e-58	230	B8APC2_ORYSI	SubName: Full=Putative uncharacterized protein;	Oryza sativa subsp. indica
990	12	Chr11_12_BNL1231_00016	PUT-165a-Gossypium_hirsutum-86245	98.33	60	1	0	4	63	320	379	3e-21	106	A5AY88_VITVI	SubName: Full=Putative uncharacterized protein;	Vitis vinifera
991	12	Chr11_12_BNL1231_00017	PUT-165a-Gossypium_hirsutum-53159	92.23	206	15	1	296	501	129	333	9e-78	291	C6T4Z5_SOYBN	SubName: Full=Putative uncharacterized protein;	Glycine max
992	12	Chr11_12_BNL1231_00019	PUT-165a-Gossypium_hirsutum-44522	91.3	747	65	0	31033	31779	830	84	0	1020	B9NAW5_POPTR	SubName: Full=Tir-nbs-lrr resistance protein;	Populus trichocarpa
993	12	Chr11_12_BNL1231_00019	PUT-165a-Gossypium_hirsutum-39671	90.08	766	72	4	31016	31779	17	780	0	990	Q19PN8_POPTR	SubName: Full=TIR-NBS-LRR type disease resistance protein;	Populus trichocarpa
994	12	Chr11_12_BNL1231_00019	PUT-165a-Gossypium_hirsutum-49672	95.4	587	26	1	27924	28510	1	586	0	933	B9N037_POPTR	SubName: Full=Tir-nbs-lrr resistance protein;	Populus trichocarpa
995	12	Chr11_12_BNL1231_00019	PUT-165a-Gossypium_hirsutum-49672	93.93	461	27	1	28726	29185	582	1042	0	695	B9N037_POPTR	SubName: Full=Tir-nbs-lrr resistance protein;	Populus trichocarpa
996	12	Chr11_12_BNL1231_00019	PUT-165a-Gossypium_hirsutum-56960	90.52	559	51	2	18801	19359	9	565	0	737	O04534_ARATH	SubName: Full=F20P5.16 protein;	Arabidopsis thaliana
997	12	Chr11_12_BNL1231_00019	PUT-165a-Gossypium_hirsutum-99980	92.41	382	28	1	14498	14879	22	402	4e-152	544	A5AY88_VITVI	SubName: Full=Putative uncharacterized protein;	Vitis vinifera
998	12	Chr11_12_BNL1231_00019	PUT-165a-Gossypium_hirsutum-71783	91.29	356	30	1	31003	31358	17	371	3e-134	484	DHSB2_ARATH	RecName: Full=Succinate dehydrogenase [ubiquinone] iron-sulfur subunit 2, mitochondrial; EC=1.3.5.1; AltName: Full=Iron-sulfur subunit of complex II; Short=Ip; Flags: Precursor;	Arabidopsis thaliana
999	12	Chr11_12_BNL1231_00019	PUT-165a-Gossypium_hirsutum-71783	94.12	136	8	0	31478	31613	374	509	2e-51	209	DHSB2_ARATH	RecName: Full=Succinate dehydrogenase [ubiquinone] iron-sulfur subunit 2, mitochondrial; EC=1.3.5.1; AltName: Full=Iron-sulfur subunit of complex II; Short=Ip; Flags: Precursor;	Arabidopsis thaliana
1000	12	Chr11_12_BNL1231_00019	PUT-165a-Gossypium_hirsutum-30366	94.76	248	13	0	31003	31250	269	22	8e-105	387	A5AST9_VITVI	SubName: Full=Putative uncharacterized protein;	Vitis vinifera
1001	12	Chr11_12_BNL1231_00019	PUT-165a-Gossypium_hirsutum-50755	90.71	280	26	0	16162	16441	999	1278	6e-101	374	Q53ND1_ORYSJ	SubName: Full=Retrotransposon protein, putative, Ty1-copia sub-class; SubName: Full=Retrotransposon protein, putative, Ty1-copia subclass;	Oryza sativa subsp. japonica
1002	12	Chr11_12_BNL1231_00019	PUT-165a-Gossypium_hirsutum-86995	91.53	236	19	1	32760	32994	491	256	6e-86	324	A5AY88_VITVI	SubName: Full=Putative uncharacterized protein;	Vitis vinifera
1003	12	Chr11_12_BNL1231_00019	PUT-165a-Gossypium_hirsutum-69715	90	240	24	0	30629	30868	606	845	5e-82	311	C1NAN1_9CHLO	SubName: Full=Predicted protein; Flags: Fragment;	Micromonas pusilla CCMP1545
1004	12	Chr11_12_BNL1231_00019	PUT-165a-Gossypium_hirsutum-56937	92.42	198	15	0	31601	31798	63	260	1e-73	283	A5BMX9_VITVI	SubName: Full=Putative uncharacterized protein;	Vitis vinifera
1005	12	Chr11_12_BNL1231_00019	PUT-165a-Gossypium_hirsutum-6144	92.62	149	10	1	28356	28503	13	161	1e-52	213	B8APC2_ORYSI	SubName: Full=Putative uncharacterized protein;	Oryza sativa subsp. indica
1006	12	Chr11_12_BNL1231_00019	PUT-165a-Gossypium_hirsutum-76316	90.08	131	12	1	27593	27723	1	130	3e-39	169	B9RM36_RICCO	SubName: Full=ATP binding protein, putative;	Ricinus communis
1007	12	Chr11_12_BNL1231_00019	PUT-165a-Gossypium_hirsutum-100862	92.31	91	4	1	32573	32660	6	96	2e-26	126	B9GRP8_POPTR	SubName: Full=Predicted protein;	Populus trichocarpa
1008	12	Chr11_12_BNL1231_00019	PUT-165a-Gossypium_hirsutum-18788	94.03	67	4	0	32096	32162	232	298	3e-19	102	A9PDU2_POPTR	SubName: Full=Predicted protein; SubName: Full=Putative uncharacterized protein;	Populus trichocarpa
1009	13	Chr11_13_Gh288_00001	PUT-165a-Gossypium_hirsutum-93124	90	130	13	0	1120	1249	598	469	4e-40	169	A5AY88_VITVI	SubName: Full=Putative uncharacterized protein;	Vitis vinifera
1010	13	Chr11_13_Gh288_00004	PUT-165a-Gossypium_hirsutum-33234	100	174	0	0	1545	1718	474	301	2e-86	322	Q9FME2_ARATH	SubName: Full=AT5g60980/MSL3_100; SubName: Full=At5g60980/MSL3_100; SubName: Full=Similarity to RNA-binding protein;	Arabidopsis thaliana
1011	13	Chr11_13_Gh288_00004	PUT-165a-Gossypium_hirsutum-33234	100	148	0	0	1812	1959	303	156	5e-72	274	Q9FME2_ARATH	SubName: Full=AT5g60980/MSL3_100; SubName: Full=At5g60980/MSL3_100; SubName: Full=Similarity to RNA-binding protein;	Arabidopsis thaliana
1012	13	Chr11_13_Gh288_00004	PUT-165a-Gossypium_hirsutum-33234	100	110	0	0	527	636	715	606	6e-51	204	Q9FME2_ARATH	SubName: Full=AT5g60980/MSL3_100; SubName: Full=At5g60980/MSL3_100; SubName: Full=Similarity to RNA-binding protein;	Arabidopsis thaliana
1013	13	Chr11_13_Gh288_00004	PUT-165a-Gossypium_hirsutum-33234	100	73	0	0	761	833	609	537	2e-30	135	Q9FME2_ARATH	SubName: Full=AT5g60980/MSL3_100; SubName: Full=At5g60980/MSL3_100; SubName: Full=Similarity to RNA-binding protein;	Arabidopsis thaliana
1014	13	Chr11_13_Gh288_00004	PUT-165a-Gossypium_hirsutum-33234	96.1	77	1	2	949	1023	538	462	5e-27	124	Q9FME2_ARATH	SubName: Full=AT5g60980/MSL3_100; SubName: Full=At5g60980/MSL3_100; SubName: Full=Similarity to RNA-binding protein;	Arabidopsis thaliana
1015	13	Chr11_13_Gh288_00005	PUT-165a-Gossypium_hirsutum-33234	100	138	0	0	80	217	156	19	8e-67	255	Q9FME2_ARATH	SubName: Full=AT5g60980/MSL3_100; SubName: Full=At5g60980/MSL3_100; SubName: Full=Similarity to RNA-binding protein;	Arabidopsis thaliana
1016	13	Chr11_13_Gh288_00005	PUT-165a-Gossypium_hirsutum-73429	93.55	93	6	0	925	1017	166	74	9e-32	139	B9GQ81_POPTR	SubName: Full=Predicted protein;	Populus trichocarpa
1017	13	Chr11_13_Gh288_00005	PUT-165a-Gossypium_hirsutum-34767	90.32	93	9	0	925	1017	582	490	9e-27	122	C6TAW2_SOYBN	RecName: Full=40S ribosomal protein S24;	Glycine max
1018	13	Chr11_13_Gh288_00006	PUT-165a-Gossypium_hirsutum-98958	94.74	57	2	1	170	225	562	506	4e-16	87.9	A5AY88_VITVI	SubName: Full=Putative uncharacterized protein;	Vitis vinifera
1019	13	Chr11_13_Gh288_00007	PUT-165a-Gossypium_hirsutum-94465	97.83	138	3	0	2699	2836	296	433	2e-61	239	A5AY88_VITVI	SubName: Full=Putative uncharacterized protein;	Vitis vinifera
1020	13	Chr11_13_Gh288_00007	PUT-165a-Gossypium_hirsutum-94465	98.88	89	1	0	967	1055	1	89	2e-37	159	A5AY88_VITVI	SubName: Full=Putative uncharacterized protein;	Vitis vinifera
1021	13	Chr11_13_Gh288_00007	PUT-165a-Gossypium_hirsutum-94465	100	74	0	0	1407	1480	86	159	7e-31	137	A5AY88_VITVI	SubName: Full=Putative uncharacterized protein;	Vitis vinifera
1022	13	Chr11_13_Gh288_00007	PUT-165a-Gossypium_hirsutum-94465	100	74	0	0	2251	2324	222	295	7e-31	137	A5AY88_VITVI	SubName: Full=Putative uncharacterized protein;	Vitis vinifera
1023	13	Chr11_13_Gh288_00007	PUT-165a-Gossypium_hirsutum-94465	100	67	0	0	2067	2133	158	224	6e-27	124	A5AY88_VITVI	SubName: Full=Putative uncharacterized protein;	Vitis vinifera
1024	13	Chr11_13_Gh288_00008	PUT-165a-Gossypium_hirsutum-97351	99.1	223	1	1	2078	2299	1	223	7e-110	399	A5AY88_VITVI	SubName: Full=Putative uncharacterized protein;	Vitis vinifera
1025	13	Chr11_13_Gh288_00008	PUT-165a-Gossypium_hirsutum-94465	97.86	140	2	1	1330	1468	739	878	4e-62	241	A5AY88_VITVI	SubName: Full=Putative uncharacterized protein;	Vitis vinifera
1026	13	Chr11_13_Gh288_00008	PUT-165a-Gossypium_hirsutum-94465	97.12	104	3	0	401	504	507	610	1e-42	176	A5AY88_VITVI	SubName: Full=Putative uncharacterized protein;	Vitis vinifera
1027	13	Chr11_13_Gh288_00008	PUT-165a-Gossypium_hirsutum-94465	95.24	84	4	0	49	132	430	513	8e-30	134	A5AY88_VITVI	SubName: Full=Putative uncharacterized protein;	Vitis vinifera
1028	13	Chr11_13_Gh288_00008	PUT-165a-Gossypium_hirsutum-94465	100	68	0	0	674	741	610	677	1e-27	126	A5AY88_VITVI	SubName: Full=Putative uncharacterized protein;	Vitis vinifera
1029	13	Chr11_13_Gh288_00008	PUT-165a-Gossypium_hirsutum-94465	98.46	65	1	0	847	911	677	741	3e-24	115	A5AY88_VITVI	SubName: Full=Putative uncharacterized protein;	Vitis vinifera
1030	13	Chr11_13_Gh288_00008	PUT-165a-Gossypium_hirsutum-100433	91.3	69	6	0	674	742	90	158	4e-18	95.3	B9GRP8_POPTR	SubName: Full=Predicted protein;	Populus trichocarpa
1031	13	Chr11_13_Gh288_00011	PUT-165a-Gossypium_hirsutum-81241	99.9	983	1	0	1	983	983	1	0	1812	A5AY88_VITVI	SubName: Full=Putative uncharacterized protein;	Vitis vinifera
1032	13	Chr11_13_Gh288_00011	PUT-165a-Gossypium_hirsutum-56478	95.43	1007	41	3	1	1002	1008	2	0	1600	O81814_ARATH	SubName: Full=Src2-like protein;	Arabidopsis thaliana
1033	13	Chr11_13_Gh288_00011	PUT-165a-Gossypium_hirsutum-178101081	93.28	1072	52	8	4158	5215	1093	28	0	1563	Q9LHT0_ARATH	SubName: Full=Putative short chain alcohol dehydrogenase; SubName: Full=Short chain alcohol dehydrogenase-like;	Arabidopsis thaliana
1034	13	Chr11_13_Gh288_00011	PUT-165a-Gossypium_hirsutum-179101072	96.6	764	16	6	4556	5315	1159	402	0	1258	Q8H1A2_PEA	SubName: Full=Mini-chromosome maintenance protein MCM3;	Pisum sativum
1035	13	Chr11_13_Gh288_00011	PUT-165a-Gossypium_hirsutum-230101073	96.35	768	19	5	4565	5329	770	9	0	1254	O65765_CRAPL	SubName: Full=Protein kinase;	Craterostigma plantagineum
1036	13	Chr11_13_Gh288_00011	PUT-165a-Gossypium_hirsutum-77226	95.69	766	16	10	4556	5315	813	59	0	1219	Q9MFF4_BETVU	SubName: Full=Orf114a protein;	Beta vulgaris subsp. vulgaris
1037	13	Chr11_13_Gh288_00011	PUT-165a-Gossypium_hirsutum-77444	95.15	722	22	7	4574	5291	722	10	0	1127	Q9MFF4_BETVU	SubName: Full=Orf114a protein;	Beta vulgaris subsp. vulgaris
1038	13	Chr11_13_Gh288_00011	PUT-165a-Gossypium_hirsutum-77441	95.35	709	21	8	4585	5286	712	9	0	1116	Q9MFF4_BETVU	SubName: Full=Orf114a protein;	Beta vulgaris subsp. vulgaris
1039	13	Chr11_13_Gh288_00011	PUT-165a-Gossypium_hirsutum-77446	91.52	802	26	19	4635	5414	841	60	0	1086	Q9MFF4_BETVU	SubName: Full=Orf114a protein;	Beta vulgaris subsp. vulgaris
1040	13	Chr11_13_Gh288_00011	PUT-165a-Gossypium_hirsutum-77445	94.2	690	27	9	4623	5306	764	82	0	1050	Q9MFF4_BETVU	SubName: Full=Orf114a protein;	Beta vulgaris subsp. vulgaris
1041	13	Chr11_13_Gh288_00011	PUT-165a-Gossypium_hirsutum-77449	93.83	681	31	7	4598	5274	692	19	0	1014	Q9MFF4_BETVU	SubName: Full=Orf114a protein;	Beta vulgaris subsp. vulgaris
1042	13	Chr11_13_Gh288_00011	PUT-165a-Gossypium_hirsutum-230101075	94.68	601	21	6	4556	5153	601	9	0	928	O65765_CRAPL	SubName: Full=Protein kinase;	Craterostigma plantagineum
1043	13	Chr11_13_Gh288_00011	PUT-165a-Gossypium_hirsutum-34887	92.72	604	32	12	581	1174	612	11	0	861	O04133_SOYBN	SubName: Full=SRC2;	Glycine max
1044	13	Chr11_13_Gh288_00011	PUT-165a-Gossypium_hirsutum-230101077	97.7	479	10	1	4556	5033	487	9	0	822	O65765_CRAPL	SubName: Full=Protein kinase;	Craterostigma plantagineum
1045	13	Chr11_13_Gh288_00011	PUT-165a-Gossypium_hirsutum-230101074	97.9	428	9	0	4585	5012	1	428	0	741	O65765_CRAPL	SubName: Full=Protein kinase;	Craterostigma plantagineum
1046	13	Chr11_13_Gh288_00011	PUT-165a-Gossypium_hirsutum-230101076	96.52	431	15	0	4574	5004	2	432	0	713	O65765_CRAPL	SubName: Full=Protein kinase;	Craterostigma plantagineum
1047	13	Chr11_13_Gh288_00011	PUT-165a-Gossypium_hirsutum-56537	91.23	536	25	20	118	631	536	1	0	710	B9EW21_ORYSJ	SubName: Full=Putative uncharacterized protein;	Oryza sativa subsp. japonica
1048	13	Chr11_13_Gh288_00011	PUT-165a-Gossypium_hirsutum-50956	91.4	500	35	4	4752	5248	519	25	0	678	Q9MFF4_BETVU	SubName: Full=Orf114a protein;	Beta vulgaris subsp. vulgaris
1049	13	Chr11_13_Gh288_00011	PUT-165a-Gossypium_hirsutum-77224	97.71	393	8	1	4556	4947	1205	813	0	675	TIP11_ARATH	RecName: Full=Aquaporin TIP1-1; AltName: Full=Tonoplast intrinsic protein 1-1; Short=AtTIP1;1; AltName: Full=Gamma-tonoplast intrinsic protein; Short=Gamma-TIP; AltName: Full=Aquaporin TIP; AltName: Full=Tonoplast intrinsic protein, root-specific RB7;	Arabidopsis thaliana
1050	13	Chr11_13_Gh288_00011	PUT-165a-Gossypium_hirsutum-77440	97.2	393	8	3	4556	4947	402	12	0	662	Q5U695_BETVU	SubName: Full=Orf174 protein;	Beta vulgaris subsp. vulgaris
1051	13	Chr11_13_Gh288_00011	PUT-165a-Gossypium_hirsutum-78969	98.9	365	2	1	4158	4520	365	1	0	651	A8W3K7_CUSOB	SubName: Full=Ribosomal protein S12;	Cuscuta obtusiflora
1052	13	Chr11_13_Gh288_00011	PUT-165a-Gossypium_hirsutum-45320	98.9	362	2	1	4158	4517	362	1	0	645	C7J1H0_ORYSJ	SubName: Full=Os04g0234750 protein; Flags: Fragment;	Oryza sativa subsp. japonica
1053	13	Chr11_13_Gh288_00011	PUT-165a-Gossypium_hirsutum-230101078	96.79	374	11	1	4576	4948	1	374	1e-176	623	O65765_CRAPL	SubName: Full=Protein kinase;	Craterostigma plantagineum
1054	13	Chr11_13_Gh288_00011	PUT-165a-Gossypium_hirsutum-77448	94.78	364	15	4	4570	4931	35	396	7e-159	564	A7Y7K0_PRUDU	SubName: Full=Putative uncharacterized protein; Flags: Fragment;	Prunus dulcis
1055	13	Chr11_13_Gh288_00011	PUT-165a-Gossypium_hirsutum-59165	94.5	327	7	7	4854	5176	321	2	1e-137	494	Q9MFF4_BETVU	SubName: Full=Orf114a protein;	Beta vulgaris subsp. vulgaris
1056	13	Chr11_13_Gh288_00011	PUT-165a-Gossypium_hirsutum-82406	92.92	339	12	6	4949	5281	338	6	2e-134	483	A5AY88_VITVI	SubName: Full=Putative uncharacterized protein;	Vitis vinifera
1057	13	Chr11_13_Gh288_00011	PUT-165a-Gossypium_hirsutum-230101072	96.53	288	10	0	4578	4865	296	9	1e-132	477	O65765_CRAPL	SubName: Full=Protein kinase;	Craterostigma plantagineum
1058	13	Chr11_13_Gh288_00011	PUT-165a-Gossypium_hirsutum-94766	92.35	183	3	11	5139	5312	189	9	2e-64	250	A5AY88_VITVI	SubName: Full=Putative uncharacterized protein;	Vitis vinifera
1059	13	Chr11_13_Gh288_00011	PUT-165a-Gossypium_hirsutum-18276	96.55	116	2	1	4158	4271	116	1	1e-46	191	B9GF75_POPTR	SubName: Full=Predicted protein;	Populus trichocarpa
1060	13	Chr11_13_Gh288_00012	PUT-165a-Gossypium_hirsutum-24067	94.71	397	18	2	1293	1688	576	182	4e-174	614	A5BLZ4_VITVI	SubName: Full=Putative uncharacterized protein;	Vitis vinifera
1061	13	Chr11_13_Gh288_00012	PUT-165a-Gossypium_hirsutum-24067	93.44	122	8	0	2032	2153	124	3	4e-44	182	A5BLZ4_VITVI	SubName: Full=Putative uncharacterized protein;	Vitis vinifera
1062	13	Chr11_13_Gh288_00012	PUT-165a-Gossypium_hirsutum-24067	100	64	0	0	1829	1892	185	122	3e-25	119	A5BLZ4_VITVI	SubName: Full=Putative uncharacterized protein;	Vitis vinifera
1063	13	Chr11_13_Gh288_00012	PUT-165a-Gossypium_hirsutum-97351	97.16	352	7	3	3085	3436	686	338	2e-167	592	A5AY88_VITVI	SubName: Full=Putative uncharacterized protein;	Vitis vinifera
1064	13	Chr11_13_Gh288_00012	PUT-165a-Gossypium_hirsutum-97351	100	116	0	0	3573	3688	339	224	4e-54	215	A5AY88_VITVI	SubName: Full=Putative uncharacterized protein;	Vitis vinifera
1065	13	Chr11_13_Gh288_00014	PUT-165a-Gossypium_hirsutum-33234	92.69	260	14	5	932	1187	712	970	6e-101	370	Q9FME2_ARATH	SubName: Full=AT5g60980/MSL3_100; SubName: Full=At5g60980/MSL3_100; SubName: Full=Similarity to RNA-binding protein;	Arabidopsis thaliana
1066	13	Chr11_13_Gh288_00015	PUT-165a-Gossypium_hirsutum-68227	93.03	416	23	1	1989	2404	9	418	9e-171	603	B9H8F0_POPTR	SubName: Full=Predicted protein;	Populus trichocarpa
1067	13	Chr11_13_Gh288_00015	PUT-165a-Gossypium_hirsutum-55657	91.94	310	17	5	2108	2417	246	547	6e-118	427	A9PC55_POPTR	SubName: Full=Predicted protein; SubName: Full=Putative uncharacterized protein;	Populus trichocarpa
1068	13	Chr11_13_Gh288_00015	PUT-165a-Gossypium_hirsutum-55657	99.26	135	1	0	1215	1349	115	249	6e-63	244	A9PC55_POPTR	SubName: Full=Predicted protein; SubName: Full=Putative uncharacterized protein;	Populus trichocarpa
1069	13	Chr11_13_Gh288_00015	PUT-165a-Gossypium_hirsutum-55657	97.98	99	1	1	1013	1110	17	115	1e-40	171	A9PC55_POPTR	SubName: Full=Predicted protein; SubName: Full=Putative uncharacterized protein;	Populus trichocarpa
1070	13	Chr11_13_Gh288_00015	PUT-165a-Gossypium_hirsutum-74475	90.48	84	8	0	2108	2191	539	456	7e-23	111	A9PC55_POPTR	SubName: Full=Alpha-tubulin; SubName: Full=Alpha-tubulin 6;	Gossypium hirsutum
1071	13	Chr11_13_Gh288_00015	PUT-165a-Gossypium_hirsutum-74474	90.48	84	8	0	2108	2191	259	176	7e-23	111	A9PC55_POPTR	SubName: Full=Alpha-tubulin; SubName: Full=Alpha-tubulin 6;	Gossypium hirsutum
1072	13	Chr11_13_Gh288_00015	PUT-165a-Gossypium_hirsutum-74433	90.48	84	8	0	2108	2191	242	325	7e-23	111	B9RFA5_RICCO	SubName: Full=Hydrolase, putative;	Ricinus communis
1073	13	Chr11_13_Gh288_00016	PUT-165a-Gossypium_hirsutum-5321	90.48	84	6	1	3767	3850	437	518	4e-22	110	C6TF17_SOYBN	RecName: Full=Ferrochelatase; EC=4.99.1.1; Flags: Fragment;	Glycine max
1074	14	Chr11_14_BNL3279_00001	PUT-165a-Gossypium_hirsutum-70150	91.98	698	46	10	1603	2291	1	697	0	970	B9GGH9_POPTR	SubName: Full=Predicted protein;	Populus trichocarpa
1075	14	Chr11_14_BNL3279_00001	PUT-165a-Gossypium_hirsutum-4487	93.95	562	34	0	2008	2569	3	564	0	850	B9MZZ3_POPTR	SubName: Full=Predicted protein;	Populus trichocarpa
1076	14	Chr11_14_BNL3279_00001	PUT-165a-Gossypium_hirsutum-64591	99.75	395	0	1	13116	13509	740	346	0	723	Q8VWN9_CAPAN	SubName: Full=Glyceraldehyde-3-phosphate dehydrogenase; EC=1.2.1.12;	Capsicum annuum
1077	14	Chr11_14_BNL3279_00001	PUT-165a-Gossypium_hirsutum-64591	100	147	0	0	14051	14197	179	33	2e-70	272	Q8VWN9_CAPAN	SubName: Full=Glyceraldehyde-3-phosphate dehydrogenase; EC=1.2.1.12;	Capsicum annuum
1078	14	Chr11_14_BNL3279_00001	PUT-165a-Gossypium_hirsutum-64591	100	92	0	0	13711	13802	351	260	6e-40	171	Q8VWN9_CAPAN	SubName: Full=Glyceraldehyde-3-phosphate dehydrogenase; EC=1.2.1.12;	Capsicum annuum
1079	14	Chr11_14_BNL3279_00001	PUT-165a-Gossypium_hirsutum-64591	98.91	92	0	1	13874	13965	263	173	1e-37	163	Q8VWN9_CAPAN	SubName: Full=Glyceraldehyde-3-phosphate dehydrogenase; EC=1.2.1.12;	Capsicum annuum
1080	14	Chr11_14_BNL3279_00001	PUT-165a-Gossypium_hirsutum-70025	99.49	391	1	1	1	390	406	16	0	710	B9GSA3_POPTR	SubName: Full=Predicted protein;	Populus trichocarpa
1081	14	Chr11_14_BNL3279_00001	PUT-165a-Gossypium_hirsutum-29524	100	357	0	0	13153	13509	610	254	0	660	Q9LHL2_ARATH	SubName: Full=Putative uncharacterized protein At3g13224; SubName: Full=Similarity to RNA binding protein;	Arabidopsis thaliana
1082	14	Chr11_14_BNL3279_00001	PUT-165a-Gossypium_hirsutum-29524	100	165	0	0	13711	13875	259	95	2e-80	305	Q9LHL2_ARATH	SubName: Full=Putative uncharacterized protein At3g13224; SubName: Full=Similarity to RNA binding protein;	Arabidopsis thaliana
1083	14	Chr11_14_BNL3279_00001	PUT-165a-Gossypium_hirsutum-64592	94.62	409	8	14	13115	13509	1795	1387	1e-175	621	A9PHA3_POPTR	SubName: Full=Putative uncharacterized protein;	Populus trichocarpa
1084	14	Chr11_14_BNL3279_00001	PUT-165a-Gossypium_hirsutum-64592	99.64	274	0	1	17283	17556	273	1	7e-139	499	A9PHA3_POPTR	SubName: Full=Putative uncharacterized protein;	Populus trichocarpa
1085	14	Chr11_14_BNL3279_00001	PUT-165a-Gossypium_hirsutum-64592	100	151	0	0	14835	14985	918	768	1e-72	279	A9PHA3_POPTR	SubName: Full=Putative uncharacterized protein;	Populus trichocarpa
1086	14	Chr11_14_BNL3279_00001	PUT-165a-Gossypium_hirsutum-64592	100	147	0	0	14051	14197	1220	1074	2e-70	272	A9PHA3_POPTR	SubName: Full=Putative uncharacterized protein;	Populus trichocarpa
1087	14	Chr11_14_BNL3279_00001	PUT-165a-Gossypium_hirsutum-64592	100	115	0	0	15371	15485	670	556	1e-52	213	A9PHA3_POPTR	SubName: Full=Putative uncharacterized protein;	Populus trichocarpa
1088	14	Chr11_14_BNL3279_00001	PUT-165a-Gossypium_hirsutum-64592	99.07	108	0	1	14297	14404	1076	970	1e-46	193	A9PHA3_POPTR	SubName: Full=Putative uncharacterized protein;	Populus trichocarpa
1089	14	Chr11_14_BNL3279_00001	PUT-165a-Gossypium_hirsutum-64592	100	103	0	0	15611	15713	557	455	5e-46	191	A9PHA3_POPTR	SubName: Full=Putative uncharacterized protein;	Populus trichocarpa
1090	14	Chr11_14_BNL3279_00001	PUT-165a-Gossypium_hirsutum-64592	100	103	0	0	15087	15189	770	668	5e-46	191	A9PHA3_POPTR	SubName: Full=Putative uncharacterized protein;	Populus trichocarpa
1091	14	Chr11_14_BNL3279_00001	PUT-165a-Gossypium_hirsutum-64592	100	92	0	0	13711	13802	1392	1301	6e-40	171	A9PHA3_POPTR	SubName: Full=Putative uncharacterized protein;	Populus trichocarpa
1092	14	Chr11_14_BNL3279_00001	PUT-165a-Gossypium_hirsutum-64592	98.91	92	0	1	13874	13965	1304	1214	1e-37	163	A9PHA3_POPTR	SubName: Full=Putative uncharacterized protein;	Populus trichocarpa
1093	14	Chr11_14_BNL3279_00001	PUT-165a-Gossypium_hirsutum-64592	100	80	0	0	16694	16773	349	270	3e-33	148	A9PHA3_POPTR	SubName: Full=Putative uncharacterized protein;	Populus trichocarpa
1094	14	Chr11_14_BNL3279_00001	PUT-165a-Gossypium_hirsutum-64592	100	68	0	0	16529	16596	416	349	1e-26	126	A9PHA3_POPTR	SubName: Full=Putative uncharacterized protein;	Populus trichocarpa
1095	14	Chr11_14_BNL3279_00001	PUT-165a-Gossypium_hirsutum-64592	100	63	0	0	14481	14543	977	915	8e-24	117	A9PHA3_POPTR	SubName: Full=Putative uncharacterized protein;	Populus trichocarpa
1096	14	Chr11_14_BNL3279_00001	PUT-165a-Gossypium_hirsutum-64592	100	41	0	0	16351	16391	457	417	1e-11	76.8	A9PHA3_POPTR	SubName: Full=Putative uncharacterized protein;	Populus trichocarpa
1097	14	Chr11_14_BNL3279_00001	PUT-165a-Gossypium_hirsutum-60708	90.71	463	42	1	2115	2577	6	467	7e-174	616	B9RG90_RICCO	SubName: Full=Serine-threonine protein kinase, plant-type, putative; EC=1.3.1.74;	Ricinus communis
1098	14	Chr11_14_BNL3279_00001	PUT-165a-Gossypium_hirsutum-64682	92.07	328	14	6	13183	13509	1	317	2e-124	451	Q84WR0_ARATH	SubName: Full=Putative glyceraldehyde-3-phosphate dehydrogenase;	Arabidopsis thaliana
1099	14	Chr11_14_BNL3279_00001	PUT-165a-Gossypium_hirsutum-64682	96.74	92	3	0	13711	13802	312	403	6e-35	154	Q84WR0_ARATH	SubName: Full=Putative glyceraldehyde-3-phosphate dehydrogenase;	Arabidopsis thaliana
1100	14	Chr11_14_BNL3279_00001	PUT-165a-Gossypium_hirsutum-64682	93.02	86	6	0	13874	13959	400	485	1e-26	126	Q84WR0_ARATH	SubName: Full=Putative glyceraldehyde-3-phosphate dehydrogenase;	Arabidopsis thaliana
1101	14	Chr11_14_BNL3279_00001	PUT-165a-Gossypium_hirsutum-64682	97.06	68	2	0	14051	14118	484	551	3e-23	115	Q84WR0_ARATH	SubName: Full=Putative glyceraldehyde-3-phosphate dehydrogenase;	Arabidopsis thaliana
1102	14	Chr11_14_BNL3279_00001	PUT-165a-Gossypium_hirsutum-59552	94.23	260	13	2	1	259	318	576	1e-107	396	B7SWI9_9ROSA	SubName: Full=HB03p;	Malus floribunda
1103	14	Chr11_14_BNL3279_00001	PUT-165a-Gossypium_hirsutum-59552	95.16	62	3	0	2091	2152	574	635	3e-18	99	B7SWI9_9ROSA	SubName: Full=HB03p;	Malus floribunda
1104	14	Chr11_14_BNL3279_00001	PUT-165a-Gossypium_hirsutum-64593	94.58	240	7	1	17283	17522	234	1	7e-99	366	A9PHA3_POPTR	SubName: Full=Putative uncharacterized protein;	Populus trichocarpa
1105	14	Chr11_14_BNL3279_00001	PUT-165a-Gossypium_hirsutum-64593	96.69	151	5	0	14835	14985	879	729	2e-64	252	A9PHA3_POPTR	SubName: Full=Putative uncharacterized protein;	Populus trichocarpa
1106	14	Chr11_14_BNL3279_00001	PUT-165a-Gossypium_hirsutum-64593	97.39	115	3	0	15371	15485	631	517	1e-47	196	A9PHA3_POPTR	SubName: Full=Putative uncharacterized protein;	Populus trichocarpa
1107	14	Chr11_14_BNL3279_00001	PUT-165a-Gossypium_hirsutum-64593	99.03	103	1	0	15611	15713	518	416	2e-44	185	A9PHA3_POPTR	SubName: Full=Putative uncharacterized protein;	Populus trichocarpa
1108	14	Chr11_14_BNL3279_00001	PUT-165a-Gossypium_hirsutum-64593	99.03	103	1	0	15087	15189	731	629	2e-44	185	A9PHA3_POPTR	SubName: Full=Putative uncharacterized protein;	Populus trichocarpa
1109	14	Chr11_14_BNL3279_00001	PUT-165a-Gossypium_hirsutum-64593	90.91	110	7	3	14297	14404	1039	931	2e-34	152	A9PHA3_POPTR	SubName: Full=Putative uncharacterized protein;	Populus trichocarpa
1110	14	Chr11_14_BNL3279_00001	PUT-165a-Gossypium_hirsutum-64593	100	80	0	0	16694	16773	310	231	3e-33	148	A9PHA3_POPTR	SubName: Full=Putative uncharacterized protein;	Populus trichocarpa
1111	14	Chr11_14_BNL3279_00001	PUT-165a-Gossypium_hirsutum-64593	95.59	68	3	0	16529	16596	377	310	1e-21	110	A9PHA3_POPTR	SubName: Full=Putative uncharacterized protein;	Populus trichocarpa
1112	14	Chr11_14_BNL3279_00001	PUT-165a-Gossypium_hirsutum-64593	96.83	63	2	0	14481	14543	938	876	2e-20	106	A9PHA3_POPTR	SubName: Full=Putative uncharacterized protein;	Populus trichocarpa
1113	14	Chr11_14_BNL3279_00001	PUT-165a-Gossypium_hirsutum-29348	92.99	214	7	3	17284	17495	976	769	2e-80	305	Q1KUY9_9ROSI	SubName: Full=Putative uncharacterized protein;	Cleome spinosa
1114	14	Chr11_14_BNL3279_00001	PUT-165a-Gossypium_hirsutum-29348	95.06	81	1	3	16694	16772	1055	976	5e-26	124	Q1KUY9_9ROSI	SubName: Full=Putative uncharacterized protein;	Cleome spinosa
1115	14	Chr11_14_BNL3279_00001	PUT-165a-Gossypium_hirsutum-64677	94.06	202	6	1	17283	17484	204	9	2e-79	302	Q84WR0_ARATH	SubName: Full=Putative glyceraldehyde-3-phosphate dehydrogenase;	Arabidopsis thaliana
1116	14	Chr11_14_BNL3279_00001	PUT-165a-Gossypium_hirsutum-64677	97.39	115	3	0	15371	15485	601	487	1e-47	196	Q84WR0_ARATH	SubName: Full=Putative glyceraldehyde-3-phosphate dehydrogenase;	Arabidopsis thaliana
1117	14	Chr11_14_BNL3279_00001	PUT-165a-Gossypium_hirsutum-64677	99.03	103	1	0	15611	15713	488	386	2e-44	185	Q84WR0_ARATH	SubName: Full=Putative glyceraldehyde-3-phosphate dehydrogenase;	Arabidopsis thaliana
1118	14	Chr11_14_BNL3279_00001	PUT-165a-Gossypium_hirsutum-64677	94.44	108	4	2	14297	14404	1007	902	3e-38	165	Q84WR0_ARATH	SubName: Full=Putative glyceraldehyde-3-phosphate dehydrogenase;	Arabidopsis thaliana
1119	14	Chr11_14_BNL3279_00001	PUT-165a-Gossypium_hirsutum-64677	93.27	104	4	3	15089	15189	702	599	8e-34	150	Q84WR0_ARATH	SubName: Full=Putative glyceraldehyde-3-phosphate dehydrogenase;	Arabidopsis thaliana
1120	14	Chr11_14_BNL3279_00001	PUT-165a-Gossypium_hirsutum-64677	100	80	0	0	16694	16773	280	201	3e-33	148	Q84WR0_ARATH	SubName: Full=Putative glyceraldehyde-3-phosphate dehydrogenase;	Arabidopsis thaliana
1121	14	Chr11_14_BNL3279_00001	PUT-165a-Gossypium_hirsutum-64677	95.59	68	3	0	16529	16596	347	280	1e-21	110	Q84WR0_ARATH	SubName: Full=Putative glyceraldehyde-3-phosphate dehydrogenase;	Arabidopsis thaliana
1122	14	Chr11_14_BNL3279_00001	PUT-165a-Gossypium_hirsutum-64681	93.03	201	8	1	17284	17484	195	1	2e-75	289	A9PHA3_POPTR	SubName: Full=Putative uncharacterized protein;	Populus trichocarpa
1123	14	Chr11_14_BNL3279_00001	PUT-165a-Gossypium_hirsutum-64681	93.29	149	8	2	14839	14985	839	691	2e-54	219	A9PHA3_POPTR	SubName: Full=Putative uncharacterized protein;	Populus trichocarpa
1124	14	Chr11_14_BNL3279_00001	PUT-165a-Gossypium_hirsutum-64681	96.52	115	4	0	15371	15485	593	479	5e-46	191	A9PHA3_POPTR	SubName: Full=Putative uncharacterized protein;	Populus trichocarpa
1125	14	Chr11_14_BNL3279_00001	PUT-165a-Gossypium_hirsutum-64681	98.06	103	2	0	15611	15713	480	378	1e-42	180	A9PHA3_POPTR	SubName: Full=Putative uncharacterized protein;	Populus trichocarpa
1126	14	Chr11_14_BNL3279_00001	PUT-165a-Gossypium_hirsutum-64681	98.06	103	2	0	15087	15189	693	591	1e-42	180	A9PHA3_POPTR	SubName: Full=Putative uncharacterized protein;	Populus trichocarpa
1127	14	Chr11_14_BNL3279_00001	PUT-165a-Gossypium_hirsutum-64681	97.5	80	2	0	16694	16773	272	193	6e-30	137	A9PHA3_POPTR	SubName: Full=Putative uncharacterized protein;	Populus trichocarpa
1128	14	Chr11_14_BNL3279_00001	PUT-165a-Gossypium_hirsutum-64681	95.59	68	3	0	16529	16596	339	272	1e-21	110	A9PHA3_POPTR	SubName: Full=Putative uncharacterized protein;	Populus trichocarpa
1129	14	Chr11_14_BNL3279_00001	PUT-165a-Gossypium_hirsutum-75101075	100	151	0	0	14835	14985	677	527	1e-72	279	Q9SE95_ARATH	SubName: Full=RNA binding protein, putative;	Ricinus communis
1130	14	Chr11_14_BNL3279_00001	PUT-165a-Gossypium_hirsutum-75101075	95.3	149	3	4	14053	14197	981	833	2e-59	235	Q9SE95_ARATH	SubName: Full=RNA binding protein, putative;	Ricinus communis
1131	14	Chr11_14_BNL3279_00001	PUT-165a-Gossypium_hirsutum-75101075	100	115	0	0	15371	15485	429	315	1e-52	213	Q9SE95_ARATH	SubName: Full=RNA binding protein, putative;	Ricinus communis
1132	14	Chr11_14_BNL3279_00001	PUT-165a-Gossypium_hirsutum-75101075	99.07	108	0	1	14297	14404	835	729	1e-46	193	Q9SE95_ARATH	SubName: Full=RNA binding protein, putative;	Ricinus communis
1133	14	Chr11_14_BNL3279_00001	PUT-165a-Gossypium_hirsutum-75101075	100	103	0	0	15087	15189	529	427	5e-46	191	Q9SE95_ARATH	SubName: Full=RNA binding protein, putative;	Ricinus communis
1134	14	Chr11_14_BNL3279_00001	PUT-165a-Gossypium_hirsutum-75101075	98.06	103	2	0	15611	15713	316	214	1e-42	180	Q9SE95_ARATH	SubName: Full=RNA binding protein, putative;	Ricinus communis
1135	14	Chr11_14_BNL3279_00001	PUT-165a-Gossypium_hirsutum-75101075	98.41	63	1	0	14481	14543	736	674	4e-22	111	Q9SE95_ARATH	SubName: Full=RNA binding protein, putative;	Ricinus communis
1136	14	Chr11_14_BNL3279_00001	PUT-165a-Gossypium_hirsutum-75101075	94.2	69	2	2	16529	16596	175	108	6e-20	104	Q9SE95_ARATH	SubName: Full=RNA binding protein, putative;	Ricinus communis
1137	14	Chr11_14_BNL3279_00001	PUT-165a-Gossypium_hirsutum-75101075	100	41	0	0	16351	16391	216	176	1e-11	76.8	Q9SE95_ARATH	SubName: Full=RNA binding protein, putative;	Ricinus communis
1138	14	Chr11_14_BNL3279_00001	PUT-165a-Gossypium_hirsutum-64679	99.32	147	1	0	14051	14197	293	147	8e-69	267	Q9SA29_ARATH	SubName: Full=F3O9.10 protein;	Arabidopsis thaliana
1139	14	Chr11_14_BNL3279_00001	PUT-165a-Gossypium_hirsutum-64679	99.07	108	0	1	14297	14404	149	43	1e-46	193	Q9SA29_ARATH	SubName: Full=F3O9.10 protein;	Arabidopsis thaliana
1140	14	Chr11_14_BNL3279_00001	PUT-165a-Gossypium_hirsutum-64679	98.91	92	1	0	13711	13802	465	374	3e-38	165	Q9SA29_ARATH	SubName: Full=F3O9.10 protein;	Arabidopsis thaliana
1141	14	Chr11_14_BNL3279_00001	PUT-165a-Gossypium_hirsutum-64679	98.84	86	1	0	13874	13959	377	292	6e-35	154	Q9SA29_ARATH	SubName: Full=F3O9.10 protein;	Arabidopsis thaliana
1142	14	Chr11_14_BNL3279_00001	PUT-165a-Gossypium_hirsutum-64678	100	142	0	0	14056	14197	760	619	1e-67	263	B8A293_MAIZE	SubName: Full=Putative uncharacterized protein;	Zea mays
1143	14	Chr11_14_BNL3279_00001	PUT-165a-Gossypium_hirsutum-64678	96.69	151	5	0	14835	14985	463	313	2e-64	252	B8A293_MAIZE	SubName: Full=Putative uncharacterized protein;	Zea mays
1144	14	Chr11_14_BNL3279_00001	PUT-165a-Gossypium_hirsutum-64678	99.07	108	0	1	14297	14404	621	515	1e-46	193	B8A293_MAIZE	SubName: Full=Putative uncharacterized protein;	Zea mays
1145	14	Chr11_14_BNL3279_00001	PUT-165a-Gossypium_hirsutum-64678	95.65	115	5	0	15371	15485	215	101	2e-44	185	B8A293_MAIZE	SubName: Full=Putative uncharacterized protein;	Zea mays
1146	14	Chr11_14_BNL3279_00001	PUT-165a-Gossypium_hirsutum-64678	99.03	103	1	0	15087	15189	315	213	2e-44	185	B8A293_MAIZE	SubName: Full=Putative uncharacterized protein;	Zea mays
1147	14	Chr11_14_BNL3279_00001	PUT-165a-Gossypium_hirsutum-64678	92.55	94	7	0	15611	15704	102	9	2e-29	135	B8A293_MAIZE	SubName: Full=Putative uncharacterized protein;	Zea mays
1148	14	Chr11_14_BNL3279_00001	PUT-165a-Gossypium_hirsutum-64678	94.25	87	3	2	13875	13959	851	765	3e-28	132	B8A293_MAIZE	SubName: Full=Putative uncharacterized protein;	Zea mays
1149	14	Chr11_14_BNL3279_00001	PUT-165a-Gossypium_hirsutum-64678	96.83	63	2	0	14481	14543	522	460	2e-20	106	B8A293_MAIZE	SubName: Full=Putative uncharacterized protein;	Zea mays
1150	14	Chr11_14_BNL3279_00001	PUT-165a-Gossypium_hirsutum-454	95.65	161	7	0	13349	13509	257	417	1e-66	259	A5BZQ0_VITVI	SubName: Full=Putative uncharacterized protein;	Vitis vinifera
1151	14	Chr11_14_BNL3279_00001	PUT-165a-Gossypium_hirsutum-454	100	92	0	0	13711	13802	412	503	6e-40	171	A5BZQ0_VITVI	SubName: Full=Putative uncharacterized protein;	Vitis vinifera
1152	14	Chr11_14_BNL3279_00001	PUT-165a-Gossypium_hirsutum-454	95.65	92	3	1	13874	13965	500	590	1e-32	147	A5BZQ0_VITVI	SubName: Full=Putative uncharacterized protein;	Vitis vinifera
1153	14	Chr11_14_BNL3279_00001	PUT-165a-Gossypium_hirsutum-54908	96.67	150	4	1	14835	14983	944	795	3e-63	248	B4FAQ4_MAIZE	SubName: Full=Putative uncharacterized protein;	Zea mays
1154	14	Chr11_14_BNL3279_00001	PUT-165a-Gossypium_hirsutum-11907	92.31	156	12	0	14835	14990	808	653	2e-55	222	B9GM48_POPTR	SubName: Full=Predicted protein;	Populus trichocarpa
1155	14	Chr11_14_BNL3279_00001	PUT-165a-Gossypium_hirsutum-11907	91.84	147	12	0	14051	14197	1110	964	2e-50	206	B9GM48_POPTR	SubName: Full=Predicted protein;	Populus trichocarpa
1156	14	Chr11_14_BNL3279_00001	PUT-165a-Gossypium_hirsutum-11907	94.17	103	6	0	15087	15189	660	558	5e-36	158	B9GM48_POPTR	SubName: Full=Predicted protein;	Populus trichocarpa
1157	14	Chr11_14_BNL3279_00001	PUT-165a-Gossypium_hirsutum-11907	91.3	92	8	0	13711	13802	1282	1191	1e-26	126	B9GM48_POPTR	SubName: Full=Predicted protein;	Populus trichocarpa
1158	14	Chr11_14_BNL3279_00001	PUT-165a-Gossypium_hirsutum-81142	91.36	162	12	2	1	161	188	348	6e-55	220	A5AY88_VITVI	SubName: Full=Putative uncharacterized protein;	Vitis vinifera
1159	14	Chr11_14_BNL3279_00001	PUT-165a-Gossypium_hirsutum-11906	91.72	157	12	1	14835	14990	1002	846	8e-54	217	B9GM48_POPTR	SubName: Full=Predicted protein;	Populus trichocarpa
1160	14	Chr11_14_BNL3279_00001	PUT-165a-Gossypium_hirsutum-11906	91.84	147	12	0	14051	14197	1304	1158	2e-50	206	B9GM48_POPTR	SubName: Full=Predicted protein;	Populus trichocarpa
1161	14	Chr11_14_BNL3279_00001	PUT-165a-Gossypium_hirsutum-24697	95.28	127	6	0	1	127	360	486	2e-49	202	A5AD40_VITVI	SubName: Full=Putative uncharacterized protein;	Vitis vinifera
1162	14	Chr11_14_BNL3279_00002	PUT-165a-Gossypium_hirsutum-70025	100	315	0	0	1	315	470	784	2e-164	582	B9GSA3_POPTR	SubName: Full=Predicted protein;	Populus trichocarpa
1163	14	Chr11_14_BNL3279_00002	PUT-165a-Gossypium_hirsutum-24697	90.56	286	20	5	12	294	285	4	5e-101	372	A5AD40_VITVI	SubName: Full=Putative uncharacterized protein;	Vitis vinifera
1164	14	Chr11_14_BNL3279_00002	PUT-165a-Gossypium_hirsutum-59552	94.54	238	13	0	51	288	240	3	7e-100	368	B7SWI9_9ROSA	SubName: Full=HB03p;	Malus floribunda
1165	14	Chr11_14_BNL3279_00003	PUT-165a-Gossypium_hirsutum-70150	91.61	584	42	7	1580	2156	43	626	0	800	B9GGH9_POPTR	SubName: Full=Predicted protein;	Populus trichocarpa
1166	14	Chr11_14_BNL3279_00003	PUT-165a-Gossypium_hirsutum-4487	97.32	224	6	0	1935	2158	1	224	2e-104	381	B9MZZ3_POPTR	SubName: Full=Predicted protein;	Populus trichocarpa
1167	14	Chr11_14_BNL3279_00003	PUT-165a-Gossypium_hirsutum-60708	95.65	115	5	0	2044	2158	6	120	2e-45	185	B9RG90_RICCO	SubName: Full=Serine-threonine protein kinase, plant-type, putative; EC=1.3.1.74;	Ricinus communis
1168	14	Chr11_14_BNL3279_00004	PUT-165a-Gossypium_hirsutum-21889	98.14	858	15	1	7644	8501	20	876	0	1495	C7SI23_THEHA	SubName: Full=SWI/SNF helicase-like protein;	Thellungiella halophila
1169	14	Chr11_14_BNL3279_00005	PUT-165a-Gossypium_hirsutum-70025	94.84	756	35	2	1454	2208	32	784	0	1177	B9GSA3_POPTR	SubName: Full=Predicted protein;	Populus trichocarpa
1170	14	Chr11_14_BNL3279_00005	PUT-165a-Gossypium_hirsutum-24697	90.69	494	34	10	1702	2191	486	1	0	647	A5AD40_VITVI	SubName: Full=Putative uncharacterized protein;	Vitis vinifera
1171	14	Chr11_14_BNL3279_00005	PUT-165a-Gossypium_hirsutum-59552	90.77	336	31	0	1570	1905	576	241	6e-125	449	B7SWI9_9ROSA	SubName: Full=HB03p;	Malus floribunda
1172	14	Chr11_14_BNL3279_00005	PUT-165a-Gossypium_hirsutum-59552	96.14	233	9	0	1951	2183	234	2	2e-104	381	B7SWI9_9ROSA	SubName: Full=HB03p;	Malus floribunda
1173	14	Chr11_14_BNL3279_00005	PUT-165a-Gossypium_hirsutum-8701	91.55	71	6	0	1081	1151	151	81	3e-19	99	A5AY88_VITVI	SubName: Full=Putative uncharacterized protein;	Vitis vinifera
1174	14	Chr11_14_BNL3279_00005	PUT-165a-Gossypium_hirsutum-41014	95.56	45	2	0	204	248	214	258	2e-11	73.1	B8BLB0_ORYSI	SubName: Full=Putative uncharacterized protein;	Oryza sativa subsp. indica
1175	14	Chr11_14_BNL3279_00007	PUT-165a-Gossypium_hirsutum-13697	94.27	751	41	2	433	1181	18	768	0	1147	Q8H182_ARATH	SubName: Full=Putative uncharacterized protein;	Arabidopsis thaliana
1176	14	Chr11_14_BNL3279_00007	PUT-165a-Gossypium_hirsutum-15931	95.04	282	14	0	505	786	143	424	2e-123	444	RPB2_SOLLC	RecName: Full=DNA-directed RNA polymerase II subunit RPB2; Short=RNA polymerase II subunit B2; Short=RNA polymerase II subunit 2; EC=2.7.7.6; AltName: Full=DNA-directed RNA polymerase II 135 kDa polypeptide;	Solanum lycopersicum
1177	14	Chr11_14_BNL3279_00007	PUT-165a-Gossypium_hirsutum-15931	94.34	159	8	1	1026	1183	424	582	6e-63	243	RPB2_SOLLC	RecName: Full=DNA-directed RNA polymerase II subunit RPB2; Short=RNA polymerase II subunit B2; Short=RNA polymerase II subunit 2; EC=2.7.7.6; AltName: Full=DNA-directed RNA polymerase II 135 kDa polypeptide;	Solanum lycopersicum
1178	14	Chr11_14_BNL3279_00007	PUT-165a-Gossypium_hirsutum-97978	94.23	52	3	0	505	556	86	137	5e-14	80.5	A5AY88_VITVI	SubName: Full=Putative uncharacterized protein;	Vitis vinifera
1179	14	Chr11_14_BNL3279_00008	PUT-165a-Gossypium_hirsutum-13697	95.14	1275	60	2	408	1681	18	1291	0	2010	Q8H182_ARATH	SubName: Full=Putative uncharacterized protein;	Arabidopsis thaliana
1180	14	Chr11_14_BNL3279_00008	PUT-165a-Gossypium_hirsutum-41279	92.49	346	23	3	1699	2044	886	544	4e-137	492	B9RV52_RICCO	SubName: Full=Putative uncharacterized protein;	Ricinus communis
1181	14	Chr11_14_BNL3279_00008	PUT-165a-Gossypium_hirsutum-15931	94.95	277	13	1	1001	1276	424	700	2e-120	436	RPB2_SOLLC	RecName: Full=DNA-directed RNA polymerase II subunit RPB2; Short=RNA polymerase II subunit B2; Short=RNA polymerase II subunit 2; EC=2.7.7.6; AltName: Full=DNA-directed RNA polymerase II 135 kDa polypeptide;	Solanum lycopersicum
1182	14	Chr11_14_BNL3279_00008	PUT-165a-Gossypium_hirsutum-15931	94.33	282	16	0	480	761	143	424	3e-119	433	RPB2_SOLLC	RecName: Full=DNA-directed RNA polymerase II subunit RPB2; Short=RNA polymerase II subunit B2; Short=RNA polymerase II subunit 2; EC=2.7.7.6; AltName: Full=DNA-directed RNA polymerase II 135 kDa polypeptide;	Solanum lycopersicum
1183	14	Chr11_14_BNL3279_00008	PUT-165a-Gossypium_hirsutum-97978	94.59	222	10	1	1417	1638	133	352	4e-92	342	A5AY88_VITVI	SubName: Full=Putative uncharacterized protein;	Vitis vinifera
1184	14	Chr11_14_BNL3279_00008	PUT-165a-Gossypium_hirsutum-97978	96.15	52	2	0	480	531	86	137	8e-15	86.1	A5AY88_VITVI	SubName: Full=Putative uncharacterized protein;	Vitis vinifera
1185	14	Chr11_14_BNL3279_00008	PUT-165a-Gossypium_hirsutum-82101	93.38	151	9	1	1420	1570	491	640	6e-56	222	A5AY88_VITVI	SubName: Full=Putative uncharacterized protein;	Vitis vinifera
1186	14	Chr11_14_BNL3279_00008	PUT-165a-Gossypium_hirsutum-8783	95.49	133	6	0	2202	2334	338	470	4e-53	213	A5AY88_VITVI	SubName: Full=Putative uncharacterized protein;	Vitis vinifera
1187	14	Chr11_14_BNL3279_00008	PUT-165a-Gossypium_hirsutum-21079	92.73	110	8	0	2202	2311	112	3	5e-37	159	B9GUE0_POPTR	SubName: Full=Flavonol synthase 2;	Populus trichocarpa
1188	14	Chr11_14_BNL3279_00010	PUT-165a-Gossypium_hirsutum-33046	92.55	564	25	4	1	563	548	1	0	793	Q6L3K2_SOLDE	SubName: Full=Dof domain, zinc finger family protein;	Solanum demissum
1189	14	Chr11_14_BNL3279_00010	PUT-165a-Gossypium_hirsutum-33046	94.34	53	3	0	148	200	354	302	6e-14	82.4	Q6L3K2_SOLDE	SubName: Full=Dof domain, zinc finger family protein;	Solanum demissum
1190	14	Chr11_14_BNL3279_00010	PUT-165a-Gossypium_hirsutum-41279	93.44	122	7	1	4606	4727	544	664	2e-43	180	B9RV52_RICCO	SubName: Full=Putative uncharacterized protein;	Ricinus communis
1191	14	Chr11_14_BNL3279_00010	PUT-165a-Gossypium_hirsutum-15931	90	90	6	2	12	100	112	25	2e-23	113	RPB2_SOLLC	RecName: Full=DNA-directed RNA polymerase II subunit RPB2; Short=RNA polymerase II subunit B2; Short=RNA polymerase II subunit 2; EC=2.7.7.6; AltName: Full=DNA-directed RNA polymerase II 135 kDa polypeptide;	Solanum lycopersicum
1192	14	Chr11_14_BNL3279_00010	PUT-165a-Gossypium_hirsutum-97978	100	54	0	0	1	54	54	1	2e-19	100	A5AY88_VITVI	SubName: Full=Putative uncharacterized protein;	Vitis vinifera
1193	14	Chr11_14_BNL3279_00011	PUT-165a-Gossypium_hirsutum-13697	95.91	171	7	0	1	171	1092	922	2e-74	278	Q8H182_ARATH	SubName: Full=Putative uncharacterized protein;	Arabidopsis thaliana
1194	14	Chr11_14_BNL3279_00011	PUT-165a-Gossypium_hirsutum-97978	100	60	0	0	1	60	197	138	2e-24	111	A5AY88_VITVI	SubName: Full=Putative uncharacterized protein;	Vitis vinifera
1195	14	Chr11_14_BNL3279_00011	PUT-165a-Gossypium_hirsutum-82101	95.16	62	3	0	1	62	552	491	2e-20	99	A5AY88_VITVI	SubName: Full=Putative uncharacterized protein;	Vitis vinifera
1196	14	Chr11_14_BNL3279_00013	PUT-165a-Gossypium_hirsutum-33046	91.41	955	54	19	102	1044	939	1	0	1284	Q6L3K2_SOLDE	SubName: Full=Dof domain, zinc finger family protein;	Solanum demissum
1197	14	Chr11_14_BNL3279_00013	PUT-165a-Gossypium_hirsutum-33046	94.34	53	3	0	629	681	354	302	8e-14	82.4	Q6L3K2_SOLDE	SubName: Full=Dof domain, zinc finger family protein;	Solanum demissum
1198	14	Chr11_14_BNL3279_00013	PUT-165a-Gossypium_hirsutum-21079	93.14	204	14	0	6739	6942	109	312	2e-79	300	B9GUE0_POPTR	SubName: Full=Flavonol synthase 2;	Populus trichocarpa
1199	14	Chr11_14_BNL3279_00013	PUT-165a-Gossypium_hirsutum-97978	100	94	0	0	444	537	94	1	1e-41	174	A5AY88_VITVI	SubName: Full=Putative uncharacterized protein;	Vitis vinifera
1200	14	Chr11_14_BNL3279_00013	PUT-165a-Gossypium_hirsutum-13461	91.55	71	4	2	6461	6530	119	50	3e-18	97.1	O24517_HELAN	SubName: Full=Unconventional myosin;	Helianthus annuus
1201	14	Chr11_14_BNL3279_00013	PUT-165a-Gossypium_hirsutum-741101078	94	50	1	2	6893	6942	609	562	1e-11	75	B9SXT4_RICCO	RecName: Full=6-phosphogluconate dehydrogenase, decarboxylating; EC=1.1.1.44;	Ricinus communis
1202	15	Chr11_15_CIR003_00001	PUT-165a-Gossypium_hirsutum-91503	97.08	719	20	1	29765	30483	177	894	0	1210	A5AY88_VITVI	SubName: Full=Putative uncharacterized protein;	Vitis vinifera
1203	15	Chr11_15_CIR003_00001	PUT-165a-Gossypium_hirsutum-91503	91.48	317	15	6	30544	30860	895	1199	2e-116	425	A5AY88_VITVI	SubName: Full=Putative uncharacterized protein;	Vitis vinifera
1204	15	Chr11_15_CIR003_00001	PUT-165a-Gossypium_hirsutum-91503	90.59	85	8	0	29764	29848	479	563	1e-22	113	A5AY88_VITVI	SubName: Full=Putative uncharacterized protein;	Vitis vinifera
1205	15	Chr11_15_CIR003_00004	PUT-165a-Gossypium_hirsutum-96444	90.91	77	5	2	4779	4854	503	578	6e-20	102	A5AY88_VITVI	SubName: Full=Putative uncharacterized protein;	Vitis vinifera
1206	15	Chr11_15_CIR003_00010	PUT-165a-Gossypium_hirsutum-7823	94.34	53	2	1	3	54	113	61	2e-14	80.5	B9P9M2_POPTR	SubName: Full=Predicted protein; Flags: Fragment;	Populus trichocarpa
1207	15	Chr11_15_CIR003_00012	PUT-165a-Gossypium_hirsutum-75908	99.74	389	0	1	9937	10324	389	1	0	712	C5XK60_SORBI	SubName: Full=Putative uncharacterized protein Sb03g034820;	Sorghum bicolor
1208	15	Chr11_15_CIR003_00012	PUT-165a-Gossypium_hirsutum-218101073	90.12	496	40	6	13005	13492	2	496	6e-180	636	B9I7X1_POPTR	SubName: Full=Amidase family protein;	Populus trichocarpa
1209	15	Chr11_15_CIR003_00012	PUT-165a-Gossypium_hirsutum-218101073	91.79	207	16	1	17744	17949	559	765	7e-75	287	B9I7X1_POPTR	SubName: Full=Amidase family protein;	Populus trichocarpa
1210	15	Chr11_15_CIR003_00012	PUT-165a-Gossypium_hirsutum-59477	90.72	442	26	8	12001	12442	18	444	1e-161	575	B9S717_RICCO	SubName: Full=Disease resistance protein RPP13, putative; EC=3.1.3.16;	Ricinus communis
1211	15	Chr11_15_CIR003_00012	PUT-165a-Gossypium_hirsutum-50445	99.56	225	0	1	9853	10076	251	27	1e-111	409	C0P4P8_MAIZE	SubName: Full=Putative uncharacterized protein;	Zea mays
1212	15	Chr11_15_CIR003_00012	PUT-165a-Gossypium_hirsutum-62910	94.19	172	10	0	25322	25493	742	571	1e-67	263	A5ALE4_VITVI	SubName: Full=Putative uncharacterized protein;	Vitis vinifera
1213	15	Chr11_15_CIR003_00012	PUT-165a-Gossypium_hirsutum-40744	93.26	178	5	3	8	182	133	306	2e-65	255	B9SE18_RICCO	SubName: Full=Disease resistance protein RPP8, putative; EC=3.1.3.16;	Ricinus communis
1214	15	Chr11_15_CIR003_00012	PUT-165a-Gossypium_hirsutum-40744	96.05	76	3	0	22768	22843	301	376	6e-26	124	B9SE18_RICCO	SubName: Full=Disease resistance protein RPP8, putative; EC=3.1.3.16;	Ricinus communis
1215	15	Chr11_15_CIR003_00012	PUT-165a-Gossypium_hirsutum-19949	93.26	178	5	3	8	182	133	306	2e-65	255	A5BXI2_VITVI	SubName: Full=Putative uncharacterized protein;	Vitis vinifera
1216	15	Chr11_15_CIR003_00012	PUT-165a-Gossypium_hirsutum-19949	96.05	76	3	0	22768	22843	301	376	6e-26	124	A5BXI2_VITVI	SubName: Full=Putative uncharacterized protein;	Vitis vinifera
1217	15	Chr11_15_CIR003_00012	PUT-165a-Gossypium_hirsutum-4307	90	180	8	6	8	182	485	659	1e-57	230	C6T996_SOYBN	SubName: Full=Putative uncharacterized protein;	Glycine max
1218	16	Chr11_16_NAU6507_00002	PUT-165a-Gossypium_hirsutum-55068	95.35	86	4	0	4885	4970	3	88	1e-30	137	B9RKN5_RICCO	SubName: Full=3-hydroxyacyl-CoA dehyrogenase, putative; EC=5.1.2.3;	Ricinus communis
1219	16	Chr11_16_NAU6507_00002	PUT-165a-Gossypium_hirsutum-539101075	94.25	87	3	2	4884	4970	25	109	6e-29	132	Q6E6M2_ERIAN	RecName: Full=3-phosphoshikimate 1-carboxyvinyltransferase; EC=2.5.1.19; Flags: Fragment;	Erigeron annuus
1220	16	Chr11_16_NAU6507_00002	PUT-165a-Gossypium_hirsutum-12829	90.8	87	7	1	4884	4970	22	107	6e-24	115	Q8L7W5_ARATH	SubName: Full=AT4g12110/F16J13_180; SubName: Full=At4g12110/F16J13_180;	Arabidopsis thaliana
1221	16	Chr11_16_NAU6507_00002	PUT-165a-Gossypium_hirsutum-84825	92	75	6	0	4884	4958	53	127	4e-21	106	A5AY88_VITVI	SubName: Full=Putative uncharacterized protein;	Vitis vinifera
1222	16	Chr11_16_NAU6507_00002	PUT-165a-Gossypium_hirsutum-53680	92	75	6	0	4884	4958	52	126	4e-21	106	B9RGR9_RICCO	SubName: Full=Ribulose bisphosphate carboxylase/oxygenase activase, chloroplast, putative;	Ricinus communis
1223	16	Chr11_16_NAU6507_00002	PUT-165a-Gossypium_hirsutum-95916	96.77	62	2	0	4884	4945	56	117	1e-20	104	A5AY88_VITVI	SubName: Full=Putative uncharacterized protein;	Vitis vinifera
1224	16	Chr11_16_NAU6507_00002	PUT-165a-Gossypium_hirsutum-57645	93.55	62	4	0	4884	4945	78	139	3e-17	93.5	B9RFA6_RICCO	SubName: Full=DNA repair protein rad9, putative; EC=3.1.11.2;	Ricinus communis
1225	16	Chr11_16_NAU6507_00002	PUT-165a-Gossypium_hirsutum-74296	96.15	52	2	0	4969	5020	657	606	5e-15	86.1	B8A767_ORYSI	SubName: Full=Integral membrane single C2 domain protein;	Populus trichocarpa
1226	16	Chr11_16_NAU6507_00002	PUT-165a-Gossypium_hirsutum-74296	92.45	53	4	0	4918	4970	888	836	3e-12	76.8	B8A767_ORYSI	SubName: Full=Integral membrane single C2 domain protein;	Populus trichocarpa
1227	16	Chr11_16_NAU6507_00004	PUT-165a-Gossypium_hirsutum-14077	91.12	484	39	4	790	1271	249	730	0	652	A5BN72_VITVI	SubName: Full=Putative uncharacterized protein;	Vitis vinifera
1228	16	Chr11_16_NAU6507_00004	PUT-165a-Gossypium_hirsutum-78932	95.11	327	15	1	664	989	557	231	1e-143	514	B9RKN5_RICCO	SubName: Full=3-hydroxyacyl-CoA dehyrogenase, putative; EC=5.1.2.3;	Ricinus communis
1229	16	Chr11_16_NAU6507_00004	PUT-165a-Gossypium_hirsutum-44043	93.36	241	16	0	1124	1364	97	337	3e-96	357	C5Z605_SORBI	SubName: Full=Putative uncharacterized protein Sb10g006500;	Sorghum bicolor
1230	16	Chr11_16_NAU6507_00004	PUT-165a-Gossypium_hirsutum-6039	97.5	200	5	0	1151	1350	200	1	7e-92	342	B9RW06_RICCO	SubName: Full=Rnf5, putative;	Ricinus communis
1231	16	Chr11_16_NAU6507_00004	PUT-165a-Gossypium_hirsutum-95528	90.42	261	22	1	1151	1411	523	780	3e-91	340	A5AY88_VITVI	SubName: Full=Putative uncharacterized protein;	Vitis vinifera
1232	16	Chr11_16_NAU6507_00004	PUT-165a-Gossypium_hirsutum-55068	95.65	207	9	0	664	870	774	980	4e-89	333	B9RKN5_RICCO	SubName: Full=3-hydroxyacyl-CoA dehyrogenase, putative; EC=5.1.2.3;	Ricinus communis
1233	16	Chr11_16_NAU6507_00004	PUT-165a-Gossypium_hirsutum-62402	95.02	201	10	0	4656	4856	322	122	4e-84	316	YCF1_GOSBA	RecName: Full=Putative membrane protein ycf1;	Gossypium barbadense
1234	16	Chr11_16_NAU6507_00004	PUT-165a-Gossypium_hirsutum-83415	93.36	211	14	0	1151	1361	438	648	6e-83	313	A5AY88_VITVI	SubName: Full=Putative uncharacterized protein;	Vitis vinifera
1235	16	Chr11_16_NAU6507_00004	PUT-165a-Gossypium_hirsutum-63365	91.71	217	6	5	1153	1369	439	643	3e-76	291	C6SVN3_SOYBN	SubName: Full=Putative uncharacterized protein;	Glycine max
1236	16	Chr11_16_NAU6507_00004	PUT-165a-Gossypium_hirsutum-39089	92.89	197	13	1	1152	1347	356	552	1e-74	285	C6SZL9_SOYBN	SubName: Full=Putative uncharacterized protein;	Glycine max
1237	16	Chr11_16_NAU6507_00004	PUT-165a-Gossypium_hirsutum-39090	92.78	194	9	2	1152	1344	435	624	7e-72	276	C6SZL9_SOYBN	SubName: Full=Putative uncharacterized protein;	Glycine max
1238	16	Chr11_16_NAU6507_00004	PUT-165a-Gossypium_hirsutum-40527	90.82	196	18	0	1153	1348	545	740	6e-68	263	C0PD60_MAIZE	SubName: Full=Putative uncharacterized protein;	Zea mays
1239	16	Chr11_16_NAU6507_00004	PUT-165a-Gossypium_hirsutum-15020	90.34	207	8	2	664	870	732	926	2e-67	261	B9S6B6_RICCO	SubName: Full=Mitochondrial chaperone BCS1, putative;	Ricinus communis
1240	16	Chr11_16_NAU6507_00004	PUT-165a-Gossypium_hirsutum-66111	93.45	168	11	0	1152	1319	189	22	4e-64	250	Q2HIK4_ARATH	SubName: Full=At1g29990;	Arabidopsis thaliana
1241	16	Chr11_16_NAU6507_00004	PUT-165a-Gossypium_hirsutum-39021	93.94	165	10	0	1123	1287	87	251	4e-64	250	B9IMG0_POPTR	SubName: Full=Predicted protein;	Populus trichocarpa
1242	16	Chr11_16_NAU6507_00004	PUT-165a-Gossypium_hirsutum-44389	93.17	161	10	1	1124	1284	617	776	1e-59	235	A9PB29_POPTR	SubName: Full=Predicted protein; SubName: Full=Putative uncharacterized protein;	Populus trichocarpa
1243	16	Chr11_16_NAU6507_00004	PUT-165a-Gossypium_hirsutum-62614	92.07	164	13	0	1124	1287	613	776	2e-58	231	PGMP_PEA	RecName: Full=Phosphoglucomutase, chloroplastic; Short=PGM; EC=5.4.2.2; AltName: Full=Glucose phosphomutase; Flags: Precursor;	Pisum sativum
1244	16	Chr11_16_NAU6507_00004	PUT-165a-Gossypium_hirsutum-35282	97.59	83	2	0	628	710	38	120	8e-32	143	Q9SGN9_ARATH	SubName: Full=F3M18.15;	Arabidopsis thaliana
1245	16	Chr11_16_NAU6507_00004	PUT-165a-Gossypium_hirsutum-100731	95.59	68	3	0	1152	1219	423	490	8e-22	110	B9GRP8_POPTR	SubName: Full=Predicted protein;	Populus trichocarpa
1246	16	Chr11_16_NAU6507_00004	PUT-165a-Gossypium_hirsutum-51240	95.59	68	3	0	1152	1219	394	327	8e-22	110	C6SZL9_SOYBN	SubName: Full=Putative uncharacterized protein;	Glycine max
1247	16	Chr11_16_NAU6507_00004	PUT-165a-Gossypium_hirsutum-12578	95.59	68	3	0	1152	1219	341	274	8e-22	110	C1EA37_9CHLO	SubName: Full=Predicted protein;	Micromonas sp. RCC299
1248	16	Chr11_16_NAU6507_00004	PUT-165a-Gossypium_hirsutum-31101078	96.77	62	2	0	790	851	214	275	4e-20	104	PGLR_GOSBA	RecName: Full=Polygalacturonase; Short=PG; EC=3.2.1.15; AltName: Full=Pectinase; Flags: Precursor;	Gossypium barbadense
1249	16	Chr11_16_NAU6507_00004	PUT-165a-Gossypium_hirsutum-31101076	96.77	62	2	0	790	851	241	302	4e-20	104	PGLR_GOSBA	RecName: Full=Polygalacturonase; Short=PG; EC=3.2.1.15; AltName: Full=Pectinase; Flags: Precursor;	Gossypium barbadense
1250	16	Chr11_16_NAU6507_00004	PUT-165a-Gossypium_hirsutum-169	96.77	62	2	0	790	851	307	368	4e-20	104	Q9ZPI6_ARATH	SubName: Full=AIM1 protein; SubName: Full=Putative AIM1 protein;	Arabidopsis thaliana
1251	16	Chr11_16_NAU6507_00004	PUT-165a-Gossypium_hirsutum-2467	92.65	68	4	1	1152	1219	330	396	6e-18	97.1	Q2HIK4_ARATH	SubName: Full=At1g29990;	Arabidopsis thaliana
1252	16	Chr11_16_NAU6507_00004	PUT-165a-Gossypium_hirsutum-20807	97.87	47	1	0	925	971	304	350	2e-13	82.4	B9H9M6_POPTR	SubName: Full=Predicted protein;	Populus trichocarpa
1253	16	Chr11_16_NAU6507_00005	PUT-165a-Gossypium_hirsutum-43780	99.49	198	1	0	1	198	264	67	1e-98	361	A5BCC0_VITVI	RecName: Full=Histone H2B;	Vitis vinifera
1254	16	Chr11_16_NAU6507_00005	PUT-165a-Gossypium_hirsutum-80201	97.45	196	5	0	1	196	156	351	7e-91	335	B9RQZ0_RICCO	SubName: Full=Pentatricopeptide repeat-containing protein, putative;	Ricinus communis
1255	16	Chr11_16_NAU6507_00005	PUT-165a-Gossypium_hirsutum-18767	97.89	190	4	0	7	196	931	742	3e-89	329	B9HYD8_POPTR	SubName: Full=Predicted protein;	Populus trichocarpa
1256	16	Chr11_16_NAU6507_00005	PUT-165a-Gossypium_hirsutum-83954	98.16	163	3	0	34	196	1	163	7e-76	285	A5AY88_VITVI	SubName: Full=Putative uncharacterized protein;	Vitis vinifera
1257	16	Chr11_16_NAU6507_00005	PUT-165a-Gossypium_hirsutum-8304	97.17	106	2	1	92	196	873	768	1e-43	178	A5AY88_VITVI	SubName: Full=Putative uncharacterized protein;	Vitis vinifera
1258	16	Chr11_16_NAU6507_00009	PUT-165a-Gossypium_hirsutum-83954	100	63	0	0	8886	8948	164	102	3e-24	117	A5AY88_VITVI	SubName: Full=Putative uncharacterized protein;	Vitis vinifera
1259	16	Chr11_16_NAU6507_00009	PUT-165a-Gossypium_hirsutum-80201	94.67	75	2	2	8874	8948	362	290	1e-23	115	B9RQZ0_RICCO	SubName: Full=Pentatricopeptide repeat-containing protein, putative;	Ricinus communis
1260	16	Chr11_16_NAU6507_00009	PUT-165a-Gossypium_hirsutum-43780	100	62	0	0	8887	8948	69	130	1e-23	115	A5BCC0_VITVI	RecName: Full=Histone H2B;	Vitis vinifera
1261	16	Chr11_16_NAU6507_00009	PUT-165a-Gossypium_hirsutum-18767	98.41	63	1	0	8886	8948	741	803	1e-22	111	B9HYD8_POPTR	SubName: Full=Predicted protein;	Populus trichocarpa
1262	16	Chr11_16_NAU6507_00009	PUT-165a-Gossypium_hirsutum-8304	98.41	63	0	1	8887	8948	768	830	5e-22	110	A5AY88_VITVI	SubName: Full=Putative uncharacterized protein;	Vitis vinifera
1263	16	Chr11_16_NAU6507_00010	PUT-165a-Gossypium_hirsutum-423101072	98.05	820	15	1	182	1000	821	2	0	1424	Q9SXL2_BRANA	SubName: Full=Serine decarboxylase;	Brassica napus
1264	16	Chr11_16_NAU6507_00010	PUT-165a-Gossypium_hirsutum-423101072	99.47	189	1	0	1	189	812	1000	2e-93	344	Q9SXL2_BRANA	SubName: Full=Serine decarboxylase;	Brassica napus
1265	16	Chr11_16_NAU6507_00010	PUT-165a-Gossypium_hirsutum-4002	95.18	788	35	3	412	1197	795	9	0	1242	Q7XZJ7_GOSHI	SubName: Full=Actin;	Gossypium hirsutum
1266	16	Chr11_16_NAU6507_00010	PUT-165a-Gossypium_hirsutum-28133	90.89	428	16	22	1020	1447	624	220	9e-157	555	B9IM76_POPTR	SubName: Full=Predicted protein;	Populus trichocarpa
1267	16	Chr11_16_NAU6507_00010	PUT-165a-Gossypium_hirsutum-43780	98.59	71	1	0	119	189	692	622	8e-28	126	A5BCC0_VITVI	RecName: Full=Histone H2B;	Vitis vinifera
1268	16	Chr11_16_NAU6507_00011	PUT-165a-Gossypium_hirsutum-28133	98.27	173	3	0	1	173	173	1	8e-82	303	B9IM76_POPTR	SubName: Full=Predicted protein;	Populus trichocarpa
1269	16	Chr11_16_NAU6507_00014	PUT-165a-Gossypium_hirsutum-83954	100	51	0	0	180	230	163	113	3e-19	95.3	A5AY88_VITVI	SubName: Full=Putative uncharacterized protein;	Vitis vinifera
1270	16	Chr11_16_NAU6507_00014	PUT-165a-Gossypium_hirsutum-43780	100	51	0	0	180	230	69	119	3e-19	95.3	A5BCC0_VITVI	RecName: Full=Histone H2B;	Vitis vinifera
1271	16	Chr11_16_NAU6507_00014	PUT-165a-Gossypium_hirsutum-18767	100	51	0	0	180	230	742	792	3e-19	95.3	B9HYD8_POPTR	SubName: Full=Predicted protein;	Populus trichocarpa
1272	16	Chr11_16_NAU6507_00014	PUT-165a-Gossypium_hirsutum-8304	98.11	53	0	1	179	230	767	819	4e-18	91.6	A5AY88_VITVI	SubName: Full=Putative uncharacterized protein;	Vitis vinifera
1273	16	Chr11_16_NAU6507_00014	PUT-165a-Gossypium_hirsutum-80201	98.04	51	1	0	180	230	351	301	2e-17	89.8	B9RQZ0_RICCO	SubName: Full=Pentatricopeptide repeat-containing protein, putative;	Ricinus communis
1274	16	Chr11_16_NAU6507_00015	PUT-165a-Gossypium_hirsutum-83954	100	52	0	0	997	1048	163	112	4e-19	97.1	A5AY88_VITVI	SubName: Full=Putative uncharacterized protein;	Vitis vinifera
1275	16	Chr11_16_NAU6507_00015	PUT-165a-Gossypium_hirsutum-43780	100	52	0	0	997	1048	69	120	4e-19	97.1	A5BCC0_VITVI	RecName: Full=Histone H2B;	Vitis vinifera
1276	16	Chr11_16_NAU6507_00015	PUT-165a-Gossypium_hirsutum-18767	100	52	0	0	997	1048	742	793	4e-19	97.1	B9HYD8_POPTR	SubName: Full=Predicted protein;	Populus trichocarpa
1277	16	Chr11_16_NAU6507_00015	PUT-165a-Gossypium_hirsutum-8304	98.15	54	0	1	996	1048	767	820	6e-18	93.5	A5AY88_VITVI	SubName: Full=Putative uncharacterized protein;	Vitis vinifera
1278	16	Chr11_16_NAU6507_00015	PUT-165a-Gossypium_hirsutum-80201	98.08	52	1	0	997	1048	351	300	2e-17	91.6	B9RQZ0_RICCO	SubName: Full=Pentatricopeptide repeat-containing protein, putative;	Ricinus communis
1279	16	Chr11_16_NAU6507_00016	PUT-165a-Gossypium_hirsutum-43780	93.4	106	7	0	1	106	443	548	8e-37	158	A5BCC0_VITVI	RecName: Full=Histone H2B;	Vitis vinifera
1280	16	Chr11_16_NAU6507_00016	PUT-165a-Gossypium_hirsutum-423101072	92.45	106	8	0	1	106	1195	1090	4e-35	152	Q9SXL2_BRANA	SubName: Full=Serine decarboxylase;	Brassica napus
1281	16	Chr11_16_NAU6507_00017	PUT-165a-Gossypium_hirsutum-81830	95.38	260	10	1	6869	7126	6	265	4e-113	412	A5AY88_VITVI	SubName: Full=Putative uncharacterized protein;	Vitis vinifera
1282	16	Chr11_16_NAU6507_00017	PUT-165a-Gossypium_hirsutum-49298	96.55	232	8	0	6895	7126	8	239	9e-105	385	Q56YN7_ARATH	SubName: Full=Putative uncharacterized protein At1g49980;	Arabidopsis thaliana
1283	16	Chr11_16_NAU6507_00017	PUT-165a-Gossypium_hirsutum-56246	92.37	236	11	3	6895	7126	8	240	4e-88	329	B9T0Q1_RICCO	SubName: Full=Putative uncharacterized protein;	Ricinus communis
1284	16	Chr11_16_NAU6507_00017	PUT-165a-Gossypium_hirsutum-93990	93.3	209	13	1	8507	8714	9	217	2e-81	307	A5AY88_VITVI	SubName: Full=Putative uncharacterized protein;	Vitis vinifera
1285	16	Chr11_16_NAU6507_00017	PUT-165a-Gossypium_hirsutum-93990	96.49	57	2	0	9028	9084	215	271	2e-17	95.3	A5AY88_VITVI	SubName: Full=Putative uncharacterized protein;	Vitis vinifera
1286	16	Chr11_16_NAU6507_00017	PUT-165a-Gossypium_hirsutum-26662	91.79	207	13	3	9243	9449	268	470	9e-75	285	O82090_GOSHI	SubName: Full=Fiber annexin;	Gossypium hirsutum
1287	16	Chr11_16_NAU6507_00017	PUT-165a-Gossypium_hirsutum-26662	97.6	125	3	0	8590	8714	90	214	1e-53	215	O82090_GOSHI	SubName: Full=Fiber annexin;	Gossypium hirsutum
1288	16	Chr11_16_NAU6507_00017	PUT-165a-Gossypium_hirsutum-26662	100	58	0	0	9028	9085	212	269	2e-21	108	O82090_GOSHI	SubName: Full=Fiber annexin;	Gossypium hirsutum
1289	16	Chr11_16_NAU6507_00017	PUT-165a-Gossypium_hirsutum-60626	91.71	205	12	3	9245	9449	230	31	4e-73	279	B9RDA5_RICCO	SubName: Full=Putative uncharacterized protein;	Ricinus communis
1290	16	Chr11_16_NAU6507_00017	PUT-165a-Gossypium_hirsutum-60626	93.75	96	6	0	8215	8310	566	471	2e-32	145	B9RDA5_RICCO	SubName: Full=Putative uncharacterized protein;	Ricinus communis
1291	16	Chr11_16_NAU6507_00017	PUT-165a-Gossypium_hirsutum-60626	97.18	71	2	0	8644	8714	420	350	3e-25	121	B9RDA5_RICCO	SubName: Full=Putative uncharacterized protein;	Ricinus communis
1292	16	Chr11_16_NAU6507_00017	PUT-165a-Gossypium_hirsutum-60626	95.77	71	3	0	9028	9098	352	282	1e-23	115	B9RDA5_RICCO	SubName: Full=Putative uncharacterized protein;	Ricinus communis
1293	16	Chr11_16_NAU6507_00017	PUT-165a-Gossypium_hirsutum-71577	90.34	207	7	2	9243	9449	611	804	5e-67	259	TLPH_ARATH	RecName: Full=Thaumatin-like protein; Flags: Precursor;	Arabidopsis thaliana
1294	16	Chr11_16_NAU6507_00017	PUT-165a-Gossypium_hirsutum-71577	99.2	125	1	0	8590	8714	433	557	5e-57	226	TLPH_ARATH	RecName: Full=Thaumatin-like protein; Flags: Precursor;	Arabidopsis thaliana
1295	16	Chr11_16_NAU6507_00017	PUT-165a-Gossypium_hirsutum-71577	95.65	92	4	0	8215	8306	286	377	1e-33	148	TLPH_ARATH	RecName: Full=Thaumatin-like protein; Flags: Precursor;	Arabidopsis thaliana
1296	16	Chr11_16_NAU6507_00017	PUT-165a-Gossypium_hirsutum-71577	100	58	0	0	9028	9085	555	612	2e-21	108	TLPH_ARATH	RecName: Full=Thaumatin-like protein; Flags: Precursor;	Arabidopsis thaliana
1297	16	Chr11_16_NAU6507_00017	PUT-165a-Gossypium_hirsutum-99984	97.6	125	3	0	8590	8714	588	712	1e-53	215	A5AY88_VITVI	SubName: Full=Putative uncharacterized protein;	Vitis vinifera
1298	16	Chr11_16_NAU6507_00017	PUT-165a-Gossypium_hirsutum-99984	95.56	90	4	0	8215	8304	441	530	2e-32	145	A5AY88_VITVI	SubName: Full=Putative uncharacterized protein;	Vitis vinifera
1299	16	Chr11_16_NAU6507_00017	PUT-165a-Gossypium_hirsutum-99984	100	58	0	0	9028	9085	710	767	2e-21	108	A5AY88_VITVI	SubName: Full=Putative uncharacterized protein;	Vitis vinifera
1300	16	Chr11_16_NAU6507_00017	PUT-165a-Gossypium_hirsutum-1101072	93.81	113	7	0	6886	6998	1	113	3e-40	171	B9GM48_POPTR	SubName: Full=Predicted protein;	Populus trichocarpa
1301	16	Chr11_16_NAU6507_00017	PUT-165a-Gossypium_hirsutum-2646	96.84	95	3	0	7917	8011	275	369	6e-37	159	Q9LPG1_ARATH	SubName: Full=T3F20.23 protein;	Arabidopsis thaliana
1302	16	Chr11_16_NAU6507_00017	PUT-165a-Gossypium_hirsutum-2600	96.84	95	3	0	7917	8011	769	863	6e-37	159	Q8W4R2_ARATH	SubName: Full=At1g53450/T3F20_17;	Arabidopsis thaliana
1303	16	Chr11_16_NAU6507_00017	PUT-165a-Gossypium_hirsutum-51634	94.95	99	4	1	3447	3545	9	106	3e-35	154	C6FF62_SOYBN	SubName: Full=CC-NBS-LRR class disease resistance protein;	Glycine max
1304	16	Chr11_16_NAU6507_00017	PUT-165a-Gossypium_hirsutum-2647	96.47	85	3	0	7927	8011	324	408	2e-31	141	Q9LPG1_ARATH	SubName: Full=T3F20.23 protein;	Arabidopsis thaliana
1305	16	Chr11_16_NAU6507_00017	PUT-165a-Gossypium_hirsutum-68742	96.2	79	3	0	7200	7278	354	432	4e-28	130	B9SPA1_RICCO	SubName: Full=Putative uncharacterized protein;	Ricinus communis
1306	16	Chr11_16_NAU6507_00017	PUT-165a-Gossypium_hirsutum-37824	94.94	79	4	0	7200	7278	152	230	2e-26	124	Q9FGT4_ARATH	SubName: Full=Genomic DNA, chromosome 5, TAC clone:K21L19;	Arabidopsis thaliana
1307	16	Chr11_16_NAU6507_00017	PUT-165a-Gossypium_hirsutum-36389	95.83	72	2	1	7941	8011	259	330	1e-23	115	B9N079_POPTR	SubName: Full=Predicted protein;	Populus trichocarpa
1308	16	Chr11_16_NAU6507_00017	PUT-165a-Gossypium_hirsutum-85343	90.67	75	7	0	6905	6979	597	671	3e-19	100	A5AY88_VITVI	SubName: Full=Putative uncharacterized protein;	Vitis vinifera
1309	16	Chr11_16_NAU6507_00017	PUT-165a-Gossypium_hirsutum-1101074	97.92	48	1	0	7199	7246	45	92	3e-14	84.2	B9GM48_POPTR	SubName: Full=Predicted protein;	Populus trichocarpa
1310	16	Chr11_16_NAU6507_00018	PUT-165a-Gossypium_hirsutum-51053	95.65	138	4	2	1164	1301	785	920	3e-56	220	B9HPH2_POPTR	SubName: Full=Methyl binding domain protein;	Populus trichocarpa
1311	16	Chr11_16_NAU6507_00018	PUT-165a-Gossypium_hirsutum-73001	97.62	84	2	0	1087	1170	141	224	2e-33	145	Q8RWB6_ARATH	SubName: Full=Putative serine protease-like protein;	Arabidopsis thaliana
1312	16	Chr11_16_NAU6507_00019	PUT-165a-Gossypium_hirsutum-43780	98.47	196	3	0	1	196	264	69	4e-94	346	A5BCC0_VITVI	RecName: Full=Histone H2B;	Vitis vinifera
1313	16	Chr11_16_NAU6507_00019	PUT-165a-Gossypium_hirsutum-80201	97.45	196	5	0	1	196	156	351	9e-91	335	B9RQZ0_RICCO	SubName: Full=Pentatricopeptide repeat-containing protein, putative;	Ricinus communis
1314	16	Chr11_16_NAU6507_00019	PUT-165a-Gossypium_hirsutum-18767	96.84	190	6	0	7	196	931	742	9e-86	318	B9HYD8_POPTR	SubName: Full=Predicted protein;	Populus trichocarpa
1315	16	Chr11_16_NAU6507_00019	PUT-165a-Gossypium_hirsutum-83954	96.93	163	5	0	34	196	1	163	2e-72	274	A5AY88_VITVI	SubName: Full=Putative uncharacterized protein;	Vitis vinifera
1316	16	Chr11_16_NAU6507_00019	PUT-165a-Gossypium_hirsutum-8304	97.2	107	2	1	92	197	873	767	4e-44	180	A5AY88_VITVI	SubName: Full=Putative uncharacterized protein;	Vitis vinifera
1317	16	Chr11_16_NAU6507_00020	PUT-165a-Gossypium_hirsutum-28133	96.21	264	9	1	1561	1823	1	264	2e-119	431	B9IM76_POPTR	SubName: Full=Predicted protein;	Populus trichocarpa
1318	16	Chr11_16_NAU6507_00021	PUT-165a-Gossypium_hirsutum-423101072	96.13	181	7	0	1	181	439	259	6e-80	296	Q9SXL2_BRANA	SubName: Full=Serine decarboxylase;	Brassica napus
1319	16	Chr11_16_NAU6507_00021	PUT-165a-Gossypium_hirsutum-4002	95.53	179	8	0	3	181	640	462	4e-77	287	Q7XZJ7_GOSHI	SubName: Full=Actin;	Gossypium hirsutum
1320	16	Chr11_16_NAU6507_00022	PUT-165a-Gossypium_hirsutum-423101072	98.4	188	3	0	1	188	812	999	5e-90	331	Q9SXL2_BRANA	SubName: Full=Serine decarboxylase;	Brassica napus
1321	16	Chr11_16_NAU6507_00022	PUT-165a-Gossypium_hirsutum-51053	94.24	139	5	2	262	400	785	920	2e-53	209	B9HPH2_POPTR	SubName: Full=Methyl binding domain protein;	Populus trichocarpa
1322	16	Chr11_16_NAU6507_00022	PUT-165a-Gossypium_hirsutum-43780	100	70	0	0	119	188	692	623	2e-29	130	A5BCC0_VITVI	RecName: Full=Histone H2B;	Vitis vinifera
1323	16	Chr11_16_NAU6507_00022	PUT-165a-Gossypium_hirsutum-80201	100	47	0	0	408	454	9	55	1e-16	87.9	B9RQZ0_RICCO	SubName: Full=Pentatricopeptide repeat-containing protein, putative;	Ricinus communis
1324	16	Chr11_16_NAU6507_00023	PUT-165a-Gossypium_hirsutum-43780	98.4	187	3	0	1	187	241	427	6e-90	329	A5BCC0_VITVI	RecName: Full=Histone H2B;	Vitis vinifera
1325	16	Chr11_16_NAU6507_00023	PUT-165a-Gossypium_hirsutum-80201	97.09	172	4	1	1	172	179	9	1e-77	289	B9RQZ0_RICCO	SubName: Full=Pentatricopeptide repeat-containing protein, putative;	Ricinus communis
1326	16	Chr11_16_NAU6507_00023	PUT-165a-Gossypium_hirsutum-423101072	95.38	130	6	0	58	187	1340	1211	9e-54	209	Q9SXL2_BRANA	SubName: Full=Serine decarboxylase;	Brassica napus
1327	17	Chr11_17_NAU5505_00001	PUT-165a-Gossypium_hirsutum-97406	99.14	116	1	0	10423	10538	138	253	6e-52	209	A5AY88_VITVI	SubName: Full=Putative uncharacterized protein;	Vitis vinifera
1328	17	Chr11_17_NAU5505_00005	PUT-165a-Gossypium_hirsutum-36993	99.92	1217	1	0	23583	24799	1290	74	0	2242	B9GHK4_POPTR	SubName: Full=Predicted protein;	Populus trichocarpa
1329	17	Chr11_17_NAU5505_00005	PUT-165a-Gossypium_hirsutum-36993	98.05	1127	21	1	21932	23058	2415	1290	0	1958	B9GHK4_POPTR	SubName: Full=Predicted protein;	Populus trichocarpa
1330	17	Chr11_17_NAU5505_00005	PUT-165a-Gossypium_hirsutum-36993	100	63	0	0	25062	25124	75	13	2e-23	117	B9GHK4_POPTR	SubName: Full=Predicted protein;	Populus trichocarpa
1331	17	Chr11_17_NAU5505_00005	PUT-165a-Gossypium_hirsutum-59546	99.23	775	5	1	61779	62552	51	825	0	1397	Q2HUZ5_MEDTR	SubName: Full=Putative uncharacterized protein;	Medicago truncatula
1332	17	Chr11_17_NAU5505_00005	PUT-165a-Gossypium_hirsutum-66144	100	729	0	0	38806	39534	729	1	0	1347	CLCF_ARATH	RecName: Full=Chloride channel protein CLC-f; Short=AtCLC-f;	Arabidopsis thaliana
1333	17	Chr11_17_NAU5505_00005	PUT-165a-Gossypium_hirsutum-10817	94.11	815	39	9	22246	23058	834	27	0	1234	B9GRP8_POPTR	SubName: Full=Predicted protein;	Populus trichocarpa
1334	17	Chr11_17_NAU5505_00005	PUT-165a-Gossypium_hirsutum-59093	100	586	0	0	48575	49160	591	6	0	1083	B9N3Z4_POPTR	SubName: Full=Predicted protein;	Populus trichocarpa
1335	17	Chr11_17_NAU5505_00005	PUT-165a-Gossypium_hirsutum-59093	99.28	138	0	1	48238	48374	727	590	8e-63	248	B9N3Z4_POPTR	SubName: Full=Predicted protein;	Populus trichocarpa
1336	17	Chr11_17_NAU5505_00005	PUT-165a-Gossypium_hirsutum-714101075	94.24	677	14	8	14315	14969	1346	673	0	1011	B9REW5_RICCO	SubName: Full=Vesicle-associated membrane protein, putative;	Ricinus communis
1337	17	Chr11_17_NAU5505_00005	PUT-165a-Gossypium_hirsutum-714101075	98.08	208	1	1	18335	18542	205	1	4e-96	359	B9REW5_RICCO	SubName: Full=Vesicle-associated membrane protein, putative;	Ricinus communis
1338	17	Chr11_17_NAU5505_00005	PUT-165a-Gossypium_hirsutum-714101075	99.33	150	0	1	15055	15203	677	528	2e-69	270	B9REW5_RICCO	SubName: Full=Vesicle-associated membrane protein, putative;	Ricinus communis
1339	17	Chr11_17_NAU5505_00005	PUT-165a-Gossypium_hirsutum-714101075	100	122	0	0	15585	15706	411	290	4e-56	226	B9REW5_RICCO	SubName: Full=Vesicle-associated membrane protein, putative;	Ricinus communis
1340	17	Chr11_17_NAU5505_00005	PUT-165a-Gossypium_hirsutum-714101075	100	118	0	0	15390	15507	529	412	7e-54	219	B9REW5_RICCO	SubName: Full=Vesicle-associated membrane protein, putative;	Ricinus communis
1341	17	Chr11_17_NAU5505_00005	PUT-165a-Gossypium_hirsutum-714101075	100	86	0	0	17442	17527	291	206	4e-36	159	B9REW5_RICCO	SubName: Full=Vesicle-associated membrane protein, putative;	Ricinus communis
1342	17	Chr11_17_NAU5505_00005	PUT-165a-Gossypium_hirsutum-91242	99.81	518	1	0	14395	14912	539	22	0	952	A5AY88_VITVI	SubName: Full=Putative uncharacterized protein;	Vitis vinifera
1343	17	Chr11_17_NAU5505_00005	PUT-165a-Gossypium_hirsutum-78677	99.61	518	2	0	58233	58750	1	518	0	946	A9PG96_POPTR	SubName: Full=Predicted protein; SubName: Full=Putative uncharacterized protein;	Populus trichocarpa
1344	17	Chr11_17_NAU5505_00005	PUT-165a-Gossypium_hirsutum-78677	96.05	152	6	0	59192	59343	590	741	8e-63	248	A9PG96_POPTR	SubName: Full=Predicted protein; SubName: Full=Putative uncharacterized protein;	Populus trichocarpa
1345	17	Chr11_17_NAU5505_00005	PUT-165a-Gossypium_hirsutum-78677	100	75	0	0	58834	58908	516	590	5e-30	139	A9PG96_POPTR	SubName: Full=Predicted protein; SubName: Full=Putative uncharacterized protein;	Populus trichocarpa
1346	17	Chr11_17_NAU5505_00005	PUT-165a-Gossypium_hirsutum-60975	98.44	513	8	0	58237	58749	66	578	0	913	Q949Z2_ARATH	SubName: Full=AT5G26740 protein; SubName: Full=Putative uncharacterized protein At5g26734;	Arabidopsis thaliana
1347	17	Chr11_17_NAU5505_00005	PUT-165a-Gossypium_hirsutum-348101077	96.82	534	9	5	58215	58748	1	526	0	885	B7FMM8_MEDTR	SubName: Full=Putative uncharacterized protein;	Medicago truncatula
1348	17	Chr11_17_NAU5505_00005	PUT-165a-Gossypium_hirsutum-348101077	98.96	288	3	0	60644	60931	750	1037	2e-143	516	B7FMM8_MEDTR	SubName: Full=Putative uncharacterized protein;	Medicago truncatula
1349	17	Chr11_17_NAU5505_00005	PUT-165a-Gossypium_hirsutum-348101077	96.33	245	8	1	61446	61689	1026	1270	6e-109	401	B7FMM8_MEDTR	SubName: Full=Putative uncharacterized protein;	Medicago truncatula
1350	17	Chr11_17_NAU5505_00005	PUT-165a-Gossypium_hirsutum-348101077	98.67	150	2	0	59194	59343	602	751	2e-68	267	B7FMM8_MEDTR	SubName: Full=Putative uncharacterized protein;	Medicago truncatula
1351	17	Chr11_17_NAU5505_00005	PUT-165a-Gossypium_hirsutum-348101077	100	73	0	0	58836	58908	528	600	7e-29	135	B7FMM8_MEDTR	SubName: Full=Putative uncharacterized protein;	Medicago truncatula
1352	17	Chr11_17_NAU5505_00005	PUT-165a-Gossypium_hirsutum-348101077	96.77	62	2	0	61779	61840	1268	1329	2e-19	104	B7FMM8_MEDTR	SubName: Full=Putative uncharacterized protein;	Medicago truncatula
1353	17	Chr11_17_NAU5505_00005	PUT-165a-Gossypium_hirsutum-457101073	99.58	480	0	2	11574	12053	560	1037	0	874	A4L9R2_MALDO	SubName: Full=LRR receptor-like protein kinase m4;	Malus domestica
1354	17	Chr11_17_NAU5505_00005	PUT-165a-Gossypium_hirsutum-457101073	100	184	0	0	11277	11460	376	559	1e-90	340	A4L9R2_MALDO	SubName: Full=LRR receptor-like protein kinase m4;	Malus domestica
1355	17	Chr11_17_NAU5505_00005	PUT-165a-Gossypium_hirsutum-67327	95.17	393	8	4	43748	44139	739	357	9e-172	610	B9RFT3_RICCO	SubName: Full=Dead box ATP-dependent RNA helicase, putative;	Ricinus communis
1356	17	Chr11_17_NAU5505_00005	PUT-165a-Gossypium_hirsutum-67327	97.81	274	6	0	44827	45100	363	90	1e-130	473	B9RFT3_RICCO	SubName: Full=Dead box ATP-dependent RNA helicase, putative;	Ricinus communis
1357	17	Chr11_17_NAU5505_00005	PUT-165a-Gossypium_hirsutum-97929	99.34	304	2	0	46159	46462	640	337	6e-154	551	A5AY88_VITVI	SubName: Full=Putative uncharacterized protein;	Vitis vinifera
1358	17	Chr11_17_NAU5505_00005	PUT-165a-Gossypium_hirsutum-97929	100	227	0	0	46885	47111	338	112	2e-114	420	A5AY88_VITVI	SubName: Full=Putative uncharacterized protein;	Vitis vinifera
1359	17	Chr11_17_NAU5505_00005	PUT-165a-Gossypium_hirsutum-97929	100	102	0	0	47547	47648	113	12	5e-45	189	A5AY88_VITVI	SubName: Full=Putative uncharacterized protein;	Vitis vinifera
1360	17	Chr11_17_NAU5505_00005	PUT-165a-Gossypium_hirsutum-46123	95.95	321	13	0	11574	11894	285	605	4e-145	521	B9GFY3_POPTR	SubName: Full=Predicted protein; Flags: Fragment;	Populus trichocarpa
1361	17	Chr11_17_NAU5505_00005	PUT-165a-Gossypium_hirsutum-46123	96.2	184	7	0	11277	11460	101	284	6e-79	302	B9GFY3_POPTR	SubName: Full=Predicted protein; Flags: Fragment;	Populus trichocarpa
1362	17	Chr11_17_NAU5505_00005	PUT-165a-Gossypium_hirsutum-91195	93.24	355	14	10	14625	14969	1172	818	7e-143	514	A5AY88_VITVI	SubName: Full=Putative uncharacterized protein;	Vitis vinifera
1363	17	Chr11_17_NAU5505_00005	PUT-165a-Gossypium_hirsutum-91195	99.32	148	1	0	16300	16447	436	289	6e-69	268	A5AY88_VITVI	SubName: Full=Putative uncharacterized protein;	Vitis vinifera
1364	17	Chr11_17_NAU5505_00005	PUT-165a-Gossypium_hirsutum-91195	98.61	144	2	0	15060	15203	816	673	5e-65	255	A5AY88_VITVI	SubName: Full=Putative uncharacterized protein;	Vitis vinifera
1365	17	Chr11_17_NAU5505_00005	PUT-165a-Gossypium_hirsutum-91195	97.95	146	3	0	18335	18480	204	59	2e-64	254	A5AY88_VITVI	SubName: Full=Putative uncharacterized protein;	Vitis vinifera
1366	17	Chr11_17_NAU5505_00005	PUT-165a-Gossypium_hirsutum-91195	100	118	0	0	15390	15507	674	557	7e-54	219	A5AY88_VITVI	SubName: Full=Putative uncharacterized protein;	Vitis vinifera
1367	17	Chr11_17_NAU5505_00005	PUT-165a-Gossypium_hirsutum-91195	96.64	119	4	0	15586	15704	555	437	9e-48	198	A5AY88_VITVI	SubName: Full=Putative uncharacterized protein;	Vitis vinifera
1368	17	Chr11_17_NAU5505_00005	PUT-165a-Gossypium_hirsutum-91195	100	86	0	0	17442	17527	290	205	4e-36	159	A5AY88_VITVI	SubName: Full=Putative uncharacterized protein;	Vitis vinifera
1369	17	Chr11_17_NAU5505_00005	PUT-165a-Gossypium_hirsutum-67328	98.91	274	3	0	44827	45100	597	324	1e-135	490	B9RFT3_RICCO	SubName: Full=Dead box ATP-dependent RNA helicase, putative;	Ricinus communis
1370	17	Chr11_17_NAU5505_00005	PUT-165a-Gossypium_hirsutum-67328	98.01	151	3	0	45415	45565	233	83	3e-67	263	B9RFT3_RICCO	SubName: Full=Dead box ATP-dependent RNA helicase, putative;	Ricinus communis
1371	17	Chr11_17_NAU5505_00005	PUT-165a-Gossypium_hirsutum-67328	98.02	101	1	1	45234	45334	328	229	1e-40	174	B9RFT3_RICCO	SubName: Full=Dead box ATP-dependent RNA helicase, putative;	Ricinus communis
1372	17	Chr11_17_NAU5505_00005	PUT-165a-Gossypium_hirsutum-67328	97.47	79	2	0	46084	46162	86	8	7e-29	135	B9RFT3_RICCO	SubName: Full=Dead box ATP-dependent RNA helicase, putative;	Ricinus communis
1373	17	Chr11_17_NAU5505_00005	PUT-165a-Gossypium_hirsutum-747101074	93.19	323	21	1	72559	72881	1704	1383	1e-130	473	B9I756_POPTR	SubName: Full=Putative uncharacterized protein;	Glycine max
1374	17	Chr11_17_NAU5505_00005	PUT-165a-Gossypium_hirsutum-9924	98.43	254	3	1	47898	48150	19	272	3e-122	446	A5AY88_VITVI	SubName: Full=Putative uncharacterized protein;	Vitis vinifera
1375	17	Chr11_17_NAU5505_00005	PUT-165a-Gossypium_hirsutum-9924	97.04	203	6	0	48862	49064	506	708	4e-91	342	A5AY88_VITVI	SubName: Full=Putative uncharacterized protein;	Vitis vinifera
1376	17	Chr11_17_NAU5505_00005	PUT-165a-Gossypium_hirsutum-9924	99.27	137	1	0	48238	48374	270	406	8e-63	248	A5AY88_VITVI	SubName: Full=Putative uncharacterized protein;	Vitis vinifera
1377	17	Chr11_17_NAU5505_00005	PUT-165a-Gossypium_hirsutum-9924	98.18	110	2	0	48575	48684	405	514	4e-46	193	A5AY88_VITVI	SubName: Full=Putative uncharacterized protein;	Vitis vinifera
1378	17	Chr11_17_NAU5505_00005	PUT-165a-Gossypium_hirsutum-3554	92.72	302	21	1	72559	72860	304	4	6e-119	435	B9GVG4_POPTR	SubName: Full=GRAS family transcription factor;	Populus trichocarpa
1379	17	Chr11_17_NAU5505_00005	PUT-165a-Gossypium_hirsutum-63214	96.79	249	7	1	11574	11821	293	541	8e-113	414	C6SWS8_SOYBN	SubName: Full=Putative uncharacterized protein;	Glycine max
1380	17	Chr11_17_NAU5505_00005	PUT-165a-Gossypium_hirsutum-63214	100	184	0	0	11277	11460	109	292	1e-90	340	C6SWS8_SOYBN	SubName: Full=Putative uncharacterized protein;	Glycine max
1381	17	Chr11_17_NAU5505_00005	PUT-165a-Gossypium_hirsutum-3538	100	216	0	0	42329	42544	172	387	2e-108	399	Q4V397_ARATH	SubName: Full=At4g10720;	Arabidopsis thaliana
1382	17	Chr11_17_NAU5505_00005	PUT-165a-Gossypium_hirsutum-3538	95.71	233	10	0	42626	42858	386	618	1e-101	377	Q4V397_ARATH	SubName: Full=At4g10720;	Arabidopsis thaliana
1383	17	Chr11_17_NAU5505_00005	PUT-165a-Gossypium_hirsutum-3538	99.43	174	1	0	41998	42171	1	174	2e-83	316	Q4V397_ARATH	SubName: Full=At4g10720;	Arabidopsis thaliana
1384	17	Chr11_17_NAU5505_00005	PUT-165a-Gossypium_hirsutum-67373	97.97	197	3	1	44905	45100	607	411	1e-90	340	B9N3Z4_POPTR	SubName: Full=Predicted protein;	Populus trichocarpa
1385	17	Chr11_17_NAU5505_00005	PUT-165a-Gossypium_hirsutum-67373	98.74	159	1	1	45408	45566	326	169	8e-73	281	B9N3Z4_POPTR	SubName: Full=Predicted protein;	Populus trichocarpa
1386	17	Chr11_17_NAU5505_00005	PUT-165a-Gossypium_hirsutum-67373	95.57	158	2	5	46084	46241	173	21	8e-63	248	B9N3Z4_POPTR	SubName: Full=Predicted protein;	Populus trichocarpa
1387	17	Chr11_17_NAU5505_00005	PUT-165a-Gossypium_hirsutum-67373	98.02	101	1	1	45234	45334	415	316	1e-40	174	B9N3Z4_POPTR	SubName: Full=Predicted protein;	Populus trichocarpa
1388	17	Chr11_17_NAU5505_00005	PUT-165a-Gossypium_hirsutum-42074	97.85	186	4	0	18335	18520	186	1	5e-85	322	B9N5K8_POPTR	SubName: Full=Predicted protein;	Populus trichocarpa
1389	17	Chr11_17_NAU5505_00005	PUT-165a-Gossypium_hirsutum-42074	98.85	87	0	1	17442	17527	273	187	2e-34	154	B9N5K8_POPTR	SubName: Full=Predicted protein;	Populus trichocarpa
1390	17	Chr11_17_NAU5505_00005	PUT-165a-Gossypium_hirsutum-56012	96.2	184	7	0	11277	11460	110	293	6e-79	302	B9GFY3_POPTR	SubName: Full=Predicted protein; Flags: Fragment;	Populus trichocarpa
1391	17	Chr11_17_NAU5505_00005	PUT-165a-Gossypium_hirsutum-74891	91.54	201	17	0	40176	40376	59	259	1e-71	278	B9GHY7_POPTR	SubName: Full=At1g76010/T4O12_22;	Arabidopsis thaliana
1392	17	Chr11_17_NAU5505_00005	PUT-165a-Gossypium_hirsutum-91241	99.32	148	1	0	16300	16447	387	240	6e-69	268	A5AY88_VITVI	SubName: Full=Putative uncharacterized protein;	Vitis vinifera
1393	17	Chr11_17_NAU5505_00005	PUT-165a-Gossypium_hirsutum-91241	97.97	148	3	0	18335	18482	155	8	1e-65	257	A5AY88_VITVI	SubName: Full=Putative uncharacterized protein;	Vitis vinifera
1394	17	Chr11_17_NAU5505_00005	PUT-165a-Gossypium_hirsutum-91241	92.66	177	10	3	14793	14969	942	769	6e-64	252	A5AY88_VITVI	SubName: Full=Putative uncharacterized protein;	Vitis vinifera
1395	17	Chr11_17_NAU5505_00005	PUT-165a-Gossypium_hirsutum-91241	97.92	144	3	0	15060	15203	767	624	2e-63	250	A5AY88_VITVI	SubName: Full=Putative uncharacterized protein;	Vitis vinifera
1396	17	Chr11_17_NAU5505_00005	PUT-165a-Gossypium_hirsutum-91241	100	118	0	0	15390	15507	625	508	7e-54	219	A5AY88_VITVI	SubName: Full=Putative uncharacterized protein;	Vitis vinifera
1397	17	Chr11_17_NAU5505_00005	PUT-165a-Gossypium_hirsutum-91241	96.64	119	4	0	15586	15704	506	388	9e-48	198	A5AY88_VITVI	SubName: Full=Putative uncharacterized protein;	Vitis vinifera
1398	17	Chr11_17_NAU5505_00005	PUT-165a-Gossypium_hirsutum-91241	100	86	0	0	17442	17527	241	156	4e-36	159	A5AY88_VITVI	SubName: Full=Putative uncharacterized protein;	Vitis vinifera
1399	17	Chr11_17_NAU5505_00005	PUT-165a-Gossypium_hirsutum-533101081	94.37	142	8	0	15062	15203	889	748	7e-54	219	Q9STM3_ARATH	SubName: Full=Putative zinc finger protein; SubName: Full=Relative of early flowering 6;	Arabidopsis thaliana
1400	17	Chr11_17_NAU5505_00005	PUT-165a-Gossypium_hirsutum-533101081	90	160	15	1	16300	16458	511	352	5e-50	206	Q9STM3_ARATH	SubName: Full=Putative zinc finger protein; SubName: Full=Relative of early flowering 6;	Arabidopsis thaliana
1401	17	Chr11_17_NAU5505_00005	PUT-165a-Gossypium_hirsutum-533101081	91.3	115	10	0	15390	15504	749	635	1e-35	158	Q9STM3_ARATH	SubName: Full=Putative zinc finger protein; SubName: Full=Relative of early flowering 6;	Arabidopsis thaliana
1402	17	Chr11_17_NAU5505_00005	PUT-165a-Gossypium_hirsutum-19134	93.38	151	3	7	18335	18479	152	3	2e-53	217	B9ICS6_POPTR	SubName: Full=Predicted protein;	Populus trichocarpa
1403	17	Chr11_17_NAU5505_00005	PUT-165a-Gossypium_hirsutum-533101080	93.66	142	9	0	15062	15203	424	283	3e-52	213	Q9STM3_ARATH	SubName: Full=Putative zinc finger protein; SubName: Full=Relative of early flowering 6;	Arabidopsis thaliana
1404	17	Chr11_17_NAU5505_00005	PUT-165a-Gossypium_hirsutum-533101080	92.17	115	9	0	15390	15504	284	170	3e-37	163	Q9STM3_ARATH	SubName: Full=Putative zinc finger protein; SubName: Full=Relative of early flowering 6;	Arabidopsis thaliana
1405	17	Chr11_17_NAU5505_00005	PUT-165a-Gossypium_hirsutum-534101077	92.81	139	10	0	15065	15203	671	533	7e-49	202	B9HRB6_POPTR	SubName: Full=Predicted protein;	Populus trichocarpa
1406	17	Chr11_17_NAU5505_00005	PUT-165a-Gossypium_hirsutum-534101077	92.17	115	9	0	15390	15504	534	420	3e-37	163	B9HRB6_POPTR	SubName: Full=Predicted protein;	Populus trichocarpa
1407	17	Chr11_17_NAU5505_00005	PUT-165a-Gossypium_hirsutum-3621	97.3	111	3	0	72559	72669	112	2	5e-45	189	ROC2_ARATH	RecName: Full=29 kDa ribonucleoprotein, chloroplastic; AltName: Full=RNA-binding protein cp29; Flags: Precursor;	Arabidopsis thaliana
1408	17	Chr11_17_NAU5505_00005	PUT-165a-Gossypium_hirsutum-89334	95.88	97	3	1	7180	7275	272	176	5e-35	156	A5AY88_VITVI	SubName: Full=Putative uncharacterized protein;	Vitis vinifera
1409	18	Chr11_18_Gh300_00001	PUT-165a-Gossypium_hirsutum-88969	94.08	591	25	7	25592	26173	1098	509	0	889	A5AY88_VITVI	SubName: Full=Putative uncharacterized protein;	Vitis vinifera
1410	18	Chr11_18_Gh300_00001	PUT-165a-Gossypium_hirsutum-88969	98.26	172	1	2	26264	26434	508	338	9e-79	300	A5AY88_VITVI	SubName: Full=Putative uncharacterized protein;	Vitis vinifera
1411	18	Chr11_18_Gh300_00001	PUT-165a-Gossypium_hirsutum-88969	98.48	132	2	0	26516	26647	351	220	9e-59	233	A5AY88_VITVI	SubName: Full=Putative uncharacterized protein;	Vitis vinifera
1412	18	Chr11_18_Gh300_00001	PUT-165a-Gossypium_hirsutum-88969	100	125	0	0	27248	27372	149	25	3e-58	231	A5AY88_VITVI	SubName: Full=Putative uncharacterized protein;	Vitis vinifera
1413	18	Chr11_18_Gh300_00001	PUT-165a-Gossypium_hirsutum-88969	100	77	0	0	26854	26930	221	145	2e-31	143	A5AY88_VITVI	SubName: Full=Putative uncharacterized protein;	Vitis vinifera
1414	18	Chr11_18_Gh300_00001	PUT-165a-Gossypium_hirsutum-66245	97.08	343	10	0	22499	22841	409	67	1e-162	579	B9N4I8_POPTR	SubName: Full=Predicted protein;	Populus trichocarpa
1415	18	Chr11_18_Gh300_00001	PUT-165a-Gossypium_hirsutum-6535	100	294	0	0	26637	26930	20	313	4e-152	544	DEGP2_ARATH	RecName: Full=Protease Do-like 2, chloroplastic; EC=3.4.21.-; Flags: Precursor;	Arabidopsis thaliana
1416	18	Chr11_18_Gh300_00001	PUT-165a-Gossypium_hirsutum-6535	100	125	0	0	27248	27372	309	433	3e-58	231	DEGP2_ARATH	RecName: Full=Protease Do-like 2, chloroplastic; EC=3.4.21.-; Flags: Precursor;	Arabidopsis thaliana
1417	18	Chr11_18_Gh300_00001	PUT-165a-Gossypium_hirsutum-5062	98.26	172	1	2	26264	26434	453	283	9e-79	300	A5BWV5_VITVI	SubName: Full=Putative uncharacterized protein; Flags: Fragment;	Vitis vinifera
1418	18	Chr11_18_Gh300_00001	PUT-165a-Gossypium_hirsutum-5062	93.53	201	2	11	25973	26173	643	454	2e-75	289	A5BWV5_VITVI	SubName: Full=Putative uncharacterized protein; Flags: Fragment;	Vitis vinifera
1419	18	Chr11_18_Gh300_00001	PUT-165a-Gossypium_hirsutum-5062	100	132	0	0	26516	26647	296	165	4e-62	244	A5BWV5_VITVI	SubName: Full=Putative uncharacterized protein; Flags: Fragment;	Vitis vinifera
1420	18	Chr11_18_Gh300_00001	PUT-165a-Gossypium_hirsutum-5062	96.67	90	2	1	27248	27337	94	6	4e-33	148	A5BWV5_VITVI	SubName: Full=Putative uncharacterized protein; Flags: Fragment;	Vitis vinifera
1421	18	Chr11_18_Gh300_00001	PUT-165a-Gossypium_hirsutum-5062	100	77	0	0	26854	26930	166	90	2e-31	143	A5BWV5_VITVI	SubName: Full=Putative uncharacterized protein; Flags: Fragment;	Vitis vinifera
1422	18	Chr11_18_Gh300_00001	PUT-165a-Gossypium_hirsutum-22959	97.67	172	2	2	26264	26434	540	370	1e-77	296	B9IQ27_POPTR	SubName: Full=Predicted protein;	Populus trichocarpa
1423	18	Chr11_18_Gh300_00001	PUT-165a-Gossypium_hirsutum-22959	100	132	0	0	26516	26647	383	252	4e-62	244	B9IQ27_POPTR	SubName: Full=Predicted protein;	Populus trichocarpa
1424	18	Chr11_18_Gh300_00001	PUT-165a-Gossypium_hirsutum-22959	99.17	121	0	1	27248	27368	181	62	1e-53	217	B9IQ27_POPTR	SubName: Full=Predicted protein;	Populus trichocarpa
1425	18	Chr11_18_Gh300_00001	PUT-165a-Gossypium_hirsutum-22959	100	77	0	0	26854	26930	253	177	2e-31	143	B9IQ27_POPTR	SubName: Full=Predicted protein;	Populus trichocarpa
1426	18	Chr11_18_Gh300_00001	PUT-165a-Gossypium_hirsutum-41061	90.91	198	18	0	22642	22839	1	198	9e-69	267	C5XH21_SORBI	SubName: Full=Putative uncharacterized protein Sb03g044830;	Sorghum bicolor
1427	18	Chr11_18_Gh300_00001	PUT-165a-Gossypium_hirsutum-41061	94.81	135	7	0	22915	23049	198	332	4e-52	211	C5XH21_SORBI	SubName: Full=Putative uncharacterized protein Sb03g044830;	Sorghum bicolor
1428	18	Chr11_18_Gh300_00001	PUT-165a-Gossypium_hirsutum-41061	94.81	77	4	0	23539	23615	417	493	8e-25	121	C5XH21_SORBI	SubName: Full=Putative uncharacterized protein Sb03g044830;	Sorghum bicolor
1429	18	Chr11_18_Gh300_00001	PUT-165a-Gossypium_hirsutum-2620	99.23	130	1	0	12305	12434	143	14	3e-59	235	D3WBC9_9BORA	SubName: Full=RNA polymerase beta' subunit protein;	Ehretia acuminata
1430	18	Chr11_18_Gh300_00001	PUT-165a-Gossypium_hirsutum-60960	99.11	112	1	0	27248	27359	114	3	3e-49	202	Q06H31_ARAHY	SubName: Full=Translationally controlled tumor-like protein;	Arachis hypogaea
1431	18	Chr11_18_Gh300_00001	PUT-165a-Gossypium_hirsutum-60960	93.43	137	3	6	26517	26647	321	185	3e-48	198	Q06H31_ARAHY	SubName: Full=Translationally controlled tumor-like protein;	Arachis hypogaea
1432	18	Chr11_18_Gh300_00001	PUT-165a-Gossypium_hirsutum-60960	98.7	77	1	0	26854	26930	186	110	8e-30	137	Q06H31_ARAHY	SubName: Full=Translationally controlled tumor-like protein;	Arachis hypogaea
1433	18	Chr11_18_Gh300_00001	PUT-165a-Gossypium_hirsutum-53435	98.11	106	2	0	27248	27353	106	1	3e-44	185	A9P8I8_POPTR	SubName: Full=Putative uncharacterized protein;	Populus trichocarpa
1434	18	Chr11_18_Gh300_00001	PUT-165a-Gossypium_hirsutum-53435	94.81	77	4	0	26854	26930	178	102	8e-25	121	A9P8I8_POPTR	SubName: Full=Putative uncharacterized protein;	Populus trichocarpa
1435	18	Chr11_18_Gh300_00001	PUT-165a-Gossypium_hirsutum-11600	90.91	77	3	3	4184	4256	3	79	1e-18	100	B9GM48_POPTR	SubName: Full=Predicted protein;	Populus trichocarpa
1436	18	Chr11_18_Gh300_00002	PUT-165a-Gossypium_hirsutum-56008	93.15	467	14	5	15821	16270	1	466	0	669	B9GWS4_POPTR	SubName: Full=Predicted protein;	Populus trichocarpa
1437	18	Chr11_18_Gh300_00002	PUT-165a-Gossypium_hirsutum-59360	92.2	359	25	2	16586	16941	168	526	2e-140	505	B9MVA4_POPTR	SubName: Full=Predicted protein;	Populus trichocarpa
1438	18	Chr11_18_Gh300_00002	PUT-165a-Gossypium_hirsutum-13516	96.63	178	6	0	16245	16422	129	306	1e-77	296	Q8H182_ARATH	SubName: Full=Putative uncharacterized protein;	Arabidopsis thaliana
1439	18	Chr11_18_Gh300_00002	PUT-165a-Gossypium_hirsutum-13516	94.16	137	6	2	15815	15949	1	137	5e-51	207	Q8H182_ARATH	SubName: Full=Putative uncharacterized protein;	Arabidopsis thaliana
1440	18	Chr11_18_Gh300_00002	PUT-165a-Gossypium_hirsutum-34072	96.07	178	7	0	16245	16422	98	275	5e-76	291	C5YZA7_SORBI	SubName: Full=Putative uncharacterized protein Sb09g022670;	Sorghum bicolor
1441	18	Chr11_18_Gh300_00002	PUT-165a-Gossypium_hirsutum-34072	93	100	3	4	15851	15949	10	106	1e-31	143	C5YZA7_SORBI	SubName: Full=Putative uncharacterized protein Sb09g022670;	Sorghum bicolor
1442	18	Chr11_18_Gh300_00002	PUT-165a-Gossypium_hirsutum-83047	90.91	121	7	1	15820	15940	40	156	1e-36	159	A5AY88_VITVI	SubName: Full=Putative uncharacterized protein;	Vitis vinifera
1443	18	Chr11_18_Gh300_00002	PUT-165a-Gossypium_hirsutum-93124	90.29	103	10	0	10873	10975	469	571	2e-29	135	A5AY88_VITVI	SubName: Full=Putative uncharacterized protein;	Vitis vinifera
1444	18	Chr11_18_Gh300_00002	PUT-165a-Gossypium_hirsutum-82101075	91.86	86	1	3	15793	15878	13	92	3e-23	115	A5AY88_VITVI	SubName: Full=Putative uncharacterized protein;	Vitis vinifera
1445	18	Chr11_18_Gh300_00002	PUT-165a-Gossypium_hirsutum-74877	90.41	73	7	0	16418	16490	177	249	1e-17	97.1	B9H916_POPTR	SubName: Full=At1g76010/T4O12_22;	Arabidopsis thaliana
1446	18	Chr11_18_Gh300_00004	PUT-165a-Gossypium_hirsutum-77229	96.88	898	21	6	9976	10869	117	1011	0	1496	B9RFA8_RICCO	SubName: Full=Rubber elongation factor protein, putative;	Ricinus communis
1447	18	Chr11_18_Gh300_00004	PUT-165a-Gossypium_hirsutum-77229	94.96	119	5	1	9714	9832	1	118	2e-44	185	B9RFA8_RICCO	SubName: Full=Rubber elongation factor protein, putative;	Ricinus communis
1448	18	Chr11_18_Gh300_00004	PUT-165a-Gossypium_hirsutum-77231	100	654	0	0	10643	11296	350	1003	0	1208	B9RFA8_RICCO	SubName: Full=Rubber elongation factor protein, putative;	Ricinus communis
1449	18	Chr11_18_Gh300_00004	PUT-165a-Gossypium_hirsutum-77231	100	231	0	0	9976	10206	123	353	3e-117	427	B9RFA8_RICCO	SubName: Full=Rubber elongation factor protein, putative;	Ricinus communis
1450	18	Chr11_18_Gh300_00004	PUT-165a-Gossypium_hirsutum-77231	100	124	0	0	9709	9832	1	124	8e-58	230	B9RFA8_RICCO	SubName: Full=Rubber elongation factor protein, putative;	Ricinus communis
1451	18	Chr11_18_Gh300_00004	PUT-165a-Gossypium_hirsutum-77230	96.68	663	10	12	10643	11294	553	1214	0	1092	B9RFA8_RICCO	SubName: Full=Rubber elongation factor protein, putative;	Ricinus communis
1452	18	Chr11_18_Gh300_00004	PUT-165a-Gossypium_hirsutum-77230	99.69	327	1	0	9506	9832	1	327	5e-169	599	B9RFA8_RICCO	SubName: Full=Rubber elongation factor protein, putative;	Ricinus communis
1453	18	Chr11_18_Gh300_00004	PUT-165a-Gossypium_hirsutum-77230	100	231	0	0	9976	10206	326	556	3e-117	427	B9RFA8_RICCO	SubName: Full=Rubber elongation factor protein, putative;	Ricinus communis
1454	18	Chr11_18_Gh300_00004	PUT-165a-Gossypium_hirsutum-77232	96.92	650	16	2	10643	11288	395	1044	0	1086	B9I7I6_POPTR	SubName: Full=Predicted protein;	Populus trichocarpa
1455	18	Chr11_18_Gh300_00004	PUT-165a-Gossypium_hirsutum-77232	98.7	231	3	0	9976	10206	168	398	3e-112	411	B9I7I6_POPTR	SubName: Full=Predicted protein;	Populus trichocarpa
1456	18	Chr11_18_Gh300_00004	PUT-165a-Gossypium_hirsutum-77232	95.56	135	5	1	9698	9832	36	169	2e-53	215	B9I7I6_POPTR	SubName: Full=Predicted protein;	Populus trichocarpa
1457	18	Chr11_18_Gh300_00004	PUT-165a-Gossypium_hirsutum-77406	96.42	643	19	2	10643	11282	352	993	0	1057	B9I7I6_POPTR	SubName: Full=Predicted protein;	Populus trichocarpa
1458	18	Chr11_18_Gh300_00004	PUT-165a-Gossypium_hirsutum-77406	98.7	231	3	0	9976	10206	125	355	3e-112	411	B9I7I6_POPTR	SubName: Full=Predicted protein;	Populus trichocarpa
1459	18	Chr11_18_Gh300_00004	PUT-165a-Gossypium_hirsutum-77406	94.31	123	6	1	9710	9832	5	126	5e-45	187	B9I7I6_POPTR	SubName: Full=Predicted protein;	Populus trichocarpa
1460	18	Chr11_18_Gh300_00004	PUT-165a-Gossypium_hirsutum-77408	95.72	631	9	18	9976	10605	115	728	0	1000	B9RFA8_RICCO	SubName: Full=Rubber elongation factor protein, putative;	Ricinus communis
1461	18	Chr11_18_Gh300_00004	PUT-165a-Gossypium_hirsutum-77408	96.61	118	2	2	9715	9832	1	116	3e-47	195	B9RFA8_RICCO	SubName: Full=Rubber elongation factor protein, putative;	Ricinus communis
1462	18	Chr11_18_Gh300_00004	PUT-165a-Gossypium_hirsutum-77412	96.88	576	15	3	10643	11215	88	663	0	961	B9I7I6_POPTR	SubName: Full=Predicted protein;	Populus trichocarpa
1463	18	Chr11_18_Gh300_00004	PUT-165a-Gossypium_hirsutum-77412	98.91	92	0	1	10115	10206	1	91	8e-38	163	B9I7I6_POPTR	SubName: Full=Predicted protein;	Populus trichocarpa
1464	18	Chr11_18_Gh300_00004	PUT-165a-Gossypium_hirsutum-77407	97.45	549	7	6	10776	11317	550	2	0	935	Y3550_ARATH	RecName: Full=REF/SRPP-like protein At3g05500;	Arabidopsis thaliana
1465	18	Chr11_18_Gh300_00004	PUT-165a-Gossypium_hirsutum-77405	92.63	651	29	16	10651	11296	9	645	0	918	A9PAR3_POPTR	SubName: Full=Predicted protein; SubName: Full=Putative uncharacterized protein;	Populus trichocarpa
1466	18	Chr11_18_Gh300_00004	PUT-165a-Gossypium_hirsutum-87742	100	495	0	0	17347	17841	139	633	0	915	A5AY88_VITVI	SubName: Full=Putative uncharacterized protein;	Vitis vinifera
1467	18	Chr11_18_Gh300_00004	PUT-165a-Gossypium_hirsutum-87742	100	81	0	0	16796	16876	25	105	6e-34	150	A5AY88_VITVI	SubName: Full=Putative uncharacterized protein;	Vitis vinifera
1468	18	Chr11_18_Gh300_00004	PUT-165a-Gossypium_hirsutum-87742	92.73	55	2	2	16951	17004	103	156	3e-12	78.7	A5AY88_VITVI	SubName: Full=Putative uncharacterized protein;	Vitis vinifera
1469	18	Chr11_18_Gh300_00004	PUT-165a-Gossypium_hirsutum-65525	95.26	548	14	12	10781	11317	548	2	0	867	A5B0Z6_VITVI	SubName: Full=Putative uncharacterized protein;	Vitis vinifera
1470	18	Chr11_18_Gh300_00004	PUT-165a-Gossypium_hirsutum-77413	90.61	660	44	17	10643	11285	353	1011	0	859	B9RFA8_RICCO	SubName: Full=Rubber elongation factor protein, putative;	Ricinus communis
1471	18	Chr11_18_Gh300_00004	PUT-165a-Gossypium_hirsutum-77413	100	231	0	0	9976	10206	126	356	3e-117	427	B9RFA8_RICCO	SubName: Full=Rubber elongation factor protein, putative;	Ricinus communis
1472	18	Chr11_18_Gh300_00004	PUT-165a-Gossypium_hirsutum-77413	99.19	123	1	0	9710	9832	5	127	1e-55	222	B9RFA8_RICCO	SubName: Full=Rubber elongation factor protein, putative;	Ricinus communis
1473	18	Chr11_18_Gh300_00004	PUT-165a-Gossypium_hirsutum-87811	97.22	503	13	1	17347	17848	120	622	0	854	A5AY88_VITVI	SubName: Full=Putative uncharacterized protein;	Vitis vinifera
1474	18	Chr11_18_Gh300_00004	PUT-165a-Gossypium_hirsutum-87811	100	84	0	0	16793	16876	3	86	1e-35	156	A5AY88_VITVI	SubName: Full=Putative uncharacterized protein;	Vitis vinifera
1475	18	Chr11_18_Gh300_00004	PUT-165a-Gossypium_hirsutum-87811	92.73	55	2	2	16951	17004	84	137	3e-12	78.7	A5AY88_VITVI	SubName: Full=Putative uncharacterized protein;	Vitis vinifera
1476	18	Chr11_18_Gh300_00004	PUT-165a-Gossypium_hirsutum-87740	96.41	474	11	6	17347	17815	650	1122	0	778	A5AY88_VITVI	SubName: Full=Putative uncharacterized protein;	Vitis vinifera
1477	18	Chr11_18_Gh300_00004	PUT-165a-Gossypium_hirsutum-87740	98.12	213	2	2	16793	17004	456	667	4e-100	370	A5AY88_VITVI	SubName: Full=Putative uncharacterized protein;	Vitis vinifera
1478	18	Chr11_18_Gh300_00004	PUT-165a-Gossypium_hirsutum-87740	99.4	167	1	0	15770	15936	140	306	5e-80	303	A5AY88_VITVI	SubName: Full=Putative uncharacterized protein;	Vitis vinifera
1479	18	Chr11_18_Gh300_00004	PUT-165a-Gossypium_hirsutum-87740	100	82	0	0	16094	16175	306	387	2e-34	152	A5AY88_VITVI	SubName: Full=Putative uncharacterized protein;	Vitis vinifera
1480	18	Chr11_18_Gh300_00004	PUT-165a-Gossypium_hirsutum-87740	100	81	0	0	16378	16458	383	463	6e-34	150	A5AY88_VITVI	SubName: Full=Putative uncharacterized protein;	Vitis vinifera
1481	18	Chr11_18_Gh300_00004	PUT-165a-Gossypium_hirsutum-87740	98.77	81	0	1	14499	14578	9	89	1e-31	143	A5AY88_VITVI	SubName: Full=Putative uncharacterized protein;	Vitis vinifera
1482	18	Chr11_18_Gh300_00004	PUT-165a-Gossypium_hirsutum-87740	100	59	0	0	14795	14853	86	144	1e-21	110	A5AY88_VITVI	SubName: Full=Putative uncharacterized protein;	Vitis vinifera
1483	18	Chr11_18_Gh300_00004	PUT-165a-Gossypium_hirsutum-87741	96.77	464	15	0	17347	17810	910	1373	0	774	A5AY88_VITVI	SubName: Full=Putative uncharacterized protein;	Vitis vinifera
1484	18	Chr11_18_Gh300_00004	PUT-165a-Gossypium_hirsutum-87741	98.61	216	1	2	13349	13564	1	214	2e-103	381	A5AY88_VITVI	SubName: Full=Putative uncharacterized protein;	Vitis vinifera
1485	18	Chr11_18_Gh300_00004	PUT-165a-Gossypium_hirsutum-87741	95.81	167	7	0	15770	15936	477	643	5e-70	270	A5AY88_VITVI	SubName: Full=Putative uncharacterized protein;	Vitis vinifera
1486	18	Chr11_18_Gh300_00004	PUT-165a-Gossypium_hirsutum-87741	100	120	0	0	13770	13889	209	328	1e-55	222	A5AY88_VITVI	SubName: Full=Putative uncharacterized protein;	Vitis vinifera
1487	18	Chr11_18_Gh300_00004	PUT-165a-Gossypium_hirsutum-87741	96.74	92	3	0	14489	14580	327	418	5e-35	154	A5AY88_VITVI	SubName: Full=Putative uncharacterized protein;	Vitis vinifera
1488	18	Chr11_18_Gh300_00004	PUT-165a-Gossypium_hirsutum-87741	100	81	0	0	16378	16458	720	800	6e-34	150	A5AY88_VITVI	SubName: Full=Putative uncharacterized protein;	Vitis vinifera
1489	18	Chr11_18_Gh300_00004	PUT-165a-Gossypium_hirsutum-87741	98.78	82	1	0	16094	16175	643	724	8e-33	147	A5AY88_VITVI	SubName: Full=Putative uncharacterized protein;	Vitis vinifera
1490	18	Chr11_18_Gh300_00004	PUT-165a-Gossypium_hirsutum-87741	97.62	84	2	0	16793	16876	793	876	3e-32	145	A5AY88_VITVI	SubName: Full=Putative uncharacterized protein;	Vitis vinifera
1491	18	Chr11_18_Gh300_00004	PUT-165a-Gossypium_hirsutum-87741	98.53	68	1	0	14786	14853	414	481	5e-25	121	A5AY88_VITVI	SubName: Full=Putative uncharacterized protein;	Vitis vinifera
1492	18	Chr11_18_Gh300_00004	PUT-165a-Gossypium_hirsutum-47210	99.45	361	2	0	10936	11296	75	435	0	660	A9PAR3_POPTR	SubName: Full=Predicted protein; SubName: Full=Putative uncharacterized protein;	Populus trichocarpa
1493	18	Chr11_18_Gh300_00004	PUT-165a-Gossypium_hirsutum-94343	93.8	387	8	14	10643	11013	272	658	1e-159	568	A5AY88_VITVI	SubName: Full=Putative uncharacterized protein;	Vitis vinifera
1494	18	Chr11_18_Gh300_00004	PUT-165a-Gossypium_hirsutum-94343	97.48	159	3	1	9989	10146	9	167	5e-70	270	A5AY88_VITVI	SubName: Full=Putative uncharacterized protein;	Vitis vinifera
1495	18	Chr11_18_Gh300_00004	PUT-165a-Gossypium_hirsutum-77409	97.1	310	9	0	10905	11214	1	310	3e-146	523	C9E7B4_MORAL	SubName: Full=Rubber elongation factor;	Morus alba
1496	18	Chr11_18_Gh300_00004	PUT-165a-Gossypium_hirsutum-87744	98.95	285	2	1	13280	13564	8	291	9e-142	508	A5AY88_VITVI	SubName: Full=Putative uncharacterized protein;	Vitis vinifera
1497	18	Chr11_18_Gh300_00004	PUT-165a-Gossypium_hirsutum-87744	99.4	167	1	0	15770	15936	554	720	5e-80	303	A5AY88_VITVI	SubName: Full=Putative uncharacterized protein;	Vitis vinifera
1498	18	Chr11_18_Gh300_00004	PUT-165a-Gossypium_hirsutum-87744	100	120	0	0	13770	13889	286	405	1e-55	222	A5AY88_VITVI	SubName: Full=Putative uncharacterized protein;	Vitis vinifera
1499	18	Chr11_18_Gh300_00004	PUT-165a-Gossypium_hirsutum-87744	100	92	0	0	14489	14580	404	495	5e-40	171	A5AY88_VITVI	SubName: Full=Putative uncharacterized protein;	Vitis vinifera
1500	18	Chr11_18_Gh300_00004	PUT-165a-Gossypium_hirsutum-87744	100	84	0	0	16793	16876	870	953	1e-35	156	A5AY88_VITVI	SubName: Full=Putative uncharacterized protein;	Vitis vinifera
1501	18	Chr11_18_Gh300_00004	PUT-165a-Gossypium_hirsutum-87744	100	82	0	0	16094	16175	720	801	2e-34	152	A5AY88_VITVI	SubName: Full=Putative uncharacterized protein;	Vitis vinifera
1502	18	Chr11_18_Gh300_00004	PUT-165a-Gossypium_hirsutum-87744	100	81	0	0	16378	16458	797	877	6e-34	150	A5AY88_VITVI	SubName: Full=Putative uncharacterized protein;	Vitis vinifera
1503	18	Chr11_18_Gh300_00004	PUT-165a-Gossypium_hirsutum-87744	100	68	0	0	14786	14853	491	558	1e-26	126	A5AY88_VITVI	SubName: Full=Putative uncharacterized protein;	Vitis vinifera
1504	18	Chr11_18_Gh300_00004	PUT-165a-Gossypium_hirsutum-5907	94.16	308	14	2	11017	11320	44	351	6e-129	466	B9IMK6_POPTR	SubName: Full=Predicted protein;	Populus trichocarpa
1505	18	Chr11_18_Gh300_00004	PUT-165a-Gossypium_hirsutum-77410	96.4	278	9	1	10643	10919	345	622	3e-127	460	B9RFA8_RICCO	SubName: Full=Rubber elongation factor protein, putative;	Ricinus communis
1506	18	Chr11_18_Gh300_00004	PUT-165a-Gossypium_hirsutum-77410	99.57	231	1	0	9976	10206	118	348	3e-116	424	B9RFA8_RICCO	SubName: Full=Rubber elongation factor protein, putative;	Ricinus communis
1507	18	Chr11_18_Gh300_00004	PUT-165a-Gossypium_hirsutum-77410	99.17	120	0	1	9713	9832	1	119	2e-53	215	B9RFA8_RICCO	SubName: Full=Rubber elongation factor protein, putative;	Ricinus communis
1508	18	Chr11_18_Gh300_00004	PUT-165a-Gossypium_hirsutum-1295	91.33	323	24	2	10895	11213	1	323	1e-120	438	B9GS59_POPTR	SubName: Full=Predicted protein;	Populus trichocarpa
1509	18	Chr11_18_Gh300_00004	PUT-165a-Gossypium_hirsutum-58564	93.49	292	19	0	15645	15936	3	294	2e-119	435	B9I7I3_POPTR	SubName: Full=Predicted protein;	Populus trichocarpa
1510	18	Chr11_18_Gh300_00004	PUT-165a-Gossypium_hirsutum-58564	100	81	0	0	16378	16458	371	451	6e-34	150	B9I7I3_POPTR	SubName: Full=Predicted protein;	Populus trichocarpa
1511	18	Chr11_18_Gh300_00004	PUT-165a-Gossypium_hirsutum-58564	98.78	82	1	0	16094	16175	294	375	8e-33	147	B9I7I3_POPTR	SubName: Full=Predicted protein;	Populus trichocarpa
1512	18	Chr11_18_Gh300_00004	PUT-165a-Gossypium_hirsutum-58564	97.62	84	2	0	16793	16876	444	527	3e-32	145	B9I7I3_POPTR	SubName: Full=Predicted protein;	Populus trichocarpa
1513	18	Chr11_18_Gh300_00004	PUT-165a-Gossypium_hirsutum-81654	99.57	231	1	0	9976	10206	180	410	3e-116	424	A5AY88_VITVI	SubName: Full=Putative uncharacterized protein;	Vitis vinifera
1514	18	Chr11_18_Gh300_00004	PUT-165a-Gossypium_hirsutum-81654	97.1	69	2	0	9764	9832	113	181	2e-24	119	A5AY88_VITVI	SubName: Full=Putative uncharacterized protein;	Vitis vinifera
1515	18	Chr11_18_Gh300_00004	PUT-165a-Gossypium_hirsutum-10974	94.22	277	13	1	11009	11282	23	299	4e-115	420	B9GRP8_POPTR	SubName: Full=Predicted protein;	Populus trichocarpa
1516	18	Chr11_18_Gh300_00004	PUT-165a-Gossypium_hirsutum-64221	91.53	295	22	3	15645	15936	5	299	4e-110	403	C6TC60_SOYBN	SubName: Full=Putative uncharacterized protein;	Glycine max
1517	18	Chr11_18_Gh300_00004	PUT-165a-Gossypium_hirsutum-64221	93.75	80	4	1	16094	16172	299	378	2e-24	119	C6TC60_SOYBN	SubName: Full=Putative uncharacterized protein;	Glycine max
1518	18	Chr11_18_Gh300_00004	PUT-165a-Gossypium_hirsutum-77411	97.36	227	4	2	9976	10200	115	341	2e-104	385	A5B0Z6_VITVI	SubName: Full=Putative uncharacterized protein;	Vitis vinifera
1519	18	Chr11_18_Gh300_00004	PUT-165a-Gossypium_hirsutum-77411	94.87	117	5	1	9716	9832	1	116	2e-43	182	A5B0Z6_VITVI	SubName: Full=Putative uncharacterized protein;	Vitis vinifera
1520	18	Chr11_18_Gh300_00004	PUT-165a-Gossypium_hirsutum-98571	96.54	231	8	0	835	1065	493	263	6e-104	383	A5AY88_VITVI	SubName: Full=Putative uncharacterized protein;	Vitis vinifera
1521	18	Chr11_18_Gh300_00004	PUT-165a-Gossypium_hirsutum-87810	96.92	227	5	1	13338	13564	9	233	7e-103	379	A5AY88_VITVI	SubName: Full=Putative uncharacterized protein;	Vitis vinifera
1522	18	Chr11_18_Gh300_00004	PUT-165a-Gossypium_hirsutum-87810	100	120	0	0	13770	13889	228	347	1e-55	222	A5AY88_VITVI	SubName: Full=Putative uncharacterized protein;	Vitis vinifera
1523	18	Chr11_18_Gh300_00004	PUT-165a-Gossypium_hirsutum-87810	97.83	92	2	0	14489	14580	346	437	1e-36	159	A5AY88_VITVI	SubName: Full=Putative uncharacterized protein;	Vitis vinifera
1524	18	Chr11_18_Gh300_00004	PUT-165a-Gossypium_hirsutum-87810	100	68	0	0	14786	14853	433	500	1e-26	126	A5AY88_VITVI	SubName: Full=Putative uncharacterized protein;	Vitis vinifera
1525	18	Chr11_18_Gh300_00004	PUT-165a-Gossypium_hirsutum-87743	94.89	235	5	4	13336	13564	1	234	3e-97	361	A5AY88_VITVI	SubName: Full=Putative uncharacterized protein;	Vitis vinifera
1526	18	Chr11_18_Gh300_00004	PUT-165a-Gossypium_hirsutum-87743	96.41	167	6	0	15770	15936	497	663	1e-71	276	A5AY88_VITVI	SubName: Full=Putative uncharacterized protein;	Vitis vinifera
1527	18	Chr11_18_Gh300_00004	PUT-165a-Gossypium_hirsutum-87743	99.17	120	1	0	13770	13889	229	348	6e-54	217	A5AY88_VITVI	SubName: Full=Putative uncharacterized protein;	Vitis vinifera
1528	18	Chr11_18_Gh300_00004	PUT-165a-Gossypium_hirsutum-87743	98.91	92	1	0	14489	14580	347	438	2e-38	165	A5AY88_VITVI	SubName: Full=Putative uncharacterized protein;	Vitis vinifera
1529	18	Chr11_18_Gh300_00004	PUT-165a-Gossypium_hirsutum-87743	100	81	0	0	16378	16458	740	820	6e-34	150	A5AY88_VITVI	SubName: Full=Putative uncharacterized protein;	Vitis vinifera
1530	18	Chr11_18_Gh300_00004	PUT-165a-Gossypium_hirsutum-87743	98.78	82	1	0	16094	16175	663	744	8e-33	147	A5AY88_VITVI	SubName: Full=Putative uncharacterized protein;	Vitis vinifera
1531	18	Chr11_18_Gh300_00004	PUT-165a-Gossypium_hirsutum-87743	95.24	84	4	0	16793	16876	813	896	6e-29	134	A5AY88_VITVI	SubName: Full=Putative uncharacterized protein;	Vitis vinifera
1532	18	Chr11_18_Gh300_00004	PUT-165a-Gossypium_hirsutum-87743	98.53	68	1	0	14786	14853	434	501	5e-25	121	A5AY88_VITVI	SubName: Full=Putative uncharacterized protein;	Vitis vinifera
1533	18	Chr11_18_Gh300_00004	PUT-165a-Gossypium_hirsutum-87533	95.18	228	11	0	838	1065	739	512	3e-97	361	A5AY88_VITVI	SubName: Full=Putative uncharacterized protein;	Vitis vinifera
1534	18	Chr11_18_Gh300_00004	PUT-165a-Gossypium_hirsutum-87533	96.67	90	3	0	1864	1953	513	424	6e-34	150	A5AY88_VITVI	SubName: Full=Putative uncharacterized protein;	Vitis vinifera
1535	18	Chr11_18_Gh300_00004	PUT-165a-Gossypium_hirsutum-3797	93.22	236	16	0	830	1065	662	427	2e-93	348	Q9C5Z3_ARATH	SubName: Full=Eukaryotic initiation factor 3E subunit; SubName: Full=Putative translation initiation factor 3;	Arabidopsis thaliana
1536	18	Chr11_18_Gh300_00004	PUT-165a-Gossypium_hirsutum-5770	97.47	198	5	0	868	1065	462	265	1e-90	339	B9T5Z4_RICCO	SubName: Full=Sulfate transporter, putative;	Ricinus communis
1537	18	Chr11_18_Gh300_00004	PUT-165a-Gossypium_hirsutum-3741	93.67	221	14	0	845	1065	694	474	2e-88	331	B9GUH4_POPTR	SubName: Full=Predicted protein;	Populus trichocarpa
1538	18	Chr11_18_Gh300_00004	PUT-165a-Gossypium_hirsutum-81828	92.61	230	16	1	9976	10205	46	274	8e-88	329	A5AY88_VITVI	SubName: Full=Putative uncharacterized protein;	Vitis vinifera
1539	18	Chr11_18_Gh300_00004	PUT-165a-Gossypium_hirsutum-81828	91.48	176	14	1	10643	10817	272	447	4e-61	241	A5AY88_VITVI	SubName: Full=Putative uncharacterized protein;	Vitis vinifera
1540	18	Chr11_18_Gh300_00004	PUT-165a-Gossypium_hirsutum-87812	99.4	167	1	0	15770	15936	381	547	5e-80	303	A5AY88_VITVI	SubName: Full=Putative uncharacterized protein;	Vitis vinifera
1541	18	Chr11_18_Gh300_00004	PUT-165a-Gossypium_hirsutum-87812	100	120	0	0	13770	13889	113	232	1e-55	222	A5AY88_VITVI	SubName: Full=Putative uncharacterized protein;	Vitis vinifera
1542	18	Chr11_18_Gh300_00004	PUT-165a-Gossypium_hirsutum-87812	99.09	110	1	0	13455	13564	9	118	2e-48	198	A5AY88_VITVI	SubName: Full=Putative uncharacterized protein;	Vitis vinifera
1543	18	Chr11_18_Gh300_00004	PUT-165a-Gossypium_hirsutum-87812	100	92	0	0	14489	14580	231	322	5e-40	171	A5AY88_VITVI	SubName: Full=Putative uncharacterized protein;	Vitis vinifera
1544	18	Chr11_18_Gh300_00004	PUT-165a-Gossypium_hirsutum-87812	98.78	82	1	0	16094	16175	547	628	2e-33	148	A5AY88_VITVI	SubName: Full=Putative uncharacterized protein;	Vitis vinifera
1545	18	Chr11_18_Gh300_00004	PUT-165a-Gossypium_hirsutum-87812	100	68	0	0	14786	14853	318	385	1e-26	126	A5AY88_VITVI	SubName: Full=Putative uncharacterized protein;	Vitis vinifera
1546	18	Chr11_18_Gh300_00004	PUT-165a-Gossypium_hirsutum-87812	94.81	77	2	2	16378	16454	624	698	2e-24	119	A5AY88_VITVI	SubName: Full=Putative uncharacterized protein;	Vitis vinifera
1547	18	Chr11_18_Gh300_00004	PUT-165a-Gossypium_hirsutum-93081	90	200	6	11	13366	13559	28	219	8e-63	246	A5AY88_VITVI	SubName: Full=Putative uncharacterized protein;	Vitis vinifera
1548	18	Chr11_18_Gh300_00004	PUT-165a-Gossypium_hirsutum-93124	92.31	130	10	0	4076	4205	598	469	2e-44	185	A5AY88_VITVI	SubName: Full=Putative uncharacterized protein;	Vitis vinifera
1549	18	Chr11_18_Gh300_00004	PUT-165a-Gossypium_hirsutum-93124	90.77	130	12	0	1557	1686	598	469	4e-41	174	A5AY88_VITVI	SubName: Full=Putative uncharacterized protein;	Vitis vinifera
1550	18	Chr11_18_Gh300_00004	PUT-165a-Gossypium_hirsutum-23862	97.98	99	2	0	10108	10206	28	126	1e-41	176	Q84LL7_BETVU	SubName: Full=Salt tolerance protein 6;	Beta vulgaris
1551	18	Chr11_18_Gh300_00004	PUT-165a-Gossypium_hirsutum-56394	97.98	99	1	1	10108	10205	37	135	5e-40	171	Y3550_ARATH	RecName: Full=REF/SRPP-like protein At3g05500;	Arabidopsis thaliana
1552	18	Chr11_18_Gh300_00004	PUT-165a-Gossypium_hirsutum-76103	95.6	91	4	0	14489	14579	374	464	8e-33	147	B9I7I3_POPTR	SubName: Full=Predicted protein;	Populus trichocarpa
1553	18	Chr11_18_Gh300_00004	PUT-165a-Gossypium_hirsutum-82748	94.51	91	5	0	1864	1954	251	161	4e-31	141	A5AY88_VITVI	SubName: Full=Putative uncharacterized protein;	Vitis vinifera
1554	18	Chr11_18_Gh300_00004	PUT-165a-Gossypium_hirsutum-82748	95.45	66	3	0	1000	1065	315	250	1e-20	106	A5AY88_VITVI	SubName: Full=Putative uncharacterized protein;	Vitis vinifera
1555	18	Chr11_18_Gh300_00004	PUT-165a-Gossypium_hirsutum-32547	93.41	91	5	1	1864	1953	229	319	6e-29	134	B9N191_POPTR	RecName: Full=Beta-galactosidase; EC=3.2.1.23;	Populus trichocarpa
1556	18	Chr11_18_Gh300_00004	PUT-165a-Gossypium_hirsutum-76157	98.15	54	1	0	14526	14579	1	54	3e-17	95.3	B9N4I7_POPTR	SubName: Full=Putative uncharacterized protein;	Vitis vinifera
1557	18	Chr11_18_Gh300_00005	PUT-165a-Gossypium_hirsutum-26375	98.71	541	3	4	89	627	9	547	0	957	C0PBY2_MAIZE	SubName: Full=Putative uncharacterized protein;	Zea mays
1558	19	Chr11_19_NAU4962_00001	PUT-165a-Gossypium_hirsutum-42722	94.29	105	4	2	213	315	1	105	5e-38	159	B9I5V7_POPTR	SubName: Full=Predicted protein;	Populus trichocarpa
1559	19	Chr11_19_NAU4962_00002	PUT-165a-Gossypium_hirsutum-98930	93.86	114	7	0	4	117	491	604	4e-42	172	A5AY88_VITVI	SubName: Full=Putative uncharacterized protein;	Vitis vinifera
1560	19	Chr11_19_NAU4962_00002	PUT-165a-Gossypium_hirsutum-1120	97.94	97	2	0	1	97	184	280	6e-41	169	B9GM48_POPTR	SubName: Full=Predicted protein;	Populus trichocarpa
1561	19	Chr11_19_NAU4962_00002	PUT-165a-Gossypium_hirsutum-88143	94.44	72	4	0	4	75	399	470	1e-23	111	A5AY88_VITVI	SubName: Full=Putative uncharacterized protein;	Vitis vinifera
1562	19	Chr11_19_NAU4962_00003	PUT-165a-Gossypium_hirsutum-35709	98.84	173	2	0	365	537	235	63	4e-82	309	B9GQP4_POPTR	SubName: Full=Predicted protein;	Populus trichocarpa
1563	19	Chr11_19_NAU4962_00004	PUT-165a-Gossypium_hirsutum-144101079	96.86	861	14	13	2233	3081	864	5	0	1428	Q5K4L4_TOBAC	SubName: Full=Villin 2; Flags: Fragment;	Nicotiana tabacum
1564	19	Chr11_19_NAU4962_00004	PUT-165a-Gossypium_hirsutum-424101080	95.55	742	33	0	2536	3277	1	742	0	1188	A9PI91_POPTR	SubName: Full=Putative uncharacterized protein;	Populus trichocarpa
1565	19	Chr11_19_NAU4962_00004	PUT-165a-Gossypium_hirsutum-62024	94.7	773	26	15	562	1319	781	9	0	1186	Q6AUC7_ORYSJ	SubName: Full=Putative polyprotein;	Oryza sativa subsp. japonica
1566	19	Chr11_19_NAU4962_00004	PUT-165a-Gossypium_hirsutum-424101081	99.01	608	6	0	2452	3059	1	608	0	1090	A9PI91_POPTR	SubName: Full=Putative uncharacterized protein;	Populus trichocarpa
1567	19	Chr11_19_NAU4962_00004	PUT-165a-Gossypium_hirsutum-95695	98.2	555	10	0	17670	18224	356	910	0	970	A5AY88_VITVI	SubName: Full=Putative uncharacterized protein;	Vitis vinifera
1568	19	Chr11_19_NAU4962_00004	PUT-165a-Gossypium_hirsutum-95695	99.35	153	1	0	17440	17592	204	356	4e-72	278	A5AY88_VITVI	SubName: Full=Putative uncharacterized protein;	Vitis vinifera
1569	19	Chr11_19_NAU4962_00004	PUT-165a-Gossypium_hirsutum-95695	97.81	137	2	1	17106	17241	67	203	2e-59	235	A5AY88_VITVI	SubName: Full=Putative uncharacterized protein;	Vitis vinifera
1570	19	Chr11_19_NAU4962_00004	PUT-165a-Gossypium_hirsutum-99802	98.49	464	7	0	17129	17592	4	467	0	819	A5AY88_VITVI	SubName: Full=Putative uncharacterized protein;	Vitis vinifera
1571	19	Chr11_19_NAU4962_00004	PUT-165a-Gossypium_hirsutum-99802	99.2	249	1	1	17877	18124	590	838	3e-123	448	A5AY88_VITVI	SubName: Full=Putative uncharacterized protein;	Vitis vinifera
1572	19	Chr11_19_NAU4962_00004	PUT-165a-Gossypium_hirsutum-99802	99.21	127	1	0	17670	17796	467	593	1e-57	230	A5AY88_VITVI	SubName: Full=Putative uncharacterized protein;	Vitis vinifera
1573	19	Chr11_19_NAU4962_00004	PUT-165a-Gossypium_hirsutum-74081	97.96	442	8	1	692	1132	449	8	0	765	C6TAB8_SOYBN	SubName: Full=Putative uncharacterized protein;	Glycine max
1574	19	Chr11_19_NAU4962_00004	PUT-165a-Gossypium_hirsutum-74081	98.8	249	3	0	884	1132	697	449	3e-122	444	C6TAB8_SOYBN	SubName: Full=Putative uncharacterized protein;	Glycine max
1575	19	Chr11_19_NAU4962_00004	PUT-165a-Gossypium_hirsutum-424101078	97.95	341	7	0	1	341	360	20	1e-166	592	A9PI91_POPTR	SubName: Full=Putative uncharacterized protein;	Populus trichocarpa
1576	19	Chr11_19_NAU4962_00004	PUT-165a-Gossypium_hirsutum-424101078	98.5	334	3	2	2935	3267	635	303	1e-165	588	A9PI91_POPTR	SubName: Full=Putative uncharacterized protein;	Populus trichocarpa
1577	19	Chr11_19_NAU4962_00004	PUT-165a-Gossypium_hirsutum-7907	97.14	280	6	2	2830	3108	420	698	2e-130	472	A5AZX3_VITVI	SubName: Full=Putative uncharacterized protein;	Vitis vinifera
1578	19	Chr11_19_NAU4962_00004	PUT-165a-Gossypium_hirsutum-28291	97.17	247	5	1	19080	19326	215	459	7e-114	416	B9HJB6_POPTR	SubName: Full=Predicted protein;	Populus trichocarpa
1579	19	Chr11_19_NAU4962_00004	PUT-165a-Gossypium_hirsutum-28291	97.24	145	4	0	18839	18983	75	219	1e-62	246	B9HJB6_POPTR	SubName: Full=Predicted protein;	Populus trichocarpa
1580	19	Chr11_19_NAU4962_00004	PUT-165a-Gossypium_hirsutum-15173	99.03	206	2	0	17387	17592	164	369	6e-100	370	B9S6B6_RICCO	SubName: Full=Mitochondrial chaperone BCS1, putative;	Ricinus communis
1581	19	Chr11_19_NAU4962_00004	PUT-165a-Gossypium_hirsutum-15173	94	150	7	2	17094	17241	14	163	8e-59	233	B9S6B6_RICCO	SubName: Full=Mitochondrial chaperone BCS1, putative;	Ricinus communis
1582	19	Chr11_19_NAU4962_00004	PUT-165a-Gossypium_hirsutum-15173	99.1	111	1	0	17670	17780	369	479	2e-49	202	B9S6B6_RICCO	SubName: Full=Mitochondrial chaperone BCS1, putative;	Ricinus communis
1583	19	Chr11_19_NAU4962_00004	PUT-165a-Gossypium_hirsutum-92575	98.1	211	0	4	19080	19286	263	473	3e-98	364	A5AY88_VITVI	SubName: Full=Putative uncharacterized protein;	Vitis vinifera
1584	19	Chr11_19_NAU4962_00004	PUT-165a-Gossypium_hirsutum-92575	99.31	145	1	0	18839	18983	123	267	1e-67	263	A5AY88_VITVI	SubName: Full=Putative uncharacterized protein;	Vitis vinifera
1585	19	Chr11_19_NAU4962_00004	PUT-165a-Gossypium_hirsutum-92575	100	123	0	0	18649	18771	9	131	4e-57	228	A5AY88_VITVI	SubName: Full=Putative uncharacterized protein;	Vitis vinifera
1586	19	Chr11_19_NAU4962_00004	PUT-165a-Gossypium_hirsutum-33248	99.44	180	1	0	17413	17592	150	329	4e-87	327	B9RGB3_RICCO	SubName: Full=WD-repeat protein, putative; EC=2.3.1.48;	Ricinus communis
1587	19	Chr11_19_NAU4962_00004	PUT-165a-Gossypium_hirsutum-33248	96.84	190	6	0	18085	18274	576	765	2e-84	318	B9RGB3_RICCO	SubName: Full=WD-repeat protein, putative; EC=2.3.1.48;	Ricinus communis
1588	19	Chr11_19_NAU4962_00004	PUT-165a-Gossypium_hirsutum-33248	97.99	149	3	0	17093	17241	1	149	1e-66	259	B9RGB3_RICCO	SubName: Full=WD-repeat protein, putative; EC=2.3.1.48;	Ricinus communis
1589	19	Chr11_19_NAU4962_00004	PUT-165a-Gossypium_hirsutum-33248	100	130	0	0	17877	18006	452	581	5e-61	241	B9RGB3_RICCO	SubName: Full=WD-repeat protein, putative; EC=2.3.1.48;	Ricinus communis
1590	19	Chr11_19_NAU4962_00004	PUT-165a-Gossypium_hirsutum-33248	99.21	127	1	0	17670	17796	329	455	1e-57	230	B9RGB3_RICCO	SubName: Full=WD-repeat protein, putative; EC=2.3.1.48;	Ricinus communis
1591	19	Chr11_19_NAU4962_00004	PUT-165a-Gossypium_hirsutum-33248	97.14	70	1	1	18360	18429	762	830	8e-24	117	B9RGB3_RICCO	SubName: Full=WD-repeat protein, putative; EC=2.3.1.48;	Ricinus communis
1592	19	Chr11_19_NAU4962_00004	PUT-165a-Gossypium_hirsutum-424101079	98.36	183	3	0	2838	3020	490	672	2e-85	322	A9PI91_POPTR	SubName: Full=Putative uncharacterized protein;	Populus trichocarpa
1593	19	Chr11_19_NAU4962_00004	PUT-165a-Gossypium_hirsutum-33217	96.84	190	6	0	18085	18274	575	764	2e-84	318	Q9FME2_ARATH	SubName: Full=AT5g60980/MSL3_100; SubName: Full=At5g60980/MSL3_100; SubName: Full=Similarity to RNA-binding protein;	Arabidopsis thaliana
1594	19	Chr11_19_NAU4962_00004	PUT-165a-Gossypium_hirsutum-33217	97.66	171	4	0	17071	17241	5	175	4e-77	294	Q9FME2_ARATH	SubName: Full=AT5g60980/MSL3_100; SubName: Full=At5g60980/MSL3_100; SubName: Full=Similarity to RNA-binding protein;	Arabidopsis thaliana
1595	19	Chr11_19_NAU4962_00004	PUT-165a-Gossypium_hirsutum-33217	99.35	153	1	0	17440	17592	176	328	4e-72	278	Q9FME2_ARATH	SubName: Full=AT5g60980/MSL3_100; SubName: Full=At5g60980/MSL3_100; SubName: Full=Similarity to RNA-binding protein;	Arabidopsis thaliana
1596	19	Chr11_19_NAU4962_00004	PUT-165a-Gossypium_hirsutum-33217	100	130	0	0	17877	18006	451	580	5e-61	241	Q9FME2_ARATH	SubName: Full=AT5g60980/MSL3_100; SubName: Full=At5g60980/MSL3_100; SubName: Full=Similarity to RNA-binding protein;	Arabidopsis thaliana
1597	19	Chr11_19_NAU4962_00004	PUT-165a-Gossypium_hirsutum-33217	99.21	127	1	0	17670	17796	328	454	1e-57	230	Q9FME2_ARATH	SubName: Full=AT5g60980/MSL3_100; SubName: Full=At5g60980/MSL3_100; SubName: Full=Similarity to RNA-binding protein;	Arabidopsis thaliana
1598	19	Chr11_19_NAU4962_00004	PUT-165a-Gossypium_hirsutum-33217	97.5	120	3	0	18360	18479	761	880	2e-50	206	Q9FME2_ARATH	SubName: Full=AT5g60980/MSL3_100; SubName: Full=At5g60980/MSL3_100; SubName: Full=Similarity to RNA-binding protein;	Arabidopsis thaliana
1599	19	Chr11_19_NAU4962_00004	PUT-165a-Gossypium_hirsutum-424101074	96.77	186	3	2	2841	3024	594	778	5e-81	307	A9PI91_POPTR	SubName: Full=Putative uncharacterized protein;	Populus trichocarpa
1600	19	Chr11_19_NAU4962_00004	PUT-165a-Gossypium_hirsutum-63515	91.19	227	10	10	19080	19305	646	863	6e-80	303	B9I7X1_POPTR	SubName: Full=Amidase family protein;	Populus trichocarpa
1601	19	Chr11_19_NAU4962_00004	PUT-165a-Gossypium_hirsutum-63515	97.18	177	5	0	18098	18274	25	201	8e-79	300	B9I7X1_POPTR	SubName: Full=Amidase family protein;	Populus trichocarpa
1602	19	Chr11_19_NAU4962_00004	PUT-165a-Gossypium_hirsutum-63515	97.99	149	3	0	18360	18508	198	346	1e-66	259	B9I7X1_POPTR	SubName: Full=Amidase family protein;	Populus trichocarpa
1603	19	Chr11_19_NAU4962_00004	PUT-165a-Gossypium_hirsutum-63515	92.66	177	13	0	18595	18771	338	514	2e-65	255	B9I7X1_POPTR	SubName: Full=Amidase family protein;	Populus trichocarpa
1604	19	Chr11_19_NAU4962_00004	PUT-165a-Gossypium_hirsutum-63515	97.24	145	4	0	18839	18983	506	650	3e-63	248	B9I7X1_POPTR	SubName: Full=Amidase family protein;	Populus trichocarpa
1605	19	Chr11_19_NAU4962_00004	PUT-165a-Gossypium_hirsutum-424101077	97.56	164	3	1	2841	3004	169	7	1e-72	279	A9PI91_POPTR	SubName: Full=Putative uncharacterized protein;	Populus trichocarpa
1606	19	Chr11_19_NAU4962_00004	PUT-165a-Gossypium_hirsutum-97507	99.28	138	1	0	2839	2976	471	608	8e-64	250	A5AY88_VITVI	SubName: Full=Putative uncharacterized protein;	Vitis vinifera
1607	19	Chr11_19_NAU4962_00004	PUT-165a-Gossypium_hirsutum-90836	100	128	0	0	3140	3267	532	405	6e-60	237	A5AY88_VITVI	SubName: Full=Putative uncharacterized protein;	Vitis vinifera
1608	19	Chr11_19_NAU4962_00004	PUT-165a-Gossypium_hirsutum-90836	100	58	0	0	1	58	462	405	5e-21	108	A5AY88_VITVI	SubName: Full=Putative uncharacterized protein;	Vitis vinifera
1609	19	Chr11_19_NAU4962_00004	PUT-165a-Gossypium_hirsutum-95803	100	76	0	0	3193	3268	608	533	5e-31	141	A5AY88_VITVI	SubName: Full=Putative uncharacterized protein;	Vitis vinifera
1610	19	Chr11_19_NAU4962_00004	PUT-165a-Gossypium_hirsutum-95803	100	58	0	0	1	58	591	534	5e-21	108	A5AY88_VITVI	SubName: Full=Putative uncharacterized protein;	Vitis vinifera
1611	19	Chr11_19_NAU4962_00004	PUT-165a-Gossypium_hirsutum-65248	95.89	73	2	1	3205	3276	34	106	8e-24	117	O24539_VICNA	SubName: Full=Cysteine proteinase; Flags: Precursor;	Vicia narbonensis
1612	19	Chr11_19_NAU4962_00004	PUT-165a-Gossypium_hirsutum-65248	100	58	0	0	1	58	39	96	5e-21	108	O24539_VICNA	SubName: Full=Cysteine proteinase; Flags: Precursor;	Vicia narbonensis
1613	19	Chr11_19_NAU4962_00004	PUT-165a-Gossypium_hirsutum-11106	94.29	70	2	2	3213	3280	51	120	2e-20	106	B9GM48_POPTR	SubName: Full=Predicted protein;	Populus trichocarpa
1614	19	Chr11_19_NAU4962_00004	PUT-165a-Gossypium_hirsutum-11106	100	55	0	0	4	58	51	105	2e-19	102	B9GM48_POPTR	SubName: Full=Predicted protein;	Populus trichocarpa
1615	19	Chr11_19_NAU4962_00004	PUT-165a-Gossypium_hirsutum-390101072	100	56	0	0	3215	3270	470	415	6e-20	104	B9T3B7_RICCO	SubName: Full=DNA binding protein, putative;	Ricinus communis
1616	19	Chr11_19_NAU4962_00004	PUT-165a-Gossypium_hirsutum-390101072	100	53	0	0	6	58	470	418	3e-18	99	B9T3B7_RICCO	SubName: Full=DNA binding protein, putative;	Ricinus communis
1617	19	Chr11_19_NAU4962_00004	PUT-165a-Gossypium_hirsutum-67411	100	54	0	0	6	59	624	571	8e-19	100	B9SX96_RICCO	SubName: Full=Nucleic acid binding protein, putative;	Ricinus communis
1618	19	Chr11_19_NAU4962_00004	PUT-165a-Gossypium_hirsutum-67411	100	53	0	0	3215	3267	624	572	3e-18	99	B9SX96_RICCO	SubName: Full=Nucleic acid binding protein, putative;	Ricinus communis
1619	19	Chr11_19_NAU4962_00004	PUT-165a-Gossypium_hirsutum-70697	98.21	56	1	0	2840	2895	56	1	3e-18	99	Q107W9_VITVI	SubName: Full=Putative uncharacterized protein; SubName: Full=Small basic intrinsic protein 1;	Vitis vinifera
1620	19	Chr11_19_NAU4962_00004	PUT-165a-Gossypium_hirsutum-65286	92.86	70	2	3	3213	3280	1	69	3e-18	99	B9RBP3_RICCO	SubName: Full=Vacuolar-processing enzyme; EC=3.4.22.34;	Ricinus communis
1621	19	Chr11_19_NAU4962_00004	PUT-165a-Gossypium_hirsutum-65286	98.18	55	0	1	4	58	1	54	4e-17	95.3	B9RBP3_RICCO	SubName: Full=Vacuolar-processing enzyme; EC=3.4.22.34;	Ricinus communis
1622	19	Chr11_19_NAU4962_00004	PUT-165a-Gossypium_hirsutum-10899	96.08	51	2	0	22416	22466	443	493	8e-14	84.2	B9GRP8_POPTR	SubName: Full=Predicted protein;	Populus trichocarpa
1623	19	Chr11_19_NAU4962_00004	PUT-165a-Gossypium_hirsutum-90770	97.83	46	1	0	20466	20511	836	881	1e-12	80.5	A5AY88_VITVI	SubName: Full=Putative uncharacterized protein;	Vitis vinifera
1624	19	Chr11_19_NAU4962_00004	PUT-165a-Gossypium_hirsutum-10868	97.78	45	1	0	22416	22460	51	7	4e-12	78.7	B9GRP8_POPTR	SubName: Full=Predicted protein;	Populus trichocarpa
1625	19	Chr11_19_NAU4962_00005	PUT-165a-Gossypium_hirsutum-31403	97.04	406	11	1	3086	3490	406	1	0	682	Q2PEW7_TRIPR	SubName: Full=Putative rubisco subunit binding-protein alpha subunit;	Trifolium pratense
1626	19	Chr11_19_NAU4962_00005	PUT-165a-Gossypium_hirsutum-35709	100	56	0	0	426	481	118	63	2e-20	104	B9GQP4_POPTR	SubName: Full=Predicted protein;	Populus trichocarpa
1627	19	Chr11_19_NAU4962_00007	PUT-165a-Gossypium_hirsutum-68936	92.41	79	5	1	1389	1467	700	623	5e-23	111	B9IED5_POPTR	SubName: Full=Predicted protein;	Populus trichocarpa
1628	19	Chr11_19_NAU4962_00008	PUT-165a-Gossypium_hirsutum-1120	99.38	162	1	0	1	162	191	30	6e-79	294	B9GM48_POPTR	SubName: Full=Predicted protein;	Populus trichocarpa
1629	19	Chr11_19_NAU4962_00008	PUT-165a-Gossypium_hirsutum-98930	90.74	162	11	2	4	162	494	334	2e-54	213	A5AY88_VITVI	SubName: Full=Putative uncharacterized protein;	Vitis vinifera
1630	19	Chr11_19_NAU4962_00008	PUT-165a-Gossypium_hirsutum-88143	90.74	162	11	2	4	162	402	242	2e-54	213	A5AY88_VITVI	SubName: Full=Putative uncharacterized protein;	Vitis vinifera
1631	19	Chr11_19_NAU4962_00010	PUT-165a-Gossypium_hirsutum-18021	99.63	540	2	0	1195	1734	799	260	0	987	B9T649_RICCO	SubName: Full=Putative uncharacterized protein;	Ricinus communis
1632	19	Chr11_19_NAU4962_00010	PUT-165a-Gossypium_hirsutum-18021	99.15	235	2	0	1195	1429	259	25	9e-117	424	B9T649_RICCO	SubName: Full=Putative uncharacterized protein;	Ricinus communis
1633	19	Chr11_19_NAU4962_00010	PUT-165a-Gossypium_hirsutum-18021	98	50	1	0	1685	1734	849	800	1e-15	87.9	B9T649_RICCO	SubName: Full=Putative uncharacterized protein;	Ricinus communis
1634	19	Chr11_19_NAU4962_00010	PUT-165a-Gossypium_hirsutum-95682	97.79	272	6	0	2934	3205	295	24	1e-130	470	A5AY88_VITVI	SubName: Full=Putative uncharacterized protein;	Vitis vinifera
1635	19	Chr11_19_NAU4962_00010	PUT-165a-Gossypium_hirsutum-95682	97.55	163	4	0	2391	2553	507	345	2e-73	279	A5AY88_VITVI	SubName: Full=Putative uncharacterized protein;	Vitis vinifera
1636	19	Chr11_19_NAU4962_00010	PUT-165a-Gossypium_hirsutum-95682	94.55	55	3	0	2599	2653	344	290	5e-15	86.1	A5AY88_VITVI	SubName: Full=Putative uncharacterized protein;	Vitis vinifera
1637	19	Chr11_19_NAU4962_00010	PUT-165a-Gossypium_hirsutum-95681	92.78	263	7	2	2391	2653	31	281	1e-100	370	A5AY88_VITVI	SubName: Full=Putative uncharacterized protein;	Vitis vinifera
1638	19	Chr11_19_NAU4962_00010	PUT-165a-Gossypium_hirsutum-95681	97.53	162	4	0	2934	3095	276	437	7e-73	278	A5AY88_VITVI	SubName: Full=Putative uncharacterized protein;	Vitis vinifera
1639	19	Chr11_19_NAU4962_00011	PUT-165a-Gossypium_hirsutum-41594	99.01	1114	11	0	5728	6841	1209	96	0	1997	Q2HTM1_MEDTR	SubName: Full=Histone-fold/TFIID-TAF/NF-Y;	Medicago truncatula
1640	19	Chr11_19_NAU4962_00011	PUT-165a-Gossypium_hirsutum-41594	100	51	0	0	7704	7754	51	1	4e-17	95.3	Q2HTM1_MEDTR	SubName: Full=Histone-fold/TFIID-TAF/NF-Y;	Medicago truncatula
1641	19	Chr11_19_NAU4962_00011	PUT-165a-Gossypium_hirsutum-41594	98.15	54	1	0	7463	7516	97	44	4e-17	95.3	Q2HTM1_MEDTR	SubName: Full=Histone-fold/TFIID-TAF/NF-Y;	Medicago truncatula
1642	19	Chr11_19_NAU4962_00011	PUT-165a-Gossypium_hirsutum-47186	99.78	902	0	2	6775	7676	900	1	0	1653	B9MUB5_POPTR	SubName: Full=Predicted protein;	Populus trichocarpa
1643	19	Chr11_19_NAU4962_00011	PUT-165a-Gossypium_hirsutum-66027	97.52	807	18	1	10845	11649	807	1	0	1378	A5B820_VITVI	SubName: Full=Putative uncharacterized protein;	Vitis vinifera
1644	19	Chr11_19_NAU4962_00011	PUT-165a-Gossypium_hirsutum-70566	100	644	0	0	25305	25948	1523	880	0	1190	C5Y9Y6_SORBI	SubName: Full=Putative uncharacterized protein Sb06g031870;	Sorghum bicolor
1645	19	Chr11_19_NAU4962_00011	PUT-165a-Gossypium_hirsutum-70567	98.51	673	8	1	25276	25948	736	66	0	1188	C5Y9Y6_SORBI	SubName: Full=Putative uncharacterized protein Sb06g031870;	Sorghum bicolor
1646	19	Chr11_19_NAU4962_00011	PUT-165a-Gossypium_hirsutum-33201	90.87	526	32	6	7083	7607	511	1	0	691	Q9FME2_ARATH	SubName: Full=AT5g60980/MSL3_100; SubName: Full=At5g60980/MSL3_100; SubName: Full=Similarity to RNA-binding protein;	Arabidopsis thaliana
1647	19	Chr11_19_NAU4962_00011	PUT-165a-Gossypium_hirsutum-96422	95.79	428	14	4	25374	25798	750	324	0	688	A5AY88_VITVI	SubName: Full=Putative uncharacterized protein;	Vitis vinifera
1648	19	Chr11_19_NAU4962_00011	PUT-165a-Gossypium_hirsutum-2180	97.16	176	4	1	3617	3792	183	9	1e-77	296	B9I7X1_POPTR	SubName: Full=Amidase family protein;	Populus trichocarpa
1649	19	Chr11_19_NAU4962_00011	PUT-165a-Gossypium_hirsutum-2180	95.48	155	4	1	3202	3353	336	182	4e-62	244	B9I7X1_POPTR	SubName: Full=Amidase family protein;	Populus trichocarpa
1650	19	Chr11_19_NAU4962_00011	PUT-165a-Gossypium_hirsutum-2180	98.41	63	1	0	3064	3126	395	333	4e-22	111	B9I7X1_POPTR	SubName: Full=Amidase family protein;	Populus trichocarpa
1651	19	Chr11_19_NAU4962_00011	PUT-165a-Gossypium_hirsutum-6134	99.35	153	1	0	4499	4651	203	51	4e-72	278	C6THR1_SOYBN	SubName: Full=Putative uncharacterized protein;	Glycine max
1652	19	Chr11_19_NAU4962_00011	PUT-165a-Gossypium_hirsutum-6134	100	128	0	0	4081	4208	455	328	6e-60	237	C6THR1_SOYBN	SubName: Full=Putative uncharacterized protein;	Glycine max
1653	19	Chr11_19_NAU4962_00011	PUT-165a-Gossypium_hirsutum-6134	100	127	0	0	4286	4412	329	203	2e-59	235	C6THR1_SOYBN	SubName: Full=Putative uncharacterized protein;	Glycine max
1654	19	Chr11_19_NAU4962_00011	PUT-165a-Gossypium_hirsutum-6134	100	101	0	0	3700	3800	554	454	6e-45	187	C6THR1_SOYBN	SubName: Full=Putative uncharacterized protein;	Glycine max
1655	19	Chr11_19_NAU4962_00011	PUT-165a-Gossypium_hirsutum-6134	98.18	55	1	0	4800	4854	55	1	1e-17	97.1	C6THR1_SOYBN	SubName: Full=Putative uncharacterized protein;	Glycine max
1656	19	Chr11_19_NAU4962_00011	PUT-165a-Gossypium_hirsutum-95647	100	110	0	0	2955	3064	177	68	6e-50	204	A5AY88_VITVI	SubName: Full=Putative uncharacterized protein;	Vitis vinifera
1657	19	Chr11_19_NAU4962_00011	PUT-165a-Gossypium_hirsutum-95647	96.15	78	0	2	2740	2814	253	176	5e-26	124	A5AY88_VITVI	SubName: Full=Putative uncharacterized protein;	Vitis vinifera
1658	19	Chr11_19_NAU4962_00011	PUT-165a-Gossypium_hirsutum-95647	100	63	0	0	3203	3265	70	8	9e-24	117	A5AY88_VITVI	SubName: Full=Putative uncharacterized protein;	Vitis vinifera
1659	19	Chr11_19_NAU4962_00011	PUT-165a-Gossypium_hirsutum-15173	90.32	93	9	0	4314	4406	467	375	5e-26	124	B9S6B6_RICCO	SubName: Full=Mitochondrial chaperone BCS1, putative;	Ricinus communis
1660	19	Chr11_19_NAU4962_00011	PUT-165a-Gossypium_hirsutum-424101077	100	58	0	0	1	58	112	169	5e-21	108	A9PI91_POPTR	SubName: Full=Putative uncharacterized protein;	Populus trichocarpa
1661	19	Chr11_19_NAU4962_00011	PUT-165a-Gossypium_hirsutum-97507	100	58	0	0	1	58	530	473	5e-21	108	A5AY88_VITVI	SubName: Full=Putative uncharacterized protein;	Vitis vinifera
1662	19	Chr11_19_NAU4962_00011	PUT-165a-Gossypium_hirsutum-7907	100	58	0	0	1	58	487	430	5e-21	108	A5AZX3_VITVI	SubName: Full=Putative uncharacterized protein;	Vitis vinifera
1663	19	Chr11_19_NAU4962_00011	PUT-165a-Gossypium_hirsutum-424101081	98.28	58	1	0	1	58	447	390	2e-19	102	A9PI91_POPTR	SubName: Full=Putative uncharacterized protein;	Populus trichocarpa
1664	19	Chr11_19_NAU4962_00011	PUT-165a-Gossypium_hirsutum-424101080	98.28	58	1	0	1	58	363	306	2e-19	102	A9PI91_POPTR	SubName: Full=Putative uncharacterized protein;	Populus trichocarpa
1665	19	Chr11_19_NAU4962_00011	PUT-165a-Gossypium_hirsutum-144101079	98.31	59	0	1	1	58	197	255	2e-19	102	Q5K4L4_TOBAC	SubName: Full=Villin 2; Flags: Fragment;	Nicotiana tabacum
1666	19	Chr11_19_NAU4962_00011	PUT-165a-Gossypium_hirsutum-424101074	98.18	55	1	0	5	59	647	593	1e-17	97.1	A9PI91_POPTR	SubName: Full=Putative uncharacterized protein;	Populus trichocarpa
1667	19	Chr11_19_NAU4962_00011	PUT-165a-Gossypium_hirsutum-70697	98.18	55	1	0	4	58	1	55	1e-17	97.1	Q107W9_VITVI	SubName: Full=Putative uncharacterized protein; SubName: Full=Small basic intrinsic protein 1;	Vitis vinifera
1668	20	Chr11_20_NAU3115_00001	PUT-165a-Gossypium_hirsutum-14090	98.99	890	6	3	29069	29956	1339	451	0	1591	A5BN72_VITVI	SubName: Full=Putative uncharacterized protein;	Vitis vinifera
1669	20	Chr11_20_NAU3115_00001	PUT-165a-Gossypium_hirsutum-14090	100	452	0	0	30062	30513	452	1	0	835	A5BN72_VITVI	SubName: Full=Putative uncharacterized protein;	Vitis vinifera
1670	20	Chr11_20_NAU3115_00001	PUT-165a-Gossypium_hirsutum-84101072	98.11	794	15	0	14692	15485	1	794	0	1384	A5AY88_VITVI	SubName: Full=Putative uncharacterized protein;	Vitis vinifera
1671	20	Chr11_20_NAU3115_00001	PUT-165a-Gossypium_hirsutum-78033	98.03	712	13	1	54555	55266	731	21	0	1236	C5Z3I3_SORBI	SubName: Full=Putative uncharacterized protein Sb10g020018;	Sorghum bicolor
1672	20	Chr11_20_NAU3115_00001	PUT-165a-Gossypium_hirsutum-14125	97.22	719	10	2	29028	29746	714	6	0	1208	B9HFD9_POPTR	SubName: Full=Predicted protein;	Populus trichocarpa
1673	20	Chr11_20_NAU3115_00001	PUT-165a-Gossypium_hirsutum-3635	95.91	734	20	10	48974	49704	734	8	0	1181	B9DI04_ARATH	SubName: Full=AT1G07770 protein;	Arabidopsis thaliana
1674	20	Chr11_20_NAU3115_00001	PUT-165a-Gossypium_hirsutum-37232	97.32	635	2	4	46165	46798	621	1	0	1064	B9I5Y9_POPTR	SubName: Full=Predicted protein;	Populus trichocarpa
1675	20	Chr11_20_NAU3115_00001	PUT-165a-Gossypium_hirsutum-23983	99.83	572	0	1	45027	45598	3	573	0	1050	VSR3_ARATH	RecName: Full=Vacuolar-sorting receptor 3; Short=AtVSR3; AltName: Full=Epidermal growth factor receptor-like protein 2a; Short=AtELP2a; AltName: Full=BP80-like protein a'; Short=AtBP80a'; Flags: Precursor;	Arabidopsis thaliana
1676	20	Chr11_20_NAU3115_00001	PUT-165a-Gossypium_hirsutum-23983	99.78	457	0	1	46642	47097	564	1020	0	837	VSR3_ARATH	RecName: Full=Vacuolar-sorting receptor 3; Short=AtVSR3; AltName: Full=Epidermal growth factor receptor-like protein 2a; Short=AtELP2a; AltName: Full=BP80-like protein a'; Short=AtBP80a'; Flags: Precursor;	Arabidopsis thaliana
1677	20	Chr11_20_NAU3115_00001	PUT-165a-Gossypium_hirsutum-50105	100	563	0	0	3636	4198	662	1224	0	1040	A5BTD6_VITVI	SubName: Full=Putative uncharacterized protein;	Vitis vinifera
1678	20	Chr11_20_NAU3115_00001	PUT-165a-Gossypium_hirsutum-50105	99.64	277	1	0	2531	2807	63	339	1e-140	507	A5BTD6_VITVI	SubName: Full=Putative uncharacterized protein;	Vitis vinifera
1679	20	Chr11_20_NAU3115_00001	PUT-165a-Gossypium_hirsutum-50105	100	188	0	0	3138	3325	477	664	7e-93	348	A5BTD6_VITVI	SubName: Full=Putative uncharacterized protein;	Vitis vinifera
1680	20	Chr11_20_NAU3115_00001	PUT-165a-Gossypium_hirsutum-50105	100	141	0	0	2903	3043	340	480	1e-66	261	A5BTD6_VITVI	SubName: Full=Putative uncharacterized protein;	Vitis vinifera
1681	20	Chr11_20_NAU3115_00001	PUT-165a-Gossypium_hirsutum-50105	100	43	0	0	2111	2153	22	64	3e-12	80.5	A5BTD6_VITVI	SubName: Full=Putative uncharacterized protein;	Vitis vinifera
1682	20	Chr11_20_NAU3115_00001	PUT-165a-Gossypium_hirsutum-14191	93.36	708	18	11	12507	13205	3	690	0	1020	B9HFD9_POPTR	SubName: Full=Predicted protein;	Populus trichocarpa
1683	20	Chr11_20_NAU3115_00001	PUT-165a-Gossypium_hirsutum-6885	99.81	540	0	1	42562	43100	548	9	0	990	A8HYH9_CHLRE	SubName: Full=Predicted transmembrane protein;	Chlamydomonas reinhardtii
1684	20	Chr11_20_NAU3115_00001	PUT-165a-Gossypium_hirsutum-6885	96.61	118	2	2	39244	39359	1181	1064	1e-46	195	A8HYH9_CHLRE	SubName: Full=Predicted transmembrane protein;	Chlamydomonas reinhardtii
1685	20	Chr11_20_NAU3115_00001	PUT-165a-Gossypium_hirsutum-6885	99.05	105	1	0	39577	39681	1001	897	5e-45	189	A8HYH9_CHLRE	SubName: Full=Predicted transmembrane protein;	Chlamydomonas reinhardtii
1686	20	Chr11_20_NAU3115_00001	PUT-165a-Gossypium_hirsutum-6885	98.95	95	1	0	40113	40207	896	802	2e-39	171	A8HYH9_CHLRE	SubName: Full=Predicted transmembrane protein;	Chlamydomonas reinhardtii
1687	20	Chr11_20_NAU3115_00001	PUT-165a-Gossypium_hirsutum-6885	100	88	0	0	40918	41005	635	548	3e-37	163	A8HYH9_CHLRE	SubName: Full=Predicted transmembrane protein;	Chlamydomonas reinhardtii
1688	20	Chr11_20_NAU3115_00001	PUT-165a-Gossypium_hirsutum-6885	100	76	0	0	40735	40810	709	634	1e-30	141	A8HYH9_CHLRE	SubName: Full=Predicted transmembrane protein;	Chlamydomonas reinhardtii
1689	20	Chr11_20_NAU3115_00001	PUT-165a-Gossypium_hirsutum-6885	100	76	0	0	39423	39498	1072	997	1e-30	141	A8HYH9_CHLRE	SubName: Full=Predicted transmembrane protein;	Chlamydomonas reinhardtii
1690	20	Chr11_20_NAU3115_00001	PUT-165a-Gossypium_hirsutum-6885	98.21	56	0	1	40529	40584	761	707	3e-17	97.1	A8HYH9_CHLRE	SubName: Full=Predicted transmembrane protein;	Chlamydomonas reinhardtii
1691	20	Chr11_20_NAU3115_00001	PUT-165a-Gossypium_hirsutum-6885	100	48	0	0	40350	40397	804	757	5e-15	89.8	A8HYH9_CHLRE	SubName: Full=Predicted transmembrane protein;	Chlamydomonas reinhardtii
1692	20	Chr11_20_NAU3115_00001	PUT-165a-Gossypium_hirsutum-6933	97.53	566	12	2	42581	43146	572	9	0	966	SUSY_PHAAU	RecName: Full=Sucrose synthase; EC=2.4.1.13; AltName: Full=Sucrose-UDP glucosyltransferase;	Phaseolus aureus
1693	20	Chr11_20_NAU3115_00001	PUT-165a-Gossypium_hirsutum-6933	93.69	111	2	5	39579	39684	1027	917	1e-36	161	SUSY_PHAAU	RecName: Full=Sucrose synthase; EC=2.4.1.13; AltName: Full=Sucrose-UDP glucosyltransferase;	Phaseolus aureus
1694	20	Chr11_20_NAU3115_00001	PUT-165a-Gossypium_hirsutum-6933	97.85	93	1	1	40918	41010	659	568	4e-36	159	SUSY_PHAAU	RecName: Full=Sucrose synthase; EC=2.4.1.13; AltName: Full=Sucrose-UDP glucosyltransferase;	Phaseolus aureus
1695	20	Chr11_20_NAU3115_00001	PUT-165a-Gossypium_hirsutum-6933	97.78	90	2	0	40118	40207	915	826	1e-35	158	SUSY_PHAAU	RecName: Full=Sucrose synthase; EC=2.4.1.13; AltName: Full=Sucrose-UDP glucosyltransferase;	Phaseolus aureus
1696	20	Chr11_20_NAU3115_00001	PUT-165a-Gossypium_hirsutum-6933	100	76	0	0	40735	40810	733	658	1e-30	141	SUSY_PHAAU	RecName: Full=Sucrose synthase; EC=2.4.1.13; AltName: Full=Sucrose-UDP glucosyltransferase;	Phaseolus aureus
1697	20	Chr11_20_NAU3115_00001	PUT-165a-Gossypium_hirsutum-6933	98.21	56	0	1	40529	40584	785	731	3e-17	97.1	SUSY_PHAAU	RecName: Full=Sucrose synthase; EC=2.4.1.13; AltName: Full=Sucrose-UDP glucosyltransferase;	Phaseolus aureus
1698	20	Chr11_20_NAU3115_00001	PUT-165a-Gossypium_hirsutum-18658	98.88	537	4	1	36860	37396	535	1	0	957	SWI3B_ARATH	RecName: Full=SWI/SNF complex subunit SWI3B; Short=AtSWI3B; AltName: Full=Transcription regulatory protein SWI3B;	Arabidopsis thaliana
1699	20	Chr11_20_NAU3115_00001	PUT-165a-Gossypium_hirsutum-18658	100	259	0	0	34636	34894	787	529	2e-132	479	SWI3B_ARATH	RecName: Full=SWI/SNF complex subunit SWI3B; Short=AtSWI3B; AltName: Full=Transcription regulatory protein SWI3B;	Arabidopsis thaliana
1700	20	Chr11_20_NAU3115_00001	PUT-165a-Gossypium_hirsutum-17551	99.23	517	4	0	24892	25408	17	533	0	933	B9RNM4_RICCO	SubName: Full=Coatomer subunit beta, putative;	Ricinus communis
1701	20	Chr11_20_NAU3115_00001	PUT-165a-Gossypium_hirsutum-85101074	99.58	478	1	1	14818	15295	8	484	0	872	A5AY88_VITVI	SubName: Full=Putative uncharacterized protein;	Vitis vinifera
1702	20	Chr11_20_NAU3115_00001	PUT-165a-Gossypium_hirsutum-91890	98.17	492	9	0	40918	41409	492	1	0	859	A5AY88_VITVI	SubName: Full=Putative uncharacterized protein;	Vitis vinifera
1703	20	Chr11_20_NAU3115_00001	PUT-165a-Gossypium_hirsutum-93842	93.31	583	17	11	45038	45598	982	400	0	841	A5AY88_VITVI	SubName: Full=Putative uncharacterized protein;	Vitis vinifera
1704	20	Chr11_20_NAU3115_00001	PUT-165a-Gossypium_hirsutum-93842	97.03	404	7	3	46642	47043	409	9	0	675	A5AY88_VITVI	SubName: Full=Putative uncharacterized protein;	Vitis vinifera
1705	20	Chr11_20_NAU3115_00001	PUT-165a-Gossypium_hirsutum-50136	95.49	399	15	3	3636	4033	390	786	5e-179	634	B9SHH5_RICCO	SubName: Full=Putative uncharacterized protein;	Ricinus communis
1706	20	Chr11_20_NAU3115_00001	PUT-165a-Gossypium_hirsutum-50136	99.47	188	1	0	3138	3325	205	392	3e-91	342	B9SHH5_RICCO	SubName: Full=Putative uncharacterized protein;	Ricinus communis
1707	20	Chr11_20_NAU3115_00001	PUT-165a-Gossypium_hirsutum-50136	99.29	141	1	0	2903	3043	68	208	4e-65	255	B9SHH5_RICCO	SubName: Full=Putative uncharacterized protein;	Ricinus communis
1708	20	Chr11_20_NAU3115_00001	PUT-165a-Gossypium_hirsutum-50136	95	60	3	0	2748	2807	8	67	1e-16	95.3	B9SHH5_RICCO	SubName: Full=Putative uncharacterized protein;	Ricinus communis
1709	20	Chr11_20_NAU3115_00001	PUT-165a-Gossypium_hirsutum-51440	100	291	0	0	598	888	9	299	4e-150	538	B9I5Z4_POPTR	SubName: Full=Predicted protein;	Populus trichocarpa
1710	20	Chr11_20_NAU3115_00001	PUT-165a-Gossypium_hirsutum-51440	92.31	273	10	11	2531	2796	775	1043	9e-102	377	B9I5Z4_POPTR	SubName: Full=Predicted protein;	Populus trichocarpa
1711	20	Chr11_20_NAU3115_00001	PUT-165a-Gossypium_hirsutum-51440	100	170	0	0	1330	1499	463	632	7e-83	315	B9I5Z4_POPTR	SubName: Full=Predicted protein;	Populus trichocarpa
1712	20	Chr11_20_NAU3115_00001	PUT-165a-Gossypium_hirsutum-51440	99.42	173	0	1	969	1141	298	469	3e-82	313	B9I5Z4_POPTR	SubName: Full=Predicted protein;	Populus trichocarpa
1713	20	Chr11_20_NAU3115_00001	PUT-165a-Gossypium_hirsutum-51440	100	145	0	0	2009	2153	632	776	6e-69	268	B9I5Z4_POPTR	SubName: Full=Predicted protein;	Populus trichocarpa
1714	20	Chr11_20_NAU3115_00001	PUT-165a-Gossypium_hirsutum-86358	99.54	219	1	0	39989	40207	427	209	2e-108	399	A5AY88_VITVI	SubName: Full=Putative uncharacterized protein;	Vitis vinifera
1715	20	Chr11_20_NAU3115_00001	PUT-165a-Gossypium_hirsutum-86358	100	107	0	0	39577	39683	634	528	8e-48	198	A5AY88_VITVI	SubName: Full=Putative uncharacterized protein;	Vitis vinifera
1716	20	Chr11_20_NAU3115_00001	PUT-165a-Gossypium_hirsutum-86358	100	106	0	0	39813	39918	528	423	3e-47	196	A5AY88_VITVI	SubName: Full=Putative uncharacterized protein;	Vitis vinifera
1717	20	Chr11_20_NAU3115_00001	PUT-165a-Gossypium_hirsutum-86358	100	76	0	0	40735	40810	116	41	1e-30	141	A5AY88_VITVI	SubName: Full=Putative uncharacterized protein;	Vitis vinifera
1718	20	Chr11_20_NAU3115_00001	PUT-165a-Gossypium_hirsutum-86358	100	76	0	0	39423	39498	705	630	1e-30	141	A5AY88_VITVI	SubName: Full=Putative uncharacterized protein;	Vitis vinifera
1719	20	Chr11_20_NAU3115_00001	PUT-165a-Gossypium_hirsutum-86358	98.21	56	0	1	40529	40584	168	114	3e-17	97.1	A5AY88_VITVI	SubName: Full=Putative uncharacterized protein;	Vitis vinifera
1720	20	Chr11_20_NAU3115_00001	PUT-165a-Gossypium_hirsutum-86358	100	48	0	0	40350	40397	211	164	5e-15	89.8	A5AY88_VITVI	SubName: Full=Putative uncharacterized protein;	Vitis vinifera
1721	20	Chr11_20_NAU3115_00001	PUT-165a-Gossypium_hirsutum-33144	93.99	233	7	7	23409	23634	247	15	3e-92	346	Q6Q4I2_BRAJU	SubName: Full=Glutamate decarboxylase 4a; EC=4.1.1.15;	Brassica juncea
1722	20	Chr11_20_NAU3115_00001	PUT-165a-Gossypium_hirsutum-57839	91.38	232	20	0	25145	25376	735	504	2e-84	320	B7FIP0_MEDTR	SubName: Full=Putative uncharacterized protein;	Medicago truncatula
1723	20	Chr11_20_NAU3115_00001	PUT-165a-Gossypium_hirsutum-60351	94.12	187	11	0	3139	3325	257	443	6e-74	285	A2Q5Q7_MEDTR	SubName: Full=Not CCR4-Not complex component, N-terminal; tRNA-binding arm;	Medicago truncatula
1724	20	Chr11_20_NAU3115_00001	PUT-165a-Gossypium_hirsutum-46843	93.09	188	12	1	3139	3325	676	863	1e-70	274	B9IPN0_POPTR	SubName: Full=Predicted protein;	Populus trichocarpa
1725	20	Chr11_20_NAU3115_00001	PUT-165a-Gossypium_hirsutum-64105	96.88	128	4	0	45029	45156	128	1	8e-53	215	A9PJ58_9ROSI	SubName: Full=Putative uncharacterized protein;	Populus trichocarpa x Populus deltoides
1726	20	Chr11_20_NAU3115_00001	PUT-165a-Gossypium_hirsutum-93844	95.24	105	5	0	39577	39681	556	452	2e-38	167	A5AY88_VITVI	SubName: Full=Putative uncharacterized protein;	Vitis vinifera
1727	20	Chr11_20_NAU3115_00001	PUT-165a-Gossypium_hirsutum-93844	96.61	59	0	2	40529	40587	316	260	3e-17	97.1	A5AY88_VITVI	SubName: Full=Putative uncharacterized protein;	Vitis vinifera
1728	20	Chr11_20_NAU3115_00001	PUT-165a-Gossypium_hirsutum-95295	93.33	105	7	0	39577	39681	966	862	5e-35	156	A5AY88_VITVI	SubName: Full=Putative uncharacterized protein;	Vitis vinifera
1729	20	Chr11_20_NAU3115_00001	PUT-165a-Gossypium_hirsutum-95295	93.51	77	4	1	40735	40810	673	597	3e-22	113	A5AY88_VITVI	SubName: Full=Putative uncharacterized protein;	Vitis vinifera
1730	20	Chr11_20_NAU3115_00001	PUT-165a-Gossypium_hirsutum-95295	96.49	57	0	2	40529	40584	726	671	4e-16	93.5	A5AY88_VITVI	SubName: Full=Putative uncharacterized protein;	Vitis vinifera
1731	20	Chr11_20_NAU3115_00001	PUT-165a-Gossypium_hirsutum-95294	93.42	76	5	0	40735	40810	705	630	3e-22	113	A5AY88_VITVI	SubName: Full=Putative uncharacterized protein;	Vitis vinifera
1732	20	Chr11_20_NAU3115_00001	PUT-165a-Gossypium_hirsutum-95294	98.21	56	0	1	40529	40584	757	703	3e-17	97.1	A5AY88_VITVI	SubName: Full=Putative uncharacterized protein;	Vitis vinifera
1733	21	Chr11_21_DPL0325_00001	PUT-165a-Gossypium_hirsutum-57167	97.04	372	9	2	44	415	410	41	5e-177	625	Q9FLA4_ARATH	SubName: Full=Polyprotein;	Arabidopsis thaliana
1734	21	Chr11_21_DPL0325_00002	PUT-165a-Gossypium_hirsutum-91250	97.63	885	15	3	45445	46323	13	897	0	1513	A5AY88_VITVI	SubName: Full=Putative uncharacterized protein;	Vitis vinifera
1735	21	Chr11_21_DPL0325_00002	PUT-165a-Gossypium_hirsutum-91250	94.2	138	6	2	46450	46585	902	1039	2e-51	209	A5AY88_VITVI	SubName: Full=Putative uncharacterized protein;	Vitis vinifera
1736	21	Chr11_21_DPL0325_00002	PUT-165a-Gossypium_hirsutum-7666	97	900	25	2	13125	14022	909	10	0	1511	B9RBG6_RICCO	SubName: Full=Cell division control protein, putative;	Ricinus communis
1737	21	Chr11_21_DPL0325_00002	PUT-165a-Gossypium_hirsutum-91251	96.47	849	25	5	45480	46327	65	909	0	1417	A5AY88_VITVI	SubName: Full=Putative uncharacterized protein;	Vitis vinifera
1738	21	Chr11_21_DPL0325_00002	PUT-165a-Gossypium_hirsutum-72578	99.84	617	0	1	13506	14121	777	161	0	1133	Q8LF07_ARATH	SubName: Full=Putative uncharacterized protein;	Arabidopsis thaliana
1739	21	Chr11_21_DPL0325_00002	PUT-165a-Gossypium_hirsutum-72578	100	162	0	0	14933	15094	162	1	1e-78	300	Q8LF07_ARATH	SubName: Full=Putative uncharacterized protein;	Arabidopsis thaliana
1740	21	Chr11_21_DPL0325_00002	PUT-165a-Gossypium_hirsutum-2617	95.15	660	21	11	45657	46316	245	893	0	1061	Q8GSL0_SOYBN	SubName: Full=Phosphoenolpyruvate carboxylase kinase;	Glycine max
1741	21	Chr11_21_DPL0325_00002	PUT-165a-Gossypium_hirsutum-76513	100	341	0	0	17121	17461	23	363	4e-178	630	Q01LJ9_ORYSA	SubName: Full=Putative villin 1 VLN1;	Arabidopsis thaliana
1742	21	Chr11_21_DPL0325_00002	PUT-165a-Gossypium_hirsutum-76513	99.66	290	1	0	18375	18664	362	651	5e-148	531	Q01LJ9_ORYSA	SubName: Full=Putative villin 1 VLN1;	Arabidopsis thaliana
1743	21	Chr11_21_DPL0325_00002	PUT-165a-Gossypium_hirsutum-61503	97.93	145	3	0	15072	15216	266	122	4e-64	252	B9I5N3_POPTR	SubName: Full=Predicted protein;	Populus trichocarpa
1744	21	Chr11_21_DPL0325_00002	PUT-165a-Gossypium_hirsutum-61503	97.58	124	1	2	15746	15867	124	1	7e-52	211	B9I5N3_POPTR	SubName: Full=Predicted protein;	Populus trichocarpa
1745	21	Chr11_21_DPL0325_00002	PUT-165a-Gossypium_hirsutum-25993	92.86	70	5	0	9545	9614	321	252	4e-19	102	Q6X0P1_SOYBN	SubName: Full=Putative uncharacterized protein;	Glycine max
1746	22	Chr11_22_BNL1408_00002	PUT-165a-Gossypium_hirsutum-42722	91.18	102	8	1	240	340	3	104	8e-31	137	B9I5V7_POPTR	SubName: Full=Predicted protein;	Populus trichocarpa
1747	22	Chr11_22_BNL1408_00003	PUT-165a-Gossypium_hirsutum-7141	97.52	484	8	4	2770	3251	191	672	0	824	B9REW5_RICCO	SubName: Full=Vesicle-associated membrane protein, putative;	Ricinus communis
1748	22	Chr11_22_BNL1408_00003	PUT-165a-Gossypium_hirsutum-7141	95.65	161	5	2	2442	2601	35	194	8e-67	257	B9REW5_RICCO	SubName: Full=Vesicle-associated membrane protein, putative;	Ricinus communis
1749	22	Chr11_22_BNL1408_00003	PUT-165a-Gossypium_hirsutum-7141	96.59	88	3	0	2879	2966	382	469	2e-33	147	B9REW5_RICCO	SubName: Full=Vesicle-associated membrane protein, putative;	Ricinus communis
1750	22	Chr11_22_BNL1408_00003	PUT-165a-Gossypium_hirsutum-7141	95.45	88	4	0	2960	3047	301	388	8e-32	141	B9REW5_RICCO	SubName: Full=Vesicle-associated membrane protein, putative;	Ricinus communis
1751	22	Chr11_22_BNL1408_00003	PUT-165a-Gossypium_hirsutum-62269	92	475	27	11	2770	3240	477	944	0	656	B9RSZ2_RICCO	SubName: Full=Vesicle-associated membrane protein, putative;	Ricinus communis
1752	22	Chr11_22_BNL1408_00003	PUT-165a-Gossypium_hirsutum-62269	99.38	160	0	1	2442	2601	322	480	3e-76	289	B9RSZ2_RICCO	SubName: Full=Vesicle-associated membrane protein, putative;	Ricinus communis
1753	22	Chr11_22_BNL1408_00003	PUT-165a-Gossypium_hirsutum-62269	100	118	0	0	2247	2364	207	324	4e-55	219	B9RSZ2_RICCO	SubName: Full=Vesicle-associated membrane protein, putative;	Ricinus communis
1754	22	Chr11_22_BNL1408_00003	PUT-165a-Gossypium_hirsutum-62269	100	84	0	0	1616	1699	125	208	3e-36	156	B9RSZ2_RICCO	SubName: Full=Vesicle-associated membrane protein, putative;	Ricinus communis
1755	22	Chr11_22_BNL1408_00003	PUT-165a-Gossypium_hirsutum-62269	95.51	89	3	1	2960	3047	586	674	8e-32	141	B9RSZ2_RICCO	SubName: Full=Vesicle-associated membrane protein, putative;	Ricinus communis
1756	22	Chr11_22_BNL1408_00003	PUT-165a-Gossypium_hirsutum-62269	100	73	0	0	1434	1506	56	128	4e-30	135	B9RSZ2_RICCO	SubName: Full=Vesicle-associated membrane protein, putative;	Ricinus communis
1757	22	Chr11_22_BNL1408_00003	PUT-165a-Gossypium_hirsutum-62269	100	55	0	0	882	936	1	55	4e-20	102	B9RSZ2_RICCO	SubName: Full=Vesicle-associated membrane protein, putative;	Ricinus communis
1758	22	Chr11_22_BNL1408_00003	PUT-165a-Gossypium_hirsutum-51731	99.64	279	1	0	3875	4153	331	53	5e-143	510	B9IPM9_POPTR	SubName: Full=Predicted protein;	Populus trichocarpa
1759	22	Chr11_22_BNL1408_00003	PUT-165a-Gossypium_hirsutum-70106	95.56	315	14	0	2833	3147	894	580	3e-141	505	O82158_POPNI	RecName: Full=Phosphoglycerate kinase; EC=2.7.2.3;	Populus nigra
1760	22	Chr11_22_BNL1408_00003	PUT-165a-Gossypium_hirsutum-70106	97.3	111	3	0	3141	3251	538	428	3e-46	189	O82158_POPNI	RecName: Full=Phosphoglycerate kinase; EC=2.7.2.3;	Populus nigra
1761	22	Chr11_22_BNL1408_00003	PUT-165a-Gossypium_hirsutum-70106	98.86	88	1	0	2879	2966	767	680	8e-37	158	O82158_POPNI	RecName: Full=Phosphoglycerate kinase; EC=2.7.2.3;	Populus nigra
1762	22	Chr11_22_BNL1408_00003	PUT-165a-Gossypium_hirsutum-70106	98.77	81	1	0	3358	3438	430	350	6e-33	145	O82158_POPNI	RecName: Full=Phosphoglycerate kinase; EC=2.7.2.3;	Populus nigra
1763	22	Chr11_22_BNL1408_00003	PUT-165a-Gossypium_hirsutum-33855	96.04	278	9	2	1230	1506	8	284	3e-125	451	B9SG17_RICCO	SubName: Full=Putative uncharacterized protein;	Ricinus communis
1764	22	Chr11_22_BNL1408_00003	PUT-165a-Gossypium_hirsutum-33813	96.04	278	9	2	1230	1506	8	284	3e-125	451	B9IEK1_POPTR	SubName: Full=Predicted protein;	Populus trichocarpa
1765	22	Chr11_22_BNL1408_00003	PUT-165a-Gossypium_hirsutum-33813	91.3	92	4	4	2247	2338	360	447	3e-26	122	B9IEK1_POPTR	SubName: Full=Predicted protein;	Populus trichocarpa
1766	22	Chr11_22_BNL1408_00003	PUT-165a-Gossypium_hirsutum-33813	92.86	84	3	3	1616	1699	281	361	4e-25	119	B9IEK1_POPTR	SubName: Full=Predicted protein;	Populus trichocarpa
1767	22	Chr11_22_BNL1408_00003	PUT-165a-Gossypium_hirsutum-14630	96.86	255	0	8	2876	3124	5	257	1e-115	420	B8AV30_ORYSI	SubName: Full=Putative uncharacterized protein;	Oryza sativa subsp. indica
1768	22	Chr11_22_BNL1408_00003	PUT-165a-Gossypium_hirsutum-14630	96.59	88	3	0	2879	2966	88	175	2e-33	147	B8AV30_ORYSI	SubName: Full=Putative uncharacterized protein;	Oryza sativa subsp. indica
1769	22	Chr11_22_BNL1408_00003	PUT-165a-Gossypium_hirsutum-14630	94.32	88	3	2	2961	3047	8	94	1e-29	134	B8AV30_ORYSI	SubName: Full=Putative uncharacterized protein;	Oryza sativa subsp. indica
1770	22	Chr11_22_BNL1408_00003	PUT-165a-Gossypium_hirsutum-93770	98.31	118	2	0	2247	2364	439	556	8e-52	207	A5AY88_VITVI	SubName: Full=Putative uncharacterized protein;	Vitis vinifera
1771	22	Chr11_22_BNL1408_00003	PUT-165a-Gossypium_hirsutum-93770	94.74	133	6	1	2442	2574	554	685	8e-52	207	A5AY88_VITVI	SubName: Full=Putative uncharacterized protein;	Vitis vinifera
1772	22	Chr11_22_BNL1408_00003	PUT-165a-Gossypium_hirsutum-93770	98.73	79	1	0	855	933	206	284	8e-32	141	A5AY88_VITVI	SubName: Full=Putative uncharacterized protein;	Vitis vinifera
1773	22	Chr11_22_BNL1408_00003	PUT-165a-Gossypium_hirsutum-93770	96.43	84	3	0	1616	1699	357	440	3e-31	139	A5AY88_VITVI	SubName: Full=Putative uncharacterized protein;	Vitis vinifera
1774	22	Chr11_22_BNL1408_00003	PUT-165a-Gossypium_hirsutum-93770	98.63	73	1	0	1434	1506	288	360	2e-28	130	A5AY88_VITVI	SubName: Full=Putative uncharacterized protein;	Vitis vinifera
1775	22	Chr11_22_BNL1408_00003	PUT-165a-Gossypium_hirsutum-86002	92.05	88	5	2	2442	2529	441	526	3e-26	122	A5AY88_VITVI	SubName: Full=Putative uncharacterized protein;	Vitis vinifera
1776	22	Chr11_22_BNL1408_00004	PUT-165a-Gossypium_hirsutum-85079	99.55	661	2	1	382	1041	2555	1895	0	1205	A5AY88_VITVI	SubName: Full=Putative uncharacterized protein;	Vitis vinifera
1777	22	Chr11_22_BNL1408_00004	PUT-165a-Gossypium_hirsutum-85079	99.3	142	1	0	2039	2180	1746	1605	5e-67	257	A5AY88_VITVI	SubName: Full=Putative uncharacterized protein;	Vitis vinifera
1778	22	Chr11_22_BNL1408_00004	PUT-165a-Gossypium_hirsutum-85079	99.02	102	1	0	2392	2493	1607	1506	9e-45	183	A5AY88_VITVI	SubName: Full=Putative uncharacterized protein;	Vitis vinifera
1779	22	Chr11_22_BNL1408_00004	PUT-165a-Gossypium_hirsutum-85079	96	100	1	3	1535	1632	1895	1797	1e-37	159	A5AY88_VITVI	SubName: Full=Putative uncharacterized protein;	Vitis vinifera
1780	22	Chr11_22_BNL1408_00004	PUT-165a-Gossypium_hirsutum-85079	100	63	0	0	1892	1954	1809	1747	9e-25	117	A5AY88_VITVI	SubName: Full=Putative uncharacterized protein;	Vitis vinifera
1781	22	Chr11_22_BNL1408_00004	PUT-165a-Gossypium_hirsutum-47819	93.28	610	21	4	450	1041	649	42	0	881	C7AQW0_POPEU	RecName: Full=Sodium/hydrogen exchanger;	Populus euphratica
1782	22	Chr11_22_BNL1408_00004	PUT-165a-Gossypium_hirsutum-47819	97.73	44	1	0	1534	1577	44	1	2e-12	76.8	C7AQW0_POPEU	RecName: Full=Sodium/hydrogen exchanger;	Populus euphratica
1783	22	Chr11_22_BNL1408_00004	PUT-165a-Gossypium_hirsutum-52165	95.7	442	15	4	601	1041	861	423	0	717	C7AQW0_POPEU	RecName: Full=Sodium/hydrogen exchanger;	Populus euphratica
1784	22	Chr11_22_BNL1408_00004	PUT-165a-Gossypium_hirsutum-52165	98.59	142	2	0	2039	2180	276	135	2e-65	252	C7AQW0_POPEU	RecName: Full=Sodium/hydrogen exchanger;	Populus euphratica
1785	22	Chr11_22_BNL1408_00004	PUT-165a-Gossypium_hirsutum-52165	97	100	1	2	1534	1632	425	327	9e-40	167	C7AQW0_POPEU	RecName: Full=Sodium/hydrogen exchanger;	Populus euphratica
1786	22	Chr11_22_BNL1408_00004	PUT-165a-Gossypium_hirsutum-52165	98.7	77	1	0	2392	2468	137	61	7e-31	137	C7AQW0_POPEU	RecName: Full=Sodium/hydrogen exchanger;	Populus euphratica
1787	22	Chr11_22_BNL1408_00004	PUT-165a-Gossypium_hirsutum-52165	100	63	0	0	1892	1954	339	277	9e-25	117	C7AQW0_POPEU	RecName: Full=Sodium/hydrogen exchanger;	Populus euphratica
1788	22	Chr11_22_BNL1408_00004	PUT-165a-Gossypium_hirsutum-49698	97	100	1	2	1534	1632	192	94	9e-40	167	C7AQW0_POPEU	RecName: Full=Sodium/hydrogen exchanger;	Populus euphratica
1789	22	Chr11_22_BNL1408_00004	PUT-165a-Gossypium_hirsutum-49698	100	63	0	0	1892	1954	106	44	9e-25	117	C7AQW0_POPEU	RecName: Full=Sodium/hydrogen exchanger;	Populus euphratica
1790	23	Chr11_23_BNL3592_00001	PUT-165a-Gossypium_hirsutum-35332	95.26	780	35	2	18137	18915	1	779	0	1234	Q9FT93_ARATH	SubName: Full=Putative rev interacting protein mis3; SubName: Full=Rev interacting protein mis3-like;	Arabidopsis thaliana
1791	23	Chr11_23_BNL3592_00001	PUT-165a-Gossypium_hirsutum-286101079	100	456	0	0	479	934	853	398	0	843	B9SFZ6_RICCO	SubName: Full=Phosphatidylinositol-3,4,5-trisphosphate 3-phosphatase and dual-specificity protein phosphatase PTEN, putative; EC=3.1.3.67;	Ricinus communis
1792	23	Chr11_23_BNL3592_00001	PUT-165a-Gossypium_hirsutum-286101079	100	153	0	0	2607	2759	171	19	2e-73	283	B9SFZ6_RICCO	SubName: Full=Phosphatidylinositol-3,4,5-trisphosphate 3-phosphatase and dual-specificity protein phosphatase PTEN, putative; EC=3.1.3.67;	Ricinus communis
1793	23	Chr11_23_BNL3592_00001	PUT-165a-Gossypium_hirsutum-286101079	100	125	0	0	1225	1349	400	276	8e-58	231	B9SFZ6_RICCO	SubName: Full=Phosphatidylinositol-3,4,5-trisphosphate 3-phosphatase and dual-specificity protein phosphatase PTEN, putative; EC=3.1.3.67;	Ricinus communis
1794	23	Chr11_23_BNL3592_00001	PUT-165a-Gossypium_hirsutum-286101079	100	107	0	0	1896	2002	276	170	8e-48	198	B9SFZ6_RICCO	SubName: Full=Phosphatidylinositol-3,4,5-trisphosphate 3-phosphatase and dual-specificity protein phosphatase PTEN, putative; EC=3.1.3.67;	Ricinus communis
1795	23	Chr11_23_BNL3592_00001	PUT-165a-Gossypium_hirsutum-18178	95.25	400	14	5	540	934	1081	682	2e-177	628	B6E500_LITCN	SubName: Full=Peroxidase 5; EC=1.11.1.7;	Litchi chinensis
1796	23	Chr11_23_BNL3592_00001	PUT-165a-Gossypium_hirsutum-18178	96.03	151	2	1	2607	2757	455	309	4e-61	243	B6E500_LITCN	SubName: Full=Peroxidase 5; EC=1.11.1.7;	Litchi chinensis
1797	23	Chr11_23_BNL3592_00001	PUT-165a-Gossypium_hirsutum-18178	99.2	125	1	0	1225	1349	684	560	4e-56	226	B6E500_LITCN	SubName: Full=Peroxidase 5; EC=1.11.1.7;	Litchi chinensis
1798	23	Chr11_23_BNL3592_00001	PUT-165a-Gossypium_hirsutum-18178	98.13	107	2	0	1896	2002	560	454	2e-44	187	B6E500_LITCN	SubName: Full=Peroxidase 5; EC=1.11.1.7;	Litchi chinensis
1799	23	Chr11_23_BNL3592_00001	PUT-165a-Gossypium_hirsutum-34088	100	306	0	0	629	934	540	235	2e-158	566	Q548E9_MAIZE	SubName: Full=27 kDa gamma-zein; SubName: Full=27kD gamma zein; SubName: Full=Putative uncharacterized protein;	Zea mays
1800	23	Chr11_23_BNL3592_00001	PUT-165a-Gossypium_hirsutum-34088	100	125	0	0	1225	1349	237	113	8e-58	231	Q548E9_MAIZE	SubName: Full=27 kDa gamma-zein; SubName: Full=27kD gamma zein; SubName: Full=Putative uncharacterized protein;	Zea mays
1801	23	Chr11_23_BNL3592_00001	PUT-165a-Gossypium_hirsutum-34088	100	44	0	0	1896	1939	113	70	8e-13	82.4	Q548E9_MAIZE	SubName: Full=27 kDa gamma-zein; SubName: Full=27kD gamma zein; SubName: Full=Putative uncharacterized protein;	Zea mays
1802	23	Chr11_23_BNL3592_00001	PUT-165a-Gossypium_hirsutum-41009	94.33	353	14	3	18959	19309	728	380	4e-150	538	B9IJA8_POPTR	SubName: Full=Histone acetyltransferase;	Populus trichocarpa
1803	23	Chr11_23_BNL3592_00001	PUT-165a-Gossypium_hirsutum-41009	91.72	326	20	3	19290	19614	445	126	2e-122	446	B9IJA8_POPTR	SubName: Full=Histone acetyltransferase;	Populus trichocarpa
1804	23	Chr11_23_BNL3592_00001	PUT-165a-Gossypium_hirsutum-43282	95.38	303	9	5	636	934	33	334	2e-132	479	ACP1_CASGL	RecName: Full=Acyl carrier protein 1, chloroplastic; Short=ACP 1; Flags: Precursor;	Casuarina glauca
1805	23	Chr11_23_BNL3592_00001	PUT-165a-Gossypium_hirsutum-43282	92.03	138	5	6	1225	1356	332	469	4e-46	193	ACP1_CASGL	RecName: Full=Acyl carrier protein 1, chloroplastic; Short=ACP 1; Flags: Precursor;	Casuarina glauca
1806	23	Chr11_23_BNL3592_00001	PUT-165a-Gossypium_hirsutum-43282	90.91	88	2	6	1896	1977	462	549	3e-22	113	ACP1_CASGL	RecName: Full=Acyl carrier protein 1, chloroplastic; Short=ACP 1; Flags: Precursor;	Casuarina glauca
1807	23	Chr11_23_BNL3592_00001	PUT-165a-Gossypium_hirsutum-46092	93.89	311	19	0	24837	25147	210	520	1e-129	470	B9RUQ4_RICCO	SubName: Full=60S ribosomal protein L30, putative;	Ricinus communis
1808	23	Chr11_23_BNL3592_00001	PUT-165a-Gossypium_hirsutum-82481	94.12	306	18	0	629	934	2	307	2e-128	466	A5AY88_VITVI	SubName: Full=Putative uncharacterized protein;	Vitis vinifera
1809	23	Chr11_23_BNL3592_00001	PUT-165a-Gossypium_hirsutum-25130	91.32	334	29	0	13149	13482	369	36	1e-125	457	C6T759_SOYBN	SubName: Full=Putative uncharacterized protein;	Glycine max
1810	23	Chr11_23_BNL3592_00001	PUT-165a-Gossypium_hirsutum-24797	96.18	262	4	6	678	934	265	5	1e-115	424	B9R7B4_RICCO	SubName: Full=Fms interacting protein, putative;	Ricinus communis
1811	23	Chr11_23_BNL3592_00001	PUT-165a-Gossypium_hirsutum-18345	92.33	287	19	3	650	934	669	384	4e-110	405	B7FGJ5_MEDTR	SubName: Full=Putative uncharacterized protein;	Medicago truncatula
1812	23	Chr11_23_BNL3592_00001	PUT-165a-Gossypium_hirsutum-18345	96.08	153	2	1	2607	2759	157	9	3e-62	246	B7FGJ5_MEDTR	SubName: Full=Putative uncharacterized protein;	Medicago truncatula
1813	23	Chr11_23_BNL3592_00001	PUT-165a-Gossypium_hirsutum-18345	99.2	125	1	0	1225	1349	386	262	4e-56	226	B7FGJ5_MEDTR	SubName: Full=Putative uncharacterized protein;	Medicago truncatula
1814	23	Chr11_23_BNL3592_00001	PUT-165a-Gossypium_hirsutum-18345	98.13	107	2	0	1896	2002	262	156	2e-44	187	B7FGJ5_MEDTR	SubName: Full=Putative uncharacterized protein;	Medicago truncatula
1815	23	Chr11_23_BNL3592_00001	PUT-165a-Gossypium_hirsutum-302101072	95.96	223	6	1	484	706	220	1	3e-96	359	Q0ZPW5_9ROSA	SubName: Full=CXE carboxylesterase; EC=3.1.1.1;	Malus pumila
1816	23	Chr11_23_BNL3592_00001	PUT-165a-Gossypium_hirsutum-18346	100	127	0	0	2607	2733	138	12	6e-59	235	B7FGJ5_MEDTR	SubName: Full=Putative uncharacterized protein;	Medicago truncatula
1817	23	Chr11_23_BNL3592_00001	PUT-165a-Gossypium_hirsutum-18346	97.6	125	3	0	1225	1349	367	243	8e-53	215	B7FGJ5_MEDTR	SubName: Full=Putative uncharacterized protein;	Medicago truncatula
1818	23	Chr11_23_BNL3592_00001	PUT-165a-Gossypium_hirsutum-18346	100	107	0	0	1896	2002	243	137	8e-48	198	B7FGJ5_MEDTR	SubName: Full=Putative uncharacterized protein;	Medicago truncatula
1819	23	Chr11_23_BNL3592_00001	PUT-165a-Gossypium_hirsutum-18349	95.21	146	2	2	2607	2751	142	1	4e-56	226	B7FGJ5_MEDTR	SubName: Full=Putative uncharacterized protein;	Medicago truncatula
1820	23	Chr11_23_BNL3592_00001	PUT-165a-Gossypium_hirsutum-18349	99.2	125	1	0	1225	1349	371	247	4e-56	226	B7FGJ5_MEDTR	SubName: Full=Putative uncharacterized protein;	Medicago truncatula
1821	23	Chr11_23_BNL3592_00001	PUT-165a-Gossypium_hirsutum-18349	98.13	107	2	0	1896	2002	247	141	2e-44	187	B7FGJ5_MEDTR	SubName: Full=Putative uncharacterized protein;	Medicago truncatula
1822	23	Chr11_23_BNL3592_00001	PUT-165a-Gossypium_hirsutum-18348	99.2	125	1	0	1225	1349	366	242	4e-56	226	B7FGJ5_MEDTR	SubName: Full=Putative uncharacterized protein;	Medicago truncatula
1823	23	Chr11_23_BNL3592_00001	PUT-165a-Gossypium_hirsutum-18348	95.04	141	2	2	2607	2746	137	1	2e-53	217	B7FGJ5_MEDTR	SubName: Full=Putative uncharacterized protein;	Medicago truncatula
1824	23	Chr11_23_BNL3592_00001	PUT-165a-Gossypium_hirsutum-18348	98.13	107	2	0	1896	2002	242	136	2e-44	187	B7FGJ5_MEDTR	SubName: Full=Putative uncharacterized protein;	Medicago truncatula
1825	23	Chr11_23_BNL3592_00001	PUT-165a-Gossypium_hirsutum-84811	92.16	153	2	7	2607	2753	149	1	1e-50	207	A5AY88_VITVI	SubName: Full=Putative uncharacterized protein;	Vitis vinifera
1826	23	Chr11_23_BNL3592_00001	PUT-165a-Gossypium_hirsutum-87388	92.91	141	10	0	17983	18123	455	595	5e-50	206	A5AY88_VITVI	SubName: Full=Putative uncharacterized protein;	Vitis vinifera
1827	23	Chr11_23_BNL3592_00001	PUT-165a-Gossypium_hirsutum-45666	98.44	64	0	1	974	1036	331	268	1e-21	111	A9TNC4_PHYPA	SubName: Full=Predicted protein;	Physcomitrella patens subsp. patens
1828	23	Chr11_23_BNL3592_00001	PUT-165a-Gossypium_hirsutum-76170	98.41	63	0	1	974	1036	260	199	4e-21	110	B9RFD9_RICCO	SubName: Full=Cytochrome c1;	Arabidopsis thaliana
1829	23	Chr11_23_BNL3592_00001	PUT-165a-Gossypium_hirsutum-45663	98.41	63	0	1	974	1036	547	486	4e-21	110	B3TLN8_ELAGV	RecName: Full=Ubiquitin carrier protein; EC=6.3.2.-;	Elaeis guineensis var. tenera
1830	23	Chr11_23_BNL3592_00001	PUT-165a-Gossypium_hirsutum-20624	96.83	63	2	0	974	1036	528	590	5e-20	106	A9PB61_POPTR	SubName: Full=Putative uncharacterized protein;	Populus trichocarpa
1831	23	Chr11_23_BNL3592_00001	PUT-165a-Gossypium_hirsutum-59129	96.83	63	0	2	974	1036	492	552	2e-19	104	B9HAZ5_POPTR	SubName: Full=Predicted protein;	Populus trichocarpa
1832	23	Chr11_23_BNL3592_00001	PUT-165a-Gossypium_hirsutum-3773	95.16	62	3	0	19553	19614	113	52	8e-18	99	B9RMT9_RICCO	SubName: Full=Copine, putative;	Ricinus communis

## Sheet: Table S4 Chr21-Gh mRNA Unigenes
Table S4 Gossypium hirsutum Unigenes of Acala N901 BACs on Chr 21
#Unigenes	#BAC	Query id (BAC name + Congtig number)	Subject id (G. hirsutum mRNA Unigenes)	identity %	alignment length	mismatches	gap openings	q.start	q.end	s.start	s.end	e-value	hit	Hit ACC	Seq. Description	hit source
1	1	Chr21_1_BNL2650_00001	PUT-165a-Gossypium_hirsutum-91589	95.77	756	32	0	2488	3243	27	782	0	1219	A5AY88_VITVI	SubName: Full=Putative uncharacterized protein;	Vitis vinifera
2	1	Chr21_1_BNL2650_00001	PUT-165a-Gossypium_hirsutum-87280	91.93	384	30	1	1564	1946	384	1	9e-151	536	A5AY88_VITVI	SubName: Full=Putative uncharacterized protein;	Vitis vinifera
3	1	Chr21_1_BNL2650_00002	PUT-165a-Gossypium_hirsutum-59261	96.1	1025	22	17	8224	9231	62	1085	0	1655	A5BLR9_VITVI	SubName: Full=Putative uncharacterized protein;	Vitis vinifera
4	1	Chr21_1_BNL2650_00002	PUT-165a-Gossypium_hirsutum-69231	99.65	869	2	1	5766	6633	20	888	0	1587	B9SCB4_RICCO	SubName: Full=Myosin-9, putative;	Ricinus communis
5	1	Chr21_1_BNL2650_00002	PUT-165a-Gossypium_hirsutum-69231	100	180	0	0	6662	6841	889	1068	2e-88	333	B9SCB4_RICCO	SubName: Full=Myosin-9, putative;	Ricinus communis
6	1	Chr21_1_BNL2650_00002	PUT-165a-Gossypium_hirsutum-43145	96.72	944	14	9	2388	3323	40	974	0	1555	DBR1_ARATH	RecName: Full=Lariat debranching enzyme; Short=AtDBR1; EC=3.1.-.-;	Arabidopsis thaliana
7	1	Chr21_1_BNL2650_00002	PUT-165a-Gossypium_hirsutum-76558	99.87	796	0	1	26648	27443	795	1	0	1463	B9RU00_RICCO	SubName: Full=Ring finger protein, putative;	Ricinus communis
8	1	Chr21_1_BNL2650_00002	PUT-165a-Gossypium_hirsutum-35645	97.88	755	13	3	8919	9671	12	765	0	1303	B9R8P4_RICCO	SubName: Full=Pentatricopeptide repeat-containing protein, putative;	Ricinus communis
9	1	Chr21_1_BNL2650_00002	PUT-165a-Gossypium_hirsutum-54391	97.87	658	12	2	58842	59498	678	22	0	1140	Q8GWI9_ARATH	SubName: Full=Putative aspartyl aminopeptidase;	Arabidopsis thaliana
10	1	Chr21_1_BNL2650_00002	PUT-165a-Gossypium_hirsutum-98364	92.79	680	18	10	23512	24178	725	64	0	957	A5AY88_VITVI	SubName: Full=Putative uncharacterized protein;	Vitis vinifera
11	1	Chr21_1_BNL2650_00002	PUT-165a-Gossypium_hirsutum-98364	94.12	153	9	0	16744	16896	875	723	2e-58	233	A5AY88_VITVI	SubName: Full=Putative uncharacterized protein;	Vitis vinifera
12	1	Chr21_1_BNL2650_00002	PUT-165a-Gossypium_hirsutum-62101072	98.48	525	4	4	9452	9972	525	1	0	922	B9SAR9_RICCO	SubName: Full=Monoglyceride lipase, putative; EC=3.1.1.23;	Ricinus communis
13	1	Chr21_1_BNL2650_00002	PUT-165a-Gossypium_hirsutum-89353	96.76	525	13	1	57490	58010	533	9	0	872	A5AY88_VITVI	SubName: Full=Putative uncharacterized protein;	Vitis vinifera
14	1	Chr21_1_BNL2650_00002	PUT-165a-Gossypium_hirsutum-940	98.73	471	6	0	13730	14200	473	3	0	837	A5AY88_VITVI	SubName: Full=Putative uncharacterized protein;	Vitis vinifera
15	1	Chr21_1_BNL2650_00002	PUT-165a-Gossypium_hirsutum-18284	94.61	538	23	3	57490	58022	305	841	0	828	B9SCU8_RICCO	SubName: Full=Expressed protein, putative;	Ricinus communis
16	1	Chr21_1_BNL2650_00002	PUT-165a-Gossypium_hirsutum-79468	97.28	478	13	0	27137	27614	540	63	0	811	B9H061_POPTR	SubName: Full=Predicted protein;	Populus trichocarpa
17	1	Chr21_1_BNL2650_00002	PUT-165a-Gossypium_hirsutum-71571	94.74	513	25	2	3613	4124	520	9	0	797	TLPH_ARATH	RecName: Full=Thaumatin-like protein; Flags: Precursor;	Arabidopsis thaliana
18	1	Chr21_1_BNL2650_00002	PUT-165a-Gossypium_hirsutum-8693	97.75	445	10	0	17872	18316	1	445	0	767	A5AY88_VITVI	SubName: Full=Putative uncharacterized protein;	Vitis vinifera
19	1	Chr21_1_BNL2650_00002	PUT-165a-Gossypium_hirsutum-8693	93.75	176	8	3	18396	18570	443	616	9e-67	261	A5AY88_VITVI	SubName: Full=Putative uncharacterized protein;	Vitis vinifera
20	1	Chr21_1_BNL2650_00002	PUT-165a-Gossypium_hirsutum-14921	96.19	446	15	1	56889	57334	1	444	0	728	Q6LAA4_HORVU	RecName: Full=Elongation factor 1-alpha;	Hordeum vulgare
21	1	Chr21_1_BNL2650_00002	PUT-165a-Gossypium_hirsutum-14921	96.72	335	7	1	57480	57810	444	778	4e-155	555	Q6LAA4_HORVU	RecName: Full=Elongation factor 1-alpha;	Hordeum vulgare
22	1	Chr21_1_BNL2650_00002	PUT-165a-Gossypium_hirsutum-43780	97.35	415	9	2	31943	32356	482	69	0	704	A5BCC0_VITVI	RecName: Full=Histone H2B;	Vitis vinifera
23	1	Chr21_1_BNL2650_00002	PUT-165a-Gossypium_hirsutum-15221	96.62	414	13	1	26699	27112	421	9	0	686	B9S6B6_RICCO	SubName: Full=Mitochondrial chaperone BCS1, putative;	Ricinus communis
24	1	Chr21_1_BNL2650_00002	PUT-165a-Gossypium_hirsutum-15221	91.82	159	12	1	26326	26483	767	609	1e-55	224	B9S6B6_RICCO	SubName: Full=Mitochondrial chaperone BCS1, putative;	Ricinus communis
25	1	Chr21_1_BNL2650_00002	PUT-165a-Gossypium_hirsutum-15221	100	47	0	0	26627	26673	377	331	2e-14	87.9	B9S6B6_RICCO	SubName: Full=Mitochondrial chaperone BCS1, putative;	Ricinus communis
26	1	Chr21_1_BNL2650_00002	PUT-165a-Gossypium_hirsutum-15221	92.06	63	4	1	26571	26633	612	551	2e-14	87.9	B9S6B6_RICCO	SubName: Full=Mitochondrial chaperone BCS1, putative;	Ricinus communis
27	1	Chr21_1_BNL2650_00002	PUT-165a-Gossypium_hirsutum-78226	100	361	0	0	47760	48120	1	361	0	667	B9SL27_RICCO	SubName: Full=Protein phosphatase-2c, putative; EC=3.1.3.16;	Ricinus communis
28	1	Chr21_1_BNL2650_00002	PUT-165a-Gossypium_hirsutum-65884	95.32	406	1	1	35562	35967	655	268	2e-177	628	C6T987_SOYBN	SubName: Full=Putative uncharacterized protein;	Glycine max
29	1	Chr21_1_BNL2650_00002	PUT-165a-Gossypium_hirsutum-65884	99.49	195	1	0	36661	36855	270	76	4e-95	355	C6T987_SOYBN	SubName: Full=Putative uncharacterized protein;	Glycine max
30	1	Chr21_1_BNL2650_00002	PUT-165a-Gossypium_hirsutum-65884	100	55	0	0	37012	37066	79	25	6e-19	102	C6T987_SOYBN	SubName: Full=Putative uncharacterized protein;	Glycine max
31	1	Chr21_1_BNL2650_00002	PUT-165a-Gossypium_hirsutum-94600	99.07	324	3	0	2903	3226	6	329	2e-163	582	A5AY88_VITVI	SubName: Full=Putative uncharacterized protein;	Vitis vinifera
32	1	Chr21_1_BNL2650_00002	PUT-165a-Gossypium_hirsutum-94600	100	173	0	0	3619	3791	330	502	1e-84	320	A5AY88_VITVI	SubName: Full=Putative uncharacterized protein;	Vitis vinifera
33	1	Chr21_1_BNL2650_00002	PUT-165a-Gossypium_hirsutum-80201	97.63	338	7	1	32019	32356	15	351	2e-162	579	B9RQZ0_RICCO	SubName: Full=Pentatricopeptide repeat-containing protein, putative;	Ricinus communis
34	1	Chr21_1_BNL2650_00002	PUT-165a-Gossypium_hirsutum-9450	96.56	349	10	2	18477	18824	5	352	8e-162	577	A5AY88_VITVI	SubName: Full=Putative uncharacterized protein;	Vitis vinifera
35	1	Chr21_1_BNL2650_00002	PUT-165a-Gossypium_hirsutum-560101079	95.44	351	16	0	15706	16056	846	496	8e-157	560	Q8LFG2_ARATH	SubName: Full=Putative uncharacterized protein;	Arabidopsis thaliana
36	1	Chr21_1_BNL2650_00002	PUT-165a-Gossypium_hirsutum-560101079	94.78	230	11	1	16061	16289	451	222	1e-95	357	Q8LFG2_ARATH	SubName: Full=Putative uncharacterized protein;	Arabidopsis thaliana
37	1	Chr21_1_BNL2650_00002	PUT-165a-Gossypium_hirsutum-58389	99.04	311	3	0	7435	7745	469	159	3e-156	558	B9ID06_POPTR	SubName: Full=Predicted protein;	Populus trichocarpa
38	1	Chr21_1_BNL2650_00002	PUT-165a-Gossypium_hirsutum-58389	97.9	143	1	2	7801	7943	160	20	2e-62	246	B9ID06_POPTR	SubName: Full=Predicted protein;	Populus trichocarpa
39	1	Chr21_1_BNL2650_00002	PUT-165a-Gossypium_hirsutum-58390	98.42	317	4	1	7435	7750	1	317	1e-155	556	B9ID06_POPTR	SubName: Full=Predicted protein;	Populus trichocarpa
40	1	Chr21_1_BNL2650_00002	PUT-165a-Gossypium_hirsutum-58390	98.18	165	1	2	7779	7943	309	471	1e-74	287	B9ID06_POPTR	SubName: Full=Predicted protein;	Populus trichocarpa
41	1	Chr21_1_BNL2650_00002	PUT-165a-Gossypium_hirsutum-71240	94.03	352	18	3	15706	16056	640	291	6e-148	531	B9NAQ7_POPTR	SubName: Full=Predicted protein; Flags: Fragment;	Populus trichocarpa
42	1	Chr21_1_BNL2650_00002	PUT-165a-Gossypium_hirsutum-71240	95.18	228	11	0	16055	16282	252	25	8e-97	361	B9NAQ7_POPTR	SubName: Full=Predicted protein; Flags: Fragment;	Populus trichocarpa
43	1	Chr21_1_BNL2650_00002	PUT-165a-Gossypium_hirsutum-45439	99.32	292	2	0	4859	5150	388	97	2e-147	529	C5Y9Y6_SORBI	SubName: Full=Putative uncharacterized protein Sb06g031870;	Sorghum bicolor
44	1	Chr21_1_BNL2650_00002	PUT-165a-Gossypium_hirsutum-45439	94.12	136	4	4	3658	3791	725	592	1e-49	204	C5Y9Y6_SORBI	SubName: Full=Putative uncharacterized protein Sb06g031870;	Sorghum bicolor
45	1	Chr21_1_BNL2650_00002	PUT-165a-Gossypium_hirsutum-45439	100	108	0	0	4629	4736	495	388	2e-48	200	C5Y9Y6_SORBI	SubName: Full=Putative uncharacterized protein Sb06g031870;	Sorghum bicolor
46	1	Chr21_1_BNL2650_00002	PUT-165a-Gossypium_hirsutum-45439	100	103	0	0	4130	4232	596	494	1e-45	191	C5Y9Y6_SORBI	SubName: Full=Putative uncharacterized protein Sb06g031870;	Sorghum bicolor
47	1	Chr21_1_BNL2650_00002	PUT-165a-Gossypium_hirsutum-45439	98.99	99	0	1	6680	6777	100	2	3e-41	176	C5Y9Y6_SORBI	SubName: Full=Putative uncharacterized protein Sb06g031870;	Sorghum bicolor
48	1	Chr21_1_BNL2650_00002	PUT-165a-Gossypium_hirsutum-240101072	92.58	364	27	0	25080	25443	497	134	1e-145	523	C5Z2P2_SORBI	SubName: Full=Putative uncharacterized protein Sb10g000870;	Sorghum bicolor
49	1	Chr21_1_BNL2650_00002	PUT-165a-Gossypium_hirsutum-240101072	91.06	235	15	4	24265	24493	829	595	2e-82	313	C5Z2P2_SORBI	SubName: Full=Putative uncharacterized protein Sb10g000870;	Sorghum bicolor
50	1	Chr21_1_BNL2650_00002	PUT-165a-Gossypium_hirsutum-240101072	93.55	62	4	0	25025	25086	584	523	3e-16	93.5	C5Z2P2_SORBI	SubName: Full=Putative uncharacterized protein Sb10g000870;	Sorghum bicolor
51	1	Chr21_1_BNL2650_00002	PUT-165a-Gossypium_hirsutum-66404	100	282	0	0	3510	3791	1	282	4e-145	521	C5Y9Y6_SORBI	SubName: Full=Putative uncharacterized protein Sb06g031870;	Sorghum bicolor
52	1	Chr21_1_BNL2650_00002	PUT-165a-Gossypium_hirsutum-66404	97.95	292	6	0	4859	5150	477	768	1e-140	507	C5Y9Y6_SORBI	SubName: Full=Putative uncharacterized protein Sb06g031870;	Sorghum bicolor
53	1	Chr21_1_BNL2650_00002	PUT-165a-Gossypium_hirsutum-66404	91.58	202	9	7	6680	6873	765	966	4e-70	272	C5Y9Y6_SORBI	SubName: Full=Putative uncharacterized protein Sb06g031870;	Sorghum bicolor
54	1	Chr21_1_BNL2650_00002	PUT-165a-Gossypium_hirsutum-66404	100	99	0	0	4629	4727	379	477	2e-43	183	C5Y9Y6_SORBI	SubName: Full=Putative uncharacterized protein Sb06g031870;	Sorghum bicolor
55	1	Chr21_1_BNL2650_00002	PUT-165a-Gossypium_hirsutum-66404	97.09	103	3	0	4130	4232	278	380	1e-40	174	C5Y9Y6_SORBI	SubName: Full=Putative uncharacterized protein Sb06g031870;	Sorghum bicolor
56	1	Chr21_1_BNL2650_00002	PUT-165a-Gossypium_hirsutum-56265	97.39	306	8	0	4842	5147	753	448	4e-145	521	Q0J9A8_ORYSJ	SubName: Full=Os04g0663500 protein;	Oryza sativa subsp. japonica
57	1	Chr21_1_BNL2650_00002	PUT-165a-Gossypium_hirsutum-80078	98.63	291	4	0	4859	5149	806	516	2e-143	516	B9RUV2_RICCO	SubName: Full=NMDA receptor-regulated protein, putative;	Ricinus communis
58	1	Chr21_1_BNL2650_00002	PUT-165a-Gossypium_hirsutum-80078	98.47	196	3	0	3035	3230	1204	1009	6e-93	348	B9RUV2_RICCO	SubName: Full=NMDA receptor-regulated protein, putative;	Ricinus communis
59	1	Chr21_1_BNL2650_00002	PUT-165a-Gossypium_hirsutum-80078	100	108	0	0	4629	4736	913	806	2e-48	200	B9RUV2_RICCO	SubName: Full=NMDA receptor-regulated protein, putative;	Ricinus communis
60	1	Chr21_1_BNL2650_00002	PUT-165a-Gossypium_hirsutum-80078	97.03	101	3	0	4132	4232	1012	912	2e-39	171	B9RUV2_RICCO	SubName: Full=NMDA receptor-regulated protein, putative;	Ricinus communis
61	1	Chr21_1_BNL2650_00002	PUT-165a-Gossypium_hirsutum-21461	94.33	335	19	0	7399	7733	1	335	6e-143	514	C6T1W5_SOYBN	SubName: Full=Putative uncharacterized protein;	Glycine max
62	1	Chr21_1_BNL2650_00002	PUT-165a-Gossypium_hirsutum-21461	95.29	191	7	2	8269	8457	414	604	5e-79	302	C6T1W5_SOYBN	SubName: Full=Putative uncharacterized protein;	Glycine max
63	1	Chr21_1_BNL2650_00002	PUT-165a-Gossypium_hirsutum-30191	96.73	306	10	0	42326	42631	834	1139	8e-142	510	Q10PN9_ORYSJ	SubName: Full=5'-3' exonuclease, N-terminal resolvase-like domain containing protein, expressed; SubName: Full=Os03g0227300 protein; SubName: Full=Putative uncharacterized protein; SubName: Full=cDNA clone:J023130B17, full insert sequence;	Oryza sativa subsp. japonica
64	1	Chr21_1_BNL2650_00002	PUT-165a-Gossypium_hirsutum-30191	98.51	67	1	0	41858	41924	768	834	6e-24	119	Q10PN9_ORYSJ	SubName: Full=5'-3' exonuclease, N-terminal resolvase-like domain containing protein, expressed; SubName: Full=Os03g0227300 protein; SubName: Full=Putative uncharacterized protein; SubName: Full=cDNA clone:J023130B17, full insert sequence;	Oryza sativa subsp. japonica
65	1	Chr21_1_BNL2650_00002	PUT-165a-Gossypium_hirsutum-97930	100	274	0	0	7462	7735	1	274	1e-140	507	A5AY88_VITVI	SubName: Full=Putative uncharacterized protein;	Vitis vinifera
66	1	Chr21_1_BNL2650_00002	PUT-165a-Gossypium_hirsutum-97930	99.44	180	0	1	8224	8402	320	499	3e-86	326	A5AY88_VITVI	SubName: Full=Putative uncharacterized protein;	Vitis vinifera
67	1	Chr21_1_BNL2650_00002	PUT-165a-Gossypium_hirsutum-97930	100	49	0	0	8071	8119	271	319	1e-15	91.6	A5AY88_VITVI	SubName: Full=Putative uncharacterized protein;	Vitis vinifera
68	1	Chr21_1_BNL2650_00002	PUT-165a-Gossypium_hirsutum-33124	92.5	360	11	3	16744	17102	548	204	5e-139	501	Q6Q4I2_BRAJU	SubName: Full=Glutamate decarboxylase 4a; EC=4.1.1.15;	Brassica juncea
69	1	Chr21_1_BNL2650_00002	PUT-165a-Gossypium_hirsutum-33124	96.43	168	4	1	16122	16289	699	534	3e-71	276	Q6Q4I2_BRAJU	SubName: Full=Glutamate decarboxylase 4a; EC=4.1.1.15;	Brassica juncea
70	1	Chr21_1_BNL2650_00002	PUT-165a-Gossypium_hirsutum-14606	100	268	0	0	10244	10511	63	330	2e-137	496	B8AV30_ORYSI	SubName: Full=Putative uncharacterized protein;	Oryza sativa subsp. indica
71	1	Chr21_1_BNL2650_00002	PUT-165a-Gossypium_hirsutum-51624	99.26	272	2	0	7480	7751	9	280	3e-136	492	Q9FHT4_ARATH	SubName: Full=Endosomal protein-like; SubName: Full=Multispanning membrane protein-like;	Arabidopsis thaliana
72	1	Chr21_1_BNL2650_00002	PUT-165a-Gossypium_hirsutum-51624	98.89	271	2	1	7833	8103	288	557	2e-133	483	Q9FHT4_ARATH	SubName: Full=Endosomal protein-like; SubName: Full=Multispanning membrane protein-like;	Arabidopsis thaliana
73	1	Chr21_1_BNL2650_00002	PUT-165a-Gossypium_hirsutum-42884	90.33	362	33	2	18396	18756	195	555	1e-130	473	Q2QXH7_ORYSJ	SubName: Full=Os12g0156200 protein; SubName: Full=Retrotransposon protein, putative, unclassified, expressed;	Oryza sativa subsp. japonica
74	1	Chr21_1_BNL2650_00002	PUT-165a-Gossypium_hirsutum-42884	90.6	149	13	1	18864	19011	557	705	2e-47	196	Q2QXH7_ORYSJ	SubName: Full=Os12g0156200 protein; SubName: Full=Retrotransposon protein, putative, unclassified, expressed;	Oryza sativa subsp. japonica
75	1	Chr21_1_BNL2650_00002	PUT-165a-Gossypium_hirsutum-9768	92.4	329	10	2	16944	17271	720	406	4e-125	455	A5AY88_VITVI	SubName: Full=Putative uncharacterized protein;	Vitis vinifera
76	1	Chr21_1_BNL2650_00002	PUT-165a-Gossypium_hirsutum-89752	97.72	263	6	0	27137	27399	579	317	1e-124	453	A5AY88_VITVI	SubName: Full=Putative uncharacterized protein;	Vitis vinifera
77	1	Chr21_1_BNL2650_00002	PUT-165a-Gossypium_hirsutum-89752	96.39	166	6	0	27472	27637	322	157	1e-70	274	A5AY88_VITVI	SubName: Full=Putative uncharacterized protein;	Vitis vinifera
78	1	Chr21_1_BNL2650_00002	PUT-165a-Gossypium_hirsutum-7054	96.65	269	7	2	3523	3791	1	267	2e-122	446	C5Y9Y6_SORBI	SubName: Full=Putative uncharacterized protein Sb06g031870;	Sorghum bicolor
79	1	Chr21_1_BNL2650_00002	PUT-165a-Gossypium_hirsutum-7054	92.23	103	8	0	4130	4232	263	365	3e-32	147	C5Y9Y6_SORBI	SubName: Full=Putative uncharacterized protein Sb06g031870;	Sorghum bicolor
80	1	Chr21_1_BNL2650_00002	PUT-165a-Gossypium_hirsutum-7054	96.15	78	3	0	4859	4936	471	548	9e-27	128	C5Y9Y6_SORBI	SubName: Full=Putative uncharacterized protein Sb06g031870;	Sorghum bicolor
81	1	Chr21_1_BNL2650_00002	PUT-165a-Gossypium_hirsutum-88331	94.14	290	17	0	4859	5148	461	750	3e-121	442	A5AY88_VITVI	SubName: Full=Putative uncharacterized protein;	Vitis vinifera
82	1	Chr21_1_BNL2650_00002	PUT-165a-Gossypium_hirsutum-88331	95.9	268	11	0	3524	3791	41	308	5e-119	435	A5AY88_VITVI	SubName: Full=Putative uncharacterized protein;	Vitis vinifera
83	1	Chr21_1_BNL2650_00002	PUT-165a-Gossypium_hirsutum-88331	93.14	102	7	0	4130	4231	304	405	2e-33	150	A5AY88_VITVI	SubName: Full=Putative uncharacterized protein;	Vitis vinifera
84	1	Chr21_1_BNL2650_00002	PUT-165a-Gossypium_hirsutum-88331	96.55	58	2	0	4679	4736	404	461	3e-17	97.1	A5AY88_VITVI	SubName: Full=Putative uncharacterized protein;	Vitis vinifera
85	1	Chr21_1_BNL2650_00002	PUT-165a-Gossypium_hirsutum-88102	98.4	250	4	0	3542	3791	541	292	1e-120	440	A5AY88_VITVI	SubName: Full=Putative uncharacterized protein;	Vitis vinifera
86	1	Chr21_1_BNL2650_00002	PUT-165a-Gossypium_hirsutum-88102	96.83	189	6	0	4629	4817	195	7	2e-83	316	A5AY88_VITVI	SubName: Full=Putative uncharacterized protein;	Vitis vinifera
87	1	Chr21_1_BNL2650_00002	PUT-165a-Gossypium_hirsutum-88102	97.09	103	3	0	4130	4232	296	194	1e-40	174	A5AY88_VITVI	SubName: Full=Putative uncharacterized protein;	Vitis vinifera
88	1	Chr21_1_BNL2650_00002	PUT-165a-Gossypium_hirsutum-12814	98.32	238	4	0	57817	58054	628	391	5e-114	418	Q8L7W5_ARATH	SubName: Full=AT4g12110/F16J13_180; SubName: Full=At4g12110/F16J13_180;	Arabidopsis thaliana
89	1	Chr21_1_BNL2650_00002	PUT-165a-Gossypium_hirsutum-12814	97.63	211	5	0	58133	58343	389	179	2e-97	363	Q8L7W5_ARATH	SubName: Full=AT4g12110/F16J13_180; SubName: Full=At4g12110/F16J13_180;	Arabidopsis thaliana
90	1	Chr21_1_BNL2650_00002	PUT-165a-Gossypium_hirsutum-12814	96.69	151	5	0	57480	57630	779	629	5e-64	252	Q8L7W5_ARATH	SubName: Full=AT4g12110/F16J13_180; SubName: Full=At4g12110/F16J13_180;	Arabidopsis thaliana
91	1	Chr21_1_BNL2650_00002	PUT-165a-Gossypium_hirsutum-12814	97.44	117	3	0	58588	58704	180	64	2e-48	200	Q8L7W5_ARATH	SubName: Full=AT4g12110/F16J13_180; SubName: Full=At4g12110/F16J13_180;	Arabidopsis thaliana
92	1	Chr21_1_BNL2650_00002	PUT-165a-Gossypium_hirsutum-12814	95.88	97	3	1	57239	57334	875	779	4e-35	156	Q8L7W5_ARATH	SubName: Full=AT4g12110/F16J13_180; SubName: Full=At4g12110/F16J13_180;	Arabidopsis thaliana
93	1	Chr21_1_BNL2650_00002	PUT-165a-Gossypium_hirsutum-60621	97.49	239	6	0	57817	58055	466	228	3e-111	409	Q9SS84_ARATH	SubName: Full=Putative receptor ser/thr protein kinase;	Arabidopsis thaliana
94	1	Chr21_1_BNL2650_00002	PUT-165a-Gossypium_hirsutum-60621	94.47	199	11	0	58130	58328	230	32	1e-80	307	Q9SS84_ARATH	SubName: Full=Putative receptor ser/thr protein kinase;	Arabidopsis thaliana
95	1	Chr21_1_BNL2650_00002	PUT-165a-Gossypium_hirsutum-60621	97.87	141	3	0	57490	57630	607	467	9e-62	244	Q9SS84_ARATH	SubName: Full=Putative receptor ser/thr protein kinase;	Arabidopsis thaliana
96	1	Chr21_1_BNL2650_00002	PUT-165a-Gossypium_hirsutum-52989	93.41	273	16	1	5255	5527	524	254	1e-109	403	B9RM61_RICCO	SubName: Full=Thioredoxin f-type, putative;	Ricinus communis
97	1	Chr21_1_BNL2650_00002	PUT-165a-Gossypium_hirsutum-560101080	96.61	236	7	1	16055	16289	885	650	1e-105	390	Q8LFG2_ARATH	SubName: Full=Putative uncharacterized protein;	Arabidopsis thaliana
98	1	Chr21_1_BNL2650_00002	PUT-165a-Gossypium_hirsutum-560101080	92.4	171	13	0	16744	16914	665	495	9e-62	244	Q8LFG2_ARATH	SubName: Full=Putative uncharacterized protein;	Arabidopsis thaliana
99	1	Chr21_1_BNL2650_00002	PUT-165a-Gossypium_hirsutum-560101080	93.41	91	5	1	16957	17047	492	403	2e-28	134	Q8LFG2_ARATH	SubName: Full=Putative uncharacterized protein;	Arabidopsis thaliana
100	1	Chr21_1_BNL2650_00002	PUT-165a-Gossypium_hirsutum-94894	96.96	230	7	0	24265	24494	585	356	1e-104	387	A5AY88_VITVI	SubName: Full=Putative uncharacterized protein;	Vitis vinifera
101	1	Chr21_1_BNL2650_00002	PUT-165a-Gossypium_hirsutum-94894	96.07	229	9	0	25025	25253	357	129	1e-100	374	A5AY88_VITVI	SubName: Full=Putative uncharacterized protein;	Vitis vinifera
102	1	Chr21_1_BNL2650_00002	PUT-165a-Gossypium_hirsutum-28101076	98.58	211	2	1	42143	42352	486	276	4e-100	372	B9SKA8_RICCO	SubName: Full=Serine/threonine-protein kinase cdk9, putative; EC=2.7.11.23;	Ricinus communis
103	1	Chr21_1_BNL2650_00002	PUT-165a-Gossypium_hirsutum-28101076	92.59	189	8	3	24308	24493	268	83	2e-68	267	B9SKA8_RICCO	SubName: Full=Serine/threonine-protein kinase cdk9, putative; EC=2.7.11.23;	Ricinus communis
104	1	Chr21_1_BNL2650_00002	PUT-165a-Gossypium_hirsutum-24671	96.46	226	7	1	18396	18621	392	616	4e-100	372	Q2HIK4_ARATH	SubName: Full=At1g29990;	Arabidopsis thaliana
105	1	Chr21_1_BNL2650_00002	PUT-165a-Gossypium_hirsutum-24671	97.07	205	6	0	17935	18139	126	330	2e-92	346	Q2HIK4_ARATH	SubName: Full=At1g29990;	Arabidopsis thaliana
106	1	Chr21_1_BNL2650_00002	PUT-165a-Gossypium_hirsutum-24671	93.13	131	5	2	17557	17687	1	127	4e-45	189	Q2HIK4_ARATH	SubName: Full=At1g29990;	Arabidopsis thaliana
107	1	Chr21_1_BNL2650_00002	PUT-165a-Gossypium_hirsutum-24671	95.31	64	3	0	18253	18316	331	394	6e-19	102	Q2HIK4_ARATH	SubName: Full=At1g29990;	Arabidopsis thaliana
108	1	Chr21_1_BNL2650_00002	PUT-165a-Gossypium_hirsutum-20287	95.79	214	9	0	58130	58343	550	337	2e-92	346	Q93YH3_LUPAL	SubName: Full=ATP citrate lyase b-subunit; EC=4.1.3.8;	Lupinus albus
109	1	Chr21_1_BNL2650_00002	PUT-165a-Gossypium_hirsutum-20287	94.22	173	7	3	57886	58055	720	548	9e-67	261	Q93YH3_LUPAL	SubName: Full=ATP citrate lyase b-subunit; EC=4.1.3.8;	Lupinus albus
110	1	Chr21_1_BNL2650_00002	PUT-165a-Gossypium_hirsutum-20287	97.41	116	3	0	58588	58703	338	223	7e-48	198	Q93YH3_LUPAL	SubName: Full=ATP citrate lyase b-subunit; EC=4.1.3.8;	Lupinus albus
111	1	Chr21_1_BNL2650_00002	PUT-165a-Gossypium_hirsutum-48702	95.33	214	10	0	23969	24182	267	54	1e-90	340	A5B859_VITVI	SubName: Full=Putative uncharacterized protein; Flags: Fragment;	Vitis vinifera
112	1	Chr21_1_BNL2650_00002	PUT-165a-Gossypium_hirsutum-18767	98.44	192	3	0	32167	32358	931	740	4e-90	339	B9HYD8_POPTR	SubName: Full=Predicted protein;	Populus trichocarpa
113	1	Chr21_1_BNL2650_00002	PUT-165a-Gossypium_hirsutum-30689	92.15	242	6	3	27551	27789	330	99	2e-87	329	B9H8P2_POPTR	SubName: Full=Predicted protein;	Populus trichocarpa
114	1	Chr21_1_BNL2650_00002	PUT-165a-Gossypium_hirsutum-99369	97.87	188	4	0	26296	26483	352	165	3e-86	326	A5AY88_VITVI	SubName: Full=Putative uncharacterized protein;	Vitis vinifera
115	1	Chr21_1_BNL2650_00002	PUT-165a-Gossypium_hirsutum-99369	95.86	145	5	1	26119	26263	496	353	2e-58	233	A5AY88_VITVI	SubName: Full=Putative uncharacterized protein;	Vitis vinifera
116	1	Chr21_1_BNL2650_00002	PUT-165a-Gossypium_hirsutum-73738	90.38	260	8	4	24308	24553	374	630	3e-86	326	B9HFS9_POPTR	SubName: Full=Predicted protein;	Populus trichocarpa
117	1	Chr21_1_BNL2650_00002	PUT-165a-Gossypium_hirsutum-73738	100	137	0	0	40358	40494	13	149	1e-64	254	B9HFS9_POPTR	SubName: Full=Predicted protein;	Populus trichocarpa
118	1	Chr21_1_BNL2650_00002	PUT-165a-Gossypium_hirsutum-73738	100	84	0	0	41254	41337	148	231	4e-35	156	B9HFS9_POPTR	SubName: Full=Predicted protein;	Populus trichocarpa
119	1	Chr21_1_BNL2650_00002	PUT-165a-Gossypium_hirsutum-73738	100	65	0	0	41858	41922	274	338	2e-24	121	B9HFS9_POPTR	SubName: Full=Predicted protein;	Populus trichocarpa
120	1	Chr21_1_BNL2650_00002	PUT-165a-Gossypium_hirsutum-73738	100	49	0	0	41671	41719	228	276	1e-15	91.6	B9HFS9_POPTR	SubName: Full=Predicted protein;	Populus trichocarpa
121	1	Chr21_1_BNL2650_00002	PUT-165a-Gossypium_hirsutum-17378	96.43	196	7	0	25577	25772	326	131	1e-85	324	B9RNM4_RICCO	SubName: Full=Coatomer subunit beta, putative;	Ricinus communis
122	1	Chr21_1_BNL2650_00002	PUT-165a-Gossypium_hirsutum-85042	90.52	232	16	6	24268	24493	655	424	5e-79	302	A5AY88_VITVI	SubName: Full=Putative uncharacterized protein;	Vitis vinifera
123	1	Chr21_1_BNL2650_00002	PUT-165a-Gossypium_hirsutum-85042	96.83	63	2	0	25024	25086	407	345	4e-20	106	A5AY88_VITVI	SubName: Full=Putative uncharacterized protein;	Vitis vinifera
124	1	Chr21_1_BNL2650_00002	PUT-165a-Gossypium_hirsutum-3237	90.52	232	16	6	24268	24493	584	353	5e-79	302	Q9LYK0_ARATH	SubName: Full=Putative uncharacterized protein T15N1_90;	Arabidopsis thaliana
125	1	Chr21_1_BNL2650_00002	PUT-165a-Gossypium_hirsutum-3237	96.77	62	2	0	25025	25086	332	271	2e-19	104	Q9LYK0_ARATH	SubName: Full=Putative uncharacterized protein T15N1_90;	Arabidopsis thaliana
126	1	Chr21_1_BNL2650_00002	PUT-165a-Gossypium_hirsutum-83954	98.79	165	2	0	32194	32358	1	165	9e-77	294	A5AY88_VITVI	SubName: Full=Putative uncharacterized protein;	Vitis vinifera
127	1	Chr21_1_BNL2650_00002	PUT-165a-Gossypium_hirsutum-23991	95.03	181	9	0	25080	25260	490	310	5e-74	285	A5BF87_VITVI	SubName: Full=Putative uncharacterized protein;	Vitis vinifera
128	1	Chr21_1_BNL2650_00002	PUT-165a-Gossypium_hirsutum-23991	95.08	61	3	0	25026	25086	576	516	3e-17	97.1	A5BF87_VITVI	SubName: Full=Putative uncharacterized protein;	Vitis vinifera
129	1	Chr21_1_BNL2650_00002	PUT-165a-Gossypium_hirsutum-78202	95.95	173	7	0	31620	31792	437	265	7e-73	281	B9I3B1_POPTR	SubName: Full=Anion exchanger family protein; Flags: Fragment;	Populus trichocarpa
130	1	Chr21_1_BNL2650_00002	PUT-165a-Gossypium_hirsutum-78202	93.66	142	9	0	32476	32617	220	79	2e-52	213	B9I3B1_POPTR	SubName: Full=Anion exchanger family protein; Flags: Fragment;	Populus trichocarpa
131	1	Chr21_1_BNL2650_00002	PUT-165a-Gossypium_hirsutum-78202	98.04	51	1	0	33217	33267	81	31	4e-15	89.8	B9I3B1_POPTR	SubName: Full=Anion exchanger family protein; Flags: Fragment;	Populus trichocarpa
132	1	Chr21_1_BNL2650_00002	PUT-165a-Gossypium_hirsutum-21716	91.28	195	12	4	12086	12279	211	21	9e-67	261	B9S9Q2_RICCO	SubName: Full=Cytochrome P450, putative; EC=1.14.13.68;	Ricinus communis
133	1	Chr21_1_BNL2650_00002	PUT-165a-Gossypium_hirsutum-59101	93.37	166	10	1	25606	25770	1185	1020	9e-62	244	B9IIQ8_POPTR	SubName: Full=Predicted protein;	Populus trichocarpa
134	1	Chr21_1_BNL2650_00002	PUT-165a-Gossypium_hirsutum-28054	98.54	137	2	0	40358	40494	314	450	3e-61	243	A9PFJ6_POPTR	SubName: Full=Putative uncharacterized protein;	Populus trichocarpa
135	1	Chr21_1_BNL2650_00002	PUT-165a-Gossypium_hirsutum-28054	97.62	126	1	2	41858	41983	575	698	7e-53	215	A9PFJ6_POPTR	SubName: Full=Putative uncharacterized protein;	Populus trichocarpa
136	1	Chr21_1_BNL2650_00002	PUT-165a-Gossypium_hirsutum-28054	100	110	0	0	40102	40211	207	316	1e-49	204	A9PFJ6_POPTR	SubName: Full=Putative uncharacterized protein;	Populus trichocarpa
137	1	Chr21_1_BNL2650_00002	PUT-165a-Gossypium_hirsutum-28054	98.81	84	1	0	41254	41337	449	532	2e-33	150	A9PFJ6_POPTR	SubName: Full=Putative uncharacterized protein;	Populus trichocarpa
138	1	Chr21_1_BNL2650_00002	PUT-165a-Gossypium_hirsutum-28054	100	75	0	0	39748	39822	136	210	4e-30	139	A9PFJ6_POPTR	SubName: Full=Putative uncharacterized protein;	Populus trichocarpa
139	1	Chr21_1_BNL2650_00002	PUT-165a-Gossypium_hirsutum-28054	97.44	78	2	0	39253	39330	61	138	2e-28	134	A9PFJ6_POPTR	SubName: Full=Putative uncharacterized protein;	Populus trichocarpa
140	1	Chr21_1_BNL2650_00002	PUT-165a-Gossypium_hirsutum-28054	100	64	0	0	39019	39082	1	64	6e-24	119	A9PFJ6_POPTR	SubName: Full=Putative uncharacterized protein;	Populus trichocarpa
141	1	Chr21_1_BNL2650_00002	PUT-165a-Gossypium_hirsutum-28054	97.96	49	1	0	41671	41719	529	577	6e-14	86.1	A9PFJ6_POPTR	SubName: Full=Putative uncharacterized protein;	Populus trichocarpa
142	1	Chr21_1_BNL2650_00002	PUT-165a-Gossypium_hirsutum-5459	96	150	5	1	16141	16289	264	115	3e-61	243	B9REV9_RICCO	SubName: Full=Serine/threonine-protein kinase cdk9, putative; EC=2.7.11.23;	Ricinus communis
143	1	Chr21_1_BNL2650_00002	PUT-165a-Gossypium_hirsutum-5459	94.62	93	5	0	13417	13509	409	317	9e-32	145	B9REV9_RICCO	SubName: Full=Serine/threonine-protein kinase cdk9, putative; EC=2.7.11.23;	Ricinus communis
144	1	Chr21_1_BNL2650_00002	PUT-165a-Gossypium_hirsutum-5459	96.43	56	2	0	13655	13710	315	260	3e-16	93.5	B9REV9_RICCO	SubName: Full=Serine/threonine-protein kinase cdk9, putative; EC=2.7.11.23;	Ricinus communis
145	1	Chr21_1_BNL2650_00002	PUT-165a-Gossypium_hirsutum-560101081	95.33	150	6	1	16141	16289	259	110	1e-59	237	Q8LFG2_ARATH	SubName: Full=Putative uncharacterized protein;	Arabidopsis thaliana
146	1	Chr21_1_BNL2650_00002	PUT-165a-Gossypium_hirsutum-560101081	91.23	114	10	0	16744	16857	125	12	4e-35	156	Q8LFG2_ARATH	SubName: Full=Putative uncharacterized protein;	Arabidopsis thaliana
147	1	Chr21_1_BNL2650_00002	PUT-165a-Gossypium_hirsutum-560101081	94.68	94	5	0	13418	13511	403	310	3e-32	147	Q8LFG2_ARATH	SubName: Full=Putative uncharacterized protein;	Arabidopsis thaliana
148	1	Chr21_1_BNL2650_00002	PUT-165a-Gossypium_hirsutum-560101081	96.55	58	2	0	13653	13710	312	255	3e-17	97.1	Q8LFG2_ARATH	SubName: Full=Putative uncharacterized protein;	Arabidopsis thaliana
149	1	Chr21_1_BNL2650_00002	PUT-165a-Gossypium_hirsutum-37642	99.23	130	1	0	38953	39082	181	310	5e-59	235	B9MXZ6_POPTR	SubName: Full=Predicted protein; Flags: Fragment;	Populus trichocarpa
150	1	Chr21_1_BNL2650_00002	PUT-165a-Gossypium_hirsutum-37642	100	110	0	0	40102	40211	453	562	1e-49	204	B9MXZ6_POPTR	SubName: Full=Predicted protein; Flags: Fragment;	Populus trichocarpa
151	1	Chr21_1_BNL2650_00002	PUT-165a-Gossypium_hirsutum-37642	91.55	142	7	5	40358	40494	560	701	1e-45	191	B9MXZ6_POPTR	SubName: Full=Predicted protein; Flags: Fragment;	Populus trichocarpa
152	1	Chr21_1_BNL2650_00002	PUT-165a-Gossypium_hirsutum-37642	100	75	0	0	39748	39822	382	456	4e-30	139	B9MXZ6_POPTR	SubName: Full=Predicted protein; Flags: Fragment;	Populus trichocarpa
153	1	Chr21_1_BNL2650_00002	PUT-165a-Gossypium_hirsutum-37642	97.44	78	2	0	39253	39330	307	384	2e-28	134	B9MXZ6_POPTR	SubName: Full=Predicted protein; Flags: Fragment;	Populus trichocarpa
154	1	Chr21_1_BNL2650_00002	PUT-165a-Gossypium_hirsutum-37642	100	62	0	0	38775	38836	122	183	7e-23	115	B9MXZ6_POPTR	SubName: Full=Predicted protein; Flags: Fragment;	Populus trichocarpa
155	1	Chr21_1_BNL2650_00002	PUT-165a-Gossypium_hirsutum-62688	96.4	139	5	0	26345	26483	465	327	2e-57	230	B9H061_POPTR	SubName: Full=Predicted protein;	Populus trichocarpa
156	1	Chr21_1_BNL2650_00002	PUT-165a-Gossypium_hirsutum-62688	93.65	63	3	1	26571	26633	330	269	3e-16	93.5	B9H061_POPTR	SubName: Full=Predicted protein;	Populus trichocarpa
157	1	Chr21_1_BNL2650_00002	PUT-165a-Gossypium_hirsutum-91415	91.18	170	10	5	25605	25772	148	314	3e-56	226	A5AY88_VITVI	SubName: Full=Putative uncharacterized protein;	Vitis vinifera
158	1	Chr21_1_BNL2650_00002	PUT-165a-Gossypium_hirsutum-42368	94.16	137	8	0	40358	40494	217	353	1e-55	224	Q0WNS7_ARATH	SubName: Full=Putative uncharacterized protein At2g43240;	Arabidopsis thaliana
159	1	Chr21_1_BNL2650_00002	PUT-165a-Gossypium_hirsutum-42368	97.32	112	1	2	40102	40211	108	219	1e-45	191	Q0WNS7_ARATH	SubName: Full=Putative uncharacterized protein At2g43240;	Arabidopsis thaliana
160	1	Chr21_1_BNL2650_00002	PUT-165a-Gossypium_hirsutum-42368	97.62	84	2	0	41254	41337	352	435	7e-33	148	Q0WNS7_ARATH	SubName: Full=Putative uncharacterized protein At2g43240;	Arabidopsis thaliana
161	1	Chr21_1_BNL2650_00002	PUT-165a-Gossypium_hirsutum-42368	93.85	65	4	0	41858	41922	478	542	2e-19	104	Q0WNS7_ARATH	SubName: Full=Putative uncharacterized protein At2g43240;	Arabidopsis thaliana
162	1	Chr21_1_BNL2650_00002	PUT-165a-Gossypium_hirsutum-42368	100	49	0	0	41671	41719	432	480	1e-15	91.6	Q0WNS7_ARATH	SubName: Full=Putative uncharacterized protein At2g43240;	Arabidopsis thaliana
163	1	Chr21_1_BNL2650_00002	PUT-165a-Gossypium_hirsutum-42368	95.83	48	2	0	39775	39822	64	111	7e-13	82.4	Q0WNS7_ARATH	SubName: Full=Putative uncharacterized protein At2g43240;	Arabidopsis thaliana
164	1	Chr21_1_BNL2650_00002	PUT-165a-Gossypium_hirsutum-13675	92.81	153	11	0	12327	12479	689	537	4e-55	222	Q8H182_ARATH	SubName: Full=Putative uncharacterized protein;	Arabidopsis thaliana
165	1	Chr21_1_BNL2650_00002	PUT-165a-Gossypium_hirsutum-51053	95.62	137	5	1	31870	32006	785	920	5e-54	219	B9HPH2_POPTR	SubName: Full=Methyl binding domain protein;	Populus trichocarpa
166	1	Chr21_1_BNL2650_00002	PUT-165a-Gossypium_hirsutum-96375	90.85	164	11	2	23092	23251	512	349	2e-53	217	A5AY88_VITVI	SubName: Full=Putative uncharacterized protein;	Vitis vinifera
167	1	Chr21_1_BNL2650_00002	PUT-165a-Gossypium_hirsutum-96375	92.39	92	6	1	23281	23372	353	263	3e-27	130	A5AY88_VITVI	SubName: Full=Putative uncharacterized protein;	Vitis vinifera
168	1	Chr21_1_BNL2650_00002	PUT-165a-Gossypium_hirsutum-399101074	94.93	138	6	1	25629	25766	636	500	7e-53	215	B9NA34_POPTR	SubName: Full=Predicted protein;	Populus trichocarpa
169	1	Chr21_1_BNL2650_00002	PUT-165a-Gossypium_hirsutum-398101078	94.93	138	6	1	25629	25766	296	160	7e-53	215	B9R778_RICCO	SubName: Full=WRKY transcription factor, putative;	Ricinus communis
170	1	Chr21_1_BNL2650_00002	PUT-165a-Gossypium_hirsutum-38645	94.93	138	6	1	40358	40494	613	750	7e-53	215	C6T987_SOYBN	SubName: Full=Putative uncharacterized protein;	Glycine max
171	1	Chr21_1_BNL2650_00002	PUT-165a-Gossypium_hirsutum-38645	95.38	130	3	3	38953	39082	235	361	1e-49	204	C6T987_SOYBN	SubName: Full=Putative uncharacterized protein;	Glycine max
172	1	Chr21_1_BNL2650_00002	PUT-165a-Gossypium_hirsutum-38645	91.82	110	9	0	40102	40211	506	615	2e-34	154	C6T987_SOYBN	SubName: Full=Putative uncharacterized protein;	Glycine max
173	1	Chr21_1_BNL2650_00002	PUT-165a-Gossypium_hirsutum-38645	93.81	97	6	0	37802	37898	46	142	3e-32	147	C6T987_SOYBN	SubName: Full=Putative uncharacterized protein;	Glycine max
174	1	Chr21_1_BNL2650_00002	PUT-165a-Gossypium_hirsutum-38645	98.68	76	1	0	39253	39328	358	433	5e-29	135	C6T987_SOYBN	SubName: Full=Putative uncharacterized protein;	Glycine max
175	1	Chr21_1_BNL2650_00002	PUT-165a-Gossypium_hirsutum-38645	96.77	62	2	0	38775	38836	176	237	2e-19	104	C6T987_SOYBN	SubName: Full=Putative uncharacterized protein;	Glycine max
176	1	Chr21_1_BNL2650_00002	PUT-165a-Gossypium_hirsutum-38645	91.53	59	5	0	41858	41916	876	934	7e-13	82.4	C6T987_SOYBN	SubName: Full=Putative uncharacterized protein;	Glycine max
177	1	Chr21_1_BNL2650_00002	PUT-165a-Gossypium_hirsutum-26002	90.51	158	14	1	3132	3288	767	610	1e-50	207	Q8W4R2_ARATH	SubName: Full=At1g53450/T3F20_17;	Arabidopsis thaliana
178	1	Chr21_1_BNL2650_00002	PUT-165a-Gossypium_hirsutum-15904	92.36	144	10	1	25629	25772	758	616	1e-49	204	RPB2_SOLLC	RecName: Full=DNA-directed RNA polymerase II subunit RPB2; Short=RNA polymerase II subunit B2; Short=RNA polymerase II subunit 2; EC=2.7.7.6; AltName: Full=DNA-directed RNA polymerase II 135 kDa polypeptide;	Solanum lycopersicum
179	1	Chr21_1_BNL2650_00002	PUT-165a-Gossypium_hirsutum-13416	92.91	141	8	1	16144	16282	530	390	1e-49	204	O24517_HELAN	SubName: Full=Unconventional myosin;	Helianthus annuus
180	1	Chr21_1_BNL2650_00002	PUT-165a-Gossypium_hirsutum-63651	94.35	124	6	1	2808	2931	723	601	4e-45	189	Q0D241_ARATH	SubName: Full=At4g31770;	Arabidopsis thaliana
181	1	Chr21_1_BNL2650_00002	PUT-165a-Gossypium_hirsutum-63651	94.5	109	4	2	3033	3140	603	496	2e-38	167	Q0D241_ARATH	SubName: Full=At4g31770;	Arabidopsis thaliana
182	1	Chr21_1_BNL2650_00002	PUT-165a-Gossypium_hirsutum-17299	100	102	0	0	27785	27886	432	533	4e-45	189	Q2PYW3_SOLTU	SubName: Full=Vacuolar sorting receptor protein PV72-like protein;	Solanum tuberosum
183	1	Chr21_1_BNL2650_00002	PUT-165a-Gossypium_hirsutum-17299	96.55	87	3	0	28935	29021	531	617	9e-32	145	Q2PYW3_SOLTU	SubName: Full=Vacuolar sorting receptor protein PV72-like protein;	Solanum tuberosum
184	1	Chr21_1_BNL2650_00002	PUT-165a-Gossypium_hirsutum-63691	94.31	123	6	1	2809	2931	775	654	1e-44	187	Q0D241_ARATH	SubName: Full=At4g31770;	Arabidopsis thaliana
185	1	Chr21_1_BNL2650_00002	PUT-165a-Gossypium_hirsutum-63691	94.5	109	4	2	3033	3140	656	549	2e-38	167	Q0D241_ARATH	SubName: Full=At4g31770;	Arabidopsis thaliana
186	1	Chr21_1_BNL2650_00002	PUT-165a-Gossypium_hirsutum-8304	98.11	106	1	1	32252	32356	873	768	2e-43	183	A5AY88_VITVI	SubName: Full=Putative uncharacterized protein;	Vitis vinifera
187	1	Chr21_1_BNL2650_00002	PUT-165a-Gossypium_hirsutum-47947	96.26	107	3	1	23316	23421	228	122	1e-40	174	B9HGA5_POPTR	SubName: Full=Predicted protein;	Populus trichocarpa
188	1	Chr21_1_BNL2650_00002	PUT-165a-Gossypium_hirsutum-24186	97.96	98	2	0	57237	57334	422	519	2e-39	171	B9RAI9_RICCO	SubName: Full=Adenylate kinase 1, putative; EC=2.7.4.10;	Ricinus communis
189	1	Chr21_1_BNL2650_00002	PUT-165a-Gossypium_hirsutum-24186	97.18	71	1	1	57480	57550	519	588	6e-24	119	B9RAI9_RICCO	SubName: Full=Adenylate kinase 1, putative; EC=2.7.4.10;	Ricinus communis
190	1	Chr21_1_BNL2650_00002	PUT-165a-Gossypium_hirsutum-68045	98.94	94	1	0	15706	15799	102	9	5e-39	169	B9IPP9_POPTR	SubName: Full=Predicted protein;	Populus trichocarpa
191	1	Chr21_1_BNL2650_00002	PUT-165a-Gossypium_hirsutum-26770	98.94	94	1	0	15706	15799	98	5	5e-39	169	NU2M_BETVU	RecName: Full=NADH-ubiquinone oxidoreductase chain 2; EC=1.6.5.3; AltName: Full=NADH dehydrogenase subunit 2;	Beta vulgaris
192	1	Chr21_1_BNL2650_00002	PUT-165a-Gossypium_hirsutum-55101074	94.5	109	4	2	3033	3140	1168	1061	2e-38	167	B9RNA6_RICCO	SubName: Full=ATP-dependent RNA helicase, putative;	Ricinus communis
193	1	Chr21_1_BNL2650_00002	PUT-165a-Gossypium_hirsutum-60312	92.31	117	9	0	6668	6784	160	44	2e-38	167	B9H0W4_POPTR	SubName: Full=Predicted protein;	Populus trichocarpa
194	1	Chr21_1_BNL2650_00002	PUT-165a-Gossypium_hirsutum-92098	95.79	95	4	0	3138	3232	502	408	2e-34	154	A5AY88_VITVI	SubName: Full=Putative uncharacterized protein;	Vitis vinifera
195	1	Chr21_1_BNL2650_00002	PUT-165a-Gossypium_hirsutum-8562	94.06	101	6	0	3132	3232	216	316	2e-34	154	A5AY88_VITVI	SubName: Full=Putative uncharacterized protein;	Vitis vinifera
196	1	Chr21_1_BNL2650_00002	PUT-165a-Gossypium_hirsutum-42661	93.94	99	6	0	6770	6868	101	3	2e-33	150	Q9ZR45_TOBAC	SubName: Full=Alpha-N-acetylglucosaminidase;	Nicotiana tabacum
197	1	Chr21_1_BNL2650_00002	PUT-165a-Gossypium_hirsutum-54504	93.14	102	6	1	3132	3232	212	313	7e-33	148	B7E7M3_ORYSJ	SubName: Full=Putative uncharacterized protein; SubName: Full=cDNA clone:001-046-G05, full insert sequence; SubName: Full=cDNA clone:J023080P16, full insert sequence;	Oryza sativa subsp. japonica
198	1	Chr21_1_BNL2650_00002	PUT-165a-Gossypium_hirsutum-73001	97.65	85	2	0	31792	31876	140	224	3e-32	147	Q8RWB6_ARATH	SubName: Full=Putative serine protease-like protein;	Arabidopsis thaliana
199	1	Chr21_1_BNL2650_00002	PUT-165a-Gossypium_hirsutum-28101077	98.7	77	1	0	26327	26403	83	7	2e-29	137	B9SKA8_RICCO	SubName: Full=Serine/threonine-protein kinase cdk9, putative; EC=2.7.11.23;	Ricinus communis
200	1	Chr21_1_BNL2650_00002	PUT-165a-Gossypium_hirsutum-94101075	95.35	86	3	1	2640	2725	411	327	5e-29	135	A5AY88_VITVI	SubName: Full=Putative uncharacterized protein;	Vitis vinifera
201	1	Chr21_1_BNL2650_00002	PUT-165a-Gossypium_hirsutum-86633	98.68	76	1	0	6770	6845	87	12	5e-29	135	A5AY88_VITVI	SubName: Full=Putative uncharacterized protein;	Vitis vinifera
202	1	Chr21_1_BNL2650_00002	PUT-165a-Gossypium_hirsutum-94101072	95.24	84	3	1	2640	2723	425	343	7e-28	132	A5AY88_VITVI	SubName: Full=Putative uncharacterized protein;	Vitis vinifera
203	1	Chr21_1_BNL2650_00002	PUT-165a-Gossypium_hirsutum-96177	95.18	83	4	0	25690	25772	694	612	7e-28	132	A5AY88_VITVI	SubName: Full=Putative uncharacterized protein;	Vitis vinifera
204	1	Chr21_1_BNL2650_00002	PUT-165a-Gossypium_hirsutum-94101074	94.19	86	4	1	2640	2725	339	255	3e-27	130	A5AY88_VITVI	SubName: Full=Putative uncharacterized protein;	Vitis vinifera
205	1	Chr21_1_BNL2650_00002	PUT-165a-Gossypium_hirsutum-91101077	91.86	86	6	1	2640	2725	102	18	6e-24	119	A5AY88_VITVI	SubName: Full=Putative uncharacterized protein;	Vitis vinifera
206	1	Chr21_1_BNL2650_00002	PUT-165a-Gossypium_hirsutum-93101081	91.86	86	4	2	2640	2725	742	660	2e-23	117	A5AY88_VITVI	SubName: Full=Putative uncharacterized protein;	Vitis vinifera
207	1	Chr21_1_BNL2650_00002	PUT-165a-Gossypium_hirsutum-90964	91.76	85	5	2	23281	23364	296	379	2e-23	117	A5AY88_VITVI	SubName: Full=Putative uncharacterized protein;	Vitis vinifera
208	1	Chr21_1_BNL2650_00002	PUT-165a-Gossypium_hirsutum-53900	90.8	87	8	0	12936	13022	320	234	2e-23	117	B9FVM5_ORYSJ	SubName: Full=Putative uncharacterized protein;	Oryza sativa subsp. japonica
209	1	Chr21_1_BNL2650_00002	PUT-165a-Gossypium_hirsutum-14008	91.86	86	4	2	2640	2725	262	180	2e-23	117	A5BN72_VITVI	SubName: Full=Putative uncharacterized protein;	Vitis vinifera
210	1	Chr21_1_BNL2650_00002	PUT-165a-Gossypium_hirsutum-11066	91.86	86	4	2	2640	2725	108	26	2e-23	117	B9GM48_POPTR	SubName: Full=Predicted protein;	Populus trichocarpa
211	1	Chr21_1_BNL2650_00002	PUT-165a-Gossypium_hirsutum-90027	91.67	84	6	1	2640	2723	149	67	7e-23	115	A5AY88_VITVI	SubName: Full=Putative uncharacterized protein;	Vitis vinifera
212	1	Chr21_1_BNL2650_00002	PUT-165a-Gossypium_hirsutum-100845	96.97	66	2	0	25707	25772	332	267	9e-22	111	B9GRP8_POPTR	SubName: Full=Predicted protein;	Populus trichocarpa
213	1	Chr21_1_BNL2650_00002	PUT-165a-Gossypium_hirsutum-34326	96.83	63	2	0	25024	25086	519	457	4e-20	106	Q9FFD4_ARATH	SubName: Full=Protein kinase-like protein;	Arabidopsis thaliana
214	2	Chr21_2_DC40316_00002	PUT-165a-Gossypium_hirsutum-59875	95.13	1602	56	22	38046	39641	1586	1	0	2507	B7FLG4_MEDTR	SubName: Full=Putative uncharacterized protein;	Medicago truncatula
215	2	Chr21_2_DC40316_00002	PUT-165a-Gossypium_hirsutum-35182	98.03	1423	22	2	18338	19754	1437	15	0	2468	B9HCJ6_POPTR	SubName: Full=Predicted protein;	Populus trichocarpa
216	2	Chr21_2_DC40316_00002	PUT-165a-Gossypium_hirsutum-529101072	97.56	1024	16	9	32926	33941	111	1133	0	1744	Q96362_BRACM	SubName: Full=Small GTP-binding protein rab;	Brassica campestris
217	2	Chr21_2_DC40316_00002	PUT-165a-Gossypium_hirsutum-529101072	100	105	0	0	32646	32750	9	113	1e-46	195	Q96362_BRACM	SubName: Full=Small GTP-binding protein rab;	Brassica campestris
218	2	Chr21_2_DC40316_00002	PUT-165a-Gossypium_hirsutum-59874	98.09	994	19	0	38077	39070	996	3	0	1731	B7FLG4_MEDTR	SubName: Full=Putative uncharacterized protein;	Medicago truncatula
219	2	Chr21_2_DC40316_00002	PUT-165a-Gossypium_hirsutum-35223	99.77	872	1	1	18338	19209	1	871	0	1598	B9T8K1_RICCO	SubName: Full=Putative uncharacterized protein;	Ricinus communis
220	2	Chr21_2_DC40316_00002	PUT-165a-Gossypium_hirsutum-42941	99.11	672	6	0	23869	24540	1	672	0	1218	Q9ZQW5_POPTR	SubName: Full=Laccase; EC=1.10.3.2; Flags: Fragment;	Populus trichocarpa
221	2	Chr21_2_DC40316_00002	PUT-165a-Gossypium_hirsutum-55171	91.13	936	25	58	23610	24487	668	1603	0	1216	B9HCK0_POPTR	SubName: Full=Laccase 1d; Flags: Fragment;	Populus trichocarpa
222	2	Chr21_2_DC40316_00002	PUT-165a-Gossypium_hirsutum-55171	100	376	0	0	23158	23533	297	672	0	695	B9HCK0_POPTR	SubName: Full=Laccase 1d; Flags: Fragment;	Populus trichocarpa
223	2	Chr21_2_DC40316_00002	PUT-165a-Gossypium_hirsutum-55171	100	153	0	0	22922	23074	146	298	2e-73	283	B9HCK0_POPTR	SubName: Full=Laccase 1d; Flags: Fragment;	Populus trichocarpa
224	2	Chr21_2_DC40316_00002	PUT-165a-Gossypium_hirsutum-55171	100	147	0	0	22677	22823	1	147	5e-70	272	B9HCK0_POPTR	SubName: Full=Laccase 1d; Flags: Fragment;	Populus trichocarpa
225	2	Chr21_2_DC40316_00002	PUT-165a-Gossypium_hirsutum-58871	96.94	687	15	2	32070	32750	9	695	0	1147	Q2MJS0_HEVBR	SubName: Full=MYB transcription factor;	Hevea brasiliensis
226	2	Chr21_2_DC40316_00002	PUT-165a-Gossypium_hirsutum-58871	91.54	650	35	15	32926	33564	693	1333	0	878	Q2MJS0_HEVBR	SubName: Full=MYB transcription factor;	Hevea brasiliensis
227	2	Chr21_2_DC40316_00002	PUT-165a-Gossypium_hirsutum-42929	95.47	706	20	12	32007	32710	2	697	0	1116	C5I9W4_9DIPS	SubName: Full=DIV3B protein;	Heptacodium miconioides
228	2	Chr21_2_DC40316_00002	PUT-165a-Gossypium_hirsutum-529101073	96.58	643	11	2	32926	33564	688	1323	0	1055	Q96362_BRACM	SubName: Full=Small GTP-binding protein rab;	Brassica campestris
229	2	Chr21_2_DC40316_00002	PUT-165a-Gossypium_hirsutum-529101073	99.72	362	1	0	32389	32750	329	690	0	664	Q96362_BRACM	SubName: Full=Small GTP-binding protein rab;	Brassica campestris
230	2	Chr21_2_DC40316_00002	PUT-165a-Gossypium_hirsutum-529101073	100	266	0	0	31859	32124	63	328	3e-136	492	Q96362_BRACM	SubName: Full=Small GTP-binding protein rab;	Brassica campestris
231	2	Chr21_2_DC40316_00002	PUT-165a-Gossypium_hirsutum-529101073	90.51	295	18	10	33567	33851	1298	1592	2e-103	383	Q96362_BRACM	SubName: Full=Small GTP-binding protein rab;	Brassica campestris
232	2	Chr21_2_DC40316_00002	PUT-165a-Gossypium_hirsutum-529101073	100	64	0	0	31771	31834	1	64	6e-24	119	Q96362_BRACM	SubName: Full=Small GTP-binding protein rab;	Brassica campestris
233	2	Chr21_2_DC40316_00002	PUT-165a-Gossypium_hirsutum-92191	99.11	562	2	3	44075	44636	566	8	0	1007	A5AY88_VITVI	SubName: Full=Putative uncharacterized protein;	Vitis vinifera
234	2	Chr21_2_DC40316_00002	PUT-165a-Gossypium_hirsutum-45642	92.56	618	44	1	43372	43989	647	32	0	885	A5B6L3_VITVI	SubName: Full=Putative uncharacterized protein;	Vitis vinifera
235	2	Chr21_2_DC40316_00002	PUT-165a-Gossypium_hirsutum-45642	95.24	189	9	0	48192	48380	644	456	2e-78	300	A5B6L3_VITVI	SubName: Full=Putative uncharacterized protein;	Vitis vinifera
236	2	Chr21_2_DC40316_00002	PUT-165a-Gossypium_hirsutum-58919	95.86	532	10	12	32926	33445	472	1003	0	850	Q66RN1_HEVBR	SubName: Full=MYB transcription factor;	Hevea brasiliensis
237	2	Chr21_2_DC40316_00002	PUT-165a-Gossypium_hirsutum-58919	98.06	463	6	1	32291	32750	12	474	0	802	Q66RN1_HEVBR	SubName: Full=MYB transcription factor;	Hevea brasiliensis
238	2	Chr21_2_DC40316_00002	PUT-165a-Gossypium_hirsutum-83531	100	425	0	0	41986	42410	559	135	0	785	A5AY88_VITVI	SubName: Full=Putative uncharacterized protein;	Vitis vinifera
239	2	Chr21_2_DC40316_00002	PUT-165a-Gossypium_hirsutum-83531	100	128	0	0	42513	42640	136	9	2e-59	237	A5AY88_VITVI	SubName: Full=Putative uncharacterized protein;	Vitis vinifera
240	2	Chr21_2_DC40316_00002	PUT-165a-Gossypium_hirsutum-57310	95.97	472	14	5	12046	12513	299	769	0	761	B9HCJ1_POPTR	SubName: Full=Predicted protein;	Populus trichocarpa
241	2	Chr21_2_DC40316_00002	PUT-165a-Gossypium_hirsutum-57310	96.38	138	5	0	11812	11949	165	302	1e-56	228	B9HCJ1_POPTR	SubName: Full=Predicted protein;	Populus trichocarpa
242	2	Chr21_2_DC40316_00002	PUT-165a-Gossypium_hirsutum-57310	100	87	0	0	11628	11714	80	166	1e-36	161	B9HCJ1_POPTR	SubName: Full=Predicted protein;	Populus trichocarpa
243	2	Chr21_2_DC40316_00002	PUT-165a-Gossypium_hirsutum-57310	98.61	72	1	0	11458	11529	10	81	1e-26	128	B9HCJ1_POPTR	SubName: Full=Predicted protein;	Populus trichocarpa
244	2	Chr21_2_DC40316_00002	PUT-165a-Gossypium_hirsutum-35821	99.28	418	1	2	36424	36839	418	1	0	754	B9SZD0_RICCO	SubName: Full=Aquaporin PIP1.1, putative;	Ricinus communis
245	2	Chr21_2_DC40316_00002	PUT-165a-Gossypium_hirsutum-35821	98.69	382	1	2	35331	35710	1216	837	0	675	B9SZD0_RICCO	SubName: Full=Aquaporin PIP1.1, putative;	Ricinus communis
246	2	Chr21_2_DC40316_00002	PUT-165a-Gossypium_hirsutum-35821	100	283	0	0	36056	36338	695	413	1e-145	523	B9SZD0_RICCO	SubName: Full=Aquaporin PIP1.1, putative;	Ricinus communis
247	2	Chr21_2_DC40316_00002	PUT-165a-Gossypium_hirsutum-35821	100	141	0	0	35837	35977	836	696	1e-66	261	B9SZD0_RICCO	SubName: Full=Aquaporin PIP1.1, putative;	Ricinus communis
248	2	Chr21_2_DC40316_00002	PUT-165a-Gossypium_hirsutum-86920	98.77	408	4	1	24641	25048	408	2	0	725	A5AY88_VITVI	SubName: Full=Putative uncharacterized protein;	Vitis vinifera
249	2	Chr21_2_DC40316_00002	PUT-165a-Gossypium_hirsutum-86920	99.62	260	1	0	24281	24540	664	405	3e-131	475	A5AY88_VITVI	SubName: Full=Putative uncharacterized protein;	Vitis vinifera
250	2	Chr21_2_DC40316_00002	PUT-165a-Gossypium_hirsutum-32499	94.27	471	19	6	18444	18908	8	476	0	713	B9N1G2_POPTR	SubName: Full=Predicted protein;	Populus trichocarpa
251	2	Chr21_2_DC40316_00002	PUT-165a-Gossypium_hirsutum-8432	97.2	428	1	11	36424	36840	433	6	0	713	A5AY88_VITVI	SubName: Full=Putative uncharacterized protein;	Vitis vinifera
252	2	Chr21_2_DC40316_00002	PUT-165a-Gossypium_hirsutum-5427	96.26	401	13	2	24641	25040	73	472	0	656	A9PH21_POPTR	SubName: Full=Predicted protein; SubName: Full=Putative uncharacterized protein;	Populus trichocarpa
253	2	Chr21_2_DC40316_00002	PUT-165a-Gossypium_hirsutum-5427	100	60	0	0	24481	24540	17	76	1e-21	111	A9PH21_POPTR	SubName: Full=Predicted protein; SubName: Full=Putative uncharacterized protein;	Populus trichocarpa
254	2	Chr21_2_DC40316_00002	PUT-165a-Gossypium_hirsutum-45491	91.65	431	34	1	43559	43989	596	168	2e-167	595	B9INC1_POPTR	SubName: Full=Predicted protein; Flags: Fragment;	Populus trichocarpa
255	2	Chr21_2_DC40316_00002	PUT-165a-Gossypium_hirsutum-44379	97.45	314	7	1	24641	24954	69	381	5e-149	534	B9IG56_POPTR	SubName: Full=Laccase 1a;	Populus trichocarpa
256	2	Chr21_2_DC40316_00002	PUT-165a-Gossypium_hirsutum-44379	100	72	0	0	24469	24540	1	72	2e-28	134	B9IG56_POPTR	SubName: Full=Laccase 1a;	Populus trichocarpa
257	2	Chr21_2_DC40316_00002	PUT-165a-Gossypium_hirsutum-86558	93.79	322	7	3	33247	33564	1	313	4e-130	472	A5AY88_VITVI	SubName: Full=Putative uncharacterized protein;	Vitis vinifera
258	2	Chr21_2_DC40316_00002	PUT-165a-Gossypium_hirsutum-86558	97.69	216	5	0	33567	33782	288	503	4e-100	372	A5AY88_VITVI	SubName: Full=Putative uncharacterized protein;	Vitis vinifera
259	2	Chr21_2_DC40316_00002	PUT-165a-Gossypium_hirsutum-62235	91.72	338	28	0	36424	36761	708	371	2e-129	470	C5IX22_9ROSI	SubName: Full=Plasma intrinsic protein 1;3;	Juglans regia
260	2	Chr21_2_DC40316_00002	PUT-165a-Gossypium_hirsutum-62235	90.58	138	13	0	35837	35974	1144	1007	2e-43	183	C5IX22_9ROSI	SubName: Full=Plasma intrinsic protein 1;3;	Juglans regia
261	2	Chr21_2_DC40316_00002	PUT-165a-Gossypium_hirsutum-5298	98.69	229	3	0	5531	5759	12	240	3e-112	412	PMGI_MAIZE	RecName: Full=2,3-bisphosphoglycerate-independent phosphoglycerate mutase; Short=BPG-independent PGAM; Short=Phosphoglyceromutase; EC=5.4.2.1; AltName: Full=PGAM-I;	Zea mays
262	2	Chr21_2_DC40316_00002	PUT-165a-Gossypium_hirsutum-67833	100	217	0	0	8590	8806	240	456	6e-109	401	Q9SS77_ARATH	SubName: Full=Putative mRNA capping enzyme, RNA guanylyltransferase;	Arabidopsis thaliana
263	2	Chr21_2_DC40316_00002	PUT-165a-Gossypium_hirsutum-67833	98.86	176	0	2	10017	10190	618	793	3e-82	313	Q9SS77_ARATH	SubName: Full=Putative mRNA capping enzyme, RNA guanylyltransferase;	Arabidopsis thaliana
264	2	Chr21_2_DC40316_00002	PUT-165a-Gossypium_hirsutum-67833	100	138	0	0	10280	10417	789	926	5e-65	255	Q9SS77_ARATH	SubName: Full=Putative mRNA capping enzyme, RNA guanylyltransferase;	Arabidopsis thaliana
265	2	Chr21_2_DC40316_00002	PUT-165a-Gossypium_hirsutum-67833	98.59	142	2	0	8365	8506	102	243	6e-64	252	Q9SS77_ARATH	SubName: Full=Putative mRNA capping enzyme, RNA guanylyltransferase;	Arabidopsis thaliana
266	2	Chr21_2_DC40316_00002	PUT-165a-Gossypium_hirsutum-67833	100	121	0	0	9302	9422	456	576	1e-55	224	Q9SS77_ARATH	SubName: Full=Putative mRNA capping enzyme, RNA guanylyltransferase;	Arabidopsis thaliana
267	2	Chr21_2_DC40316_00002	PUT-165a-Gossypium_hirsutum-67833	100	67	0	0	7949	8015	49	115	1e-25	124	Q9SS77_ARATH	SubName: Full=Putative mRNA capping enzyme, RNA guanylyltransferase;	Arabidopsis thaliana
268	2	Chr21_2_DC40316_00002	PUT-165a-Gossypium_hirsutum-67833	100	50	0	0	7823	7872	1	50	4e-16	93.5	Q9SS77_ARATH	SubName: Full=Putative mRNA capping enzyme, RNA guanylyltransferase;	Arabidopsis thaliana
269	2	Chr21_2_DC40316_00002	PUT-165a-Gossypium_hirsutum-67833	100	49	0	0	9831	9879	578	626	1e-15	91.6	Q9SS77_ARATH	SubName: Full=Putative mRNA capping enzyme, RNA guanylyltransferase;	Arabidopsis thaliana
270	2	Chr21_2_DC40316_00002	PUT-165a-Gossypium_hirsutum-82843	97.07	205	6	0	12046	12250	172	376	3e-92	346	A5AY88_VITVI	SubName: Full=Putative uncharacterized protein;	Vitis vinifera
271	2	Chr21_2_DC40316_00002	PUT-165a-Gossypium_hirsutum-82843	99.28	138	1	0	11812	11949	38	175	2e-63	250	A5AY88_VITVI	SubName: Full=Putative uncharacterized protein;	Vitis vinifera
272	2	Chr21_2_DC40316_00002	PUT-165a-Gossypium_hirsutum-34657	97.7	174	4	0	65770	65943	232	405	2e-78	300	B9MVZ9_POPTR	SubName: Full=Predicted protein; Flags: Fragment;	Populus trichocarpa
273	2	Chr21_2_DC40316_00002	PUT-165a-Gossypium_hirsutum-34657	99.17	120	1	0	65577	65696	116	235	2e-53	217	B9MVZ9_POPTR	SubName: Full=Predicted protein; Flags: Fragment;	Populus trichocarpa
274	2	Chr21_2_DC40316_00002	PUT-165a-Gossypium_hirsutum-34657	99.09	110	1	0	65210	65319	7	116	8e-48	198	B9MVZ9_POPTR	SubName: Full=Predicted protein; Flags: Fragment;	Populus trichocarpa
275	2	Chr21_2_DC40316_00002	PUT-165a-Gossypium_hirsutum-89026	96.57	175	5	1	5586	5759	7	181	5e-75	289	A5AY88_VITVI	SubName: Full=Putative uncharacterized protein;	Vitis vinifera
276	2	Chr21_2_DC40316_00002	PUT-165a-Gossypium_hirsutum-89026	98.08	104	2	0	6150	6253	181	284	8e-43	182	A5AY88_VITVI	SubName: Full=Putative uncharacterized protein;	Vitis vinifera
277	2	Chr21_2_DC40316_00002	PUT-165a-Gossypium_hirsutum-55611	98.55	138	2	0	10280	10417	23	160	1e-61	244	Q9SS77_ARATH	SubName: Full=Putative mRNA capping enzyme, RNA guanylyltransferase;	Arabidopsis thaliana
278	2	Chr21_2_DC40316_00002	PUT-165a-Gossypium_hirsutum-55611	99.21	127	1	0	10883	11009	159	285	3e-57	230	Q9SS77_ARATH	SubName: Full=Putative mRNA capping enzyme, RNA guanylyltransferase;	Arabidopsis thaliana
279	2	Chr21_2_DC40316_00002	PUT-165a-Gossypium_hirsutum-55611	97.35	113	2	1	11812	11923	556	668	1e-45	191	Q9SS77_ARATH	SubName: Full=Putative mRNA capping enzyme, RNA guanylyltransferase;	Arabidopsis thaliana
[truncated: 1,653 more rows]

## Sheet: Table S5 Chr11-SRE
Table S5 Stress Response Elements of Gossypium hirsutum Unigenes of Acala N901 BACs on Chr 11
[truncated: 253 more rows]

[truncated: 1 more sheets: Table S6 Chr21-SRE]
