# Supplementary material for: Sequence Composition of Bacterial Chromosome Clones in a Transgressive Root-Knot Nematode Resistance Chromosome Region in Tetraploid Cotton
Source: Front Plant Sci. 2020 Dec 14;11:574486. doi: 10.3389/fpls.2020.574486 (PMC7767830; doi:10.3389/fpls.2020.574486)
Supplement: Supplementary Tables 7–12 — Predicted genes, coding sequences (CDS), and peptides on Chr 11 (S7–S9) and Chr 21 (S10–12) BACs. [file Table_3.XLSX]

## Sheet: Table S7 Chr11-gene
Table S7 Predicted genes on Chr11
	SeqID(BAC name + contig number)	source	type	Start	End	score	strand(+/-)	phase	atribute
1	Chr11_1_BNL2650_00003	EVM	gene	2283	5249	.	-	0	ID=EVM0000016;
1	Chr11_1_BNL2650_00003	EVM	mRNA	2283	5249	.	-	0	ID=EVM0000016.1;Parent=EVM0000016;
1	Chr11_1_BNL2650_00003	EVM	exon	5168	5249	.	-	0	Parent=EVM0000016.1;
1	Chr11_1_BNL2650_00003	EVM	CDS	5168	5249	.	-	0	Parent=EVM0000016.1;
1	Chr11_1_BNL2650_00003	EVM	exon	3872	3984	.	-	0	Parent=EVM0000016.1;
1	Chr11_1_BNL2650_00003	EVM	CDS	3872	3984	.	-	0	Parent=EVM0000016.1;
1	Chr11_1_BNL2650_00003	EVM	exon	3426	3625	.	-	0	Parent=EVM0000016.1;
1	Chr11_1_BNL2650_00003	EVM	CDS	3426	3625	.	-	0	Parent=EVM0000016.1;
1	Chr11_1_BNL2650_00003	EVM	exon	3101	3331	.	-	0	Parent=EVM0000016.1;
1	Chr11_1_BNL2650_00003	EVM	CDS	3101	3331	.	-	0	Parent=EVM0000016.1;
1	Chr11_1_BNL2650_00003	EVM	exon	2760	2910	.	-	0	Parent=EVM0000016.1;
1	Chr11_1_BNL2650_00003	EVM	CDS	2760	2910	.	-	0	Parent=EVM0000016.1;
1	Chr11_1_BNL2650_00003	EVM	exon	2283	2609	.	-	0	Parent=EVM0000016.1;
1	Chr11_1_BNL2650_00003	EVM	CDS	2283	2609	.	-	0	Parent=EVM0000016.1;
1	Chr11_1_BNL2650_00003	EVM	gene	9432	13575	.	-	0	ID=EVM0000048;
1	Chr11_1_BNL2650_00003	EVM	mRNA	9432	13575	.	-	0	ID=EVM0000048.1;Parent=EVM0000048;
1	Chr11_1_BNL2650_00003	EVM	exon	12954	13575	.	-	0	Parent=EVM0000048.1;
1	Chr11_1_BNL2650_00003	EVM	CDS	12954	13575	.	-	0	Parent=EVM0000048.1;
1	Chr11_1_BNL2650_00003	EVM	exon	11701	11844	.	-	0	Parent=EVM0000048.1;
1	Chr11_1_BNL2650_00003	EVM	CDS	11701	11844	.	-	0	Parent=EVM0000048.1;
1	Chr11_1_BNL2650_00003	EVM	exon	11424	11576	.	-	0	Parent=EVM0000048.1;
1	Chr11_1_BNL2650_00003	EVM	CDS	11424	11576	.	-	0	Parent=EVM0000048.1;
1	Chr11_1_BNL2650_00003	EVM	exon	11050	11165	.	-	0	Parent=EVM0000048.1;
1	Chr11_1_BNL2650_00003	EVM	CDS	11050	11165	.	-	0	Parent=EVM0000048.1;
1	Chr11_1_BNL2650_00003	EVM	exon	10800	10970	.	-	0	Parent=EVM0000048.1;
1	Chr11_1_BNL2650_00003	EVM	CDS	10800	10970	.	-	0	Parent=EVM0000048.1;
1	Chr11_1_BNL2650_00003	EVM	exon	9663	9890	.	-	0	Parent=EVM0000048.1;
1	Chr11_1_BNL2650_00003	EVM	CDS	9663	9890	.	-	0	Parent=EVM0000048.1;
1	Chr11_1_BNL2650_00003	EVM	exon	9432	9581	.	-	0	Parent=EVM0000048.1;
1	Chr11_1_BNL2650_00003	EVM	CDS	9432	9581	.	-	0	Parent=EVM0000048.1;
1	Chr11_1_BNL2650_00003	EVM	gene	6211	8138	.	-	0	ID=EVM0000098;
1	Chr11_1_BNL2650_00003	EVM	mRNA	6211	8138	.	-	0	ID=EVM0000098.1;Parent=EVM0000098;
1	Chr11_1_BNL2650_00003	EVM	exon	8043	8138	.	-	0	Parent=EVM0000098.1;
1	Chr11_1_BNL2650_00003	EVM	CDS	8043	8138	.	-	0	Parent=EVM0000098.1;
1	Chr11_1_BNL2650_00003	EVM	exon	7136	7179	.	-	0	Parent=EVM0000098.1;
1	Chr11_1_BNL2650_00003	EVM	CDS	7136	7179	.	-	0	Parent=EVM0000098.1;
1	Chr11_1_BNL2650_00003	EVM	exon	6550	6658	.	-	0	Parent=EVM0000098.1;
1	Chr11_1_BNL2650_00003	EVM	CDS	6550	6658	.	-	0	Parent=EVM0000098.1;
1	Chr11_1_BNL2650_00003	EVM	exon	6373	6428	.	-	0	Parent=EVM0000098.1;
1	Chr11_1_BNL2650_00003	EVM	CDS	6373	6428	.	-	0	Parent=EVM0000098.1;
1	Chr11_1_BNL2650_00003	EVM	exon	6211	6298	.	-	0	Parent=EVM0000098.1;
1	Chr11_1_BNL2650_00003	EVM	CDS	6211	6298	.	-	0	Parent=EVM0000098.1;
1	Chr11_1_BNL2650_00004	EVM	gene	1019	4981	.	-	0	ID=EVM0000105;
1	Chr11_1_BNL2650_00004	EVM	mRNA	1019	4981	.	-	0	ID=EVM0000105.1;Parent=EVM0000105;
1	Chr11_1_BNL2650_00004	EVM	exon	4956	4981	.	-	0	Parent=EVM0000105.1;
1	Chr11_1_BNL2650_00004	EVM	CDS	4956	4981	.	-	0	Parent=EVM0000105.1;
1	Chr11_1_BNL2650_00004	EVM	exon	2800	4805	.	-	0	Parent=EVM0000105.1;
1	Chr11_1_BNL2650_00004	EVM	CDS	2800	4805	.	-	0	Parent=EVM0000105.1;
1	Chr11_1_BNL2650_00004	EVM	exon	2182	2280	.	-	0	Parent=EVM0000105.1;
1	Chr11_1_BNL2650_00004	EVM	CDS	2182	2280	.	-	0	Parent=EVM0000105.1;
1	Chr11_1_BNL2650_00004	EVM	exon	1831	1950	.	-	0	Parent=EVM0000105.1;
1	Chr11_1_BNL2650_00004	EVM	CDS	1831	1950	.	-	0	Parent=EVM0000105.1;
1	Chr11_1_BNL2650_00004	EVM	exon	1465	1698	.	-	0	Parent=EVM0000105.1;
1	Chr11_1_BNL2650_00004	EVM	CDS	1465	1698	.	-	0	Parent=EVM0000105.1;
1	Chr11_1_BNL2650_00004	EVM	exon	1019	1206	.	-	0	Parent=EVM0000105.1;
1	Chr11_1_BNL2650_00004	EVM	CDS	1019	1206	.	-	0	Parent=EVM0000105.1;
2	Chr11_2_CIR069_00001	EVM	gene	3382	5265	.	+	0	ID=EVM0000038;
2	Chr11_2_CIR069_00001	EVM	mRNA	3382	5265	.	+	0	ID=EVM0000038.1;Parent=EVM0000038;
2	Chr11_2_CIR069_00001	EVM	exon	3382	3828	.	+	0	Parent=EVM0000038.1;
2	Chr11_2_CIR069_00001	EVM	CDS	3382	3828	.	+	0	Parent=EVM0000038.1;
2	Chr11_2_CIR069_00001	EVM	exon	3895	4049	.	+	0	Parent=EVM0000038.1;
2	Chr11_2_CIR069_00001	EVM	CDS	3895	4049	.	+	0	Parent=EVM0000038.1;
2	Chr11_2_CIR069_00001	EVM	exon	4272	4659	.	+	0	Parent=EVM0000038.1;
2	Chr11_2_CIR069_00001	EVM	CDS	4272	4659	.	+	0	Parent=EVM0000038.1;
2	Chr11_2_CIR069_00001	EVM	exon	4831	5265	.	+	0	Parent=EVM0000038.1;
2	Chr11_2_CIR069_00001	EVM	CDS	4831	5265	.	+	0	Parent=EVM0000038.1;
2	Chr11_2_CIR069_00003	EVM	gene	3974	6689	.	-	0	ID=EVM0000075;
2	Chr11_2_CIR069_00003	EVM	mRNA	3974	6689	.	-	0	ID=EVM0000075.1;Parent=EVM0000075;
2	Chr11_2_CIR069_00003	EVM	exon	5005	6689	.	-	0	Parent=EVM0000075.1;
2	Chr11_2_CIR069_00003	EVM	CDS	5005	6689	.	-	0	Parent=EVM0000075.1;
2	Chr11_2_CIR069_00003	EVM	exon	3974	4817	.	-	0	Parent=EVM0000075.1;
2	Chr11_2_CIR069_00003	EVM	CDS	3974	4817	.	-	0	Parent=EVM0000075.1;
3	Chr11_3_UCR108_00005	EVM	gene	3088	5243	.	-	0	ID=EVM0000094;
3	Chr11_3_UCR108_00005	EVM	mRNA	3088	5243	.	-	0	ID=EVM0000094.1;Parent=EVM0000094;
3	Chr11_3_UCR108_00005	EVM	exon	4911	5243	.	-	0	Parent=EVM0000094.1;
3	Chr11_3_UCR108_00005	EVM	CDS	4911	5243	.	-	0	Parent=EVM0000094.1;
3	Chr11_3_UCR108_00005	EVM	exon	3088	3186	.	-	0	Parent=EVM0000094.1;
3	Chr11_3_UCR108_00005	EVM	CDS	3088	3186	.	-	0	Parent=EVM0000094.1;
3	Chr11_3_UCR108_00007	EVM	gene	1059	3187	.	-	0	ID=EVM0000013;
3	Chr11_3_UCR108_00007	EVM	mRNA	1059	3187	.	-	0	ID=EVM0000013.1;Parent=EVM0000013;
3	Chr11_3_UCR108_00007	EVM	exon	3023	3187	.	-	0	Parent=EVM0000013.1;
3	Chr11_3_UCR108_00007	EVM	CDS	3023	3187	.	-	0	Parent=EVM0000013.1;
3	Chr11_3_UCR108_00007	EVM	exon	1618	1658	.	-	0	Parent=EVM0000013.1;
3	Chr11_3_UCR108_00007	EVM	CDS	1618	1658	.	-	0	Parent=EVM0000013.1;
3	Chr11_3_UCR108_00007	EVM	exon	1339	1512	.	-	0	Parent=EVM0000013.1;
3	Chr11_3_UCR108_00007	EVM	CDS	1339	1512	.	-	0	Parent=EVM0000013.1;
3	Chr11_3_UCR108_00007	EVM	exon	1059	1305	.	-	0	Parent=EVM0000013.1;
3	Chr11_3_UCR108_00007	EVM	CDS	1059	1305	.	-	0	Parent=EVM0000013.1;
4	Chr11_4_UCR102_00003	EVM	gene	3467	9649	.	+	0	ID=EVM0000025;
4	Chr11_4_UCR102_00003	EVM	mRNA	3467	9649	.	+	0	ID=EVM0000025.1;Parent=EVM0000025;
4	Chr11_4_UCR102_00003	EVM	exon	3467	3766	.	+	0	Parent=EVM0000025.1;
4	Chr11_4_UCR102_00003	EVM	CDS	3467	3766	.	+	0	Parent=EVM0000025.1;
4	Chr11_4_UCR102_00003	EVM	exon	4038	4289	.	+	0	Parent=EVM0000025.1;
4	Chr11_4_UCR102_00003	EVM	CDS	4038	4289	.	+	0	Parent=EVM0000025.1;
4	Chr11_4_UCR102_00003	EVM	exon	4374	4415	.	+	0	Parent=EVM0000025.1;
4	Chr11_4_UCR102_00003	EVM	CDS	4374	4415	.	+	0	Parent=EVM0000025.1;
4	Chr11_4_UCR102_00003	EVM	exon	4934	4969	.	+	0	Parent=EVM0000025.1;
4	Chr11_4_UCR102_00003	EVM	CDS	4934	4969	.	+	0	Parent=EVM0000025.1;
4	Chr11_4_UCR102_00003	EVM	exon	5735	5791	.	+	0	Parent=EVM0000025.1;
4	Chr11_4_UCR102_00003	EVM	CDS	5735	5791	.	+	0	Parent=EVM0000025.1;
4	Chr11_4_UCR102_00003	EVM	exon	9130	9394	.	+	0	Parent=EVM0000025.1;
4	Chr11_4_UCR102_00003	EVM	CDS	9130	9394	.	+	0	Parent=EVM0000025.1;
4	Chr11_4_UCR102_00003	EVM	exon	9543	9649	.	+	0	Parent=EVM0000025.1;
4	Chr11_4_UCR102_00003	EVM	CDS	9543	9649	.	+	0	Parent=EVM0000025.1;
4	Chr11_4_UCR102_00003	EVM	gene	10744	11136	.	+	0	ID=EVM0000132;
4	Chr11_4_UCR102_00003	EVM	mRNA	10744	11136	.	+	0	ID=EVM0000132.1;Parent=EVM0000132;
4	Chr11_4_UCR102_00003	EVM	exon	10744	11136	.	+	0	Parent=EVM0000132.1;
4	Chr11_4_UCR102_00003	EVM	CDS	10744	11136	.	+	0	Parent=EVM0000132.1;
5	Chr11_5_UCR91_00001	EVM	gene	20483	23234	.	-	0	ID=EVM0000018;
5	Chr11_5_UCR91_00001	EVM	mRNA	20483	23234	.	-	0	ID=EVM0000018.1;Parent=EVM0000018;
5	Chr11_5_UCR91_00001	EVM	exon	23149	23234	.	-	0	Parent=EVM0000018.1;
5	Chr11_5_UCR91_00001	EVM	CDS	23149	23234	.	-	0	Parent=EVM0000018.1;
5	Chr11_5_UCR91_00001	EVM	exon	20860	21279	.	-	0	Parent=EVM0000018.1;
5	Chr11_5_UCR91_00001	EVM	CDS	20860	21279	.	-	0	Parent=EVM0000018.1;
5	Chr11_5_UCR91_00001	EVM	exon	20483	20810	.	-	0	Parent=EVM0000018.1;
5	Chr11_5_UCR91_00001	EVM	CDS	20483	20810	.	-	0	Parent=EVM0000018.1;
5	Chr11_5_UCR91_00001	EVM	gene	13330	13647	.	-	0	ID=EVM0000021;
5	Chr11_5_UCR91_00001	EVM	mRNA	13330	13647	.	-	0	ID=EVM0000021.1;Parent=EVM0000021;
5	Chr11_5_UCR91_00001	EVM	exon	13330	13647	.	-	0	Parent=EVM0000021.1;
5	Chr11_5_UCR91_00001	EVM	CDS	13330	13647	.	-	0	Parent=EVM0000021.1;
5	Chr11_5_UCR91_00001	EVM	gene	4830	6639	.	-	0	ID=EVM0000028;
5	Chr11_5_UCR91_00001	EVM	mRNA	4830	6639	.	-	0	ID=EVM0000028.1;Parent=EVM0000028;
5	Chr11_5_UCR91_00001	EVM	exon	6606	6639	.	-	0	Parent=EVM0000028.1;
5	Chr11_5_UCR91_00001	EVM	CDS	6606	6639	.	-	0	Parent=EVM0000028.1;
5	Chr11_5_UCR91_00001	EVM	exon	5424	5563	.	-	0	Parent=EVM0000028.1;
5	Chr11_5_UCR91_00001	EVM	CDS	5424	5563	.	-	0	Parent=EVM0000028.1;
5	Chr11_5_UCR91_00001	EVM	exon	5081	5206	.	-	0	Parent=EVM0000028.1;
5	Chr11_5_UCR91_00001	EVM	CDS	5081	5206	.	-	0	Parent=EVM0000028.1;
5	Chr11_5_UCR91_00001	EVM	exon	4830	4970	.	-	0	Parent=EVM0000028.1;
5	Chr11_5_UCR91_00001	EVM	CDS	4830	4970	.	-	0	Parent=EVM0000028.1;
5	Chr11_5_UCR91_00001	EVM	gene	307	3627	.	+	0	ID=EVM0000035;
5	Chr11_5_UCR91_00001	EVM	mRNA	307	3627	.	+	0	ID=EVM0000035.1;Parent=EVM0000035;
5	Chr11_5_UCR91_00001	EVM	exon	307	340	.	+	0	Parent=EVM0000035.1;
5	Chr11_5_UCR91_00001	EVM	CDS	307	340	.	+	0	Parent=EVM0000035.1;
5	Chr11_5_UCR91_00001	EVM	exon	1334	1381	.	+	0	Parent=EVM0000035.1;
5	Chr11_5_UCR91_00001	EVM	CDS	1334	1381	.	+	0	Parent=EVM0000035.1;
5	Chr11_5_UCR91_00001	EVM	exon	1423	1472	.	+	0	Parent=EVM0000035.1;
5	Chr11_5_UCR91_00001	EVM	CDS	1423	1472	.	+	0	Parent=EVM0000035.1;
5	Chr11_5_UCR91_00001	EVM	exon	1721	1846	.	+	0	Parent=EVM0000035.1;
5	Chr11_5_UCR91_00001	EVM	CDS	1721	1846	.	+	0	Parent=EVM0000035.1;
5	Chr11_5_UCR91_00001	EVM	exon	3610	3627	.	+	0	Parent=EVM0000035.1;
5	Chr11_5_UCR91_00001	EVM	CDS	3610	3627	.	+	0	Parent=EVM0000035.1;
5	Chr11_5_UCR91_00001	EVM	gene	34848	38034	.	+	0	ID=EVM0000068;
5	Chr11_5_UCR91_00001	EVM	mRNA	34848	38034	.	+	0	ID=EVM0000068.1;Parent=EVM0000068;
5	Chr11_5_UCR91_00001	EVM	exon	34848	35480	.	+	0	Parent=EVM0000068.1;
5	Chr11_5_UCR91_00001	EVM	CDS	34848	35480	.	+	0	Parent=EVM0000068.1;
5	Chr11_5_UCR91_00001	EVM	exon	35515	38034	.	+	0	Parent=EVM0000068.1;
5	Chr11_5_UCR91_00001	EVM	CDS	35515	38034	.	+	0	Parent=EVM0000068.1;
5	Chr11_5_UCR91_00001	EVM	gene	28300	29007	.	-	0	ID=EVM0000108;
5	Chr11_5_UCR91_00001	EVM	mRNA	28300	29007	.	-	0	ID=EVM0000108.1;Parent=EVM0000108;
5	Chr11_5_UCR91_00001	EVM	exon	28300	29007	.	-	0	Parent=EVM0000108.1;
5	Chr11_5_UCR91_00001	EVM	CDS	28300	29007	.	-	0	Parent=EVM0000108.1;
5	Chr11_5_UCR91_00001	EVM	gene	17030	19679	.	-	0	ID=EVM0000118;
5	Chr11_5_UCR91_00001	EVM	mRNA	17030	19679	.	-	0	ID=EVM0000118.1;Parent=EVM0000118;
5	Chr11_5_UCR91_00001	EVM	exon	19521	19679	.	-	0	Parent=EVM0000118.1;
5	Chr11_5_UCR91_00001	EVM	CDS	19521	19679	.	-	0	Parent=EVM0000118.1;
5	Chr11_5_UCR91_00001	EVM	exon	17030	17197	.	-	0	Parent=EVM0000118.1;
5	Chr11_5_UCR91_00001	EVM	CDS	17030	17197	.	-	0	Parent=EVM0000118.1;
5	Chr11_5_UCR91_00001	EVM	gene	24684	24872	.	+	0	ID=EVM0000137;
5	Chr11_5_UCR91_00001	EVM	mRNA	24684	24872	.	+	0	ID=EVM0000137.1;Parent=EVM0000137;
5	Chr11_5_UCR91_00001	EVM	exon	24684	24872	.	+	0	Parent=EVM0000137.1;
5	Chr11_5_UCR91_00001	EVM	CDS	24684	24872	.	+	0	Parent=EVM0000137.1;
6	Chr11_6_UCR61_00002	EVM	gene	1974	3815	.	+	0	ID=EVM0000141;
6	Chr11_6_UCR61_00002	EVM	mRNA	1974	3815	.	+	0	ID=EVM0000141.1;Parent=EVM0000141;
6	Chr11_6_UCR61_00002	EVM	exon	1974	2016	.	+	0	Parent=EVM0000141.1;
6	Chr11_6_UCR61_00002	EVM	CDS	1974	2016	.	+	0	Parent=EVM0000141.1;
6	Chr11_6_UCR61_00002	EVM	exon	2116	2218	.	+	0	Parent=EVM0000141.1;
6	Chr11_6_UCR61_00002	EVM	CDS	2116	2218	.	+	0	Parent=EVM0000141.1;
6	Chr11_6_UCR61_00002	EVM	exon	3719	3815	.	+	0	Parent=EVM0000141.1;
6	Chr11_6_UCR61_00002	EVM	CDS	3719	3815	.	+	0	Parent=EVM0000141.1;
6	Chr11_6_UCR61_00004	EVM	gene	194	2775	.	+	0	ID=EVM0000153;
6	Chr11_6_UCR61_00004	EVM	mRNA	194	2775	.	+	0	ID=EVM0000153.1;Parent=EVM0000153;
6	Chr11_6_UCR61_00004	EVM	exon	194	1031	.	+	0	Parent=EVM0000153.1;
6	Chr11_6_UCR61_00004	EVM	CDS	194	1031	.	+	0	Parent=EVM0000153.1;
6	Chr11_6_UCR61_00004	EVM	exon	2729	2775	.	+	0	Parent=EVM0000153.1;
6	Chr11_6_UCR61_00004	EVM	CDS	2729	2775	.	+	0	Parent=EVM0000153.1;
6	Chr11_6_UCR61_00012	EVM	gene	528	1730	.	+	0	ID=EVM0000104;
6	Chr11_6_UCR61_00012	EVM	mRNA	528	1730	.	+	0	ID=EVM0000104.1;Parent=EVM0000104;
6	Chr11_6_UCR61_00012	EVM	exon	528	1730	.	+	0	Parent=EVM0000104.1;
6	Chr11_6_UCR61_00012	EVM	CDS	528	1730	.	+	0	Parent=EVM0000104.1;
6	Chr11_6_UCR61_00019	EVM	gene	146	4423	.	+	0	ID=EVM0000106;
6	Chr11_6_UCR61_00019	EVM	mRNA	146	4423	.	+	0	ID=EVM0000106.1;Parent=EVM0000106;
6	Chr11_6_UCR61_00019	EVM	exon	146	189	.	+	0	Parent=EVM0000106.1;
6	Chr11_6_UCR61_00019	EVM	CDS	146	189	.	+	0	Parent=EVM0000106.1;
6	Chr11_6_UCR61_00019	EVM	exon	264	311	.	+	0	Parent=EVM0000106.1;
6	Chr11_6_UCR61_00019	EVM	CDS	264	311	.	+	0	Parent=EVM0000106.1;
6	Chr11_6_UCR61_00019	EVM	exon	1951	2005	.	+	0	Parent=EVM0000106.1;
6	Chr11_6_UCR61_00019	EVM	CDS	1951	2005	.	+	0	Parent=EVM0000106.1;
6	Chr11_6_UCR61_00019	EVM	exon	2394	2453	.	+	0	Parent=EVM0000106.1;
6	Chr11_6_UCR61_00019	EVM	CDS	2394	2453	.	+	0	Parent=EVM0000106.1;
6	Chr11_6_UCR61_00019	EVM	exon	2758	2829	.	+	0	Parent=EVM0000106.1;
6	Chr11_6_UCR61_00019	EVM	CDS	2758	2829	.	+	0	Parent=EVM0000106.1;
6	Chr11_6_UCR61_00019	EVM	exon	3482	3558	.	+	0	Parent=EVM0000106.1;
6	Chr11_6_UCR61_00019	EVM	CDS	3482	3558	.	+	0	Parent=EVM0000106.1;
6	Chr11_6_UCR61_00019	EVM	exon	3639	3816	.	+	0	Parent=EVM0000106.1;
6	Chr11_6_UCR61_00019	EVM	CDS	3639	3816	.	+	0	Parent=EVM0000106.1;
6	Chr11_6_UCR61_00019	EVM	exon	4097	4163	.	+	0	Parent=EVM0000106.1;
6	Chr11_6_UCR61_00019	EVM	CDS	4097	4163	.	+	0	Parent=EVM0000106.1;
6	Chr11_6_UCR61_00019	EVM	exon	4347	4423	.	+	0	Parent=EVM0000106.1;
6	Chr11_6_UCR61_00019	EVM	CDS	4347	4423	.	+	0	Parent=EVM0000106.1;
6	Chr11_6_UCR61_00021	EVM	gene	3569	3883	.	-	0	ID=EVM0000019;
6	Chr11_6_UCR61_00021	EVM	mRNA	3569	3883	.	-	0	ID=EVM0000019.1;Parent=EVM0000019;
6	Chr11_6_UCR61_00021	EVM	exon	3569	3883	.	-	0	Parent=EVM0000019.1;
6	Chr11_6_UCR61_00021	EVM	CDS	3569	3883	.	-	0	Parent=EVM0000019.1;
6	Chr11_6_UCR61_00031	EVM	gene	543	3253	.	-	0	ID=EVM0000007;
6	Chr11_6_UCR61_00031	EVM	mRNA	543	3253	.	-	0	ID=EVM0000007.1;Parent=EVM0000007;
6	Chr11_6_UCR61_00031	EVM	exon	3168	3253	.	-	0	Parent=EVM0000007.1;
6	Chr11_6_UCR61_00031	EVM	CDS	3168	3253	.	-	0	Parent=EVM0000007.1;
6	Chr11_6_UCR61_00031	EVM	exon	2736	2794	.	-	0	Parent=EVM0000007.1;
6	Chr11_6_UCR61_00031	EVM	CDS	2736	2794	.	-	0	Parent=EVM0000007.1;
6	Chr11_6_UCR61_00031	EVM	exon	2558	2614	.	-	0	Parent=EVM0000007.1;
6	Chr11_6_UCR61_00031	EVM	CDS	2558	2614	.	-	0	Parent=EVM0000007.1;
6	Chr11_6_UCR61_00031	EVM	exon	2426	2460	.	-	0	Parent=EVM0000007.1;
6	Chr11_6_UCR61_00031	EVM	CDS	2426	2460	.	-	0	Parent=EVM0000007.1;
6	Chr11_6_UCR61_00031	EVM	exon	2233	2336	.	-	0	Parent=EVM0000007.1;
6	Chr11_6_UCR61_00031	EVM	CDS	2233	2336	.	-	0	Parent=EVM0000007.1;
6	Chr11_6_UCR61_00031	EVM	exon	2063	2138	.	-	0	Parent=EVM0000007.1;
6	Chr11_6_UCR61_00031	EVM	CDS	2063	2138	.	-	0	Parent=EVM0000007.1;
6	Chr11_6_UCR61_00031	EVM	exon	1917	1975	.	-	0	Parent=EVM0000007.1;
6	Chr11_6_UCR61_00031	EVM	CDS	1917	1975	.	-	0	Parent=EVM0000007.1;
6	Chr11_6_UCR61_00031	EVM	exon	1776	1841	.	-	0	Parent=EVM0000007.1;
6	Chr11_6_UCR61_00031	EVM	CDS	1776	1841	.	-	0	Parent=EVM0000007.1;
6	Chr11_6_UCR61_00031	EVM	exon	1589	1672	.	-	0	Parent=EVM0000007.1;
6	Chr11_6_UCR61_00031	EVM	CDS	1589	1672	.	-	0	Parent=EVM0000007.1;
6	Chr11_6_UCR61_00031	EVM	exon	1447	1511	.	-	0	Parent=EVM0000007.1;
6	Chr11_6_UCR61_00031	EVM	CDS	1447	1511	.	-	0	Parent=EVM0000007.1;
6	Chr11_6_UCR61_00031	EVM	exon	1283	1365	.	-	0	Parent=EVM0000007.1;
6	Chr11_6_UCR61_00031	EVM	CDS	1283	1365	.	-	0	Parent=EVM0000007.1;
6	Chr11_6_UCR61_00031	EVM	exon	1105	1195	.	-	0	Parent=EVM0000007.1;
6	Chr11_6_UCR61_00031	EVM	CDS	1105	1195	.	-	0	Parent=EVM0000007.1;
6	Chr11_6_UCR61_00031	EVM	exon	965	1014	.	-	0	Parent=EVM0000007.1;
6	Chr11_6_UCR61_00031	EVM	CDS	965	1014	.	-	0	Parent=EVM0000007.1;
6	Chr11_6_UCR61_00031	EVM	exon	733	873	.	-	0	Parent=EVM0000007.1;
6	Chr11_6_UCR61_00031	EVM	CDS	733	873	.	-	0	Parent=EVM0000007.1;
6	Chr11_6_UCR61_00031	EVM	exon	543	635	.	-	0	Parent=EVM0000007.1;
6	Chr11_6_UCR61_00031	EVM	CDS	543	635	.	-	0	Parent=EVM0000007.1;
6	Chr11_6_UCR61_00041	EVM	gene	119	1534	.	-	0	ID=EVM0000111;
6	Chr11_6_UCR61_00041	EVM	mRNA	119	1534	.	-	0	ID=EVM0000111.1;Parent=EVM0000111;
6	Chr11_6_UCR61_00041	EVM	exon	1216	1534	.	-	0	Parent=EVM0000111.1;
6	Chr11_6_UCR61_00041	EVM	CDS	1216	1534	.	-	0	Parent=EVM0000111.1;
6	Chr11_6_UCR61_00041	EVM	exon	320	1183	.	-	0	Parent=EVM0000111.1;
6	Chr11_6_UCR61_00041	EVM	CDS	320	1183	.	-	0	Parent=EVM0000111.1;
6	Chr11_6_UCR61_00041	EVM	exon	119	282	.	-	0	Parent=EVM0000111.1;
6	Chr11_6_UCR61_00041	EVM	CDS	119	282	.	-	0	Parent=EVM0000111.1;
6	Chr11_6_UCR61_00052	EVM	gene	903	2491	.	-	0	ID=EVM0000138;
6	Chr11_6_UCR61_00052	EVM	mRNA	903	2491	.	-	0	ID=EVM0000138.1;Parent=EVM0000138;
6	Chr11_6_UCR61_00052	EVM	exon	2439	2491	.	-	0	Parent=EVM0000138.1;
6	Chr11_6_UCR61_00052	EVM	CDS	2439	2491	.	-	0	Parent=EVM0000138.1;
6	Chr11_6_UCR61_00052	EVM	exon	2300	2350	.	-	0	Parent=EVM0000138.1;
6	Chr11_6_UCR61_00052	EVM	CDS	2300	2350	.	-	0	Parent=EVM0000138.1;
6	Chr11_6_UCR61_00052	EVM	exon	2145	2193	.	-	0	Parent=EVM0000138.1;
6	Chr11_6_UCR61_00052	EVM	CDS	2145	2193	.	-	0	Parent=EVM0000138.1;
6	Chr11_6_UCR61_00052	EVM	exon	1991	2056	.	-	0	Parent=EVM0000138.1;
6	Chr11_6_UCR61_00052	EVM	CDS	1991	2056	.	-	0	Parent=EVM0000138.1;
6	Chr11_6_UCR61_00052	EVM	exon	1824	1900	.	-	0	Parent=EVM0000138.1;
6	Chr11_6_UCR61_00052	EVM	CDS	1824	1900	.	-	0	Parent=EVM0000138.1;
6	Chr11_6_UCR61_00052	EVM	exon	1635	1743	.	-	0	Parent=EVM0000138.1;
6	Chr11_6_UCR61_00052	EVM	CDS	1635	1743	.	-	0	Parent=EVM0000138.1;
6	Chr11_6_UCR61_00052	EVM	exon	1225	1277	.	-	0	Parent=EVM0000138.1;
6	Chr11_6_UCR61_00052	EVM	CDS	1225	1277	.	-	0	Parent=EVM0000138.1;
6	Chr11_6_UCR61_00052	EVM	exon	903	945	.	-	0	Parent=EVM0000138.1;
6	Chr11_6_UCR61_00052	EVM	CDS	903	945	.	-	0	Parent=EVM0000138.1;
6	Chr11_6_UCR61_00056	EVM	gene	4443	5753	.	-	0	ID=EVM0000022;
6	Chr11_6_UCR61_00056	EVM	mRNA	4443	5753	.	-	0	ID=EVM0000022.1;Parent=EVM0000022;
6	Chr11_6_UCR61_00056	EVM	exon	5120	5753	.	-	0	Parent=EVM0000022.1;
6	Chr11_6_UCR61_00056	EVM	CDS	5120	5753	.	-	0	Parent=EVM0000022.1;
6	Chr11_6_UCR61_00056	EVM	exon	4443	4969	.	-	0	Parent=EVM0000022.1;
6	Chr11_6_UCR61_00056	EVM	CDS	4443	4969	.	-	0	Parent=EVM0000022.1;
6	Chr11_6_UCR61_00056	EVM	gene	6392	7902	.	+	0	ID=EVM0000110;
6	Chr11_6_UCR61_00056	EVM	mRNA	6392	7902	.	+	0	ID=EVM0000110.1;Parent=EVM0000110;
6	Chr11_6_UCR61_00056	EVM	exon	6392	6423	.	+	0	Parent=EVM0000110.1;
6	Chr11_6_UCR61_00056	EVM	CDS	6392	6423	.	+	0	Parent=EVM0000110.1;
6	Chr11_6_UCR61_00056	EVM	exon	6512	6562	.	+	0	Parent=EVM0000110.1;
6	Chr11_6_UCR61_00056	EVM	CDS	6512	6562	.	+	0	Parent=EVM0000110.1;
6	Chr11_6_UCR61_00056	EVM	exon	6672	6720	.	+	0	Parent=EVM0000110.1;
6	Chr11_6_UCR61_00056	EVM	CDS	6672	6720	.	+	0	Parent=EVM0000110.1;
6	Chr11_6_UCR61_00056	EVM	exon	6809	6874	.	+	0	Parent=EVM0000110.1;
6	Chr11_6_UCR61_00056	EVM	CDS	6809	6874	.	+	0	Parent=EVM0000110.1;
6	Chr11_6_UCR61_00056	EVM	exon	6965	7027	.	+	0	Parent=EVM0000110.1;
6	Chr11_6_UCR61_00056	EVM	CDS	6965	7027	.	+	0	Parent=EVM0000110.1;
6	Chr11_6_UCR61_00056	EVM	exon	7290	7331	.	+	0	Parent=EVM0000110.1;
6	Chr11_6_UCR61_00056	EVM	CDS	7290	7331	.	+	0	Parent=EVM0000110.1;
6	Chr11_6_UCR61_00056	EVM	exon	7576	7642	.	+	0	Parent=EVM0000110.1;
6	Chr11_6_UCR61_00056	EVM	CDS	7576	7642	.	+	0	Parent=EVM0000110.1;
6	Chr11_6_UCR61_00056	EVM	exon	7826	7902	.	+	0	Parent=EVM0000110.1;
6	Chr11_6_UCR61_00056	EVM	CDS	7826	7902	.	+	0	Parent=EVM0000110.1;
6	Chr11_6_UCR61_00060	EVM	gene	16790	19624	.	-	0	ID=EVM0000073;
6	Chr11_6_UCR61_00060	EVM	mRNA	16790	19624	.	-	0	ID=EVM0000073.1;Parent=EVM0000073;
6	Chr11_6_UCR61_00060	EVM	exon	19094	19624	.	-	0	Parent=EVM0000073.1;
6	Chr11_6_UCR61_00060	EVM	CDS	19094	19624	.	-	0	Parent=EVM0000073.1;
6	Chr11_6_UCR61_00060	EVM	exon	17454	19025	.	-	0	Parent=EVM0000073.1;
6	Chr11_6_UCR61_00060	EVM	CDS	17454	19025	.	-	0	Parent=EVM0000073.1;
6	Chr11_6_UCR61_00060	EVM	exon	16790	17200	.	-	0	Parent=EVM0000073.1;
6	Chr11_6_UCR61_00060	EVM	CDS	16790	17200	.	-	0	Parent=EVM0000073.1;
6	Chr11_6_UCR61_00060	EVM	gene	1637	3307	.	-	0	ID=EVM0000093;
6	Chr11_6_UCR61_00060	EVM	mRNA	1637	3307	.	-	0	ID=EVM0000093.1;Parent=EVM0000093;
6	Chr11_6_UCR61_00060	EVM	exon	1637	3307	.	-	0	Parent=EVM0000093.1;
6	Chr11_6_UCR61_00060	EVM	CDS	1637	3307	.	-	0	Parent=EVM0000093.1;
7	Chr11_7_MUSB1076_00001	EVM	gene	2935	4056	.	+	0	ID=EVM0000036;
7	Chr11_7_MUSB1076_00001	EVM	mRNA	2935	4056	.	+	0	ID=EVM0000036.1;Parent=EVM0000036;
7	Chr11_7_MUSB1076_00001	EVM	exon	2935	3005	.	+	0	Parent=EVM0000036.1;
7	Chr11_7_MUSB1076_00001	EVM	CDS	2935	3005	.	+	0	Parent=EVM0000036.1;
7	Chr11_7_MUSB1076_00001	EVM	exon	3114	3158	.	+	0	Parent=EVM0000036.1;
7	Chr11_7_MUSB1076_00001	EVM	CDS	3114	3158	.	+	0	Parent=EVM0000036.1;
7	Chr11_7_MUSB1076_00001	EVM	exon	3999	4056	.	+	0	Parent=EVM0000036.1;
7	Chr11_7_MUSB1076_00001	EVM	CDS	3999	4056	.	+	0	Parent=EVM0000036.1;
7	Chr11_7_MUSB1076_00001	EVM	gene	9918	12114	.	-	0	ID=EVM0000084;
7	Chr11_7_MUSB1076_00001	EVM	mRNA	9918	12114	.	-	0	ID=EVM0000084.1;Parent=EVM0000084;
7	Chr11_7_MUSB1076_00001	EVM	exon	11792	12114	.	-	0	Parent=EVM0000084.1;
7	Chr11_7_MUSB1076_00001	EVM	CDS	11792	12114	.	-	0	Parent=EVM0000084.1;
7	Chr11_7_MUSB1076_00001	EVM	exon	11669	11735	.	-	0	Parent=EVM0000084.1;
7	Chr11_7_MUSB1076_00001	EVM	CDS	11669	11735	.	-	0	Parent=EVM0000084.1;
7	Chr11_7_MUSB1076_00001	EVM	exon	11451	11617	.	-	0	Parent=EVM0000084.1;
7	Chr11_7_MUSB1076_00001	EVM	CDS	11451	11617	.	-	0	Parent=EVM0000084.1;
7	Chr11_7_MUSB1076_00001	EVM	exon	11291	11381	.	-	0	Parent=EVM0000084.1;
7	Chr11_7_MUSB1076_00001	EVM	CDS	11291	11381	.	-	0	Parent=EVM0000084.1;
7	Chr11_7_MUSB1076_00001	EVM	exon	11171	11248	.	-	0	Parent=EVM0000084.1;
7	Chr11_7_MUSB1076_00001	EVM	CDS	11171	11248	.	-	0	Parent=EVM0000084.1;
7	Chr11_7_MUSB1076_00001	EVM	exon	11083	11140	.	-	0	Parent=EVM0000084.1;
7	Chr11_7_MUSB1076_00001	EVM	CDS	11083	11140	.	-	0	Parent=EVM0000084.1;
7	Chr11_7_MUSB1076_00001	EVM	exon	9918	10054	.	-	0	Parent=EVM0000084.1;
7	Chr11_7_MUSB1076_00001	EVM	CDS	9918	10054	.	-	0	Parent=EVM0000084.1;
7	Chr11_7_MUSB1076_00002	EVM	gene	120	4075	.	+	0	ID=EVM0000044;
7	Chr11_7_MUSB1076_00002	EVM	mRNA	120	4075	.	+	0	ID=EVM0000044.1;Parent=EVM0000044;
7	Chr11_7_MUSB1076_00002	EVM	exon	120	1860	.	+	0	Parent=EVM0000044.1;
7	Chr11_7_MUSB1076_00002	EVM	CDS	120	1860	.	+	0	Parent=EVM0000044.1;
7	Chr11_7_MUSB1076_00002	EVM	exon	1980	4075	.	+	0	Parent=EVM0000044.1;
7	Chr11_7_MUSB1076_00002	EVM	CDS	1980	4075	.	+	0	Parent=EVM0000044.1;
7	Chr11_7_MUSB1076_00012	EVM	gene	10152	13362	.	-	0	ID=EVM0000015;
7	Chr11_7_MUSB1076_00012	EVM	mRNA	10152	13362	.	-	0	ID=EVM0000015.1;Parent=EVM0000015;
7	Chr11_7_MUSB1076_00012	EVM	exon	12194	13362	.	-	0	Parent=EVM0000015.1;
7	Chr11_7_MUSB1076_00012	EVM	CDS	12194	13362	.	-	0	Parent=EVM0000015.1;
7	Chr11_7_MUSB1076_00012	EVM	exon	10152	12120	.	-	0	Parent=EVM0000015.1;
7	Chr11_7_MUSB1076_00012	EVM	CDS	10152	12120	.	-	0	Parent=EVM0000015.1;
7	Chr11_7_MUSB1076_00028	EVM	gene	2427	5694	.	-	0	ID=EVM0000051;
7	Chr11_7_MUSB1076_00028	EVM	mRNA	2427	5694	.	-	0	ID=EVM0000051.1;Parent=EVM0000051;
7	Chr11_7_MUSB1076_00028	EVM	exon	5375	5694	.	-	0	Parent=EVM0000051.1;
7	Chr11_7_MUSB1076_00028	EVM	CDS	5375	5694	.	-	0	Parent=EVM0000051.1;
7	Chr11_7_MUSB1076_00028	EVM	exon	5151	5290	.	-	0	Parent=EVM0000051.1;
7	Chr11_7_MUSB1076_00028	EVM	CDS	5151	5290	.	-	0	Parent=EVM0000051.1;
7	Chr11_7_MUSB1076_00028	EVM	exon	4721	4859	.	-	0	Parent=EVM0000051.1;
7	Chr11_7_MUSB1076_00028	EVM	CDS	4721	4859	.	-	0	Parent=EVM0000051.1;
7	Chr11_7_MUSB1076_00028	EVM	exon	2427	2799	.	-	0	Parent=EVM0000051.1;
7	Chr11_7_MUSB1076_00028	EVM	CDS	2427	2799	.	-	0	Parent=EVM0000051.1;
8	Chr11_8_CIR316_00001	EVM	gene	17392	23052	.	-	0	ID=EVM0000089;
8	Chr11_8_CIR316_00001	EVM	mRNA	17392	23052	.	-	0	ID=EVM0000089.1;Parent=EVM0000089;
8	Chr11_8_CIR316_00001	EVM	exon	22453	23052	.	-	0	Parent=EVM0000089.1;
8	Chr11_8_CIR316_00001	EVM	CDS	22453	23052	.	-	0	Parent=EVM0000089.1;
8	Chr11_8_CIR316_00001	EVM	exon	21042	21074	.	-	0	Parent=EVM0000089.1;
8	Chr11_8_CIR316_00001	EVM	CDS	21042	21074	.	-	0	Parent=EVM0000089.1;
8	Chr11_8_CIR316_00001	EVM	exon	19777	19864	.	-	0	Parent=EVM0000089.1;
8	Chr11_8_CIR316_00001	EVM	CDS	19777	19864	.	-	0	Parent=EVM0000089.1;
8	Chr11_8_CIR316_00001	EVM	exon	18844	19331	.	-	0	Parent=EVM0000089.1;
8	Chr11_8_CIR316_00001	EVM	CDS	18844	19331	.	-	0	Parent=EVM0000089.1;
8	Chr11_8_CIR316_00001	EVM	exon	18599	18752	.	-	0	Parent=EVM0000089.1;
8	Chr11_8_CIR316_00001	EVM	CDS	18599	18752	.	-	0	Parent=EVM0000089.1;
8	Chr11_8_CIR316_00001	EVM	exon	18485	18561	.	-	0	Parent=EVM0000089.1;
8	Chr11_8_CIR316_00001	EVM	CDS	18485	18561	.	-	0	Parent=EVM0000089.1;
8	Chr11_8_CIR316_00001	EVM	exon	18265	18360	.	-	0	Parent=EVM0000089.1;
8	Chr11_8_CIR316_00001	EVM	CDS	18265	18360	.	-	0	Parent=EVM0000089.1;
8	Chr11_8_CIR316_00001	EVM	exon	18010	18200	.	-	0	Parent=EVM0000089.1;
8	Chr11_8_CIR316_00001	EVM	CDS	18010	18200	.	-	0	Parent=EVM0000089.1;
8	Chr11_8_CIR316_00001	EVM	exon	17392	17926	.	-	0	Parent=EVM0000089.1;
8	Chr11_8_CIR316_00001	EVM	CDS	17392	17926	.	-	0	Parent=EVM0000089.1;
8	Chr11_8_CIR316_00001	EVM	gene	9	3724	.	+	0	ID=EVM0000103;
8	Chr11_8_CIR316_00001	EVM	mRNA	9	3724	.	+	0	ID=EVM0000103.1;Parent=EVM0000103;
8	Chr11_8_CIR316_00001	EVM	exon	9	37	.	+	0	Parent=EVM0000103.1;
8	Chr11_8_CIR316_00001	EVM	CDS	9	37	.	+	0	Parent=EVM0000103.1;
8	Chr11_8_CIR316_00001	EVM	exon	70	91	.	+	0	Parent=EVM0000103.1;
8	Chr11_8_CIR316_00001	EVM	CDS	70	91	.	+	0	Parent=EVM0000103.1;
8	Chr11_8_CIR316_00001	EVM	exon	946	1014	.	+	0	Parent=EVM0000103.1;
8	Chr11_8_CIR316_00001	EVM	CDS	946	1014	.	+	0	Parent=EVM0000103.1;
8	Chr11_8_CIR316_00001	EVM	exon	2078	2128	.	+	0	Parent=EVM0000103.1;
8	Chr11_8_CIR316_00001	EVM	CDS	2078	2128	.	+	0	Parent=EVM0000103.1;
8	Chr11_8_CIR316_00001	EVM	exon	2183	2218	.	+	0	Parent=EVM0000103.1;
8	Chr11_8_CIR316_00001	EVM	CDS	2183	2218	.	+	0	Parent=EVM0000103.1;
8	Chr11_8_CIR316_00001	EVM	exon	3359	3724	.	+	0	Parent=EVM0000103.1;
8	Chr11_8_CIR316_00001	EVM	CDS	3359	3724	.	+	0	Parent=EVM0000103.1;
8	Chr11_8_CIR316_00001	EVM	gene	4981	15778	.	-	0	ID=EVM0000121;
8	Chr11_8_CIR316_00001	EVM	mRNA	4981	15778	.	-	0	ID=EVM0000121.1;Parent=EVM0000121;
8	Chr11_8_CIR316_00001	EVM	exon	15616	15778	.	-	0	Parent=EVM0000121.1;
8	Chr11_8_CIR316_00001	EVM	CDS	15616	15778	.	-	0	Parent=EVM0000121.1;
8	Chr11_8_CIR316_00001	EVM	exon	15354	15448	.	-	0	Parent=EVM0000121.1;
8	Chr11_8_CIR316_00001	EVM	CDS	15354	15448	.	-	0	Parent=EVM0000121.1;
8	Chr11_8_CIR316_00001	EVM	exon	14884	14980	.	-	0	Parent=EVM0000121.1;
8	Chr11_8_CIR316_00001	EVM	CDS	14884	14980	.	-	0	Parent=EVM0000121.1;
8	Chr11_8_CIR316_00001	EVM	exon	14584	14688	.	-	0	Parent=EVM0000121.1;
8	Chr11_8_CIR316_00001	EVM	CDS	14584	14688	.	-	0	Parent=EVM0000121.1;
8	Chr11_8_CIR316_00001	EVM	exon	14261	14423	.	-	0	Parent=EVM0000121.1;
8	Chr11_8_CIR316_00001	EVM	CDS	14261	14423	.	-	0	Parent=EVM0000121.1;
8	Chr11_8_CIR316_00001	EVM	exon	13394	13514	.	-	0	Parent=EVM0000121.1;
8	Chr11_8_CIR316_00001	EVM	CDS	13394	13514	.	-	0	Parent=EVM0000121.1;
8	Chr11_8_CIR316_00001	EVM	exon	13181	13243	.	-	0	Parent=EVM0000121.1;
8	Chr11_8_CIR316_00001	EVM	CDS	13181	13243	.	-	0	Parent=EVM0000121.1;
8	Chr11_8_CIR316_00001	EVM	exon	13029	13109	.	-	0	Parent=EVM0000121.1;
8	Chr11_8_CIR316_00001	EVM	CDS	13029	13109	.	-	0	Parent=EVM0000121.1;
8	Chr11_8_CIR316_00001	EVM	exon	12808	12902	.	-	0	Parent=EVM0000121.1;
8	Chr11_8_CIR316_00001	EVM	CDS	12808	12902	.	-	0	Parent=EVM0000121.1;
8	Chr11_8_CIR316_00001	EVM	exon	12565	12715	.	-	0	Parent=EVM0000121.1;
8	Chr11_8_CIR316_00001	EVM	CDS	12565	12715	.	-	0	Parent=EVM0000121.1;
8	Chr11_8_CIR316_00001	EVM	exon	12246	12332	.	-	0	Parent=EVM0000121.1;
8	Chr11_8_CIR316_00001	EVM	CDS	12246	12332	.	-	0	Parent=EVM0000121.1;
8	Chr11_8_CIR316_00001	EVM	exon	11324	11443	.	-	0	Parent=EVM0000121.1;
8	Chr11_8_CIR316_00001	EVM	CDS	11324	11443	.	-	0	Parent=EVM0000121.1;
8	Chr11_8_CIR316_00001	EVM	exon	11113	11241	.	-	0	Parent=EVM0000121.1;
8	Chr11_8_CIR316_00001	EVM	CDS	11113	11241	.	-	0	Parent=EVM0000121.1;
8	Chr11_8_CIR316_00001	EVM	exon	10936	11033	.	-	0	Parent=EVM0000121.1;
8	Chr11_8_CIR316_00001	EVM	CDS	10936	11033	.	-	0	Parent=EVM0000121.1;
8	Chr11_8_CIR316_00001	EVM	exon	10716	10839	.	-	0	Parent=EVM0000121.1;
8	Chr11_8_CIR316_00001	EVM	CDS	10716	10839	.	-	0	Parent=EVM0000121.1;
8	Chr11_8_CIR316_00001	EVM	exon	10418	10525	.	-	0	Parent=EVM0000121.1;
8	Chr11_8_CIR316_00001	EVM	CDS	10418	10525	.	-	0	Parent=EVM0000121.1;
8	Chr11_8_CIR316_00001	EVM	exon	10190	10328	.	-	0	Parent=EVM0000121.1;
8	Chr11_8_CIR316_00001	EVM	CDS	10190	10328	.	-	0	Parent=EVM0000121.1;
8	Chr11_8_CIR316_00001	EVM	exon	9370	9484	.	-	0	Parent=EVM0000121.1;
8	Chr11_8_CIR316_00001	EVM	CDS	9370	9484	.	-	0	Parent=EVM0000121.1;
8	Chr11_8_CIR316_00001	EVM	exon	9233	9283	.	-	0	Parent=EVM0000121.1;
8	Chr11_8_CIR316_00001	EVM	CDS	9233	9283	.	-	0	Parent=EVM0000121.1;
8	Chr11_8_CIR316_00001	EVM	exon	9027	9093	.	-	0	Parent=EVM0000121.1;
8	Chr11_8_CIR316_00001	EVM	CDS	9027	9093	.	-	0	Parent=EVM0000121.1;
8	Chr11_8_CIR316_00001	EVM	exon	8574	8756	.	-	0	Parent=EVM0000121.1;
8	Chr11_8_CIR316_00001	EVM	CDS	8574	8756	.	-	0	Parent=EVM0000121.1;
8	Chr11_8_CIR316_00001	EVM	exon	8361	8471	.	-	0	Parent=EVM0000121.1;
8	Chr11_8_CIR316_00001	EVM	CDS	8361	8471	.	-	0	Parent=EVM0000121.1;
8	Chr11_8_CIR316_00001	EVM	exon	7741	7905	.	-	0	Parent=EVM0000121.1;
8	Chr11_8_CIR316_00001	EVM	CDS	7741	7905	.	-	0	Parent=EVM0000121.1;
8	Chr11_8_CIR316_00001	EVM	exon	7485	7643	.	-	0	Parent=EVM0000121.1;
8	Chr11_8_CIR316_00001	EVM	CDS	7485	7643	.	-	0	Parent=EVM0000121.1;
8	Chr11_8_CIR316_00001	EVM	exon	7096	7329	.	-	0	Parent=EVM0000121.1;
8	Chr11_8_CIR316_00001	EVM	CDS	7096	7329	.	-	0	Parent=EVM0000121.1;
8	Chr11_8_CIR316_00001	EVM	exon	6393	6563	.	-	0	Parent=EVM0000121.1;
8	Chr11_8_CIR316_00001	EVM	CDS	6393	6563	.	-	0	Parent=EVM0000121.1;
8	Chr11_8_CIR316_00001	EVM	exon	5996	6105	.	-	0	Parent=EVM0000121.1;
8	Chr11_8_CIR316_00001	EVM	CDS	5996	6105	.	-	0	Parent=EVM0000121.1;
8	Chr11_8_CIR316_00001	EVM	exon	4981	5539	.	-	0	Parent=EVM0000121.1;
8	Chr11_8_CIR316_00001	EVM	CDS	4981	5539	.	-	0	Parent=EVM0000121.1;
8	Chr11_8_CIR316_00002	EVM	gene	1506	4698	.	+	0	ID=EVM0000014;
8	Chr11_8_CIR316_00002	EVM	mRNA	1506	4698	.	+	0	ID=EVM0000014.1;Parent=EVM0000014;
8	Chr11_8_CIR316_00002	EVM	exon	1506	2315	.	+	0	Parent=EVM0000014.1;
8	Chr11_8_CIR316_00002	EVM	CDS	1506	2315	.	+	0	Parent=EVM0000014.1;
8	Chr11_8_CIR316_00002	EVM	exon	2427	2587	.	+	0	Parent=EVM0000014.1;
8	Chr11_8_CIR316_00002	EVM	CDS	2427	2587	.	+	0	Parent=EVM0000014.1;
8	Chr11_8_CIR316_00002	EVM	exon	2961	3527	.	+	0	Parent=EVM0000014.1;
8	Chr11_8_CIR316_00002	EVM	CDS	2961	3527	.	+	0	Parent=EVM0000014.1;
8	Chr11_8_CIR316_00002	EVM	exon	4224	4698	.	+	0	Parent=EVM0000014.1;
8	Chr11_8_CIR316_00002	EVM	CDS	4224	4698	.	+	0	Parent=EVM0000014.1;
8	Chr11_8_CIR316_00003	EVM	gene	18866	19099	.	+	0	ID=EVM0000002;
8	Chr11_8_CIR316_00003	EVM	mRNA	18866	19099	.	+	0	ID=EVM0000002.1;Parent=EVM0000002;
8	Chr11_8_CIR316_00003	EVM	exon	18866	18968	.	+	0	Parent=EVM0000002.1;
8	Chr11_8_CIR316_00003	EVM	CDS	18866	18968	.	+	0	Parent=EVM0000002.1;
8	Chr11_8_CIR316_00003	EVM	exon	19020	19099	.	+	0	Parent=EVM0000002.1;
8	Chr11_8_CIR316_00003	EVM	CDS	19020	19099	.	+	0	Parent=EVM0000002.1;
8	Chr11_8_CIR316_00003	EVM	gene	13362	15092	.	+	0	ID=EVM0000040;
8	Chr11_8_CIR316_00003	EVM	mRNA	13362	15092	.	+	0	ID=EVM0000040.1;Parent=EVM0000040;
8	Chr11_8_CIR316_00003	EVM	exon	13362	15092	.	+	0	Parent=EVM0000040.1;
8	Chr11_8_CIR316_00003	EVM	CDS	13362	15092	.	+	0	Parent=EVM0000040.1;
8	Chr11_8_CIR316_00003	EVM	gene	17508	18476	.	+	0	ID=EVM0000056;
8	Chr11_8_CIR316_00003	EVM	mRNA	17508	18476	.	+	0	ID=EVM0000056.1;Parent=EVM0000056;
8	Chr11_8_CIR316_00003	EVM	exon	17508	18476	.	+	0	Parent=EVM0000056.1;
8	Chr11_8_CIR316_00003	EVM	CDS	17508	18476	.	+	0	Parent=EVM0000056.1;
8	Chr11_8_CIR316_00004	EVM	gene	8213	9100	.	+	0	ID=EVM0000085;
8	Chr11_8_CIR316_00004	EVM	mRNA	8213	9100	.	+	0	ID=EVM0000085.1;Parent=EVM0000085;
8	Chr11_8_CIR316_00004	EVM	exon	8213	9100	.	+	0	Parent=EVM0000085.1;
8	Chr11_8_CIR316_00004	EVM	CDS	8213	9100	.	+	0	Parent=EVM0000085.1;
8	Chr11_8_CIR316_00004	EVM	gene	18513	27096	.	+	0	ID=EVM0000097;
8	Chr11_8_CIR316_00004	EVM	mRNA	18513	27096	.	+	0	ID=EVM0000097.1;Parent=EVM0000097;
8	Chr11_8_CIR316_00004	EVM	exon	18513	18608	.	+	0	Parent=EVM0000097.1;
8	Chr11_8_CIR316_00004	EVM	CDS	18513	18608	.	+	0	Parent=EVM0000097.1;
8	Chr11_8_CIR316_00004	EVM	exon	26854	27096	.	+	0	Parent=EVM0000097.1;
8	Chr11_8_CIR316_00004	EVM	CDS	26854	27096	.	+	0	Parent=EVM0000097.1;
9	Chr11_9_UCR49_00001	EVM	gene	7113	9148	.	+	0	ID=EVM0000077;
9	Chr11_9_UCR49_00001	EVM	mRNA	7113	9148	.	+	0	ID=EVM0000077.1;Parent=EVM0000077;
9	Chr11_9_UCR49_00001	EVM	exon	7113	7247	.	+	0	Parent=EVM0000077.1;
9	Chr11_9_UCR49_00001	EVM	CDS	7113	7247	.	+	0	Parent=EVM0000077.1;
9	Chr11_9_UCR49_00001	EVM	exon	7335	7404	.	+	0	Parent=EVM0000077.1;
9	Chr11_9_UCR49_00001	EVM	CDS	7335	7404	.	+	0	Parent=EVM0000077.1;
9	Chr11_9_UCR49_00001	EVM	exon	8174	8340	.	+	0	Parent=EVM0000077.1;
9	Chr11_9_UCR49_00001	EVM	CDS	8174	8340	.	+	0	Parent=EVM0000077.1;
9	Chr11_9_UCR49_00001	EVM	exon	8446	8519	.	+	0	Parent=EVM0000077.1;
9	Chr11_9_UCR49_00001	EVM	CDS	8446	8519	.	+	0	Parent=EVM0000077.1;
9	Chr11_9_UCR49_00001	EVM	exon	9088	9148	.	+	0	Parent=EVM0000077.1;
9	Chr11_9_UCR49_00001	EVM	CDS	9088	9148	.	+	0	Parent=EVM0000077.1;
9	Chr11_9_UCR49_00001	EVM	gene	11823	14548	.	+	0	ID=EVM0000123;
9	Chr11_9_UCR49_00001	EVM	mRNA	11823	14548	.	+	0	ID=EVM0000123.1;Parent=EVM0000123;
9	Chr11_9_UCR49_00001	EVM	exon	11823	12569	.	+	0	Parent=EVM0000123.1;
9	Chr11_9_UCR49_00001	EVM	CDS	11823	12569	.	+	0	Parent=EVM0000123.1;
9	Chr11_9_UCR49_00001	EVM	exon	12650	12733	.	+	0	Parent=EVM0000123.1;
9	Chr11_9_UCR49_00001	EVM	CDS	12650	12733	.	+	0	Parent=EVM0000123.1;
9	Chr11_9_UCR49_00001	EVM	exon	13712	13954	.	+	0	Parent=EVM0000123.1;
9	Chr11_9_UCR49_00001	EVM	CDS	13712	13954	.	+	0	Parent=EVM0000123.1;
9	Chr11_9_UCR49_00001	EVM	exon	14114	14281	.	+	0	Parent=EVM0000123.1;
9	Chr11_9_UCR49_00001	EVM	CDS	14114	14281	.	+	0	Parent=EVM0000123.1;
9	Chr11_9_UCR49_00001	EVM	exon	14435	14548	.	+	0	Parent=EVM0000123.1;
9	Chr11_9_UCR49_00001	EVM	CDS	14435	14548	.	+	0	Parent=EVM0000123.1;
9	Chr11_9_UCR49_00001	EVM	gene	1403	5013	.	+	0	ID=EVM0000145;
9	Chr11_9_UCR49_00001	EVM	mRNA	1403	5013	.	+	0	ID=EVM0000145.1;Parent=EVM0000145;
9	Chr11_9_UCR49_00001	EVM	exon	1403	1622	.	+	0	Parent=EVM0000145.1;
9	Chr11_9_UCR49_00001	EVM	CDS	1403	1622	.	+	0	Parent=EVM0000145.1;
9	Chr11_9_UCR49_00001	EVM	exon	2651	2895	.	+	0	Parent=EVM0000145.1;
9	Chr11_9_UCR49_00001	EVM	CDS	2651	2895	.	+	0	Parent=EVM0000145.1;
9	Chr11_9_UCR49_00001	EVM	exon	2985	3236	.	+	0	Parent=EVM0000145.1;
9	Chr11_9_UCR49_00001	EVM	CDS	2985	3236	.	+	0	Parent=EVM0000145.1;
9	Chr11_9_UCR49_00001	EVM	exon	3327	3464	.	+	0	Parent=EVM0000145.1;
9	Chr11_9_UCR49_00001	EVM	CDS	3327	3464	.	+	0	Parent=EVM0000145.1;
9	Chr11_9_UCR49_00001	EVM	exon	3548	3606	.	+	0	Parent=EVM0000145.1;
9	Chr11_9_UCR49_00001	EVM	CDS	3548	3606	.	+	0	Parent=EVM0000145.1;
9	Chr11_9_UCR49_00001	EVM	exon	4908	5013	.	+	0	Parent=EVM0000145.1;
9	Chr11_9_UCR49_00001	EVM	CDS	4908	5013	.	+	0	Parent=EVM0000145.1;
9	Chr11_9_UCR49_00002	EVM	gene	11806	14636	.	-	0	ID=EVM0000005;
9	Chr11_9_UCR49_00002	EVM	mRNA	11806	14636	.	-	0	ID=EVM0000005.1;Parent=EVM0000005;
9	Chr11_9_UCR49_00002	EVM	exon	14310	14636	.	-	0	Parent=EVM0000005.1;
9	Chr11_9_UCR49_00002	EVM	CDS	14310	14636	.	-	0	Parent=EVM0000005.1;
9	Chr11_9_UCR49_00002	EVM	exon	13751	13909	.	-	0	Parent=EVM0000005.1;
9	Chr11_9_UCR49_00002	EVM	CDS	13751	13909	.	-	0	Parent=EVM0000005.1;
9	Chr11_9_UCR49_00002	EVM	exon	12991	13659	.	-	0	Parent=EVM0000005.1;
9	Chr11_9_UCR49_00002	EVM	CDS	12991	13659	.	-	0	Parent=EVM0000005.1;
9	Chr11_9_UCR49_00002	EVM	exon	11806	12906	.	-	0	Parent=EVM0000005.1;
9	Chr11_9_UCR49_00002	EVM	CDS	11806	12906	.	-	0	Parent=EVM0000005.1;
9	Chr11_9_UCR49_00002	EVM	gene	26167	29466	.	-	0	ID=EVM0000017;
9	Chr11_9_UCR49_00002	EVM	mRNA	26167	29466	.	-	0	ID=EVM0000017.1;Parent=EVM0000017;
9	Chr11_9_UCR49_00002	EVM	exon	26167	29466	.	-	0	Parent=EVM0000017.1;
9	Chr11_9_UCR49_00002	EVM	CDS	26167	29466	.	-	0	Parent=EVM0000017.1;
9	Chr11_9_UCR49_00002	EVM	gene	32200	34961	.	-	0	ID=EVM0000090;
9	Chr11_9_UCR49_00002	EVM	mRNA	32200	34961	.	-	0	ID=EVM0000090.1;Parent=EVM0000090;
9	Chr11_9_UCR49_00002	EVM	exon	34829	34961	.	-	0	Parent=EVM0000090.1;
9	Chr11_9_UCR49_00002	EVM	CDS	34829	34961	.	-	0	Parent=EVM0000090.1;
9	Chr11_9_UCR49_00002	EVM	exon	32200	32453	.	-	0	Parent=EVM0000090.1;
9	Chr11_9_UCR49_00002	EVM	CDS	32200	32453	.	-	0	Parent=EVM0000090.1;
9	Chr11_9_UCR49_00002	EVM	gene	2260	4033	.	+	0	ID=EVM0000101;
9	Chr11_9_UCR49_00002	EVM	mRNA	2260	4033	.	+	0	ID=EVM0000101.1;Parent=EVM0000101;
9	Chr11_9_UCR49_00002	EVM	exon	2260	2283	.	+	0	Parent=EVM0000101.1;
9	Chr11_9_UCR49_00002	EVM	CDS	2260	2283	.	+	0	Parent=EVM0000101.1;
9	Chr11_9_UCR49_00002	EVM	exon	2314	2382	.	+	0	Parent=EVM0000101.1;
9	Chr11_9_UCR49_00002	EVM	CDS	2314	2382	.	+	0	Parent=EVM0000101.1;
9	Chr11_9_UCR49_00002	EVM	exon	3532	3771	.	+	0	Parent=EVM0000101.1;
9	Chr11_9_UCR49_00002	EVM	CDS	3532	3771	.	+	0	Parent=EVM0000101.1;
9	Chr11_9_UCR49_00002	EVM	exon	3809	4033	.	+	0	Parent=EVM0000101.1;
9	Chr11_9_UCR49_00002	EVM	CDS	3809	4033	.	+	0	Parent=EVM0000101.1;
9	Chr11_9_UCR49_00002	EVM	gene	36447	38321	.	-	0	ID=EVM0000136;
9	Chr11_9_UCR49_00002	EVM	mRNA	36447	38321	.	-	0	ID=EVM0000136.1;Parent=EVM0000136;
9	Chr11_9_UCR49_00002	EVM	exon	36447	38321	.	-	0	Parent=EVM0000136.1;
9	Chr11_9_UCR49_00002	EVM	CDS	36447	38321	.	-	0	Parent=EVM0000136.1;
10	Chr11_10_CM140_NAU1232_00001	EVM	gene	2355	3143	.	+	0	ID=EVM0000006;
10	Chr11_10_CM140_NAU1232_00001	EVM	mRNA	2355	3143	.	+	0	ID=EVM0000006.1;Parent=EVM0000006;
10	Chr11_10_CM140_NAU1232_00001	EVM	exon	2355	3143	.	+	0	Parent=EVM0000006.1;
10	Chr11_10_CM140_NAU1232_00001	EVM	CDS	2355	3143	.	+	0	Parent=EVM0000006.1;
10	Chr11_10_CM140_NAU1232_00001	EVM	gene	561	2026	.	+	0	ID=EVM0000058;
10	Chr11_10_CM140_NAU1232_00001	EVM	mRNA	561	2026	.	+	0	ID=EVM0000058.1;Parent=EVM0000058;
10	Chr11_10_CM140_NAU1232_00001	EVM	exon	561	1398	.	+	0	Parent=EVM0000058.1;
10	Chr11_10_CM140_NAU1232_00001	EVM	CDS	561	1398	.	+	0	Parent=EVM0000058.1;
10	Chr11_10_CM140_NAU1232_00001	EVM	exon	1968	2026	.	+	0	Parent=EVM0000058.1;
10	Chr11_10_CM140_NAU1232_00001	EVM	CDS	1968	2026	.	+	0	Parent=EVM0000058.1;
10	Chr11_10_CM140_NAU1232_00002	EVM	gene	1736	2125	.	+	0	ID=EVM0000041;
10	Chr11_10_CM140_NAU1232_00002	EVM	mRNA	1736	2125	.	+	0	ID=EVM0000041.1;Parent=EVM0000041;
10	Chr11_10_CM140_NAU1232_00002	EVM	exon	1736	2125	.	+	0	Parent=EVM0000041.1;
10	Chr11_10_CM140_NAU1232_00002	EVM	CDS	1736	2125	.	+	0	Parent=EVM0000041.1;
10	Chr11_10_CM140_NAU1232_00005	EVM	gene	160	1509	.	-	0	ID=EVM0000125;
10	Chr11_10_CM140_NAU1232_00005	EVM	mRNA	160	1509	.	-	0	ID=EVM0000125.1;Parent=EVM0000125;
10	Chr11_10_CM140_NAU1232_00005	EVM	exon	160	1509	.	-	0	Parent=EVM0000125.1;
10	Chr11_10_CM140_NAU1232_00005	EVM	CDS	160	1509	.	-	0	Parent=EVM0000125.1;
10	Chr11_10_CM140_NAU1232_00007	EVM	gene	770	5616	.	+	0	ID=EVM0000128;
10	Chr11_10_CM140_NAU1232_00007	EVM	mRNA	770	5616	.	+	0	ID=EVM0000128.1;Parent=EVM0000128;
10	Chr11_10_CM140_NAU1232_00007	EVM	exon	770	1497	.	+	0	Parent=EVM0000128.1;
10	Chr11_10_CM140_NAU1232_00007	EVM	CDS	770	1497	.	+	0	Parent=EVM0000128.1;
10	Chr11_10_CM140_NAU1232_00007	EVM	exon	1564	2016	.	+	0	Parent=EVM0000128.1;
10	Chr11_10_CM140_NAU1232_00007	EVM	CDS	1564	2016	.	+	0	Parent=EVM0000128.1;
10	Chr11_10_CM140_NAU1232_00007	EVM	exon	2062	3147	.	+	0	Parent=EVM0000128.1;
10	Chr11_10_CM140_NAU1232_00007	EVM	CDS	2062	3147	.	+	0	Parent=EVM0000128.1;
10	Chr11_10_CM140_NAU1232_00007	EVM	exon	3808	4142	.	+	0	Parent=EVM0000128.1;
10	Chr11_10_CM140_NAU1232_00007	EVM	CDS	3808	4142	.	+	0	Parent=EVM0000128.1;
10	Chr11_10_CM140_NAU1232_00007	EVM	exon	4597	4737	.	+	0	Parent=EVM0000128.1;
10	Chr11_10_CM140_NAU1232_00007	EVM	CDS	4597	4737	.	+	0	Parent=EVM0000128.1;
10	Chr11_10_CM140_NAU1232_00007	EVM	exon	4825	5069	.	+	0	Parent=EVM0000128.1;
10	Chr11_10_CM140_NAU1232_00007	EVM	CDS	4825	5069	.	+	0	Parent=EVM0000128.1;
10	Chr11_10_CM140_NAU1232_00007	EVM	exon	5150	5331	.	+	0	Parent=EVM0000128.1;
10	Chr11_10_CM140_NAU1232_00007	EVM	CDS	5150	5331	.	+	0	Parent=EVM0000128.1;
10	Chr11_10_CM140_NAU1232_00007	EVM	exon	5368	5434	.	+	0	Parent=EVM0000128.1;
10	Chr11_10_CM140_NAU1232_00007	EVM	CDS	5368	5434	.	+	0	Parent=EVM0000128.1;
10	Chr11_10_CM140_NAU1232_00007	EVM	exon	5560	5616	.	+	0	Parent=EVM0000128.1;
10	Chr11_10_CM140_NAU1232_00007	EVM	CDS	5560	5616	.	+	0	Parent=EVM0000128.1;
11	Chr11_11_NAU2152_00003	EVM	gene	22587	23489	.	+	0	ID=EVM0000032;
11	Chr11_11_NAU2152_00003	EVM	mRNA	22587	23489	.	+	0	ID=EVM0000032.1;Parent=EVM0000032;
11	Chr11_11_NAU2152_00003	EVM	exon	22587	23489	.	+	0	Parent=EVM0000032.1;
11	Chr11_11_NAU2152_00003	EVM	CDS	22587	23489	.	+	0	Parent=EVM0000032.1;
11	Chr11_11_NAU2152_00003	EVM	gene	26256	27331	.	-	0	ID=EVM0000039;
11	Chr11_11_NAU2152_00003	EVM	mRNA	26256	27331	.	-	0	ID=EVM0000039.1;Parent=EVM0000039;
11	Chr11_11_NAU2152_00003	EVM	exon	26845	27331	.	-	0	Parent=EVM0000039.1;
11	Chr11_11_NAU2152_00003	EVM	CDS	26845	27331	.	-	0	Parent=EVM0000039.1;
11	Chr11_11_NAU2152_00003	EVM	exon	26256	26335	.	-	0	Parent=EVM0000039.1;
11	Chr11_11_NAU2152_00003	EVM	CDS	26256	26335	.	-	0	Parent=EVM0000039.1;
11	Chr11_11_NAU2152_00003	EVM	gene	24607	24786	.	+	0	ID=EVM0000050;
11	Chr11_11_NAU2152_00003	EVM	mRNA	24607	24786	.	+	0	ID=EVM0000050.1;Parent=EVM0000050;
11	Chr11_11_NAU2152_00003	EVM	exon	24607	24786	.	+	0	Parent=EVM0000050.1;
11	Chr11_11_NAU2152_00003	EVM	CDS	24607	24786	.	+	0	Parent=EVM0000050.1;
11	Chr11_11_NAU2152_00003	EVM	gene	511	1784	.	-	0	ID=EVM0000066;
11	Chr11_11_NAU2152_00003	EVM	mRNA	511	1784	.	-	0	ID=EVM0000066.1;Parent=EVM0000066;
11	Chr11_11_NAU2152_00003	EVM	exon	1604	1784	.	-	0	Parent=EVM0000066.1;
11	Chr11_11_NAU2152_00003	EVM	CDS	1604	1784	.	-	0	Parent=EVM0000066.1;
11	Chr11_11_NAU2152_00003	EVM	exon	1425	1516	.	-	0	Parent=EVM0000066.1;
11	Chr11_11_NAU2152_00003	EVM	CDS	1425	1516	.	-	0	Parent=EVM0000066.1;
11	Chr11_11_NAU2152_00003	EVM	exon	511	618	.	-	0	Parent=EVM0000066.1;
11	Chr11_11_NAU2152_00003	EVM	CDS	511	618	.	-	0	Parent=EVM0000066.1;
11	Chr11_11_NAU2152_00003	EVM	gene	30776	32512	.	-	0	ID=EVM0000095;
11	Chr11_11_NAU2152_00003	EVM	mRNA	30776	32512	.	-	0	ID=EVM0000095.1;Parent=EVM0000095;
11	Chr11_11_NAU2152_00003	EVM	exon	32108	32512	.	-	0	Parent=EVM0000095.1;
11	Chr11_11_NAU2152_00003	EVM	CDS	32108	32512	.	-	0	Parent=EVM0000095.1;
11	Chr11_11_NAU2152_00003	EVM	exon	31787	31884	.	-	0	Parent=EVM0000095.1;
11	Chr11_11_NAU2152_00003	EVM	CDS	31787	31884	.	-	0	Parent=EVM0000095.1;
11	Chr11_11_NAU2152_00003	EVM	exon	31559	31652	.	-	0	Parent=EVM0000095.1;
11	Chr11_11_NAU2152_00003	EVM	CDS	31559	31652	.	-	0	Parent=EVM0000095.1;
11	Chr11_11_NAU2152_00003	EVM	exon	31391	31462	.	-	0	Parent=EVM0000095.1;
11	Chr11_11_NAU2152_00003	EVM	CDS	31391	31462	.	-	0	Parent=EVM0000095.1;
11	Chr11_11_NAU2152_00003	EVM	exon	31182	31292	.	-	0	Parent=EVM0000095.1;
11	Chr11_11_NAU2152_00003	EVM	CDS	31182	31292	.	-	0	Parent=EVM0000095.1;
11	Chr11_11_NAU2152_00003	EVM	exon	30776	31078	.	-	0	Parent=EVM0000095.1;
11	Chr11_11_NAU2152_00003	EVM	CDS	30776	31078	.	-	0	Parent=EVM0000095.1;
11	Chr11_11_NAU2152_00003	EVM	gene	9966	14453	.	+	0	ID=EVM0000117;
11	Chr11_11_NAU2152_00003	EVM	mRNA	9966	14453	.	+	0	ID=EVM0000117.1;Parent=EVM0000117;
11	Chr11_11_NAU2152_00003	EVM	exon	9966	10625	.	+	0	Parent=EVM0000117.1;
11	Chr11_11_NAU2152_00003	EVM	CDS	9966	10625	.	+	0	Parent=EVM0000117.1;
11	Chr11_11_NAU2152_00003	EVM	exon	11272	11374	.	+	0	Parent=EVM0000117.1;
11	Chr11_11_NAU2152_00003	EVM	CDS	11272	11374	.	+	0	Parent=EVM0000117.1;
11	Chr11_11_NAU2152_00003	EVM	exon	12186	12241	.	+	0	Parent=EVM0000117.1;
11	Chr11_11_NAU2152_00003	EVM	CDS	12186	12241	.	+	0	Parent=EVM0000117.1;
11	Chr11_11_NAU2152_00003	EVM	exon	12701	12865	.	+	0	Parent=EVM0000117.1;
11	Chr11_11_NAU2152_00003	EVM	CDS	12701	12865	.	+	0	Parent=EVM0000117.1;
11	Chr11_11_NAU2152_00003	EVM	exon	13309	13422	.	+	0	Parent=EVM0000117.1;
11	Chr11_11_NAU2152_00003	EVM	CDS	13309	13422	.	+	0	Parent=EVM0000117.1;
11	Chr11_11_NAU2152_00003	EVM	exon	14361	14453	.	+	0	Parent=EVM0000117.1;
11	Chr11_11_NAU2152_00003	EVM	CDS	14361	14453	.	+	0	Parent=EVM0000117.1;
11	Chr11_11_NAU2152_00003	EVM	gene	4952	6740	.	+	0	ID=EVM0000129;
11	Chr11_11_NAU2152_00003	EVM	mRNA	4952	6740	.	+	0	ID=EVM0000129.1;Parent=EVM0000129;
11	Chr11_11_NAU2152_00003	EVM	exon	4952	5257	.	+	0	Parent=EVM0000129.1;
11	Chr11_11_NAU2152_00003	EVM	CDS	4952	5257	.	+	0	Parent=EVM0000129.1;
11	Chr11_11_NAU2152_00003	EVM	exon	6052	6342	.	+	0	Parent=EVM0000129.1;
11	Chr11_11_NAU2152_00003	EVM	CDS	6052	6342	.	+	0	Parent=EVM0000129.1;
11	Chr11_11_NAU2152_00003	EVM	exon	6579	6740	.	+	0	Parent=EVM0000129.1;
11	Chr11_11_NAU2152_00003	EVM	CDS	6579	6740	.	+	0	Parent=EVM0000129.1;
11	Chr11_11_NAU2152_00004	EVM	gene	12921	15368	.	-	0	ID=EVM0000026;
11	Chr11_11_NAU2152_00004	EVM	mRNA	12921	15368	.	-	0	ID=EVM0000026.1;Parent=EVM0000026;
11	Chr11_11_NAU2152_00004	EVM	exon	12921	15368	.	-	0	Parent=EVM0000026.1;
11	Chr11_11_NAU2152_00004	EVM	CDS	12921	15368	.	-	0	Parent=EVM0000026.1;
11	Chr11_11_NAU2152_00004	EVM	gene	3187	11841	.	-	0	ID=EVM0000122;
11	Chr11_11_NAU2152_00004	EVM	mRNA	3187	11841	.	-	0	ID=EVM0000122.1;Parent=EVM0000122;
11	Chr11_11_NAU2152_00004	EVM	exon	11357	11841	.	-	0	Parent=EVM0000122.1;
11	Chr11_11_NAU2152_00004	EVM	CDS	11357	11841	.	-	0	Parent=EVM0000122.1;
11	Chr11_11_NAU2152_00004	EVM	exon	10632	11171	.	-	0	Parent=EVM0000122.1;
11	Chr11_11_NAU2152_00004	EVM	CDS	10632	11171	.	-	0	Parent=EVM0000122.1;
11	Chr11_11_NAU2152_00004	EVM	exon	10069	10565	.	-	0	Parent=EVM0000122.1;
11	Chr11_11_NAU2152_00004	EVM	CDS	10069	10565	.	-	0	Parent=EVM0000122.1;
11	Chr11_11_NAU2152_00004	EVM	exon	8762	9054	.	-	0	Parent=EVM0000122.1;
11	Chr11_11_NAU2152_00004	EVM	CDS	8762	9054	.	-	0	Parent=EVM0000122.1;
11	Chr11_11_NAU2152_00004	EVM	exon	7999	8626	.	-	0	Parent=EVM0000122.1;
11	Chr11_11_NAU2152_00004	EVM	CDS	7999	8626	.	-	0	Parent=EVM0000122.1;
11	Chr11_11_NAU2152_00004	EVM	exon	6842	7174	.	-	0	Parent=EVM0000122.1;
11	Chr11_11_NAU2152_00004	EVM	CDS	6842	7174	.	-	0	Parent=EVM0000122.1;
11	Chr11_11_NAU2152_00004	EVM	exon	6214	6256	.	-	0	Parent=EVM0000122.1;
11	Chr11_11_NAU2152_00004	EVM	CDS	6214	6256	.	-	0	Parent=EVM0000122.1;
11	Chr11_11_NAU2152_00004	EVM	exon	3187	3190	.	-	0	Parent=EVM0000122.1;
11	Chr11_11_NAU2152_00004	EVM	CDS	3187	3190	.	-	0	Parent=EVM0000122.1;
12	Chr11_12_BNL1231_00001	EVM	gene	3566	5487	.	+	0	ID=EVM0000037;
12	Chr11_12_BNL1231_00001	EVM	mRNA	3566	5487	.	+	0	ID=EVM0000037.1;Parent=EVM0000037;
12	Chr11_12_BNL1231_00001	EVM	exon	3566	3772	.	+	0	Parent=EVM0000037.1;
12	Chr11_12_BNL1231_00001	EVM	CDS	3566	3772	.	+	0	Parent=EVM0000037.1;
12	Chr11_12_BNL1231_00001	EVM	exon	3812	3865	.	+	0	Parent=EVM0000037.1;
12	Chr11_12_BNL1231_00001	EVM	CDS	3812	3865	.	+	0	Parent=EVM0000037.1;
12	Chr11_12_BNL1231_00001	EVM	exon	3899	3956	.	+	0	Parent=EVM0000037.1;
12	Chr11_12_BNL1231_00001	EVM	CDS	3899	3956	.	+	0	Parent=EVM0000037.1;
12	Chr11_12_BNL1231_00001	EVM	exon	4152	4546	.	+	0	Parent=EVM0000037.1;
12	Chr11_12_BNL1231_00001	EVM	CDS	4152	4546	.	+	0	Parent=EVM0000037.1;
12	Chr11_12_BNL1231_00001	EVM	exon	4613	4692	.	+	0	Parent=EVM0000037.1;
12	Chr11_12_BNL1231_00001	EVM	CDS	4613	4692	.	+	0	Parent=EVM0000037.1;
12	Chr11_12_BNL1231_00001	EVM	exon	4732	4783	.	+	0	Parent=EVM0000037.1;
12	Chr11_12_BNL1231_00001	EVM	CDS	4732	4783	.	+	0	Parent=EVM0000037.1;
12	Chr11_12_BNL1231_00001	EVM	exon	5197	5487	.	+	0	Parent=EVM0000037.1;
12	Chr11_12_BNL1231_00001	EVM	CDS	5197	5487	.	+	0	Parent=EVM0000037.1;
12	Chr11_12_BNL1231_00003	EVM	gene	7199	7654	.	-	0	ID=EVM0000033;
12	Chr11_12_BNL1231_00003	EVM	mRNA	7199	7654	.	-	0	ID=EVM0000033.1;Parent=EVM0000033;
12	Chr11_12_BNL1231_00003	EVM	exon	7199	7654	.	-	0	Parent=EVM0000033.1;
12	Chr11_12_BNL1231_00003	EVM	CDS	7199	7654	.	-	0	Parent=EVM0000033.1;
12	Chr11_12_BNL1231_00005	EVM	gene	8	1354	.	-	0	ID=EVM0000061;
12	Chr11_12_BNL1231_00005	EVM	mRNA	8	1354	.	-	0	ID=EVM0000061.1;Parent=EVM0000061;
12	Chr11_12_BNL1231_00005	EVM	exon	335	1354	.	-	0	Parent=EVM0000061.1;
12	Chr11_12_BNL1231_00005	EVM	CDS	335	1354	.	-	0	Parent=EVM0000061.1;
12	Chr11_12_BNL1231_00005	EVM	exon	8	205	.	-	0	Parent=EVM0000061.1;
12	Chr11_12_BNL1231_00005	EVM	CDS	8	205	.	-	0	Parent=EVM0000061.1;
12	Chr11_12_BNL1231_00005	EVM	gene	5347	6050	.	-	0	ID=EVM0000126;
12	Chr11_12_BNL1231_00005	EVM	mRNA	5347	6050	.	-	0	ID=EVM0000126.1;Parent=EVM0000126;
12	Chr11_12_BNL1231_00005	EVM	exon	5545	6050	.	-	0	Parent=EVM0000126.1;
12	Chr11_12_BNL1231_00005	EVM	CDS	5545	6050	.	-	0	Parent=EVM0000126.1;
12	Chr11_12_BNL1231_00005	EVM	exon	5347	5455	.	-	0	Parent=EVM0000126.1;
12	Chr11_12_BNL1231_00005	EVM	CDS	5347	5455	.	-	0	Parent=EVM0000126.1;
12	Chr11_12_BNL1231_00016	EVM	gene	1721	3583	.	-	0	ID=EVM0000029;
12	Chr11_12_BNL1231_00016	EVM	mRNA	1721	3583	.	-	0	ID=EVM0000029.1;Parent=EVM0000029;
12	Chr11_12_BNL1231_00016	EVM	exon	3235	3583	.	-	0	Parent=EVM0000029.1;
12	Chr11_12_BNL1231_00016	EVM	CDS	3235	3583	.	-	0	Parent=EVM0000029.1;
12	Chr11_12_BNL1231_00016	EVM	exon	2385	3039	.	-	0	Parent=EVM0000029.1;
12	Chr11_12_BNL1231_00016	EVM	CDS	2385	3039	.	-	0	Parent=EVM0000029.1;
12	Chr11_12_BNL1231_00016	EVM	exon	1721	2018	.	-	0	Parent=EVM0000029.1;
12	Chr11_12_BNL1231_00016	EVM	CDS	1721	2018	.	-	0	Parent=EVM0000029.1;
12	Chr11_12_BNL1231_00019	EVM	gene	28018	29927	.	+	0	ID=EVM0000010;
12	Chr11_12_BNL1231_00019	EVM	mRNA	28018	29927	.	+	0	ID=EVM0000010.1;Parent=EVM0000010;
12	Chr11_12_BNL1231_00019	EVM	exon	28018	28490	.	+	0	Parent=EVM0000010.1;
12	Chr11_12_BNL1231_00019	EVM	CDS	28018	28490	.	+	0	Parent=EVM0000010.1;
12	Chr11_12_BNL1231_00019	EVM	exon	29684	29927	.	+	0	Parent=EVM0000010.1;
12	Chr11_12_BNL1231_00019	EVM	CDS	29684	29927	.	+	0	Parent=EVM0000010.1;
12	Chr11_12_BNL1231_00019	EVM	gene	2285	2623	.	+	0	ID=EVM0000011;
12	Chr11_12_BNL1231_00019	EVM	mRNA	2285	2623	.	+	0	ID=EVM0000011.1;Parent=EVM0000011;
12	Chr11_12_BNL1231_00019	EVM	exon	2285	2623	.	+	0	Parent=EVM0000011.1;
12	Chr11_12_BNL1231_00019	EVM	CDS	2285	2623	.	+	0	Parent=EVM0000011.1;
12	Chr11_12_BNL1231_00019	EVM	gene	2702	10288	.	+	0	ID=EVM0000054;
12	Chr11_12_BNL1231_00019	EVM	mRNA	2702	10288	.	+	0	ID=EVM0000054.1;Parent=EVM0000054;
12	Chr11_12_BNL1231_00019	EVM	exon	2702	2853	.	+	0	Parent=EVM0000054.1;
12	Chr11_12_BNL1231_00019	EVM	CDS	2702	2853	.	+	0	Parent=EVM0000054.1;
12	Chr11_12_BNL1231_00019	EVM	exon	9469	9680	.	+	0	Parent=EVM0000054.1;
12	Chr11_12_BNL1231_00019	EVM	CDS	9469	9680	.	+	0	Parent=EVM0000054.1;
12	Chr11_12_BNL1231_00019	EVM	exon	9714	9808	.	+	0	Parent=EVM0000054.1;
12	Chr11_12_BNL1231_00019	EVM	CDS	9714	9808	.	+	0	Parent=EVM0000054.1;
12	Chr11_12_BNL1231_00019	EVM	exon	9842	10288	.	+	0	Parent=EVM0000054.1;
12	Chr11_12_BNL1231_00019	EVM	CDS	9842	10288	.	+	0	Parent=EVM0000054.1;
12	Chr11_12_BNL1231_00019	EVM	gene	31022	32170	.	+	0	ID=EVM0000063;
12	Chr11_12_BNL1231_00019	EVM	mRNA	31022	32170	.	+	0	ID=EVM0000063.1;Parent=EVM0000063;
12	Chr11_12_BNL1231_00019	EVM	exon	31022	32170	.	+	0	Parent=EVM0000063.1;
12	Chr11_12_BNL1231_00019	EVM	CDS	31022	32170	.	+	0	Parent=EVM0000063.1;
12	Chr11_12_BNL1231_00019	EVM	gene	24564	24752	.	+	0	ID=EVM0000074;
12	Chr11_12_BNL1231_00019	EVM	mRNA	24564	24752	.	+	0	ID=EVM0000074.1;Parent=EVM0000074;
12	Chr11_12_BNL1231_00019	EVM	exon	24564	24752	.	+	0	Parent=EVM0000074.1;
12	Chr11_12_BNL1231_00019	EVM	CDS	24564	24752	.	+	0	Parent=EVM0000074.1;
12	Chr11_12_BNL1231_00019	EVM	gene	18510	20435	.	-	0	ID=EVM0000082;
12	Chr11_12_BNL1231_00019	EVM	mRNA	18510	20435	.	-	0	ID=EVM0000082.1;Parent=EVM0000082;
12	Chr11_12_BNL1231_00019	EVM	exon	20302	20435	.	-	0	Parent=EVM0000082.1;
12	Chr11_12_BNL1231_00019	EVM	CDS	20302	20435	.	-	0	Parent=EVM0000082.1;
12	Chr11_12_BNL1231_00019	EVM	exon	18510	20268	.	-	0	Parent=EVM0000082.1;
12	Chr11_12_BNL1231_00019	EVM	CDS	18510	20268	.	-	0	Parent=EVM0000082.1;
12	Chr11_12_BNL1231_00019	EVM	gene	15890	18061	.	-	0	ID=EVM0000146;
12	Chr11_12_BNL1231_00019	EVM	mRNA	15890	18061	.	-	0	ID=EVM0000146.1;Parent=EVM0000146;
12	Chr11_12_BNL1231_00019	EVM	exon	17428	18061	.	-	0	Parent=EVM0000146.1;
12	Chr11_12_BNL1231_00019	EVM	CDS	17428	18061	.	-	0	Parent=EVM0000146.1;
12	Chr11_12_BNL1231_00019	EVM	exon	15890	17397	.	-	0	Parent=EVM0000146.1;
12	Chr11_12_BNL1231_00019	EVM	CDS	15890	17397	.	-	0	Parent=EVM0000146.1;
13	Chr11_13_Gh288_00003	EVM	gene	132	7305	.	+	0	ID=EVM0000065;
13	Chr11_13_Gh288_00003	EVM	mRNA	132	7305	.	+	0	ID=EVM0000065.1;Parent=EVM0000065;
13	Chr11_13_Gh288_00003	EVM	exon	132	194	.	+	0	Parent=EVM0000065.1;
13	Chr11_13_Gh288_00003	EVM	CDS	132	194	.	+	0	Parent=EVM0000065.1;
13	Chr11_13_Gh288_00003	EVM	exon	644	721	.	+	0	Parent=EVM0000065.1;
13	Chr11_13_Gh288_00003	EVM	CDS	644	721	.	+	0	Parent=EVM0000065.1;
13	Chr11_13_Gh288_00003	EVM	exon	1159	1333	.	+	0	Parent=EVM0000065.1;
13	Chr11_13_Gh288_00003	EVM	CDS	1159	1333	.	+	0	Parent=EVM0000065.1;
13	Chr11_13_Gh288_00003	EVM	exon	2192	2451	.	+	0	Parent=EVM0000065.1;
13	Chr11_13_Gh288_00003	EVM	CDS	2192	2451	.	+	0	Parent=EVM0000065.1;
13	Chr11_13_Gh288_00003	EVM	exon	2552	2918	.	+	0	Parent=EVM0000065.1;
13	Chr11_13_Gh288_00003	EVM	CDS	2552	2918	.	+	0	Parent=EVM0000065.1;
13	Chr11_13_Gh288_00003	EVM	exon	3129	3206	.	+	0	Parent=EVM0000065.1;
13	Chr11_13_Gh288_00003	EVM	CDS	3129	3206	.	+	0	Parent=EVM0000065.1;
13	Chr11_13_Gh288_00003	EVM	exon	3385	3635	.	+	0	Parent=EVM0000065.1;
13	Chr11_13_Gh288_00003	EVM	CDS	3385	3635	.	+	0	Parent=EVM0000065.1;
13	Chr11_13_Gh288_00003	EVM	exon	3709	3765	.	+	0	Parent=EVM0000065.1;
13	Chr11_13_Gh288_00003	EVM	CDS	3709	3765	.	+	0	Parent=EVM0000065.1;
13	Chr11_13_Gh288_00003	EVM	exon	3884	4180	.	+	0	Parent=EVM0000065.1;
13	Chr11_13_Gh288_00003	EVM	CDS	3884	4180	.	+	0	Parent=EVM0000065.1;
13	Chr11_13_Gh288_00003	EVM	exon	4272	4450	.	+	0	Parent=EVM0000065.1;
13	Chr11_13_Gh288_00003	EVM	CDS	4272	4450	.	+	0	Parent=EVM0000065.1;
13	Chr11_13_Gh288_00003	EVM	exon	4528	4810	.	+	0	Parent=EVM0000065.1;
13	Chr11_13_Gh288_00003	EVM	CDS	4528	4810	.	+	0	Parent=EVM0000065.1;
13	Chr11_13_Gh288_00003	EVM	exon	4895	5095	.	+	0	Parent=EVM0000065.1;
13	Chr11_13_Gh288_00003	EVM	CDS	4895	5095	.	+	0	Parent=EVM0000065.1;
13	Chr11_13_Gh288_00003	EVM	exon	5388	5549	.	+	0	Parent=EVM0000065.1;
13	Chr11_13_Gh288_00003	EVM	CDS	5388	5549	.	+	0	Parent=EVM0000065.1;
13	Chr11_13_Gh288_00003	EVM	exon	6412	6549	.	+	0	Parent=EVM0000065.1;
13	Chr11_13_Gh288_00003	EVM	CDS	6412	6549	.	+	0	Parent=EVM0000065.1;
13	Chr11_13_Gh288_00003	EVM	exon	6649	6867	.	+	0	Parent=EVM0000065.1;
13	Chr11_13_Gh288_00003	EVM	CDS	6649	6867	.	+	0	Parent=EVM0000065.1;
13	Chr11_13_Gh288_00003	EVM	exon	7023	7216	.	+	0	Parent=EVM0000065.1;
13	Chr11_13_Gh288_00003	EVM	CDS	7023	7216	.	+	0	Parent=EVM0000065.1;
13	Chr11_13_Gh288_00003	EVM	exon	7302	7305	.	+	0	Parent=EVM0000065.1;
13	Chr11_13_Gh288_00003	EVM	CDS	7302	7305	.	+	0	Parent=EVM0000065.1;
13	Chr11_13_Gh288_00004	EVM	gene	41	2452	.	-	0	ID=EVM0000052;
13	Chr11_13_Gh288_00004	EVM	mRNA	41	2452	.	-	0	ID=EVM0000052.1;Parent=EVM0000052;
13	Chr11_13_Gh288_00004	EVM	exon	2381	2452	.	-	0	Parent=EVM0000052.1;
13	Chr11_13_Gh288_00004	EVM	CDS	2381	2452	.	-	0	Parent=EVM0000052.1;
13	Chr11_13_Gh288_00004	EVM	exon	1815	1959	.	-	0	Parent=EVM0000052.1;
13	Chr11_13_Gh288_00004	EVM	CDS	1815	1959	.	-	0	Parent=EVM0000052.1;
13	Chr11_13_Gh288_00004	EVM	exon	1545	1718	.	-	0	Parent=EVM0000052.1;
13	Chr11_13_Gh288_00004	EVM	CDS	1545	1718	.	-	0	Parent=EVM0000052.1;
13	Chr11_13_Gh288_00004	EVM	exon	949	1012	.	-	0	Parent=EVM0000052.1;
13	Chr11_13_Gh288_00004	EVM	CDS	949	1012	.	-	0	Parent=EVM0000052.1;
13	Chr11_13_Gh288_00004	EVM	exon	762	831	.	-	0	Parent=EVM0000052.1;
13	Chr11_13_Gh288_00004	EVM	CDS	762	831	.	-	0	Parent=EVM0000052.1;
13	Chr11_13_Gh288_00004	EVM	exon	502	633	.	-	0	Parent=EVM0000052.1;
13	Chr11_13_Gh288_00004	EVM	CDS	502	633	.	-	0	Parent=EVM0000052.1;
13	Chr11_13_Gh288_00004	EVM	exon	41	133	.	-	0	Parent=EVM0000052.1;
13	Chr11_13_Gh288_00004	EVM	CDS	41	133	.	-	0	Parent=EVM0000052.1;
13	Chr11_13_Gh288_00006	EVM	gene	170	1205	.	-	0	ID=EVM0000113;
13	Chr11_13_Gh288_00006	EVM	mRNA	170	1205	.	-	0	ID=EVM0000113.1;Parent=EVM0000113;
13	Chr11_13_Gh288_00006	EVM	exon	1203	1205	.	-	0	Parent=EVM0000113.1;
13	Chr11_13_Gh288_00006	EVM	CDS	1203	1205	.	-	0	Parent=EVM0000113.1;
13	Chr11_13_Gh288_00006	EVM	exon	636	815	.	-	0	Parent=EVM0000113.1;
13	Chr11_13_Gh288_00006	EVM	CDS	636	815	.	-	0	Parent=EVM0000113.1;
13	Chr11_13_Gh288_00006	EVM	exon	325	432	.	-	0	Parent=EVM0000113.1;
13	Chr11_13_Gh288_00006	EVM	CDS	325	432	.	-	0	Parent=EVM0000113.1;
13	Chr11_13_Gh288_00006	EVM	exon	170	229	.	-	0	Parent=EVM0000113.1;
13	Chr11_13_Gh288_00006	EVM	CDS	170	229	.	-	0	Parent=EVM0000113.1;
13	Chr11_13_Gh288_00007	EVM	gene	899	2324	.	+	0	ID=EVM0000045;
13	Chr11_13_Gh288_00007	EVM	mRNA	899	2324	.	+	0	ID=EVM0000045.1;Parent=EVM0000045;
13	Chr11_13_Gh288_00007	EVM	exon	899	1054	.	+	0	Parent=EVM0000045.1;
13	Chr11_13_Gh288_00007	EVM	CDS	899	1054	.	+	0	Parent=EVM0000045.1;
13	Chr11_13_Gh288_00007	EVM	exon	1410	1480	.	+	0	Parent=EVM0000045.1;
13	Chr11_13_Gh288_00007	EVM	CDS	1410	1480	.	+	0	Parent=EVM0000045.1;
13	Chr11_13_Gh288_00007	EVM	exon	2069	2132	.	+	0	Parent=EVM0000045.1;
13	Chr11_13_Gh288_00007	EVM	CDS	2069	2132	.	+	0	Parent=EVM0000045.1;
13	Chr11_13_Gh288_00007	EVM	exon	2253	2324	.	+	0	Parent=EVM0000045.1;
13	Chr11_13_Gh288_00007	EVM	CDS	2253	2324	.	+	0	Parent=EVM0000045.1;
13	Chr11_13_Gh288_00008	EVM	gene	80	2308	.	+	0	ID=EVM0000070;
13	Chr11_13_Gh288_00008	EVM	mRNA	80	2308	.	+	0	ID=EVM0000070.1;Parent=EVM0000070;
13	Chr11_13_Gh288_00008	EVM	exon	80	130	.	+	0	Parent=EVM0000070.1;
13	Chr11_13_Gh288_00008	EVM	CDS	80	130	.	+	0	Parent=EVM0000070.1;
13	Chr11_13_Gh288_00008	EVM	exon	406	504	.	+	0	Parent=EVM0000070.1;
13	Chr11_13_Gh288_00008	EVM	CDS	406	504	.	+	0	Parent=EVM0000070.1;
13	Chr11_13_Gh288_00008	EVM	exon	675	741	.	+	0	Parent=EVM0000070.1;
13	Chr11_13_Gh288_00008	EVM	CDS	675	741	.	+	0	Parent=EVM0000070.1;
13	Chr11_13_Gh288_00008	EVM	exon	848	909	.	+	0	Parent=EVM0000070.1;
13	Chr11_13_Gh288_00008	EVM	CDS	848	909	.	+	0	Parent=EVM0000070.1;
13	Chr11_13_Gh288_00008	EVM	exon	1331	1470	.	+	0	Parent=EVM0000070.1;
13	Chr11_13_Gh288_00008	EVM	CDS	1331	1470	.	+	0	Parent=EVM0000070.1;
13	Chr11_13_Gh288_00008	EVM	exon	2173	2308	.	+	0	Parent=EVM0000070.1;
13	Chr11_13_Gh288_00008	EVM	CDS	2173	2308	.	+	0	Parent=EVM0000070.1;
13	Chr11_13_Gh288_00011	EVM	gene	2354	4330	.	-	0	ID=EVM0000012;
13	Chr11_13_Gh288_00011	EVM	mRNA	2354	4330	.	-	0	ID=EVM0000012.1;Parent=EVM0000012;
13	Chr11_13_Gh288_00011	EVM	exon	4187	4330	.	-	0	Parent=EVM0000012.1;
13	Chr11_13_Gh288_00011	EVM	CDS	4187	4330	.	-	0	Parent=EVM0000012.1;
13	Chr11_13_Gh288_00011	EVM	exon	2354	2383	.	-	0	Parent=EVM0000012.1;
13	Chr11_13_Gh288_00011	EVM	CDS	2354	2383	.	-	0	Parent=EVM0000012.1;
13	Chr11_13_Gh288_00011	EVM	gene	25	918	.	-	0	ID=EVM0000092;
13	Chr11_13_Gh288_00011	EVM	mRNA	25	918	.	-	0	ID=EVM0000092.1;Parent=EVM0000092;
13	Chr11_13_Gh288_00011	EVM	exon	25	918	.	-	0	Parent=EVM0000092.1;
13	Chr11_13_Gh288_00011	EVM	CDS	25	918	.	-	0	Parent=EVM0000092.1;
13	Chr11_13_Gh288_00012	EVM	gene	1492	3688	.	-	0	ID=EVM0000046;
13	Chr11_13_Gh288_00012	EVM	mRNA	1492	3688	.	-	0	ID=EVM0000046.1;Parent=EVM0000046;
13	Chr11_13_Gh288_00012	EVM	exon	3574	3688	.	-	0	Parent=EVM0000046.1;
13	Chr11_13_Gh288_00012	EVM	CDS	3574	3688	.	-	0	Parent=EVM0000046.1;
13	Chr11_13_Gh288_00012	EVM	exon	3347	3435	.	-	0	Parent=EVM0000046.1;
13	Chr11_13_Gh288_00012	EVM	CDS	3347	3435	.	-	0	Parent=EVM0000046.1;
13	Chr11_13_Gh288_00012	EVM	exon	2688	2771	.	-	0	Parent=EVM0000046.1;
13	Chr11_13_Gh288_00012	EVM	CDS	2688	2771	.	-	0	Parent=EVM0000046.1;
13	Chr11_13_Gh288_00012	EVM	exon	2438	2608	.	-	0	Parent=EVM0000046.1;
13	Chr11_13_Gh288_00012	EVM	CDS	2438	2608	.	-	0	Parent=EVM0000046.1;
13	Chr11_13_Gh288_00012	EVM	exon	2033	2188	.	-	0	Parent=EVM0000046.1;
13	Chr11_13_Gh288_00012	EVM	CDS	2033	2188	.	-	0	Parent=EVM0000046.1;
13	Chr11_13_Gh288_00012	EVM	exon	1831	1890	.	-	0	Parent=EVM0000046.1;
13	Chr11_13_Gh288_00012	EVM	CDS	1831	1890	.	-	0	Parent=EVM0000046.1;
13	Chr11_13_Gh288_00012	EVM	exon	1492	1686	.	-	0	Parent=EVM0000046.1;
13	Chr11_13_Gh288_00012	EVM	CDS	1492	1686	.	-	0	Parent=EVM0000046.1;
13	Chr11_13_Gh288_00015	EVM	gene	1061	2176	.	+	0	ID=EVM0000060;
13	Chr11_13_Gh288_00015	EVM	mRNA	1061	2176	.	+	0	ID=EVM0000060.1;Parent=EVM0000060;
13	Chr11_13_Gh288_00015	EVM	exon	1061	1110	.	+	0	Parent=EVM0000060.1;
13	Chr11_13_Gh288_00015	EVM	CDS	1061	1110	.	+	0	Parent=EVM0000060.1;
13	Chr11_13_Gh288_00015	EVM	exon	1216	1348	.	+	0	Parent=EVM0000060.1;
13	Chr11_13_Gh288_00015	EVM	CDS	1216	1348	.	+	0	Parent=EVM0000060.1;
13	Chr11_13_Gh288_00015	EVM	exon	2111	2176	.	+	0	Parent=EVM0000060.1;
13	Chr11_13_Gh288_00015	EVM	CDS	2111	2176	.	+	0	Parent=EVM0000060.1;
14	Chr11_14_BNL3279_00001	EVM	gene	13446	18202	.	-	0	ID=EVM0000024;
14	Chr11_14_BNL3279_00001	EVM	mRNA	13446	18202	.	-	0	ID=EVM0000024.1;Parent=EVM0000024;
14	Chr11_14_BNL3279_00001	EVM	exon	18124	18202	.	-	0	Parent=EVM0000024.1;
14	Chr11_14_BNL3279_00001	EVM	CDS	18124	18202	.	-	0	Parent=EVM0000024.1;
14	Chr11_14_BNL3279_00001	EVM	exon	17322	17394	.	-	0	Parent=EVM0000024.1;
14	Chr11_14_BNL3279_00001	EVM	CDS	17322	17394	.	-	0	Parent=EVM0000024.1;
14	Chr11_14_BNL3279_00001	EVM	exon	16529	16596	.	-	0	Parent=EVM0000024.1;
14	Chr11_14_BNL3279_00001	EVM	CDS	16529	16596	.	-	0	Parent=EVM0000024.1;
14	Chr11_14_BNL3279_00001	EVM	exon	16353	16391	.	-	0	Parent=EVM0000024.1;
14	Chr11_14_BNL3279_00001	EVM	CDS	16353	16391	.	-	0	Parent=EVM0000024.1;
14	Chr11_14_BNL3279_00001	EVM	exon	15612	15712	.	-	0	Parent=EVM0000024.1;
14	Chr11_14_BNL3279_00001	EVM	CDS	15612	15712	.	-	0	Parent=EVM0000024.1;
14	Chr11_14_BNL3279_00001	EVM	exon	15372	15484	.	-	0	Parent=EVM0000024.1;
14	Chr11_14_BNL3279_00001	EVM	CDS	15372	15484	.	-	0	Parent=EVM0000024.1;
14	Chr11_14_BNL3279_00001	EVM	exon	15088	15187	.	-	0	Parent=EVM0000024.1;
14	Chr11_14_BNL3279_00001	EVM	CDS	15088	15187	.	-	0	Parent=EVM0000024.1;
14	Chr11_14_BNL3279_00001	EVM	exon	14837	14983	.	-	0	Parent=EVM0000024.1;
14	Chr11_14_BNL3279_00001	EVM	CDS	14837	14983	.	-	0	Parent=EVM0000024.1;
14	Chr11_14_BNL3279_00001	EVM	exon	14481	14541	.	-	0	Parent=EVM0000024.1;
14	Chr11_14_BNL3279_00001	EVM	CDS	14481	14541	.	-	0	Parent=EVM0000024.1;
14	Chr11_14_BNL3279_00001	EVM	exon	14298	14395	.	-	0	Parent=EVM0000024.1;
14	Chr11_14_BNL3279_00001	EVM	CDS	14298	14395	.	-	0	Parent=EVM0000024.1;
14	Chr11_14_BNL3279_00001	EVM	exon	14053	14195	.	-	0	Parent=EVM0000024.1;
14	Chr11_14_BNL3279_00001	EVM	CDS	14053	14195	.	-	0	Parent=EVM0000024.1;
14	Chr11_14_BNL3279_00001	EVM	exon	13876	13959	.	-	0	Parent=EVM0000024.1;
14	Chr11_14_BNL3279_00001	EVM	CDS	13876	13959	.	-	0	Parent=EVM0000024.1;
14	Chr11_14_BNL3279_00001	EVM	exon	13711	13800	.	-	0	Parent=EVM0000024.1;
14	Chr11_14_BNL3279_00001	EVM	CDS	13711	13800	.	-	0	Parent=EVM0000024.1;
14	Chr11_14_BNL3279_00001	EVM	exon	13446	13503	.	-	0	Parent=EVM0000024.1;
14	Chr11_14_BNL3279_00001	EVM	CDS	13446	13503	.	-	0	Parent=EVM0000024.1;
14	Chr11_14_BNL3279_00001	EVM	gene	20327	22886	.	-	0	ID=EVM0000055;
14	Chr11_14_BNL3279_00001	EVM	mRNA	20327	22886	.	-	0	ID=EVM0000055.1;Parent=EVM0000055;
14	Chr11_14_BNL3279_00001	EVM	exon	22682	22886	.	-	0	Parent=EVM0000055.1;
14	Chr11_14_BNL3279_00001	EVM	CDS	22682	22886	.	-	0	Parent=EVM0000055.1;
14	Chr11_14_BNL3279_00001	EVM	exon	22280	22579	.	-	0	Parent=EVM0000055.1;
14	Chr11_14_BNL3279_00001	EVM	CDS	22280	22579	.	-	0	Parent=EVM0000055.1;
14	Chr11_14_BNL3279_00001	EVM	exon	21772	21853	.	-	0	Parent=EVM0000055.1;
14	Chr11_14_BNL3279_00001	EVM	CDS	21772	21853	.	-	0	Parent=EVM0000055.1;
14	Chr11_14_BNL3279_00001	EVM	exon	21426	21492	.	-	0	Parent=EVM0000055.1;
14	Chr11_14_BNL3279_00001	EVM	CDS	21426	21492	.	-	0	Parent=EVM0000055.1;
14	Chr11_14_BNL3279_00001	EVM	exon	20793	21277	.	-	0	Parent=EVM0000055.1;
14	Chr11_14_BNL3279_00001	EVM	CDS	20793	21277	.	-	0	Parent=EVM0000055.1;
14	Chr11_14_BNL3279_00001	EVM	exon	20327	20738	.	-	0	Parent=EVM0000055.1;
14	Chr11_14_BNL3279_00001	EVM	CDS	20327	20738	.	-	0	Parent=EVM0000055.1;
14	Chr11_14_BNL3279_00001	EVM	gene	9691	10279	.	+	0	ID=EVM0000119;
14	Chr11_14_BNL3279_00001	EVM	mRNA	9691	10279	.	+	0	ID=EVM0000119.1;Parent=EVM0000119;
14	Chr11_14_BNL3279_00001	EVM	exon	9691	10067	.	+	0	Parent=EVM0000119.1;
14	Chr11_14_BNL3279_00001	EVM	CDS	9691	10067	.	+	0	Parent=EVM0000119.1;
14	Chr11_14_BNL3279_00001	EVM	exon	10132	10279	.	+	0	Parent=EVM0000119.1;
14	Chr11_14_BNL3279_00001	EVM	CDS	10132	10279	.	+	0	Parent=EVM0000119.1;
14	Chr11_14_BNL3279_00001	EVM	gene	136	2550	.	+	0	ID=EVM0000127;
14	Chr11_14_BNL3279_00001	EVM	mRNA	136	2550	.	+	0	ID=EVM0000127.1;Parent=EVM0000127;
14	Chr11_14_BNL3279_00001	EVM	exon	136	2550	.	+	0	Parent=EVM0000127.1;
14	Chr11_14_BNL3279_00001	EVM	CDS	136	2550	.	+	0	Parent=EVM0000127.1;
14	Chr11_14_BNL3279_00004	EVM	gene	855	3018	.	+	0	ID=EVM0000030;
14	Chr11_14_BNL3279_00004	EVM	mRNA	855	3018	.	+	0	ID=EVM0000030.1;Parent=EVM0000030;
14	Chr11_14_BNL3279_00004	EVM	exon	855	2747	.	+	0	Parent=EVM0000030.1;
14	Chr11_14_BNL3279_00004	EVM	CDS	855	2747	.	+	0	Parent=EVM0000030.1;
14	Chr11_14_BNL3279_00004	EVM	exon	2980	3018	.	+	0	Parent=EVM0000030.1;
14	Chr11_14_BNL3279_00004	EVM	CDS	2980	3018	.	+	0	Parent=EVM0000030.1;
14	Chr11_14_BNL3279_00004	EVM	gene	4011	6230	.	+	0	ID=EVM0000107;
14	Chr11_14_BNL3279_00004	EVM	mRNA	4011	6230	.	+	0	ID=EVM0000107.1;Parent=EVM0000107;
14	Chr11_14_BNL3279_00004	EVM	exon	4011	4712	.	+	0	Parent=EVM0000107.1;
14	Chr11_14_BNL3279_00004	EVM	CDS	4011	4712	.	+	0	Parent=EVM0000107.1;
14	Chr11_14_BNL3279_00004	EVM	exon	4848	4994	.	+	0	Parent=EVM0000107.1;
14	Chr11_14_BNL3279_00004	EVM	CDS	4848	4994	.	+	0	Parent=EVM0000107.1;
14	Chr11_14_BNL3279_00004	EVM	exon	5199	6230	.	+	0	Parent=EVM0000107.1;
14	Chr11_14_BNL3279_00004	EVM	CDS	5199	6230	.	+	0	Parent=EVM0000107.1;
14	Chr11_14_BNL3279_00004	EVM	gene	7362	10079	.	+	0	ID=EVM0000120;
14	Chr11_14_BNL3279_00004	EVM	mRNA	7362	10079	.	+	0	ID=EVM0000120.1;Parent=EVM0000120;
14	Chr11_14_BNL3279_00004	EVM	exon	7362	10079	.	+	0	Parent=EVM0000120.1;
14	Chr11_14_BNL3279_00004	EVM	CDS	7362	10079	.	+	0	Parent=EVM0000120.1;
14	Chr11_14_BNL3279_00008	EVM	gene	1577	2996	.	+	0	ID=EVM0000027;
14	Chr11_14_BNL3279_00008	EVM	mRNA	1577	2996	.	+	0	ID=EVM0000027.1;Parent=EVM0000027;
14	Chr11_14_BNL3279_00008	EVM	exon	1577	1604	.	+	0	Parent=EVM0000027.1;
14	Chr11_14_BNL3279_00008	EVM	CDS	1577	1604	.	+	0	Parent=EVM0000027.1;
14	Chr11_14_BNL3279_00008	EVM	exon	2466	2670	.	+	0	Parent=EVM0000027.1;
14	Chr11_14_BNL3279_00008	EVM	CDS	2466	2670	.	+	0	Parent=EVM0000027.1;
14	Chr11_14_BNL3279_00008	EVM	exon	2705	2996	.	+	0	Parent=EVM0000027.1;
14	Chr11_14_BNL3279_00008	EVM	CDS	2705	2996	.	+	0	Parent=EVM0000027.1;
14	Chr11_14_BNL3279_00008	EVM	gene	6182	6436	.	+	0	ID=EVM0000043;
14	Chr11_14_BNL3279_00008	EVM	mRNA	6182	6436	.	+	0	ID=EVM0000043.1;Parent=EVM0000043;
14	Chr11_14_BNL3279_00008	EVM	exon	6182	6436	.	+	0	Parent=EVM0000043.1;
14	Chr11_14_BNL3279_00008	EVM	CDS	6182	6436	.	+	0	Parent=EVM0000043.1;
14	Chr11_14_BNL3279_00010	EVM	gene	1992	2966	.	-	0	ID=EVM0000083;
14	Chr11_14_BNL3279_00010	EVM	mRNA	1992	2966	.	-	0	ID=EVM0000083.1;Parent=EVM0000083;
14	Chr11_14_BNL3279_00010	EVM	exon	1992	2966	.	-	0	Parent=EVM0000083.1;
14	Chr11_14_BNL3279_00010	EVM	CDS	1992	2966	.	-	0	Parent=EVM0000083.1;
15	Chr11_15_CIR003_00001	EVM	gene	9883	11016	.	+	0	ID=EVM0000150;
15	Chr11_15_CIR003_00001	EVM	mRNA	9883	11016	.	+	0	ID=EVM0000150.1;Parent=EVM0000150;
15	Chr11_15_CIR003_00001	EVM	exon	9883	10561	.	+	0	Parent=EVM0000150.1;
15	Chr11_15_CIR003_00001	EVM	CDS	9883	10561	.	+	0	Parent=EVM0000150.1;
15	Chr11_15_CIR003_00001	EVM	exon	10619	11016	.	+	0	Parent=EVM0000150.1;
15	Chr11_15_CIR003_00001	EVM	CDS	10619	11016	.	+	0	Parent=EVM0000150.1;
15	Chr11_15_CIR003_00012	EVM	gene	20549	22369	.	+	0	ID=EVM0000020;
15	Chr11_15_CIR003_00012	EVM	mRNA	20549	22369	.	+	0	ID=EVM0000020.1;Parent=EVM0000020;
15	Chr11_15_CIR003_00012	EVM	exon	20549	20605	.	+	0	Parent=EVM0000020.1;
15	Chr11_15_CIR003_00012	EVM	CDS	20549	20605	.	+	0	Parent=EVM0000020.1;
15	Chr11_15_CIR003_00012	EVM	exon	21821	22369	.	+	0	Parent=EVM0000020.1;
15	Chr11_15_CIR003_00012	EVM	CDS	21821	22369	.	+	0	Parent=EVM0000020.1;
15	Chr11_15_CIR003_00012	EVM	gene	12059	19612	.	+	0	ID=EVM0000076;
15	Chr11_15_CIR003_00012	EVM	mRNA	12059	19612	.	+	0	ID=EVM0000076.1;Parent=EVM0000076;
15	Chr11_15_CIR003_00012	EVM	exon	12059	12433	.	+	0	Parent=EVM0000076.1;
15	Chr11_15_CIR003_00012	EVM	CDS	12059	12433	.	+	0	Parent=EVM0000076.1;
15	Chr11_15_CIR003_00012	EVM	exon	12941	13243	.	+	0	Parent=EVM0000076.1;
15	Chr11_15_CIR003_00012	EVM	CDS	12941	13243	.	+	0	Parent=EVM0000076.1;
15	Chr11_15_CIR003_00012	EVM	exon	13294	13435	.	+	0	Parent=EVM0000076.1;
15	Chr11_15_CIR003_00012	EVM	CDS	13294	13435	.	+	0	Parent=EVM0000076.1;
15	Chr11_15_CIR003_00012	EVM	exon	13568	13633	.	+	0	Parent=EVM0000076.1;
15	Chr11_15_CIR003_00012	EVM	CDS	13568	13633	.	+	0	Parent=EVM0000076.1;
15	Chr11_15_CIR003_00012	EVM	exon	17748	19366	.	+	0	Parent=EVM0000076.1;
15	Chr11_15_CIR003_00012	EVM	CDS	17748	19366	.	+	0	Parent=EVM0000076.1;
15	Chr11_15_CIR003_00012	EVM	exon	19397	19612	.	+	0	Parent=EVM0000076.1;
15	Chr11_15_CIR003_00012	EVM	CDS	19397	19612	.	+	0	Parent=EVM0000076.1;
16	Chr11_16_NAU6507_CHR11_00001	EVM	gene	4481	6810	.	+	0	ID=EVM0000047;
16	Chr11_16_NAU6507_CHR11_00001	EVM	mRNA	4481	6810	.	+	0	ID=EVM0000047.1;Parent=EVM0000047;
16	Chr11_16_NAU6507_CHR11_00001	EVM	exon	4481	4716	.	+	0	Parent=EVM0000047.1;
16	Chr11_16_NAU6507_CHR11_00001	EVM	CDS	4481	4716	.	+	0	Parent=EVM0000047.1;
16	Chr11_16_NAU6507_CHR11_00001	EVM	exon	5260	5423	.	+	0	Parent=EVM0000047.1;
16	Chr11_16_NAU6507_CHR11_00001	EVM	CDS	5260	5423	.	+	0	Parent=EVM0000047.1;
16	Chr11_16_NAU6507_CHR11_00001	EVM	exon	6530	6810	.	+	0	Parent=EVM0000047.1;
16	Chr11_16_NAU6507_CHR11_00001	EVM	CDS	6530	6810	.	+	0	Parent=EVM0000047.1;
16	Chr11_16_NAU6507_CHR11_00001	EVM	gene	30	4269	.	+	0	ID=EVM0000149;
16	Chr11_16_NAU6507_CHR11_00001	EVM	mRNA	30	4269	.	+	0	ID=EVM0000149.1;Parent=EVM0000149;
16	Chr11_16_NAU6507_CHR11_00001	EVM	exon	30	222	.	+	0	Parent=EVM0000149.1;
16	Chr11_16_NAU6507_CHR11_00001	EVM	CDS	30	222	.	+	0	Parent=EVM0000149.1;
16	Chr11_16_NAU6507_CHR11_00001	EVM	exon	259	378	.	+	0	Parent=EVM0000149.1;
16	Chr11_16_NAU6507_CHR11_00001	EVM	CDS	259	378	.	+	0	Parent=EVM0000149.1;
16	Chr11_16_NAU6507_CHR11_00001	EVM	exon	571	1225	.	+	0	Parent=EVM0000149.1;
16	Chr11_16_NAU6507_CHR11_00001	EVM	CDS	571	1225	.	+	0	Parent=EVM0000149.1;
16	Chr11_16_NAU6507_CHR11_00001	EVM	exon	3756	4269	.	+	0	Parent=EVM0000149.1;
16	Chr11_16_NAU6507_CHR11_00001	EVM	CDS	3756	4269	.	+	0	Parent=EVM0000149.1;
16	Chr11_16_NAU6507_CHR11_00004	EVM	gene	6928	8190	.	+	0	ID=EVM0000071;
16	Chr11_16_NAU6507_CHR11_00004	EVM	mRNA	6928	8190	.	+	0	ID=EVM0000071.1;Parent=EVM0000071;
16	Chr11_16_NAU6507_CHR11_00004	EVM	exon	6928	7730	.	+	0	Parent=EVM0000071.1;
16	Chr11_16_NAU6507_CHR11_00004	EVM	CDS	6928	7730	.	+	0	Parent=EVM0000071.1;
16	Chr11_16_NAU6507_CHR11_00004	EVM	exon	7914	8190	.	+	0	Parent=EVM0000071.1;
16	Chr11_16_NAU6507_CHR11_00004	EVM	CDS	7914	8190	.	+	0	Parent=EVM0000071.1;
16	Chr11_16_NAU6507_CHR11_00004	EVM	gene	2892	3239	.	-	0	ID=EVM0000099;
16	Chr11_16_NAU6507_CHR11_00004	EVM	mRNA	2892	3239	.	-	0	ID=EVM0000099.1;Parent=EVM0000099;
16	Chr11_16_NAU6507_CHR11_00004	EVM	exon	2892	3239	.	-	0	Parent=EVM0000099.1;
16	Chr11_16_NAU6507_CHR11_00004	EVM	CDS	2892	3239	.	-	0	Parent=EVM0000099.1;
16	Chr11_16_NAU6507_CHR11_00009	EVM	gene	3605	7842	.	-	0	ID=EVM0000115;
16	Chr11_16_NAU6507_CHR11_00009	EVM	mRNA	3605	7842	.	-	0	ID=EVM0000115.1;Parent=EVM0000115;
16	Chr11_16_NAU6507_CHR11_00009	EVM	exon	7682	7842	.	-	0	Parent=EVM0000115.1;
16	Chr11_16_NAU6507_CHR11_00009	EVM	CDS	7682	7842	.	-	0	Parent=EVM0000115.1;
16	Chr11_16_NAU6507_CHR11_00009	EVM	exon	7289	7491	.	-	0	Parent=EVM0000115.1;
16	Chr11_16_NAU6507_CHR11_00009	EVM	CDS	7289	7491	.	-	0	Parent=EVM0000115.1;
16	Chr11_16_NAU6507_CHR11_00009	EVM	exon	6581	6652	.	-	0	Parent=EVM0000115.1;
16	Chr11_16_NAU6507_CHR11_00009	EVM	CDS	6581	6652	.	-	0	Parent=EVM0000115.1;
16	Chr11_16_NAU6507_CHR11_00009	EVM	exon	5191	5262	.	-	0	Parent=EVM0000115.1;
16	Chr11_16_NAU6507_CHR11_00009	EVM	CDS	5191	5262	.	-	0	Parent=EVM0000115.1;
16	Chr11_16_NAU6507_CHR11_00009	EVM	exon	3605	3609	.	-	0	Parent=EVM0000115.1;
16	Chr11_16_NAU6507_CHR11_00009	EVM	CDS	3605	3609	.	-	0	Parent=EVM0000115.1;
16	Chr11_16_NAU6507_CHR11_00020	EVM	gene	877	1566	.	+	0	ID=EVM0000151;
16	Chr11_16_NAU6507_CHR11_00020	EVM	mRNA	877	1566	.	+	0	ID=EVM0000151.1;Parent=EVM0000151;
16	Chr11_16_NAU6507_CHR11_00020	EVM	exon	877	1566	.	+	0	Parent=EVM0000151.1;
16	Chr11_16_NAU6507_CHR11_00020	EVM	CDS	877	1566	.	+	0	Parent=EVM0000151.1;
17	Chr11_17_NAU5505_00001	EVM	gene	9147	10289	.	+	0	ID=EVM0000147;
17	Chr11_17_NAU5505_00001	EVM	mRNA	9147	10289	.	+	0	ID=EVM0000147.1;Parent=EVM0000147;
17	Chr11_17_NAU5505_00001	EVM	exon	9147	10289	.	+	0	Parent=EVM0000147.1;
17	Chr11_17_NAU5505_00001	EVM	CDS	9147	10289	.	+	0	Parent=EVM0000147.1;
17	Chr11_17_NAU5505_00005	EVM	gene	1616	5060	.	+	0	ID=EVM0000001;
17	Chr11_17_NAU5505_00005	EVM	mRNA	1616	5060	.	+	0	ID=EVM0000001.1;Parent=EVM0000001;
17	Chr11_17_NAU5505_00005	EVM	exon	1616	1660	.	+	0	Parent=EVM0000001.1;
17	Chr11_17_NAU5505_00005	EVM	CDS	1616	1660	.	+	0	Parent=EVM0000001.1;
17	Chr11_17_NAU5505_00005	EVM	exon	2001	2043	.	+	0	Parent=EVM0000001.1;
17	Chr11_17_NAU5505_00005	EVM	CDS	2001	2043	.	+	0	Parent=EVM0000001.1;
17	Chr11_17_NAU5505_00005	EVM	exon	2133	2227	.	+	0	Parent=EVM0000001.1;
17	Chr11_17_NAU5505_00005	EVM	CDS	2133	2227	.	+	0	Parent=EVM0000001.1;
17	Chr11_17_NAU5505_00005	EVM	exon	2336	2509	.	+	0	Parent=EVM0000001.1;
17	Chr11_17_NAU5505_00005	EVM	CDS	2336	2509	.	+	0	Parent=EVM0000001.1;
17	Chr11_17_NAU5505_00005	EVM	exon	3816	3979	.	+	0	Parent=EVM0000001.1;
17	Chr11_17_NAU5505_00005	EVM	CDS	3816	3979	.	+	0	Parent=EVM0000001.1;
17	Chr11_17_NAU5505_00005	EVM	exon	4085	4163	.	+	0	Parent=EVM0000001.1;
17	Chr11_17_NAU5505_00005	EVM	CDS	4085	4163	.	+	0	Parent=EVM0000001.1;
17	Chr11_17_NAU5505_00005	EVM	exon	4332	4439	.	+	0	Parent=EVM0000001.1;
17	Chr11_17_NAU5505_00005	EVM	CDS	4332	4439	.	+	0	Parent=EVM0000001.1;
17	Chr11_17_NAU5505_00005	EVM	exon	4568	4695	.	+	0	Parent=EVM0000001.1;
17	Chr11_17_NAU5505_00005	EVM	CDS	4568	4695	.	+	0	Parent=EVM0000001.1;
17	Chr11_17_NAU5505_00005	EVM	exon	4793	5060	.	+	0	Parent=EVM0000001.1;
17	Chr11_17_NAU5505_00005	EVM	CDS	4793	5060	.	+	0	Parent=EVM0000001.1;
17	Chr11_17_NAU5505_00005	EVM	gene	434	1528	.	+	0	ID=EVM0000023;
17	Chr11_17_NAU5505_00005	EVM	mRNA	434	1528	.	+	0	ID=EVM0000023.1;Parent=EVM0000023;
17	Chr11_17_NAU5505_00005	EVM	exon	434	1528	.	+	0	Parent=EVM0000023.1;
17	Chr11_17_NAU5505_00005	EVM	CDS	434	1528	.	+	0	Parent=EVM0000023.1;
17	Chr11_17_NAU5505_00005	EVM	gene	9388	11770	.	+	0	ID=EVM0000057;
17	Chr11_17_NAU5505_00005	EVM	mRNA	9388	11770	.	+	0	ID=EVM0000057.1;Parent=EVM0000057;
17	Chr11_17_NAU5505_00005	EVM	exon	9388	9393	.	+	0	Parent=EVM0000057.1;
17	Chr11_17_NAU5505_00005	EVM	CDS	9388	9393	.	+	0	Parent=EVM0000057.1;
17	Chr11_17_NAU5505_00005	EVM	exon	11278	11464	.	+	0	Parent=EVM0000057.1;
17	Chr11_17_NAU5505_00005	EVM	CDS	11278	11464	.	+	0	Parent=EVM0000057.1;
17	Chr11_17_NAU5505_00005	EVM	exon	11574	11770	.	+	0	Parent=EVM0000057.1;
17	Chr11_17_NAU5505_00005	EVM	CDS	11574	11770	.	+	0	Parent=EVM0000057.1;
17	Chr11_17_NAU5505_00005	EVM	gene	58593	62147	.	+	0	ID=EVM0000064;
17	Chr11_17_NAU5505_00005	EVM	mRNA	58593	62147	.	+	0	ID=EVM0000064.1;Parent=EVM0000064;
17	Chr11_17_NAU5505_00005	EVM	exon	58593	58748	.	+	0	Parent=EVM0000064.1;
17	Chr11_17_NAU5505_00005	EVM	CDS	58593	58748	.	+	0	Parent=EVM0000064.1;
17	Chr11_17_NAU5505_00005	EVM	exon	58835	58908	.	+	0	Parent=EVM0000064.1;
17	Chr11_17_NAU5505_00005	EVM	CDS	58835	58908	.	+	0	Parent=EVM0000064.1;
17	Chr11_17_NAU5505_00005	EVM	exon	59193	59342	.	+	0	Parent=EVM0000064.1;
17	Chr11_17_NAU5505_00005	EVM	CDS	59193	59342	.	+	0	Parent=EVM0000064.1;
17	Chr11_17_NAU5505_00005	EVM	exon	60645	60930	.	+	0	Parent=EVM0000064.1;
17	Chr11_17_NAU5505_00005	EVM	CDS	60645	60930	.	+	0	Parent=EVM0000064.1;
17	Chr11_17_NAU5505_00005	EVM	exon	61456	61689	.	+	0	Parent=EVM0000064.1;
17	Chr11_17_NAU5505_00005	EVM	CDS	61456	61689	.	+	0	Parent=EVM0000064.1;
17	Chr11_17_NAU5505_00005	EVM	exon	61782	62147	.	+	0	Parent=EVM0000064.1;
17	Chr11_17_NAU5505_00005	EVM	CDS	61782	62147	.	+	0	Parent=EVM0000064.1;
17	Chr11_17_NAU5505_00005	EVM	gene	37990	43039	.	+	0	ID=EVM0000080;
17	Chr11_17_NAU5505_00005	EVM	mRNA	37990	43039	.	+	0	ID=EVM0000080.1;Parent=EVM0000080;
17	Chr11_17_NAU5505_00005	EVM	exon	37990	38364	.	+	0	Parent=EVM0000080.1;
17	Chr11_17_NAU5505_00005	EVM	CDS	37990	38364	.	+	0	Parent=EVM0000080.1;
17	Chr11_17_NAU5505_00005	EVM	exon	38881	39283	.	+	0	Parent=EVM0000080.1;
17	Chr11_17_NAU5505_00005	EVM	CDS	38881	39283	.	+	0	Parent=EVM0000080.1;
17	Chr11_17_NAU5505_00005	EVM	exon	40182	40376	.	+	0	Parent=EVM0000080.1;
17	Chr11_17_NAU5505_00005	EVM	CDS	40182	40376	.	+	0	Parent=EVM0000080.1;
17	Chr11_17_NAU5505_00005	EVM	exon	40825	41279	.	+	0	Parent=EVM0000080.1;
17	Chr11_17_NAU5505_00005	EVM	CDS	40825	41279	.	+	0	Parent=EVM0000080.1;
17	Chr11_17_NAU5505_00005	EVM	exon	41382	41486	.	+	0	Parent=EVM0000080.1;
17	Chr11_17_NAU5505_00005	EVM	CDS	41382	41486	.	+	0	Parent=EVM0000080.1;
17	Chr11_17_NAU5505_00005	EVM	exon	41984	42169	.	+	0	Parent=EVM0000080.1;
17	Chr11_17_NAU5505_00005	EVM	CDS	41984	42169	.	+	0	Parent=EVM0000080.1;
17	Chr11_17_NAU5505_00005	EVM	exon	42330	42542	.	+	0	Parent=EVM0000080.1;
17	Chr11_17_NAU5505_00005	EVM	CDS	42330	42542	.	+	0	Parent=EVM0000080.1;
17	Chr11_17_NAU5505_00005	EVM	exon	42626	42858	.	+	0	Parent=EVM0000080.1;
17	Chr11_17_NAU5505_00005	EVM	CDS	42626	42858	.	+	0	Parent=EVM0000080.1;
17	Chr11_17_NAU5505_00005	EVM	exon	42961	43039	.	+	0	Parent=EVM0000080.1;
17	Chr11_17_NAU5505_00005	EVM	CDS	42961	43039	.	+	0	Parent=EVM0000080.1;
17	Chr11_17_NAU5505_00005	EVM	gene	44055	48985	.	-	0	ID=EVM0000096;
17	Chr11_17_NAU5505_00005	EVM	mRNA	44055	48985	.	-	0	ID=EVM0000096.1;Parent=EVM0000096;
17	Chr11_17_NAU5505_00005	EVM	exon	48575	48985	.	-	0	Parent=EVM0000096.1;
17	Chr11_17_NAU5505_00005	EVM	CDS	48575	48985	.	-	0	Parent=EVM0000096.1;
17	Chr11_17_NAU5505_00005	EVM	exon	48239	48372	.	-	0	Parent=EVM0000096.1;
17	Chr11_17_NAU5505_00005	EVM	CDS	48239	48372	.	-	0	Parent=EVM0000096.1;
17	Chr11_17_NAU5505_00005	EVM	exon	47734	48148	.	-	0	Parent=EVM0000096.1;
17	Chr11_17_NAU5505_00005	EVM	CDS	47734	48148	.	-	0	Parent=EVM0000096.1;
17	Chr11_17_NAU5505_00005	EVM	exon	47549	47647	.	-	0	Parent=EVM0000096.1;
17	Chr11_17_NAU5505_00005	EVM	CDS	47549	47647	.	-	0	Parent=EVM0000096.1;
17	Chr11_17_NAU5505_00005	EVM	exon	46887	47111	.	-	0	Parent=EVM0000096.1;
17	Chr11_17_NAU5505_00005	EVM	CDS	46887	47111	.	-	0	Parent=EVM0000096.1;
17	Chr11_17_NAU5505_00005	EVM	exon	46085	46462	.	-	0	Parent=EVM0000096.1;
17	Chr11_17_NAU5505_00005	EVM	CDS	46085	46462	.	-	0	Parent=EVM0000096.1;
17	Chr11_17_NAU5505_00005	EVM	exon	45419	45562	.	-	0	Parent=EVM0000096.1;
17	Chr11_17_NAU5505_00005	EVM	CDS	45419	45562	.	-	0	Parent=EVM0000096.1;
17	Chr11_17_NAU5505_00005	EVM	exon	45238	45333	.	-	0	Parent=EVM0000096.1;
17	Chr11_17_NAU5505_00005	EVM	CDS	45238	45333	.	-	0	Parent=EVM0000096.1;
17	Chr11_17_NAU5505_00005	EVM	exon	44776	45098	.	-	0	Parent=EVM0000096.1;
17	Chr11_17_NAU5505_00005	EVM	CDS	44776	45098	.	-	0	Parent=EVM0000096.1;
17	Chr11_17_NAU5505_00005	EVM	exon	44055	44133	.	-	0	Parent=EVM0000096.1;
17	Chr11_17_NAU5505_00005	EVM	CDS	44055	44133	.	-	0	Parent=EVM0000096.1;
17	Chr11_17_NAU5505_00005	EVM	gene	28182	32050	.	-	0	ID=EVM0000114;
17	Chr11_17_NAU5505_00005	EVM	mRNA	28182	32050	.	-	0	ID=EVM0000114.1;Parent=EVM0000114;
17	Chr11_17_NAU5505_00005	EVM	exon	31936	32050	.	-	0	Parent=EVM0000114.1;
17	Chr11_17_NAU5505_00005	EVM	CDS	31936	32050	.	-	0	Parent=EVM0000114.1;
17	Chr11_17_NAU5505_00005	EVM	exon	31665	31904	.	-	0	Parent=EVM0000114.1;
17	Chr11_17_NAU5505_00005	EVM	CDS	31665	31904	.	-	0	Parent=EVM0000114.1;
17	Chr11_17_NAU5505_00005	EVM	exon	31482	31576	.	-	0	Parent=EVM0000114.1;
17	Chr11_17_NAU5505_00005	EVM	CDS	31482	31576	.	-	0	Parent=EVM0000114.1;
17	Chr11_17_NAU5505_00005	EVM	exon	30997	31128	.	-	0	Parent=EVM0000114.1;
17	Chr11_17_NAU5505_00005	EVM	CDS	30997	31128	.	-	0	Parent=EVM0000114.1;
17	Chr11_17_NAU5505_00005	EVM	exon	30741	30874	.	-	0	Parent=EVM0000114.1;
17	Chr11_17_NAU5505_00005	EVM	CDS	30741	30874	.	-	0	Parent=EVM0000114.1;
17	Chr11_17_NAU5505_00005	EVM	exon	30276	30324	.	-	0	Parent=EVM0000114.1;
17	Chr11_17_NAU5505_00005	EVM	CDS	30276	30324	.	-	0	Parent=EVM0000114.1;
17	Chr11_17_NAU5505_00005	EVM	exon	29858	29951	.	-	0	Parent=EVM0000114.1;
17	Chr11_17_NAU5505_00005	EVM	CDS	29858	29951	.	-	0	Parent=EVM0000114.1;
17	Chr11_17_NAU5505_00005	EVM	exon	28182	28264	.	-	0	Parent=EVM0000114.1;
17	Chr11_17_NAU5505_00005	EVM	CDS	28182	28264	.	-	0	Parent=EVM0000114.1;
17	Chr11_17_NAU5505_00005	EVM	gene	14820	18456	.	-	0	ID=EVM0000140;
17	Chr11_17_NAU5505_00005	EVM	mRNA	14820	18456	.	-	0	ID=EVM0000140.1;Parent=EVM0000140;
17	Chr11_17_NAU5505_00005	EVM	exon	18335	18456	.	-	0	Parent=EVM0000140.1;
17	Chr11_17_NAU5505_00005	EVM	CDS	18335	18456	.	-	0	Parent=EVM0000140.1;
17	Chr11_17_NAU5505_00005	EVM	exon	17442	17527	.	-	0	Parent=EVM0000140.1;
17	Chr11_17_NAU5505_00005	EVM	CDS	17442	17527	.	-	0	Parent=EVM0000140.1;
17	Chr11_17_NAU5505_00005	EVM	exon	16300	16445	.	-	0	Parent=EVM0000140.1;
17	Chr11_17_NAU5505_00005	EVM	CDS	16300	16445	.	-	0	Parent=EVM0000140.1;
17	Chr11_17_NAU5505_00005	EVM	exon	15585	15704	.	-	0	Parent=EVM0000140.1;
17	Chr11_17_NAU5505_00005	EVM	CDS	15585	15704	.	-	0	Parent=EVM0000140.1;
17	Chr11_17_NAU5505_00005	EVM	exon	15391	15507	.	-	0	Parent=EVM0000140.1;
17	Chr11_17_NAU5505_00005	EVM	CDS	15391	15507	.	-	0	Parent=EVM0000140.1;
17	Chr11_17_NAU5505_00005	EVM	exon	15059	15202	.	-	0	Parent=EVM0000140.1;
17	Chr11_17_NAU5505_00005	EVM	CDS	15059	15202	.	-	0	Parent=EVM0000140.1;
17	Chr11_17_NAU5505_00005	EVM	exon	14820	14969	.	-	0	Parent=EVM0000140.1;
17	Chr11_17_NAU5505_00005	EVM	CDS	14820	14969	.	-	0	Parent=EVM0000140.1;
17	Chr11_17_NAU5505_00005	EVM	gene	22312	24747	.	-	0	ID=EVM0000148;
17	Chr11_17_NAU5505_00005	EVM	mRNA	22312	24747	.	-	0	ID=EVM0000148.1;Parent=EVM0000148;
17	Chr11_17_NAU5505_00005	EVM	exon	23583	24747	.	-	0	Parent=EVM0000148.1;
17	Chr11_17_NAU5505_00005	EVM	CDS	23583	24747	.	-	0	Parent=EVM0000148.1;
17	Chr11_17_NAU5505_00005	EVM	exon	22312	23057	.	-	0	Parent=EVM0000148.1;
17	Chr11_17_NAU5505_00005	EVM	CDS	22312	23057	.	-	0	Parent=EVM0000148.1;
17	Chr11_17_NAU5505_00005	EVM	gene	72546	72821	.	-	0	ID=EVM0000155;
17	Chr11_17_NAU5505_00005	EVM	mRNA	72546	72821	.	-	0	ID=EVM0000155.1;Parent=EVM0000155;
17	Chr11_17_NAU5505_00005	EVM	exon	72546	72821	.	-	0	Parent=EVM0000155.1;
17	Chr11_17_NAU5505_00005	EVM	CDS	72546	72821	.	-	0	Parent=EVM0000155.1;
18	Chr11_18_Gh300_00001	EVM	gene	22708	25358	.	+	0	ID=EVM0000133;
18	Chr11_18_Gh300_00001	EVM	mRNA	22708	25358	.	+	0	ID=EVM0000133.1;Parent=EVM0000133;
18	Chr11_18_Gh300_00001	EVM	exon	22708	22839	.	+	0	Parent=EVM0000133.1;
18	Chr11_18_Gh300_00001	EVM	CDS	22708	22839	.	+	0	Parent=EVM0000133.1;
18	Chr11_18_Gh300_00001	EVM	exon	22916	23053	.	+	0	Parent=EVM0000133.1;
18	Chr11_18_Gh300_00001	EVM	CDS	22916	23053	.	+	0	Parent=EVM0000133.1;
18	Chr11_18_Gh300_00001	EVM	exon	23175	23256	.	+	0	Parent=EVM0000133.1;
18	Chr11_18_Gh300_00001	EVM	CDS	23175	23256	.	+	0	Parent=EVM0000133.1;
18	Chr11_18_Gh300_00001	EVM	exon	23541	23617	.	+	0	Parent=EVM0000133.1;
18	Chr11_18_Gh300_00001	EVM	CDS	23541	23617	.	+	0	Parent=EVM0000133.1;
18	Chr11_18_Gh300_00001	EVM	exon	23706	23821	.	+	0	Parent=EVM0000133.1;
18	Chr11_18_Gh300_00001	EVM	CDS	23706	23821	.	+	0	Parent=EVM0000133.1;
18	Chr11_18_Gh300_00001	EVM	exon	23906	24023	.	+	0	Parent=EVM0000133.1;
18	Chr11_18_Gh300_00001	EVM	CDS	23906	24023	.	+	0	Parent=EVM0000133.1;
18	Chr11_18_Gh300_00001	EVM	exon	24122	24238	.	+	0	Parent=EVM0000133.1;
18	Chr11_18_Gh300_00001	EVM	CDS	24122	24238	.	+	0	Parent=EVM0000133.1;
18	Chr11_18_Gh300_00001	EVM	exon	24324	24415	.	+	0	Parent=EVM0000133.1;
18	Chr11_18_Gh300_00001	EVM	CDS	24324	24415	.	+	0	Parent=EVM0000133.1;
18	Chr11_18_Gh300_00001	EVM	exon	24503	24569	.	+	0	Parent=EVM0000133.1;
18	Chr11_18_Gh300_00001	EVM	CDS	24503	24569	.	+	0	Parent=EVM0000133.1;
18	Chr11_18_Gh300_00001	EVM	exon	24637	24718	.	+	0	Parent=EVM0000133.1;
18	Chr11_18_Gh300_00001	EVM	CDS	24637	24718	.	+	0	Parent=EVM0000133.1;
18	Chr11_18_Gh300_00001	EVM	exon	24800	24891	.	+	0	Parent=EVM0000133.1;
18	Chr11_18_Gh300_00001	EVM	CDS	24800	24891	.	+	0	Parent=EVM0000133.1;
18	Chr11_18_Gh300_00001	EVM	exon	24963	25106	.	+	0	Parent=EVM0000133.1;
18	Chr11_18_Gh300_00001	EVM	CDS	24963	25106	.	+	0	Parent=EVM0000133.1;
18	Chr11_18_Gh300_00001	EVM	exon	25212	25358	.	+	0	Parent=EVM0000133.1;
18	Chr11_18_Gh300_00001	EVM	CDS	25212	25358	.	+	0	Parent=EVM0000133.1;
18	Chr11_18_Gh300_00001	EVM	gene	26056	27277	.	-	0	ID=EVM0000135;
18	Chr11_18_Gh300_00001	EVM	mRNA	26056	27277	.	-	0	ID=EVM0000135.1;Parent=EVM0000135;
18	Chr11_18_Gh300_00001	EVM	exon	27250	27277	.	-	0	Parent=EVM0000135.1;
18	Chr11_18_Gh300_00001	EVM	CDS	27250	27277	.	-	0	Parent=EVM0000135.1;
18	Chr11_18_Gh300_00001	EVM	exon	26854	26927	.	-	0	Parent=EVM0000135.1;
18	Chr11_18_Gh300_00001	EVM	CDS	26854	26927	.	-	0	Parent=EVM0000135.1;
18	Chr11_18_Gh300_00001	EVM	exon	26517	26645	.	-	0	Parent=EVM0000135.1;
18	Chr11_18_Gh300_00001	EVM	CDS	26517	26645	.	-	0	Parent=EVM0000135.1;
18	Chr11_18_Gh300_00001	EVM	exon	26264	26421	.	-	0	Parent=EVM0000135.1;
18	Chr11_18_Gh300_00001	EVM	CDS	26264	26421	.	-	0	Parent=EVM0000135.1;
18	Chr11_18_Gh300_00001	EVM	exon	26056	26173	.	-	0	Parent=EVM0000135.1;
18	Chr11_18_Gh300_00001	EVM	CDS	26056	26173	.	-	0	Parent=EVM0000135.1;
18	Chr11_18_Gh300_00002	EVM	gene	18157	19953	.	-	0	ID=EVM0000081;
18	Chr11_18_Gh300_00002	EVM	mRNA	18157	19953	.	-	0	ID=EVM0000081.1;Parent=EVM0000081;
18	Chr11_18_Gh300_00002	EVM	exon	18157	19953	.	-	0	Parent=EVM0000081.1;
18	Chr11_18_Gh300_00002	EVM	CDS	18157	19953	.	-	0	Parent=EVM0000081.1;
18	Chr11_18_Gh300_00002	EVM	gene	21069	23054	.	-	0	ID=EVM0000152;
18	Chr11_18_Gh300_00002	EVM	mRNA	21069	23054	.	-	0	ID=EVM0000152.1;Parent=EVM0000152;
18	Chr11_18_Gh300_00002	EVM	exon	22540	23054	.	-	0	Parent=EVM0000152.1;
18	Chr11_18_Gh300_00002	EVM	CDS	22540	23054	.	-	0	Parent=EVM0000152.1;
18	Chr11_18_Gh300_00002	EVM	exon	21937	21981	.	-	0	Parent=EVM0000152.1;
18	Chr11_18_Gh300_00002	EVM	CDS	21937	21981	.	-	0	Parent=EVM0000152.1;
18	Chr11_18_Gh300_00002	EVM	exon	21069	21198	.	-	0	Parent=EVM0000152.1;
18	Chr11_18_Gh300_00002	EVM	CDS	21069	21198	.	-	0	Parent=EVM0000152.1;
18	Chr11_18_Gh300_00004	EVM	gene	9796	11112	.	+	0	ID=EVM0000031;
18	Chr11_18_Gh300_00004	EVM	mRNA	9796	11112	.	+	0	ID=EVM0000031.1;Parent=EVM0000031;
18	Chr11_18_Gh300_00004	EVM	exon	9796	9831	.	+	0	Parent=EVM0000031.1;
18	Chr11_18_Gh300_00004	EVM	CDS	9796	9831	.	+	0	Parent=EVM0000031.1;
18	Chr11_18_Gh300_00004	EVM	exon	9977	10204	.	+	0	Parent=EVM0000031.1;
18	Chr11_18_Gh300_00004	EVM	CDS	9977	10204	.	+	0	Parent=EVM0000031.1;
18	Chr11_18_Gh300_00004	EVM	exon	10645	11112	.	+	0	Parent=EVM0000031.1;
18	Chr11_18_Gh300_00004	EVM	CDS	10645	11112	.	+	0	Parent=EVM0000031.1;
18	Chr11_18_Gh300_00004	EVM	gene	13458	17456	.	+	0	ID=EVM0000157;
18	Chr11_18_Gh300_00004	EVM	mRNA	13458	17456	.	+	0	ID=EVM0000157.1;Parent=EVM0000157;
18	Chr11_18_Gh300_00004	EVM	exon	13458	13560	.	+	0	Parent=EVM0000157.1;
18	Chr11_18_Gh300_00004	EVM	CDS	13458	13560	.	+	0	Parent=EVM0000157.1;
18	Chr11_18_Gh300_00004	EVM	exon	13772	13887	.	+	0	Parent=EVM0000157.1;
18	Chr11_18_Gh300_00004	EVM	CDS	13772	13887	.	+	0	Parent=EVM0000157.1;
18	Chr11_18_Gh300_00004	EVM	exon	14489	14578	.	+	0	Parent=EVM0000157.1;
18	Chr11_18_Gh300_00004	EVM	CDS	14489	14578	.	+	0	Parent=EVM0000157.1;
18	Chr11_18_Gh300_00004	EVM	exon	14789	14853	.	+	0	Parent=EVM0000157.1;
18	Chr11_18_Gh300_00004	EVM	CDS	14789	14853	.	+	0	Parent=EVM0000157.1;
18	Chr11_18_Gh300_00004	EVM	exon	15775	15936	.	+	0	Parent=EVM0000157.1;
18	Chr11_18_Gh300_00004	EVM	CDS	15775	15936	.	+	0	Parent=EVM0000157.1;
18	Chr11_18_Gh300_00004	EVM	exon	16095	16173	.	+	0	Parent=EVM0000157.1;
18	Chr11_18_Gh300_00004	EVM	CDS	16095	16173	.	+	0	Parent=EVM0000157.1;
18	Chr11_18_Gh300_00004	EVM	exon	16381	16458	.	+	0	Parent=EVM0000157.1;
18	Chr11_18_Gh300_00004	EVM	CDS	16381	16458	.	+	0	Parent=EVM0000157.1;
18	Chr11_18_Gh300_00004	EVM	exon	16801	16875	.	+	0	Parent=EVM0000157.1;
18	Chr11_18_Gh300_00004	EVM	CDS	16801	16875	.	+	0	Parent=EVM0000157.1;
18	Chr11_18_Gh300_00004	EVM	exon	16953	16988	.	+	0	Parent=EVM0000157.1;
18	Chr11_18_Gh300_00004	EVM	CDS	16953	16988	.	+	0	Parent=EVM0000157.1;
18	Chr11_18_Gh300_00004	EVM	exon	17349	17456	.	+	0	Parent=EVM0000157.1;
18	Chr11_18_Gh300_00004	EVM	CDS	17349	17456	.	+	0	Parent=EVM0000157.1;
18	Chr11_18_Gh300_00005	EVM	gene	132	497	.	+	0	ID=EVM0000124;
18	Chr11_18_Gh300_00005	EVM	mRNA	132	497	.	+	0	ID=EVM0000124.1;Parent=EVM0000124;
18	Chr11_18_Gh300_00005	EVM	exon	132	497	.	+	0	Parent=EVM0000124.1;
18	Chr11_18_Gh300_00005	EVM	CDS	132	497	.	+	0	Parent=EVM0000124.1;
19	Chr11_19_NAU4962_00003	EVM	gene	3623	4819	.	+	0	ID=EVM0000009;
19	Chr11_19_NAU4962_00003	EVM	mRNA	3623	4819	.	+	0	ID=EVM0000009.1;Parent=EVM0000009;
19	Chr11_19_NAU4962_00003	EVM	exon	3623	3888	.	+	0	Parent=EVM0000009.1;
19	Chr11_19_NAU4962_00003	EVM	CDS	3623	3888	.	+	0	Parent=EVM0000009.1;
19	Chr11_19_NAU4962_00003	EVM	exon	3940	4819	.	+	0	Parent=EVM0000009.1;
19	Chr11_19_NAU4962_00003	EVM	CDS	3940	4819	.	+	0	Parent=EVM0000009.1;
19	Chr11_19_NAU4962_00004	EVM	gene	17132	19235	.	+	0	ID=EVM0000069;
19	Chr11_19_NAU4962_00004	EVM	mRNA	17132	19235	.	+	0	ID=EVM0000069.1;Parent=EVM0000069;
19	Chr11_19_NAU4962_00004	EVM	exon	17132	17241	.	+	0	Parent=EVM0000069.1;
19	Chr11_19_NAU4962_00004	EVM	CDS	17132	17241	.	+	0	Parent=EVM0000069.1;
19	Chr11_19_NAU4962_00004	EVM	exon	17440	17592	.	+	0	Parent=EVM0000069.1;
19	Chr11_19_NAU4962_00004	EVM	CDS	17440	17592	.	+	0	Parent=EVM0000069.1;
19	Chr11_19_NAU4962_00004	EVM	exon	17671	17795	.	+	0	Parent=EVM0000069.1;
19	Chr11_19_NAU4962_00004	EVM	CDS	17671	17795	.	+	0	Parent=EVM0000069.1;
19	Chr11_19_NAU4962_00004	EVM	exon	17880	18005	.	+	0	Parent=EVM0000069.1;
19	Chr11_19_NAU4962_00004	EVM	CDS	17880	18005	.	+	0	Parent=EVM0000069.1;
19	Chr11_19_NAU4962_00004	EVM	exon	18090	18272	.	+	0	Parent=EVM0000069.1;
19	Chr11_19_NAU4962_00004	EVM	CDS	18090	18272	.	+	0	Parent=EVM0000069.1;
19	Chr11_19_NAU4962_00004	EVM	exon	18362	18506	.	+	0	Parent=EVM0000069.1;
19	Chr11_19_NAU4962_00004	EVM	CDS	18362	18506	.	+	0	Parent=EVM0000069.1;
19	Chr11_19_NAU4962_00004	EVM	exon	18602	18770	.	+	0	Parent=EVM0000069.1;
19	Chr11_19_NAU4962_00004	EVM	CDS	18602	18770	.	+	0	Parent=EVM0000069.1;
19	Chr11_19_NAU4962_00004	EVM	exon	18847	18981	.	+	0	Parent=EVM0000069.1;
19	Chr11_19_NAU4962_00004	EVM	CDS	18847	18981	.	+	0	Parent=EVM0000069.1;
19	Chr11_19_NAU4962_00004	EVM	exon	19083	19235	.	+	0	Parent=EVM0000069.1;
19	Chr11_19_NAU4962_00004	EVM	CDS	19083	19235	.	+	0	Parent=EVM0000069.1;
19	Chr11_19_NAU4962_00004	EVM	gene	6132	9971	.	-	0	ID=EVM0000078;
19	Chr11_19_NAU4962_00004	EVM	mRNA	6132	9971	.	-	0	ID=EVM0000078.1;Parent=EVM0000078;
19	Chr11_19_NAU4962_00004	EVM	exon	9942	9971	.	-	0	Parent=EVM0000078.1;
19	Chr11_19_NAU4962_00004	EVM	CDS	9942	9971	.	-	0	Parent=EVM0000078.1;
19	Chr11_19_NAU4962_00004	EVM	exon	9455	9905	.	-	0	Parent=EVM0000078.1;
19	Chr11_19_NAU4962_00004	EVM	CDS	9455	9905	.	-	0	Parent=EVM0000078.1;
19	Chr11_19_NAU4962_00004	EVM	exon	9203	9313	.	-	0	Parent=EVM0000078.1;
19	Chr11_19_NAU4962_00004	EVM	CDS	9203	9313	.	-	0	Parent=EVM0000078.1;
19	Chr11_19_NAU4962_00004	EVM	exon	8811	8912	.	-	0	Parent=EVM0000078.1;
19	Chr11_19_NAU4962_00004	EVM	CDS	8811	8912	.	-	0	Parent=EVM0000078.1;
19	Chr11_19_NAU4962_00004	EVM	exon	7271	7345	.	-	0	Parent=EVM0000078.1;
19	Chr11_19_NAU4962_00004	EVM	CDS	7271	7345	.	-	0	Parent=EVM0000078.1;
19	Chr11_19_NAU4962_00004	EVM	exon	6132	6205	.	-	0	Parent=EVM0000078.1;
19	Chr11_19_NAU4962_00004	EVM	CDS	6132	6205	.	-	0	Parent=EVM0000078.1;
19	Chr11_19_NAU4962_00004	EVM	gene	20939	21579	.	+	0	ID=EVM0000088;
19	Chr11_19_NAU4962_00004	EVM	mRNA	20939	21579	.	+	0	ID=EVM0000088.1;Parent=EVM0000088;
19	Chr11_19_NAU4962_00004	EVM	exon	20939	20994	.	+	0	Parent=EVM0000088.1;
19	Chr11_19_NAU4962_00004	EVM	CDS	20939	20994	.	+	0	Parent=EVM0000088.1;
19	Chr11_19_NAU4962_00004	EVM	exon	21024	21579	.	+	0	Parent=EVM0000088.1;
19	Chr11_19_NAU4962_00004	EVM	CDS	21024	21579	.	+	0	Parent=EVM0000088.1;
19	Chr11_19_NAU4962_00004	EVM	gene	3213	4277	.	-	0	ID=EVM0000142;
19	Chr11_19_NAU4962_00004	EVM	mRNA	3213	4277	.	-	0	ID=EVM0000142.1;Parent=EVM0000142;
19	Chr11_19_NAU4962_00004	EVM	exon	3213	4277	.	-	0	Parent=EVM0000142.1;
19	Chr11_19_NAU4962_00004	EVM	CDS	3213	4277	.	-	0	Parent=EVM0000142.1;
19	Chr11_19_NAU4962_00004	EVM	gene	192	2773	.	+	0	ID=EVM0000156;
19	Chr11_19_NAU4962_00004	EVM	mRNA	192	2773	.	+	0	ID=EVM0000156.1;Parent=EVM0000156;
19	Chr11_19_NAU4962_00004	EVM	exon	192	1029	.	+	0	Parent=EVM0000156.1;
19	Chr11_19_NAU4962_00004	EVM	CDS	192	1029	.	+	0	Parent=EVM0000156.1;
19	Chr11_19_NAU4962_00004	EVM	exon	2727	2773	.	+	0	Parent=EVM0000156.1;
19	Chr11_19_NAU4962_00004	EVM	CDS	2727	2773	.	+	0	Parent=EVM0000156.1;
19	Chr11_19_NAU4962_00005	EVM	gene	3715	5559	.	+	0	ID=EVM0000116;
19	Chr11_19_NAU4962_00005	EVM	mRNA	3715	5559	.	+	0	ID=EVM0000116.1;Parent=EVM0000116;
19	Chr11_19_NAU4962_00005	EVM	exon	3715	5559	.	+	0	Parent=EVM0000116.1;
19	Chr11_19_NAU4962_00005	EVM	CDS	3715	5559	.	+	0	Parent=EVM0000116.1;
19	Chr11_19_NAU4962_00005	EVM	gene	2876	3475	.	+	0	ID=EVM0000131;
19	Chr11_19_NAU4962_00005	EVM	mRNA	2876	3475	.	+	0	ID=EVM0000131.1;Parent=EVM0000131;
19	Chr11_19_NAU4962_00005	EVM	exon	2876	3475	.	+	0	Parent=EVM0000131.1;
19	Chr11_19_NAU4962_00005	EVM	CDS	2876	3475	.	+	0	Parent=EVM0000131.1;
19	Chr11_19_NAU4962_00010	EVM	gene	1310	5045	.	+	0	ID=EVM0000003;
19	Chr11_19_NAU4962_00010	EVM	mRNA	1310	5045	.	+	0	ID=EVM0000003.1;Parent=EVM0000003;
19	Chr11_19_NAU4962_00010	EVM	exon	1310	2197	.	+	0	Parent=EVM0000003.1;
19	Chr11_19_NAU4962_00010	EVM	CDS	1310	2197	.	+	0	Parent=EVM0000003.1;
19	Chr11_19_NAU4962_00010	EVM	exon	2393	2650	.	+	0	Parent=EVM0000003.1;
19	Chr11_19_NAU4962_00010	EVM	CDS	2393	2650	.	+	0	Parent=EVM0000003.1;
19	Chr11_19_NAU4962_00010	EVM	exon	2937	3221	.	+	0	Parent=EVM0000003.1;
19	Chr11_19_NAU4962_00010	EVM	CDS	2937	3221	.	+	0	Parent=EVM0000003.1;
19	Chr11_19_NAU4962_00010	EVM	exon	3320	3388	.	+	0	Parent=EVM0000003.1;
19	Chr11_19_NAU4962_00010	EVM	CDS	3320	3388	.	+	0	Parent=EVM0000003.1;
19	Chr11_19_NAU4962_00010	EVM	exon	3648	4133	.	+	0	Parent=EVM0000003.1;
19	Chr11_19_NAU4962_00010	EVM	CDS	3648	4133	.	+	0	Parent=EVM0000003.1;
19	Chr11_19_NAU4962_00010	EVM	exon	4231	4299	.	+	0	Parent=EVM0000003.1;
19	Chr11_19_NAU4962_00010	EVM	CDS	4231	4299	.	+	0	Parent=EVM0000003.1;
19	Chr11_19_NAU4962_00010	EVM	exon	4633	4797	.	+	0	Parent=EVM0000003.1;
19	Chr11_19_NAU4962_00010	EVM	CDS	4633	4797	.	+	0	Parent=EVM0000003.1;
19	Chr11_19_NAU4962_00010	EVM	exon	4902	5045	.	+	0	Parent=EVM0000003.1;
19	Chr11_19_NAU4962_00010	EVM	CDS	4902	5045	.	+	0	Parent=EVM0000003.1;
19	Chr11_19_NAU4962_00011	EVM	gene	6029	6808	.	-	0	ID=EVM0000034;
19	Chr11_19_NAU4962_00011	EVM	mRNA	6029	6808	.	-	0	ID=EVM0000034.1;Parent=EVM0000034;
19	Chr11_19_NAU4962_00011	EVM	exon	6029	6808	.	-	0	Parent=EVM0000034.1;
19	Chr11_19_NAU4962_00011	EVM	CDS	6029	6808	.	-	0	Parent=EVM0000034.1;
19	Chr11_19_NAU4962_00011	EVM	gene	23322	24635	.	-	0	ID=EVM0000059;
19	Chr11_19_NAU4962_00011	EVM	mRNA	23322	24635	.	-	0	ID=EVM0000059.1;Parent=EVM0000059;
19	Chr11_19_NAU4962_00011	EVM	exon	23322	24635	.	-	0	Parent=EVM0000059.1;
19	Chr11_19_NAU4962_00011	EVM	CDS	23322	24635	.	-	0	Parent=EVM0000059.1;
19	Chr11_19_NAU4962_00011	EVM	gene	2471	4914	.	-	0	ID=EVM0000067;
19	Chr11_19_NAU4962_00011	EVM	mRNA	2471	4914	.	-	0	ID=EVM0000067.1;Parent=EVM0000067;
19	Chr11_19_NAU4962_00011	EVM	exon	4805	4914	.	-	0	Parent=EVM0000067.1;
19	Chr11_19_NAU4962_00011	EVM	CDS	4805	4914	.	-	0	Parent=EVM0000067.1;
19	Chr11_19_NAU4962_00011	EVM	exon	4499	4651	.	-	0	Parent=EVM0000067.1;
19	Chr11_19_NAU4962_00011	EVM	CDS	4499	4651	.	-	0	Parent=EVM0000067.1;
19	Chr11_19_NAU4962_00011	EVM	exon	4287	4411	.	-	0	Parent=EVM0000067.1;
19	Chr11_19_NAU4962_00011	EVM	CDS	4287	4411	.	-	0	Parent=EVM0000067.1;
19	Chr11_19_NAU4962_00011	EVM	exon	4082	4207	.	-	0	Parent=EVM0000067.1;
19	Chr11_19_NAU4962_00011	EVM	CDS	4082	4207	.	-	0	Parent=EVM0000067.1;
19	Chr11_19_NAU4962_00011	EVM	exon	3617	3799	.	-	0	Parent=EVM0000067.1;
19	Chr11_19_NAU4962_00011	EVM	CDS	3617	3799	.	-	0	Parent=EVM0000067.1;
19	Chr11_19_NAU4962_00011	EVM	exon	3204	3351	.	-	0	Parent=EVM0000067.1;
19	Chr11_19_NAU4962_00011	EVM	CDS	3204	3351	.	-	0	Parent=EVM0000067.1;
19	Chr11_19_NAU4962_00011	EVM	exon	2956	3124	.	-	0	Parent=EVM0000067.1;
19	Chr11_19_NAU4962_00011	EVM	CDS	2956	3124	.	-	0	Parent=EVM0000067.1;
19	Chr11_19_NAU4962_00011	EVM	exon	2679	2813	.	-	0	Parent=EVM0000067.1;
19	Chr11_19_NAU4962_00011	EVM	CDS	2679	2813	.	-	0	Parent=EVM0000067.1;
19	Chr11_19_NAU4962_00011	EVM	exon	2471	2599	.	-	0	Parent=EVM0000067.1;
19	Chr11_19_NAU4962_00011	EVM	CDS	2471	2599	.	-	0	Parent=EVM0000067.1;
19	Chr11_19_NAU4962_00011	EVM	gene	278	2099	.	+	0	ID=EVM0000087;
19	Chr11_19_NAU4962_00011	EVM	mRNA	278	2099	.	+	0	ID=EVM0000087.1;Parent=EVM0000087;
19	Chr11_19_NAU4962_00011	EVM	exon	278	493	.	+	0	Parent=EVM0000087.1;
19	Chr11_19_NAU4962_00011	EVM	CDS	278	493	.	+	0	Parent=EVM0000087.1;
19	Chr11_19_NAU4962_00011	EVM	exon	540	2099	.	+	0	Parent=EVM0000087.1;
19	Chr11_19_NAU4962_00011	EVM	CDS	540	2099	.	+	0	Parent=EVM0000087.1;
19	Chr11_19_NAU4962_00011	EVM	gene	8744	11425	.	-	0	ID=EVM0000144;
19	Chr11_19_NAU4962_00011	EVM	mRNA	8744	11425	.	-	0	ID=EVM0000144.1;Parent=EVM0000144;
19	Chr11_19_NAU4962_00011	EVM	exon	10424	11425	.	-	0	Parent=EVM0000144.1;
19	Chr11_19_NAU4962_00011	EVM	CDS	10424	11425	.	-	0	Parent=EVM0000144.1;
19	Chr11_19_NAU4962_00011	EVM	exon	8744	9508	.	-	0	Parent=EVM0000144.1;
19	Chr11_19_NAU4962_00011	EVM	CDS	8744	9508	.	-	0	Parent=EVM0000144.1;
20	Chr11_20_NAU3115_00001	EVM	gene	45184	47033	.	-	0	ID=EVM0000004;
20	Chr11_20_NAU3115_00001	EVM	mRNA	45184	47033	.	-	0	ID=EVM0000004.1;Parent=EVM0000004;
20	Chr11_20_NAU3115_00001	EVM	exon	46645	47033	.	-	0	Parent=EVM0000004.1;
20	Chr11_20_NAU3115_00001	EVM	CDS	46645	47033	.	-	0	Parent=EVM0000004.1;
20	Chr11_20_NAU3115_00001	EVM	exon	45184	45592	.	-	0	Parent=EVM0000004.1;
20	Chr11_20_NAU3115_00001	EVM	CDS	45184	45592	.	-	0	Parent=EVM0000004.1;
20	Chr11_20_NAU3115_00001	EVM	gene	29200	30182	.	-	0	ID=EVM0000042;
20	Chr11_20_NAU3115_00001	EVM	mRNA	29200	30182	.	-	0	ID=EVM0000042.1;Parent=EVM0000042;
20	Chr11_20_NAU3115_00001	EVM	exon	30063	30182	.	-	0	Parent=EVM0000042.1;
20	Chr11_20_NAU3115_00001	EVM	CDS	30063	30182	.	-	0	Parent=EVM0000042.1;
20	Chr11_20_NAU3115_00001	EVM	exon	29200	29955	.	-	0	Parent=EVM0000042.1;
20	Chr11_20_NAU3115_00001	EVM	CDS	29200	29955	.	-	0	Parent=EVM0000042.1;
20	Chr11_20_NAU3115_00001	EVM	gene	48879	49670	.	-	0	ID=EVM0000053;
20	Chr11_20_NAU3115_00001	EVM	mRNA	48879	49670	.	-	0	ID=EVM0000053.1;Parent=EVM0000053;
20	Chr11_20_NAU3115_00001	EVM	exon	48879	49670	.	-	0	Parent=EVM0000053.1;
20	Chr11_20_NAU3115_00001	EVM	CDS	48879	49670	.	-	0	Parent=EVM0000053.1;
20	Chr11_20_NAU3115_00001	EVM	gene	33566	37200	.	-	0	ID=EVM0000062;
20	Chr11_20_NAU3115_00001	EVM	mRNA	33566	37200	.	-	0	ID=EVM0000062.1;Parent=EVM0000062;
20	Chr11_20_NAU3115_00001	EVM	exon	36863	37200	.	-	0	Parent=EVM0000062.1;
20	Chr11_20_NAU3115_00001	EVM	CDS	36863	37200	.	-	0	Parent=EVM0000062.1;
20	Chr11_20_NAU3115_00001	EVM	exon	36530	36584	.	-	0	Parent=EVM0000062.1;
20	Chr11_20_NAU3115_00001	EVM	CDS	36530	36584	.	-	0	Parent=EVM0000062.1;
20	Chr11_20_NAU3115_00001	EVM	exon	35845	35919	.	-	0	Parent=EVM0000062.1;
20	Chr11_20_NAU3115_00001	EVM	CDS	35845	35919	.	-	0	Parent=EVM0000062.1;
20	Chr11_20_NAU3115_00001	EVM	exon	35578	35669	.	-	0	Parent=EVM0000062.1;
20	Chr11_20_NAU3115_00001	EVM	CDS	35578	35669	.	-	0	Parent=EVM0000062.1;
20	Chr11_20_NAU3115_00001	EVM	exon	34809	34890	.	-	0	Parent=EVM0000062.1;
20	Chr11_20_NAU3115_00001	EVM	CDS	34809	34890	.	-	0	Parent=EVM0000062.1;
20	Chr11_20_NAU3115_00001	EVM	exon	33990	34073	.	-	0	Parent=EVM0000062.1;
20	Chr11_20_NAU3115_00001	EVM	CDS	33990	34073	.	-	0	Parent=EVM0000062.1;
20	Chr11_20_NAU3115_00001	EVM	exon	33566	33688	.	-	0	Parent=EVM0000062.1;
20	Chr11_20_NAU3115_00001	EVM	CDS	33566	33688	.	-	0	Parent=EVM0000062.1;
20	Chr11_20_NAU3115_00001	EVM	gene	50840	53124	.	+	0	ID=EVM0000086;
20	Chr11_20_NAU3115_00001	EVM	mRNA	50840	53124	.	+	0	ID=EVM0000086.1;Parent=EVM0000086;
20	Chr11_20_NAU3115_00001	EVM	exon	50840	50894	.	+	0	Parent=EVM0000086.1;
20	Chr11_20_NAU3115_00001	EVM	CDS	50840	50894	.	+	0	Parent=EVM0000086.1;
20	Chr11_20_NAU3115_00001	EVM	exon	51596	51931	.	+	0	Parent=EVM0000086.1;
20	Chr11_20_NAU3115_00001	EVM	CDS	51596	51931	.	+	0	Parent=EVM0000086.1;
20	Chr11_20_NAU3115_00001	EVM	exon	52352	52605	.	+	0	Parent=EVM0000086.1;
20	Chr11_20_NAU3115_00001	EVM	CDS	52352	52605	.	+	0	Parent=EVM0000086.1;
20	Chr11_20_NAU3115_00001	EVM	exon	52762	53124	.	+	0	Parent=EVM0000086.1;
20	Chr11_20_NAU3115_00001	EVM	CDS	52762	53124	.	+	0	Parent=EVM0000086.1;
20	Chr11_20_NAU3115_00001	EVM	gene	12914	15450	.	+	0	ID=EVM0000100;
20	Chr11_20_NAU3115_00001	EVM	mRNA	12914	15450	.	+	0	ID=EVM0000100.1;Parent=EVM0000100;
20	Chr11_20_NAU3115_00001	EVM	exon	12914	13254	.	+	0	Parent=EVM0000100.1;
20	Chr11_20_NAU3115_00001	EVM	CDS	12914	13254	.	+	0	Parent=EVM0000100.1;
20	Chr11_20_NAU3115_00001	EVM	exon	14352	15450	.	+	0	Parent=EVM0000100.1;
20	Chr11_20_NAU3115_00001	EVM	CDS	14352	15450	.	+	0	Parent=EVM0000100.1;
20	Chr11_20_NAU3115_00001	EVM	gene	39419	42642	.	-	0	ID=EVM0000134;
20	Chr11_20_NAU3115_00001	EVM	mRNA	39419	42642	.	-	0	ID=EVM0000134.1;Parent=EVM0000134;
20	Chr11_20_NAU3115_00001	EVM	exon	42563	42642	.	-	0	Parent=EVM0000134.1;
20	Chr11_20_NAU3115_00001	EVM	CDS	42563	42642	.	-	0	Parent=EVM0000134.1;
20	Chr11_20_NAU3115_00001	EVM	exon	40918	41005	.	-	0	Parent=EVM0000134.1;
20	Chr11_20_NAU3115_00001	EVM	CDS	40918	41005	.	-	0	Parent=EVM0000134.1;
20	Chr11_20_NAU3115_00001	EVM	exon	40737	40808	.	-	0	Parent=EVM0000134.1;
20	Chr11_20_NAU3115_00001	EVM	CDS	40737	40808	.	-	0	Parent=EVM0000134.1;
20	Chr11_20_NAU3115_00001	EVM	exon	40533	40583	.	-	0	Parent=EVM0000134.1;
20	Chr11_20_NAU3115_00001	EVM	CDS	40533	40583	.	-	0	Parent=EVM0000134.1;
20	Chr11_20_NAU3115_00001	EVM	exon	40351	40395	.	-	0	Parent=EVM0000134.1;
20	Chr11_20_NAU3115_00001	EVM	CDS	40351	40395	.	-	0	Parent=EVM0000134.1;
20	Chr11_20_NAU3115_00001	EVM	exon	40113	40205	.	-	0	Parent=EVM0000134.1;
20	Chr11_20_NAU3115_00001	EVM	CDS	40113	40205	.	-	0	Parent=EVM0000134.1;
20	Chr11_20_NAU3115_00001	EVM	exon	39580	39681	.	-	0	Parent=EVM0000134.1;
20	Chr11_20_NAU3115_00001	EVM	CDS	39580	39681	.	-	0	Parent=EVM0000134.1;
20	Chr11_20_NAU3115_00001	EVM	exon	39419	39496	.	-	0	Parent=EVM0000134.1;
20	Chr11_20_NAU3115_00001	EVM	CDS	39419	39496	.	-	0	Parent=EVM0000134.1;
20	Chr11_20_NAU3115_00001	EVM	gene	53602	54480	.	+	0	ID=EVM0000139;
20	Chr11_20_NAU3115_00001	EVM	mRNA	53602	54480	.	+	0	ID=EVM0000139.1;Parent=EVM0000139;
20	Chr11_20_NAU3115_00001	EVM	exon	53602	54480	.	+	0	Parent=EVM0000139.1;
20	Chr11_20_NAU3115_00001	EVM	CDS	53602	54480	.	+	0	Parent=EVM0000139.1;
20	Chr11_20_NAU3115_00001	EVM	gene	59968	63370	.	-	0	ID=EVM0000154;
20	Chr11_20_NAU3115_00001	EVM	mRNA	59968	63370	.	-	0	ID=EVM0000154.1;Parent=EVM0000154;
20	Chr11_20_NAU3115_00001	EVM	exon	63210	63370	.	-	0	Parent=EVM0000154.1;
20	Chr11_20_NAU3115_00001	EVM	CDS	63210	63370	.	-	0	Parent=EVM0000154.1;
20	Chr11_20_NAU3115_00001	EVM	exon	59968	63055	.	-	0	Parent=EVM0000154.1;
20	Chr11_20_NAU3115_00001	EVM	CDS	59968	63055	.	-	0	Parent=EVM0000154.1;
21	Chr11_21_DPL325_00002	EVM	gene	1173	4064	.	+	0	ID=EVM0000072;
21	Chr11_21_DPL325_00002	EVM	mRNA	1173	4064	.	+	0	ID=EVM0000072.1;Parent=EVM0000072;
21	Chr11_21_DPL325_00002	EVM	exon	1173	1250	.	+	0	Parent=EVM0000072.1;
21	Chr11_21_DPL325_00002	EVM	CDS	1173	1250	.	+	0	Parent=EVM0000072.1;
21	Chr11_21_DPL325_00002	EVM	exon	1332	1546	.	+	0	Parent=EVM0000072.1;
21	Chr11_21_DPL325_00002	EVM	CDS	1332	1546	.	+	0	Parent=EVM0000072.1;
21	Chr11_21_DPL325_00002	EVM	exon	1580	1668	.	+	0	Parent=EVM0000072.1;
21	Chr11_21_DPL325_00002	EVM	CDS	1580	1668	.	+	0	Parent=EVM0000072.1;
21	Chr11_21_DPL325_00002	EVM	exon	2470	2542	.	+	0	Parent=EVM0000072.1;
21	Chr11_21_DPL325_00002	EVM	CDS	2470	2542	.	+	0	Parent=EVM0000072.1;
21	Chr11_21_DPL325_00002	EVM	exon	2576	2986	.	+	0	Parent=EVM0000072.1;
21	Chr11_21_DPL325_00002	EVM	CDS	2576	2986	.	+	0	Parent=EVM0000072.1;
21	Chr11_21_DPL325_00002	EVM	exon	3027	3116	.	+	0	Parent=EVM0000072.1;
21	Chr11_21_DPL325_00002	EVM	CDS	3027	3116	.	+	0	Parent=EVM0000072.1;
21	Chr11_21_DPL325_00002	EVM	exon	3149	3216	.	+	0	Parent=EVM0000072.1;
21	Chr11_21_DPL325_00002	EVM	CDS	3149	3216	.	+	0	Parent=EVM0000072.1;
21	Chr11_21_DPL325_00002	EVM	exon	3256	3365	.	+	0	Parent=EVM0000072.1;
21	Chr11_21_DPL325_00002	EVM	CDS	3256	3365	.	+	0	Parent=EVM0000072.1;
21	Chr11_21_DPL325_00002	EVM	exon	3396	3522	.	+	0	Parent=EVM0000072.1;
21	Chr11_21_DPL325_00002	EVM	CDS	3396	3522	.	+	0	Parent=EVM0000072.1;
21	Chr11_21_DPL325_00002	EVM	exon	3577	3792	.	+	0	Parent=EVM0000072.1;
21	Chr11_21_DPL325_00002	EVM	CDS	3577	3792	.	+	0	Parent=EVM0000072.1;
21	Chr11_21_DPL325_00002	EVM	exon	3823	4064	.	+	0	Parent=EVM0000072.1;
21	Chr11_21_DPL325_00002	EVM	CDS	3823	4064	.	+	0	Parent=EVM0000072.1;
21	Chr11_21_DPL325_00002	EVM	gene	45546	46358	.	+	0	ID=EVM0000091;
21	Chr11_21_DPL325_00002	EVM	mRNA	45546	46358	.	+	0	ID=EVM0000091.1;Parent=EVM0000091;
21	Chr11_21_DPL325_00002	EVM	exon	45546	46358	.	+	0	Parent=EVM0000091.1;
21	Chr11_21_DPL325_00002	EVM	CDS	45546	46358	.	+	0	Parent=EVM0000091.1;
21	Chr11_21_DPL325_00002	EVM	gene	13406	18551	.	-	0	ID=EVM0000112;
21	Chr11_21_DPL325_00002	EVM	mRNA	13406	18551	.	-	0	ID=EVM0000112.1;Parent=EVM0000112;
21	Chr11_21_DPL325_00002	EVM	exon	18375	18551	.	-	0	Parent=EVM0000112.1;
21	Chr11_21_DPL325_00002	EVM	CDS	18375	18551	.	-	0	Parent=EVM0000112.1;
21	Chr11_21_DPL325_00002	EVM	exon	15747	17459	.	-	0	Parent=EVM0000112.1;
21	Chr11_21_DPL325_00002	EVM	CDS	15747	17459	.	-	0	Parent=EVM0000112.1;
21	Chr11_21_DPL325_00002	EVM	exon	14933	15214	.	-	0	Parent=EVM0000112.1;
21	Chr11_21_DPL325_00002	EVM	CDS	14933	15214	.	-	0	Parent=EVM0000112.1;
21	Chr11_21_DPL325_00002	EVM	exon	13406	14119	.	-	0	Parent=EVM0000112.1;
21	Chr11_21_DPL325_00002	EVM	CDS	13406	14119	.	-	0	Parent=EVM0000112.1;
21	Chr11_21_DPL325_00002	EVM	gene	9110	11778	.	-	0	ID=EVM0000130;
21	Chr11_21_DPL325_00002	EVM	mRNA	9110	11778	.	-	0	ID=EVM0000130.1;Parent=EVM0000130;
21	Chr11_21_DPL325_00002	EVM	exon	11336	11778	.	-	0	Parent=EVM0000130.1;
21	Chr11_21_DPL325_00002	EVM	CDS	11336	11778	.	-	0	Parent=EVM0000130.1;
21	Chr11_21_DPL325_00002	EVM	exon	11126	11237	.	-	0	Parent=EVM0000130.1;
21	Chr11_21_DPL325_00002	EVM	CDS	11126	11237	.	-	0	Parent=EVM0000130.1;
21	Chr11_21_DPL325_00002	EVM	exon	10904	10954	.	-	0	Parent=EVM0000130.1;
21	Chr11_21_DPL325_00002	EVM	CDS	10904	10954	.	-	0	Parent=EVM0000130.1;
21	Chr11_21_DPL325_00002	EVM	exon	10614	10685	.	-	0	Parent=EVM0000130.1;
21	Chr11_21_DPL325_00002	EVM	CDS	10614	10685	.	-	0	Parent=EVM0000130.1;
21	Chr11_21_DPL325_00002	EVM	exon	10395	10527	.	-	0	Parent=EVM0000130.1;
21	Chr11_21_DPL325_00002	EVM	CDS	10395	10527	.	-	0	Parent=EVM0000130.1;
21	Chr11_21_DPL325_00002	EVM	exon	10214	10272	.	-	0	Parent=EVM0000130.1;
21	Chr11_21_DPL325_00002	EVM	CDS	10214	10272	.	-	0	Parent=EVM0000130.1;
21	Chr11_21_DPL325_00002	EVM	exon	9901	10001	.	-	0	Parent=EVM0000130.1;
21	Chr11_21_DPL325_00002	EVM	CDS	9901	10001	.	-	0	Parent=EVM0000130.1;
21	Chr11_21_DPL325_00002	EVM	exon	9545	9611	.	-	0	Parent=EVM0000130.1;
21	Chr11_21_DPL325_00002	EVM	CDS	9545	9611	.	-	0	Parent=EVM0000130.1;
21	Chr11_21_DPL325_00002	EVM	exon	9110	9145	.	-	0	Parent=EVM0000130.1;
21	Chr11_21_DPL325_00002	EVM	CDS	9110	9145	.	-	0	Parent=EVM0000130.1;
22	Chr11_22_BNL1408_00003	EVM	gene	1576	3906	.	+	0	ID=EVM0000109;
22	Chr11_22_BNL1408_00003	EVM	mRNA	1576	3906	.	+	0	ID=EVM0000109.1;Parent=EVM0000109;
22	Chr11_22_BNL1408_00003	EVM	exon	1576	1699	.	+	0	Parent=EVM0000109.1;
22	Chr11_22_BNL1408_00003	EVM	CDS	1576	1699	.	+	0	Parent=EVM0000109.1;
22	Chr11_22_BNL1408_00003	EVM	exon	2249	2364	.	+	0	Parent=EVM0000109.1;
22	Chr11_22_BNL1408_00003	EVM	CDS	2249	2364	.	+	0	Parent=EVM0000109.1;
22	Chr11_22_BNL1408_00003	EVM	exon	2446	2598	.	+	0	Parent=EVM0000109.1;
22	Chr11_22_BNL1408_00003	EVM	CDS	2446	2598	.	+	0	Parent=EVM0000109.1;
22	Chr11_22_BNL1408_00003	EVM	exon	2771	3250	.	+	0	Parent=EVM0000109.1;
22	Chr11_22_BNL1408_00003	EVM	CDS	2771	3250	.	+	0	Parent=EVM0000109.1;
22	Chr11_22_BNL1408_00003	EVM	exon	3360	3437	.	+	0	Parent=EVM0000109.1;
22	Chr11_22_BNL1408_00003	EVM	CDS	3360	3437	.	+	0	Parent=EVM0000109.1;
22	Chr11_22_BNL1408_00003	EVM	exon	3793	3906	.	+	0	Parent=EVM0000109.1;
22	Chr11_22_BNL1408_00003	EVM	CDS	3793	3906	.	+	0	Parent=EVM0000109.1;
23	Chr11_23_BNL3592_00001	EVM	gene	805	2658	.	-	0	ID=EVM0000008;
23	Chr11_23_BNL3592_00001	EVM	mRNA	805	2658	.	-	0	ID=EVM0000008.1;Parent=EVM0000008;
23	Chr11_23_BNL3592_00001	EVM	exon	2608	2658	.	-	0	Parent=EVM0000008.1;
23	Chr11_23_BNL3592_00001	EVM	CDS	2608	2658	.	-	0	Parent=EVM0000008.1;
23	Chr11_23_BNL3592_00001	EVM	exon	1897	2001	.	-	0	Parent=EVM0000008.1;
23	Chr11_23_BNL3592_00001	EVM	CDS	1897	2001	.	-	0	Parent=EVM0000008.1;
23	Chr11_23_BNL3592_00001	EVM	exon	1227	1349	.	-	0	Parent=EVM0000008.1;
23	Chr11_23_BNL3592_00001	EVM	CDS	1227	1349	.	-	0	Parent=EVM0000008.1;
23	Chr11_23_BNL3592_00001	EVM	exon	805	933	.	-	0	Parent=EVM0000008.1;
23	Chr11_23_BNL3592_00001	EVM	CDS	805	933	.	-	0	Parent=EVM0000008.1;
23	Chr11_23_BNL3592_00001	EVM	gene	26508	28800	.	-	0	ID=EVM0000049;
23	Chr11_23_BNL3592_00001	EVM	mRNA	26508	28800	.	-	0	ID=EVM0000049.1;Parent=EVM0000049;
23	Chr11_23_BNL3592_00001	EVM	exon	28711	28800	.	-	0	Parent=EVM0000049.1;
23	Chr11_23_BNL3592_00001	EVM	CDS	28711	28800	.	-	0	Parent=EVM0000049.1;
23	Chr11_23_BNL3592_00001	EVM	exon	27628	27770	.	-	0	Parent=EVM0000049.1;
23	Chr11_23_BNL3592_00001	EVM	CDS	27628	27770	.	-	0	Parent=EVM0000049.1;
23	Chr11_23_BNL3592_00001	EVM	exon	26508	26586	.	-	0	Parent=EVM0000049.1;
23	Chr11_23_BNL3592_00001	EVM	CDS	26508	26586	.	-	0	Parent=EVM0000049.1;
23	Chr11_23_BNL3592_00001	EVM	gene	37762	39237	.	-	0	ID=EVM0000079;
23	Chr11_23_BNL3592_00001	EVM	mRNA	37762	39237	.	-	0	ID=EVM0000079.1;Parent=EVM0000079;
23	Chr11_23_BNL3592_00001	EVM	exon	39167	39237	.	-	0	Parent=EVM0000079.1;
23	Chr11_23_BNL3592_00001	EVM	CDS	39167	39237	.	-	0	Parent=EVM0000079.1;
23	Chr11_23_BNL3592_00001	EVM	exon	38482	38815	.	-	0	Parent=EVM0000079.1;
23	Chr11_23_BNL3592_00001	EVM	CDS	38482	38815	.	-	0	Parent=EVM0000079.1;
23	Chr11_23_BNL3592_00001	EVM	exon	38293	38427	.	-	0	Parent=EVM0000079.1;
23	Chr11_23_BNL3592_00001	EVM	CDS	38293	38427	.	-	0	Parent=EVM0000079.1;
23	Chr11_23_BNL3592_00001	EVM	exon	37762	38259	.	-	0	Parent=EVM0000079.1;
23	Chr11_23_BNL3592_00001	EVM	CDS	37762	38259	.	-	0	Parent=EVM0000079.1;
23	Chr11_23_BNL3592_00001	EVM	gene	21010	21543	.	+	0	ID=EVM0000102;
23	Chr11_23_BNL3592_00001	EVM	mRNA	21010	21543	.	+	0	ID=EVM0000102.1;Parent=EVM0000102;
23	Chr11_23_BNL3592_00001	EVM	exon	21010	21543	.	+	0	Parent=EVM0000102.1;
23	Chr11_23_BNL3592_00001	EVM	CDS	21010	21543	.	+	0	Parent=EVM0000102.1;
23	Chr11_23_BNL3592_00001	EVM	gene	36123	36725	.	-	0	ID=EVM0000143;
23	Chr11_23_BNL3592_00001	EVM	mRNA	36123	36725	.	-	0	ID=EVM0000143.1;Parent=EVM0000143;
23	Chr11_23_BNL3592_00001	EVM	exon	36123	36725	.	-	0	Parent=EVM0000143.1;
23	Chr11_23_BNL3592_00001	EVM	CDS	36123	36725	.	-	0	Parent=EVM0000143.1;

## Sheet: Table S8 Chr11-CDS
Table S8 Coding sequence on Chr 11.
>EVM0000025.1 gene=EVM0000025
ATGAGTGAAAACCAGGACATCCCTTGCCCAATTGGGGTTGTTTCGGACGCTGAGAGTGATCCACCTGAAA
TTGAACCGGATGATACCCAGATGCATTTGTCGACTGGAAGCAAGAAAAGAAGCCGGGAAATCGATGATTC
AGTCGAAGCTAAAGGAAAAGCCCCCAAGAAACGGACATCGGGAAAAGAAGCTTCAACCTCCCAGCGGCAG
CCAAAACCGAAAAGTGAAAAGAACTGTGGGGAAGCTGTGCAAAACAGATTGAAAAATTTCCACCATCAAA
TTGACAGACGAAGAAAGACGGACAAAATGAGAGATTTGGAATTTCTGACATGGATAAAATCGAAATCCTT
TCCTGTCTCATTACAAGTTCCTGCCTCATTCAAGCAAATCAAAACGCAGTGGCCAATGCGTCCTGATCTC
CAAAGCATTCTCCAAAAGATCCAGGACATCAAGGCCAAAATCAAAGATCATCTTTTAAATGAAGATGACA
CGAATGAGGAATTGGATATAGTAGAAGATGAGTTAAATAAATTAGATCAACAACGATCAAAGGAACAAAC
AAGGGACCTTGATGCAGTCTTCTCTAACACTAAGGACACCAACATGGGGACTGAGACTCTAATAAAAGAG
TCTCTATTGAAGAGTTTGGAAAACCAACTTTATGACGAAAACAACAATAAAGTGTCTATTGCTGGCAGAG
GCAACATTACGGATCCTACTGAAATGGACCTTCAACAGCTTCAGAATGATACGCCATTAGAGAGATACAA
TGGTGAAAAGAACCGGTACCAGGAAAACTGGCATATTGGTGAATCATCAACTTCCCAGCAACAACCCGAA
TCAGAAATGAAAGAAGATCATCACTTTCCAGAAGAGCGTAGTTATTCCAGATCTGTATTGGAACGGATCG
AAACTCTCATGGACAGGATTTACAGACAGAAAATGACCGTAATACCTGTTCTCTATGGACAATACCGTGA
GAACGTTTGTCTCCAATCTTACACAGAGAATATTTTGTTTCTTAGTACTTGTTTTGTGTGTATATTTGGT
GAAATGTAG
>EVM0000132.1 gene=EVM0000132
ATGTCTTCTGAGTCTAAATTTGATCATTTCATAAACCAACTTTATGACAATGACAACAACAAAGTGGAGT
ACAAAGATTTTCAAGGCTTAGAAGATGCATTAGCAAACACTGCCTGGGGGAAAGTTCCAGACTACCTCAA
ATCTATTGGGATCCGAATAGAAGATGCACGTGGAAAAGCTACTGAGTTTTCTCATACTGGAATACAAATT
CTGGTCTGCGCTGTAATTAAAGAGATGGAAGATATGTCACTTGGGGATTTGGATTGGGGTACATTGAAAA
AGTGGGCAGCTGCGCTCAATTACGCTAATGAACATGGTTTTCAAGTAGGATTTGCTAATAATCTGTTGCA
CAGGAATGTGGTTGCCTACTTTCTGACAAAGGAGCTCTCATAG
>EVM0000094.1 gene=EVM0000094
ATGAACTCTCAAGAGAAAGAGTTCTCAAGTGATAACCCCTTGATCTTAAATGCAGACATAGATGAGAACT
ACTTGTTCCCGAGTGGAGACATGAACTTTCAAGGGGGAGAGTTCTCAAGTGAGAACCTCTTGATGTCAAA
TGCAAGCATAAATGAGAACTACTTGTTCCCTAGTGGAGACATGAACTTTCAAGGGGGAGAGTTCTCAAGT
GAGAACCCCTTGATGTCAAATGCAAGCATAGATGAGAACTACTTGTTCCTAAGTGGAGACATGAACTTTC
AAGGGGGAGAGTGGTCAAGCAAGTTTGAGACATTAGAAAATAACCGTAAAAAGGAAGGACAAGAAGATAG
ATATGAAATCAATGCTCATCAAGCCATGGCCAGTGCAACTGGATGTCCAAGGCATTCAGCAAGAGTTCGA
AGAAATAGCTAA
>EVM0000013.1 gene=EVM0000013
ATGGGGAATGTGAATGGAAGAGAAGATGGGAATAATAGCCCATCAGGGATTGAAGAAGAAGAAACAAGGG
CTAACAGTGCTCTTGAAGCTATGGCGGCACCTATGGGTCACTCACCTCCACACAGTCCCACATCAACACA
TTCTCCTCTCATGTTTACTCCTCAGCCTAACCCCATACACGTTGCATGGGATAATTGGAAGACAAGAATC
CCTTTGCAGAGATGTGGAAAAGACTTCACTATTATGAAAGTGTTACCATCAGGTGTTTACCAGTATAGGT
TCATTGTCGATGGACAATGGAGGTATGCCCCTGACTTGCCATGGGCTCAAGACGGCACAGGCAATGCTAA
CAACATTTTGGACTTGCAGGTAAATTTATTGATTTCCAACTATTTGTTTTCATTGAATACGAGAGATTTC
GCTAAGGAGCCACCACCCGTCCCTCCTCACGTACAACTTCCACTCCTTAATCTACCTGCATCATATGTTT
CATGTATGTTGAGTGCATTCGTTCAGTCCCTATATTGTGAGCCAAAAATTGGAGGTTATGCTATTTCACT
GCTGCTGCTGTTGGCGCTGCTAACTATGAATTCTATTTTTATCTTGAAAACAGGTTGTGGTGGTTGA
>EVM0000066.1 gene=EVM0000066
ATGGAATCGAAGAAACTAACGGCGGAATCAGCCCCGGTATTCCAGGAAGGAATAAGCTTAATCCTCACTC
GGTGGTCGGCTCTCACCGCCGCCGTTGAAAACGAGTGGGGCGGCCGTGATTCTCTCGGCAAAGCCAACGC
CATCTGCACGGACGTCTTCGCATTCTTCACTGAAGCCAGAGCGGAGCCGCTTTATATAGATGATTTGGAA
AATCTTTTAGAGGAAGGTTTGCTTAGTCTTAATACGTTAGTTGAAGATGGCAGCATTGAGGAGGTGGCTG
AGAAATTAATGATTATGCATGAAGAGTGTTTGGAAGGTAACTATCAATCTGTTGAAAAACTGAGGACAAT
GAATCCTCCTCCAGTCGCTCATGTCCGACCG
>EVM0000129.1 gene=EVM0000129
ATGAGCCAACAACAACCGGAGAGGCCCCAAGAGCCAATCAATTACGGAGATATCTTCTCCGGAAAAGGCG
AGCTTGCCGAGAAGACAGTGGCACCTAAAGATGTTGCCATGATGCAGAAGGCGGGGAACTCCGTGATTGG
TCAAACCCAGAAGGGTGGTGTCGATGCATCTATGCAATTTGCAACGTCGAAGAATGAGAGTTCGGGATTG
GTTGGCCGCGAAAGAGTCAGTGCTGATTCTGGTGTTTATATTAAAGAGACCGAGTCCCCTAGAAAACGTG
TAATCTCGGAGTACTTTGGTAAAGAGATTGTAGGACGATATAGCCAAGGAGATTCATTCGCATCGGACAC
CGACTCGACGTCTGAACACTGTGGTGGAATCACGATTGGGGAAGCACTTGAAGCCACTGCTCTTACAGCA
GGAAAAAAACCGGTGGAATGGAGTGATGCCGCTGCAATACAGGCGGCGGAAGTGAGAGCCACCGGTCGAA
CCTCCATAATGCCCGGTGGCGTTGCAGCGGCCGCTCAATCAGCTGCCACGCTTAATGCCAGGGCAACCAG
AGATGAAGACAAGACCAAATTGGGTGCTATTCTTGCGAACGCGACAGCAAAGTTGCCGGCAGATAAGCCG
GCAACACGGAAAGATGCAGAAGGGGTAATGGGTGCCGAGATGAGGAATGATCCTAACCTGACCACACATC
CAGCCGGTGTTGCCGCCTCTGTGGCTGCTGCTGCGAGACTCAACCAGAGTCACAAATGA
>EVM0000117.1 gene=EVM0000117
ATGGCGGCAACTACATCATCTTTGCTTCAAACCGACCCTTTAAAGCTAAAACAATGTCTTCCTCTTCGTT
TACACCTCCCTACCCCCCCTCGCTTCACTAAATTCACCGGGAACTTCACTTTTCAAAGCCAAGAATTTGC
TAAGTTTAACCTCAGATGTTTCTTCTCCAAGAGAAACCATCTAACGCGCTCGAATTTCAATGCCAACCAT
TTTAATTTCACCCCAGATGATAAAACTAAAACCACATTTGAGATCATTGCTGAAACGGTTTTGAAAGCTT
TAAAGGCCTTGAAAAGGCCTGTTATAGCCGCGGTTTTATTGGGTTTGTTGTTAATCTATGATCCTAATAG
CACAGCATTAGCTGCTTCAGGTGGGAGGATGGGAGGGAAGTCTTTTTCTTCGAGGAGTTATTCAGTGCCT
AGTAATGGAGGGTCGAGCTTTTCTTCGTATTCCGTTCCTTATTATGCGCCGGCTCCGTTTGGTGGCGGCG
GTGGGTTTTATGCTGGGACTGCTGTTGGGGTCGGAGTTGGTGCTGGGTCGGGTTTTATGTTGATTATGAT
TGGGTTTTTTGCGTTTGTTTTGGTTTCCGGGTTTCTTTCGGATAGGTCCGAAAGTGGCGTGCTTACTGAT
ATGGAAAGGACCAGTGTTCTTAAGCTTCAAGTTGGGTTGTTGGGTACGGGACGATCTCTTCAAAGGGATC
TGAATCGGATTGCTGAAGTTGCCGATACTTCTACAGCTGAGGGGCTAGGCTTTGTATTAACAGAGACCTC
GTTAGCTTTGCTTCACCATCCTGATTATTGCATCTCGGGTTATTCATATGTGGATGTGAAACGGAGCATG
AACGAGGGTGAGAAACGCTTCAATCAACTCTCGATCGAAGAACGTGGTAAATTTGATGAGGAGACTCTAG
TGAATGTGAGCAATATTAGAAGGCTAAGTACAACATTTCAGAAAGCTAGTGGATTTAACAACGAGTACAT
AGTGATAACAATTTTGGTGGCTGCCGAAGGAGTGCATAAATTGCCCCTCATCAATGGAAGTGGTGACTTA
GCAGTGGCCTTGCAAAAGCTTGCATCCATTCCAACAAGCAAAATACTGGCGGTCGAGGTCTTATGGACGC
CCCAGAACGAGAATGGCACGTTATCGGAGCGGGAATTACTTGAAGACTACCCTCTCTTGAGGCCTCTTTA
A
>EVM0000032.1 gene=EVM0000032
ATGAGGGATTTCCCATCATGTTTTGGTGAAAATGGGGTTCAAGTAGCTGATTCATCATCATCAAACACAA
GTAAAAATGGACAAAACATAGTTCTTTGTGTTTATCAATGTCAAATCTTAGGTAGATCGTGTTTAATAAC
TGTGACTTGGAACAAGAGTTTAATGGGACAAGGCTTAAGTGTTGGTATTGATGATTCTACAAATCAATGT
CTTTGTAAAGTTGATATAAAGCCATGGTTATTCTCTAAAAGAAAAGGGTCTAAGTCTTTAGAAGCATATT
TTTGTAAATTAGACATATTTTGGGACCTTTCGACGGCGAAATTCAGTTCCGGACCGGAACCATCGCAAGG
GTTTTATGTTTGTGTTGTTGCTAATAAACAAATGGTATTGCTTCTTGGTGACATGAAAAAAGAAGCTTAT
AAAAAGACTAATGCTAGTCCCGTTCCTTTGGATGCCCTCTTCGTGGCCAAAAAGGAACATGTTTTCGGCA
AAAGGGTGTTCGGTACTAAGGCACAGTTTTGCAATACCGGTCGGATTCACGATCTTGTGATTGAATGCGA
CACGATCGGGGTAAACGATCCGTGTCTTGTGATTCGTGTGGACGGCAAGAGTTTGATGCAAGTGAAGCGG
CTACGATGGAAGTTTCGAGGGAATTATACTATTTTGGTTGATGGGATGGCTGTTGAAGTTTATTGGGATG
TTCATAATTGGCTCTTCGGATCATCGGTCGGGAATGCCGTTTTTATGTTCAAGGCATTGCCTTCATCGGA
GGAGAAGTTGTGGATTAGCCAACCGATCACTAATCCGAGTACGTTGCAATGGTCTTTCTCACAACGGTTT
CAAGATTCGAAGACACGAAATCTCGGCTTTTCATTGGTTTTGTATGCTTGGAAGAATGAGTAG
>EVM0000050.1 gene=EVM0000050
ATGAGCGGATTAAGGTTTAGGATTAGCGATGCGATGATGTTTGATCCTTGCGAGAGAATCAAACAAAGTT
TCTTTTATGCGATGATTGTTTGTTTTTGTTTCGTTTTCGAGTTTTGTTCATATATAGCCTCTCTTCACAA
CCCTAAAAGTCGATTCTTAATACATTTAAGATATTTTTGA
>EVM0000039.1 gene=EVM0000039
ATGGCGAAGAAAGAAGAGATGAGATTAAGGAAAGCAATTACGTTTTCGTCATGCGGATCGGAGCCAGACG
AATTGCGACGCATGGCATTGAAAGCATCCAAATCGTTGAAAAGCGACCGGCCTTTGTCGAGGCAATTATC
GATGTGCGAGGCGTCAAGGGACATCGCGTGGGAGCGACGTAGACAACAAATGCTTAAGCAACAACAGAGG
GAAAGAAAGGGGATTGATGTAACCGATGGTAAAAAGTTGACAGATGAAGATCTGCATGAACTTAAAGGGT
CCATCGAGCTAGGGTTCGGATTTGAAGAAGAACAAGGGCAAAAATTATGCCAAACATTGCCGGCTTTAGA
TCTTTATTTTGCTGTAAATCGTCAGGTATCGTCAAGTCCGGTTTCGAGCCCTCATGGCGGAGGTCCAGCC
TTTACGCCGTCATGCAATGAGTTCGAAAGCCCTAGAAGTGTATTGGATTGGAAAATTTGCAACCCAGGAG
ATAATCCTCAACAAGTTAAGACCAATCTAAGGCATTGGGCACAAGCTGTAGCATGTGCCGTGATGCAATC
ATATTGA
>EVM0000095.1 gene=EVM0000095
ATGGGGAGGGAACTCACTGATGTGCATATGGATGATAAGCCCAACGGTGTTGTGAAATCGAACGGTGTGG
TGAATTCAAATGGTGCTCCTAGAGTTTCAGAAGACACTGAGTCAAAGAACTACGAGGTCAAGGAATGCAC
TGAGGAGAACTCCATTGTCCATAATGGTACCTTGAATGAAGATGTGTTAGGTGTCAAAAGCTCAAATTTT
GGTACCGATATCCCTGATGAGAAAAAGGAAAAGATCGGAGATCAGAAGTTCACCGACCATGTGAAATTAA
GCCCTGTCGCATCTAAATCTGGTGGTGCCGGAGATATTCGTGTGCACCATAACTCAAAAGCTGGTGCTAA
CGGCATAGCAAGTGTTCAATCTACACCTTCTCCTATTGCTACAAAGAATTTTGAGCGAAGCTCTCCTCTG
ACTCCTTCGATGTCAAGGAAGCTATTTCAGCCTTTCGACAGGAGGCATCCCGATGATGAGGATAATTGGT
CTGTTGCATCCACTACGGTTGCATCTTTTCGTACTTCTAGATCCAGGGTAACTATTGGAACTGCTCCAAC
TTTCAAAAGTGCCGAACGTGCTGAGAGACGGAAGCAGTTTTACCTGAAGTTAGAGGAAAAACATCAAGCT
TTGGAGGCCGAAAGAAGCCAGTGCGAGGCTCGGACCAAGGAAGAGCAACAAGCAGCCATTAAGCAGCTTA
GAAAAAGCATGGTTGTCAAAGCAAACCCGGTACCGAGTTTCTACTATGAAGGACCTCCACCAAAAGTCGA
ACCGAAGAAGTTACCATTGACTCGGCCAAAGTCACCAAATCTTTCTCGGAGAAAGAGCTGCGGTGATGTA
GTCCACTCATCTGTGGACGAAAAGGCGAAAACATGCTGCCGGACTCACCGCCACAGCTTAGGTGCTCAGA
CAGAACGATCCGGTACTGCAAATGAGGTGAAAAGTAAGGGTCGGGTTGGCGGGCAGAGCAGTAACGGAGC
TGGTATGGTGAAAGATCGATCAAAACCGGTAACGACAACAATGAAAGCTGCTGCTCCGAAAATCACGAAG
CCGAGTAACGGAAACATCACTGTTGAGTCATGA
>EVM0000122.1 gene=EVM0000122
ATGTCGATAGCTTCAATTCCCTCATCCATTTCTAGGAAGAAATATGATGTTTTCTTGAGTTTTAGAGGTG
AAGATACCCGCAGGAACTTCACGGATCATCTCTATCATGCTCTAAGGAGAAGTGGGATTGTCACTTTCAA
AGATGATCTAAAGCTGGAGGCGGGTGAAGAGATCACACCAGGAATTCTCAAAGCAGTTCAGCAATCATGG
TGCTCGATAATCGTTTTCTCTGAAACTTATGCCTTTTCAAGTTGTTGCTTGGAGGAGCTTGCTGAGATTG
TTAAACAACATAACAACGACGGCCATAAAGTTTTTCCAATTTTTTACAATGTTGATCCATCTGATTTTAA
AAAACAGAAAGGTAAAGTTGATGAAGCCTTTGCCAAACACGAAGAGAGATACAAGGAAGATAAAGAAAAG
CTCCAAAGGTGGCGAGATGCTTTGACTGAAGTGGCTAGCATCAGGGGATGGCATTTAAATAACAGACATG
AAATGGAATTTATTGGAGACATTGTTAAGAAGATATCAGCGAAATTATGTCAGACATATCCGGTTGTTCA
TGATGAGTTGGTTGGAATTAGTTTACATTTGGAGGAGTTGTATCCGAAAATAAACATTGGGGAAGACGAT
GTCCGCATTATAGGAATTTGTGGAATGGGTGGTATTGGTAAAACAACTCTTGCAAGGGTCGTTTACACTC
AAATGTCTCCTCATTTTGAAGGTAAAAGCTTTCTTGCTGATGTTCGAGAAGCTTCAAACAAATGTGGACT
TGTTTCTTTACAAAAACAACTTCTTTCTCAAATCTTGCCAGATGAATGCTTCAATTTTTTCAATGTTCAT
GAAGGGAATGCCATAATTAGCCACAAGTTGTCTCATAAAAAAGTTCTTGTTATTCTTGATGATGTTGATA
ACTTACAACACTTGAAATGCTTGGTTGGAAGGTGTAATTGGTTCGGTTTAGGGAGTCGAATCATTGTAAC
AACAAGAGATGAACATTTGCTCCGATCTTATGGAGTCGATGGTGTTGATATAGTGCCAAAAGATGATTTC
ATTAAGCTTTCTGAACATGTTGTACGTTATGCTGGTGGTCTCCCCTTAGCTCTTGAAGTTTTGGGTTCTT
TTTTGTACGGTAGAGATGTAGCTCAATGGAGAAGTGCAGTCGAAAGGCTTAAAGGAGATTCTAACAAAGA
AATTCTCAATACACTTCGAATCAGCTTTGATGGATTGGAAGAAAGGGAGAAGAATATATTTCTAGACATA
GCATGCTTCTTCAACGGGGAGGAGAAAGATTTTGTAATGAAAGTATTGGATGGTTGTGAGTTTTTCTCAG
ATATTGGAATAGATGTTCTCATTAAGAAATCTCTCATAAAAGTTCATGAAGACAAGTATTTGTGGATGCA
TAACCTGATACAAACAATGGGAAGACAAATTGTTAGGGAAAAATCTATCGATGAACCTGGAAAACGTTGC
AGGTTGTGGGAGGAAAGAGATGTTTATCATGTGCTAACAAAAAACACTGTAAAATTTGTTTTCTATATCT
TGAATCTCCTCTTTGTTTTGCCCATGGTTATCAGGGAGTCGAACAAGATGCTCAATTTGAGTGTCGATGC
CTTCTTAAAGATGAAAAAGTTGAGATTGCTCAAAGTCCTTTGCCTCTCGAATTGTTATGATCTCAAATAT
ATTTCTAATGAGTTACGACTTTTAGATTGGAAAGAATGTCCTTTAAGATTATTACCTTCAAGCTTCAAAC
CGGATAACCTTGTTGCACTTATCTTGTCATACAGTTGCATTGAACAACTATGGAAGGGAAATAGATCCTT
GTATAAATTGAAAATGGTCAATCTTGAAGGGTCCCGAAACCTGATCAAGACACCAGACTTCACAACAGCC
ACATATCTTGAAGTATTGATTTTGGAAGGTTGTACGAGATTAGCACATGTTCATCCATCAATCGGAGTGC
TTAAGAGCCTTAAACTTTTGAATTTAAGAGGCTGTAGAAGTCTTAGGAGTCTTCCAACCAAAATTGGAAT
GGAATCTCTTGAAACATTAATTCTTTCGGGTTGTTCAAATCTTGTAAGGTTTCCAGAGATTGATGGGAAA
ATGGAATGTCTAAAAAGTCTTGATCTTTCTGGTTGTTATAAAGTTGAAAATTTGCCAGAGAGTTTACAGC
AATTAGAATTTTTGGAAGAGCTTGACTTAAGTGAAACAGCTATAACAAAACTACCATCCTTCATTTTTCA
ATTGAAAAATCTTAAAGTTTTGTCTTTCAATGGATGCAAGGTACCATCTAAGTTGCAAAGAAATCTTTCT
TCTCTTTTCAAGGTAATTCAAAGAGGAAGGATGAGTTCCATGGCTCTGATGTTGCCTTCTTTGTCCAGAT
TAAGAGAGTTGAATCTAAGGTATAGCAATCTTCGGGAAGGAGACATTCCTAATGATCTTTCTTGTAAACA
AAATAACCAGCCTATAACGAAGGATCACCTTTTTCTTCGTTATTGGTCACGTGACAAATTATATCCATTT
TCCTTGGAAGATGAAAGTGAAACAAAGAATTTATCAACAATAGATTGCTCAGAACAGGAATGCAATGAGC
TTGAGCTGTCTTTCACAAACCCAATTGGTCCCGGTGTTAAGGTGAAGAAGTGTGGTGTTAGAATAGTGTA
TGAGAAAGATTTGGAAGAGATGGATCAATTAAAAGAGCAGCATAGCCATAGCAGTCAATGTTCTGCAAAT
TTTGAAGATATTCATCAACACTCTGCCGATAACGATGGATCAATAGATGGAATGCTCCATGAGGAAGCAG
GTAATAAGGTGAAAATCCTGTAA
>EVM0000026.1 gene=EVM0000026
ATGCCTTCCCCCAATCTTAATACTCATAATTTTCTTTACAAAGTACCCTTCAAGTTTCTCTCTTTGCACT
CATTTTCAAGTATAAACAATGCCAACTTTAATCATCTCCCTCTCGATATTCAGAGATTCTTGTCACTTTT
ACATGAATTCTCAAATACCCTTTTGTCTGTTAAATCTATCCATGCCCAGATTATCACGAATTCTGTATCT
AAACACCATTTTTTGTCATCCAATTTGGTTAGAAGTTATAGTGAACTGGGTTGTTTGGGGCTTGCCAGGA
AAGTGTTTGATAAAATTCCTCAACCAAAACCCATTCTTTGTAATTCAATGCTTAATGGGTATTTGAGAAA
TCAGTGTTATAAGGAAACTATTGAGTTGTTTGAACTAATGGGGGCTTCAGATTGGGGATTCGATAGTTAT
TCGTGTAATTTTGTGTTGAAGGCTTGTATGGAACTAGAAGATTATGAAAGGGGAAGGGAAGTAATCAAGA
GAGCTGCGGATCATAGAGTGGATGGTGATAAGTTTTTGGGAAGTTCAATGGTTAATTTCTTTATGAAATT
CGGTGATTTCGATAGTGCGAGACTGGTTTTTAATCAGATGATCAGCAGAGATGTTGTTTGTTGGAATTCA
ATGATTGGTGGTTATGTAAAGGGATGTTACTATGTTGCAGCTTTTGATTTGTTTCTTGAGATGATTCTTT
GTGGTGTTAGGCCAAGTGCTATAACCATGGTCAGTTTGGTTCAAGCTTGTGGAGGAACGAGGAATTTAGA
ACTAGGGAAACGCGTTCATGGATTGGTTCTTGTATTCGGATTGGGAACTGATGTTTTAGTGCATACTGCA
TTGATTGATATGTATAGTAAGTTGGGTGAACATGAAAGAGCTCAATCAGTTTTCGATATCATGCCTGCAA
AAACTCTGGTTTCATGGAATGTTATAATCTCAGGGTATGTTCAGAATTGTTTGGTATATGAAGCTTTCGA
TCTGTTTCAGAAATTAATATTAACTGGTGGTGGTTTCGATTCAGGAACCATAATTAGCCTCCTCCAAGGT
TGTGCTCAAGTGGCAGATTTGGAAAGTGGGAAGGTTCTCCATGGTTATATTTTCCGGAAAGGCCTCGACA
TAAACGTTATTTTGTGTACAGCATTAGTAGATTTGTATTCCAAGTGTGGTGCCTTAAAGGAGGCAACTTT
TGTGTTTGATAGGATGAAGAATCGAAATGTGATTACATGGACTGCTATGCTTGTCGGATTAGCACAAAAT
GGCCACGCCGAAGATGCCATAAGATTATTTGGTAAGATGCAAGAAGAGGGAGGCACTGCAAATTCTACAA
CTTTGGTTAGTTTAGTCCACTGTTGTGCACACTTGGGTTCATTGAAGAAAGGAAGGAGTGTGCATGCTCG
ATTGTTACGGCATGGTTATGCTTTCGACGTAGTTAACAGGACAGCCTTGATTGATATGTATGCCAAGTGT
GGAAACATTAACTATGCTGAGAGGTTATTCGAAGATGTGTCCTTTCTTAAAGATGTTATATCATGGAATT
CTATGATCACAGGCTATGGCATGCATGGTCAAGGACACAAAGCTCTTGATCTCTATCACCGAATGTTAGA
TGAGGGACTCAAGCCGAATAAAACTACATTTGTCTCTCTTCTATCCGCTTGTAGTCACTCAGGGCTCGTG
GACCAAGGAAGAAGATTGTTTCTGAGCATGGAAAGCGACCATAACATCAGGGCTAATGAGAAGCATTATG
CTTGCTATGTCGATCTTCTTAGCAGAGCAGGACATATCGAAGAAGCGGAGGTATTGATCAATCAAATGCC
CTTTCAATCGAGCCGTGAAGTTTTCGAAGCATTGCTAAATGGTTGTAGAATGCACAAGAACATTGATATC
GGCATAAAAGCTGCAGACTATTTATTAAGTTTGGACGCAACAAACCCGGGTATTTACATCATGTTATCAA
ACATATATGCTGAAGCAAGGAGATGGGATGCAGTAGATCATATTCGAGGTTTCATGAGGGGACGCGGACT
GAAAAAAACACCAGGATGCAGCCTGATTGAAGTTGGAAAACAGCTCCATGCGTTTTTCGCTGGTGAAGAT
TCACATCCGAACTCGGTCGAAATTGATCGGATTCTCGAGAACTTGAAATCAGAACTTGAAGCTTTAGGTT
ATGTACCGGATACAAGTTGTGTTCTTCGTGACGTAGATGAGGCGATGAAGATCAAATCACTGTGGAGGCA
TAGTGAGAGGTTAGCTATCGCTTTCGGACTTTTACATACACCGGCAGGAAGCTTGATAAGGATCAGTAAG
AACCTCCGTGTATGTGGTGATTGCCATACAGTGACTAAATATATATCAAAGGTGGTAAAGAGGGAGATTA
TCGTAAGAGATGCTAACCGTTTCCATCACTTTGTTGATGGAAAATGTTCTTGCAATGATTATTGGTGA
>EVM0000016.1 gene=EVM0000016
ATGACTTTGAAATATGAACTGAAAGCCTGCTGCCATTTCCCATATCTTTCCAAATATACATTTGGACAAT
GTCAAATCCGAAAGTTCACCAACGAGAATGTAAAGCTTTTTACTTACAATTCATTGAGATCAGCGACATC
AGATTTCCATCAATCAAACAGAATCGGTGCAGGTGGTTTCGGAGTTGTCTACAGGGGAGTTTTGAGGGAT
GGTACTCAAGTAGCCATCAAGAAACTGTCTGCTGAGTCTAAGCAAGGATCTAATGAATTCCTGACAGAGA
TCGATATGATATCAAACATACGACACACCAACCTTGTTGAACTAATCGGCTGTTGTGTTGAAGAAGCCAT
CGGGCCTTGGTCTACGAATATCTGGAGAATAACAGCCTTGCCAGTAAGTAAACATATTGCTTTGGATTGG
CCAACAAGAGCTGCTATTTGCTTAGGTACAGCTTCTGCTGTTGCATTTCTTCACTATGAAGCTGTACCGC
ATATCGTCCACAGGGATATTAAAGCTAGCAATATACTCCTGGATGGAAATTTTCATCCTAAAATTGGGGA
TTTCGGGCTAGCTAAGCTTTTCCCGGACAATGTCACTCATGTCAGTACTCGAGTAGCAGGAACATTTGGA
TATTTGGCACCAGAGTATGCGCTTTTAGGACAACTAACCAAGGAGGCAGATGTGTACAGCTTTGGGGTGC
TCCTGCTTGAAATAATAAGTGGTAAAAGTAGTAGTAAGGCAGCATTTGGAGTGGAATTCATGCTTCTGCT
TGAATGGACATGGAAACTGAAAGAAGAAGACAGGCTTCTAGACATTGTTGATCCAGAATTGAGTCAATAT
CCAGAAGAAGAGGTTCTGCGGTTCGTCAAGGTTGCCCTGTTTTGCACCCAAGCAGTTGCAAACCAAAGAC
CTACCATGAAGCAAGTTGTGGAAATGCTTTCCAAAGAAGTGAACCTAAATGAGAAATTGCTGTCAGAGCC
AGGTGTTTACAAGGGACAAAACCCTCGCCGCTGGGGCGTCAACAAAGACCAGCAAGCTTTTGATCCTTCC
TCCTCAACCAGGATTTTTAGCTCTCACATTATAACACAGATGCTTCCTAGGTGA
>EVM0000098.1 gene=EVM0000098
ATGGGAAGGATATTCATGATCACTCTTGAAGGACGCGTTTATAGCTGCAAGCACTGCTTTACCCATCTGG
CTCTCCTTGACGACATTATTTCTAAGTCTTTCCACTGCGGGCATGGAAAGGCTTATCTCTTTGATAAGGT
TGTGAATATCACTGAAGGGGAGAAAGAAGAGCGCATGATGATGACTGGACTGCACACTGTTGTTGATATA
TTCTGTGTTGGGTGTGGCTCGATTGTGGGATGGAAATACGAGGCTGCACATGAGAAGGCTCAAAAGTACA
AAGAGGGAAAATTCATTCTTGAGAGGTTTAAGGTGTTGGGTCCTGATGGAGGCAATTACTTGGCCATTCA
GGAATCTCTGGTTGGTGGAAGTAGTGATGCTGATGATGCTTGA
>EVM0000048.1 gene=EVM0000048
ATGGGGAATTGTTGTAGATCTCCAGCAGCCGTTGCAAGAGAAGACGTGAAATCAAATTTCTCCGGTCGCG
ATCACGCCCGTAAAGATTCTGTTTCTAAACAGAAGCCGGCGATTACCGTGCTTGCTGGAGTTCCAAAGGA
TAGCATAGAAGAGAAATACCTCGTGGATCGCAAGCTCGGCCGAGGTGAGTTCGGAGTTACTTATCTTTGC
ATCGACCGCGGTACGCGCGAGTTGCTCGCGTGCAAGTCAATCTCGAAGAGGAAACTGAGGACTGCTGTGG
ATATTGACGATGTGAGACGGGAAGTTGCAATTATGAAGCACTTACCAAAGGATTCCAGTATAGTGAGCTT
TAAAGAAGCGTGCGAGGATGACAATGCTGTTCATTTAGTAATGGAGCTTTGCGAAGGTGGTGAACTTTTT
GATAGGATTGTCGCCAGAGGACATTACACTGAAAGAGCTGCCGCGGCAGTGACTAGGACGATTCTGGAAG
TGGTTCAGCTTTGCCATAAGCATGGAGTGATTCATAGAGATTTGAAGCCTGAGAATTTTTTGTTCGCTAA
TAAGAAAGAGAATTCACCGTTAAAAGCTATCGATTTCGGGTTATCCATATTTTTCAAGCCAGGTGAAAGA
TTCTCTGAGATCGTTGGAAGTCCATATTATATGGCTCCAGAGGTGCTCAAACGAAATTATGGGCCAGAAA
TTGATATATGGAGTGCTGGAGTCATTCTGTATATTTTGTTGTGTGGGGTTCCTCCTTTTTGGGCTGAGTC
TGAACAAGGCGTTGCACAGGCAATTCTTCGTGGGTTAATAGATTTCAATCATGACCCATGGCCAAATATT
TCAGAGAGTGCTAAGAGTCTAGTCCAGCAAATGTTGGAACCTGACCCAAAGCTTCGACTCACTGCAAAGC
AAGTGCTTGAGCACCCTTGGCTCCAAAATGCTAAAAAAGCTCCCAATGTTCCTCTTGGTGATGTTGTTAA
GTCAAGGCTTAAACAATTTTCAATAATGAACAGATTCAAAAGAAAAGCTCTGCGGGTTTTTGCTGAGTTC
TTATCTGTTGAAGAAGTTGAAGGCATCAAAGAAATTTTCAAGAGAATGAACACTGACAATGATGGCATTG
TTTCAATTGAAGAGCTGAAAGCTGTATTTGGAAATGTTGGTTCACAGCTCGCAGAGTCTGAAGTACAAAT
GATGCTTATTGAAGCTGTTGATGCTAATGGGAAAGGAACATTGGACTATGGGGAATTTCTTGCTGTTTCT
CTCCATGTGCAAAGAATGGCCAATGATGAGCATCTTCGAAGGGCCTTCTCTTATTTTGACAGAGATGGGA
ATGGTTTCATTGAGCCTGATGAGCTTCGGGATGCATTAATGGAGGGAGAAGATGACTGTACTAGTGTTGC
AAATGACATCTTTCAAGAAATGGACACAGACAAGGATGGGCGCATCAGCTATGATGAATTTGCAGCCATG
ATGAAAACAGGAACAGATTGGAGAAAGGCATCTCGACATTACTCAAGAGGGAGATTCAACAGTCTAAGCA
TAAAGCTGATGAAAGATGGTTCTCTGAATTTGGGACGCGAGTAG
>EVM0000105.1 gene=EVM0000105
ATGCTCGACTCCGGCCATGGTCTCGGATACTCTCCGATTATAAAGATGTCAAATTTACCTGAACGTACTG
ATCAAGAAGAAGTTAACAGTAGAGCACAGAATTCTGAACAAAGAGCAAGCAGTGATGTTCCGATTTCCCA
AATGCGAGAGCATGAATTAAAGAATATGATTTATGGGATTATGAATCAGTGGTATACTGAAATGAGGCAA
GAAAGAAATCAGGCTGAACCACCTCCTCCCCCTACTGCTCCATCGATGGTACCCCCGGTTGCTCCTCCAC
CTTCTACAACGACTGAATCTAGTAAGCGTTCTCCATTGGAAAGGCTTAGAAAACTTGGAGCCGAAGAATT
TCGGGGAAGGACTGATGATGATCCCGTCAAAGCTGAATATTGGTTACAGAGTTTGATAAGAATTTTTAAA
GAAATGGCTTGCTCACCAGATGACTATTTGAGATGTGCTGTGTCTCTGTTGAAAGAAGAAGCTTATAGTT
GGTGGGAGACGATCGAGGCTGTGGTTCCGACAGAGAAAATTTCTTGGGAATTTTTCCAAAATGAATTTAA
GAAGAAATATGTGGGCAGACGATATTTGGATAAAAAGAAAAGGGAATTCCTCGACCTACGACAGGGAAAT
AAATCAGTAGTTGAATATGAAAGAGAATTTGTCTACCTCGGCAAATATGCCCGAGACATTGTATCTACTG
AAGAAGAAATGTGTATCCGGTTTGAAGAAGGGTTAAATGATGAAATTAGAATGATGATTGGGGGTAATGA
AATACGAGAGTTCGTTGTTCTGTCAGACCGTGCTCAAAAGCTTGAAGAAGTATACAATAGAAAAATGCAG
CGGGATCGAAAAAGTAAAGAGCCATTCAAAAGAGGTGCTTCTAAGTCATTTTCAGATTTTCCAGTGAAGA
AATCTAGAGAAGAAATTAATCGAACTACATCAGTGTCGGGGAGATCGGGCAGAGATAGACCAAGACAATC
TGATTTCAGGGTATTCGATAGACCTGTAGCAAGTGTGAGCAGTGTTCAGAATGCTTCACGACCTAAGTGT
CAATATTGTGGAAGATATCATTTCGGAGAATGCAGGACTAAGATGGGGGCTTGTTATAAATGTGGGGCTA
CTGATCATCTTATTCGAGATTGTCCCCGGCTGCAAAAAGATGAAGTGGAACAGAAAGAGATACAGAGAAC
CATTCCTCAAAGAAGTAGACGTTCGGGCCAGAGCAGTGCTACAGGGACTACCCGTTCGGGTATGAGGGAA
TCAGTTGGTCGATCAGAGAATAGAGCACCAGCACGTACCTACGCCATTCGAGCAAGGGAAGAAGCTACGG
CTCCTGATGTAATTGCTGGTACTTTCTATCTTTATGATGTTATTGTTTATGCATTGATAGACCCTGGATC
TACTCATTCATATATTTGCACTATGTTAGCATCTGAAAAGAATTTATTTGTTAAATCCACTGAATTTGAT
ATACAAGTTACAAATCCATTAGGTCATAGTGTGATGGTTAATTTGATATGTCGTAATTGTCCACTGAAAG
TGAAAGGCTATGAATTCCCCGCTGATTTGATGTTGTTACCCTTTCGGGAATTTGACATTATTCTGGGGAT
GGACTGGTTAATGAGACATGATGCGGTGGTGAATTGTCGTGATAAGCAAATCAGTTTGAAATGTCAAACA
GGAGATGTAATCTCAGTTGGGTCAGAAAACATGGGCGATACAGTCAGAATTATTTCAGCTCTCTCTGCTC
AGAGATTATTACGCAAAGGCAATGAAGCATTCTTGGCTTATATCCTTGATACTCGGGGTTCTGATTTAAA
GCTCGAACAAGTGCCAGTGGTGAATGAATTTCCTGATGTGTTCCCTGAAGAGTTACCCGGTCTACCACCT
GATAGAGAAGTTGAATTTGTAATTGATGTGATCCCCGGAACAACTCCTATATCAATGACACCGTACAGAA
TGGCTCCAGCGGAATTAAAAGAGTTGAAGGCGCAGTTGCAGGAGTTATTAGATAAAGGGTTCATCAGACC
GACTGATGGAATAAGAGTGGATCCAAGTAAGATAGCGGCAGTGGTAAATTGGAAAGTTCCAAAGAATGTT
ACTGAAGTACGGAGCTTTCTAGGATTGGCAGGAAAAGTGGTGGCATATGCTTCCCGACAACTGAAACCGC
ACGAGAAGAATTATCCTACACATGATTTGGAATTGGCAGCGATCGTGTTTGCTTTGAAGATATGGAGACA
CTACTTATATGGGAAAGCAAATGTTGTAGTAGATGCACTTAGTCGGAAATCATCATTATTTGCATTACGA
GCATTGAGTGCTCATTTATCTATTAATGAGGATGGTTCTGTACTAGCGGAATTAAAAGCTAAACCTGTGT
TCTTTCAACGGATTCGGGAATTACAAGATGAAGACCCAAAATTGATGCTAAAACGACAGATGGTTCAAAA
TGAGTTAAGCTCAGAATACTCCATTGATGAAAATGAGTGGAAATGGGAACATGTCACGATGGATTTTGTA
TCTGGATTACCAGTAACTCCGAAGAAGAAAGATTCGATATGGGAGATTGTTGATCGGTTAACTAAGTCGG
CATATTTTATTCCAGTCAGAACAGATTATCAGCTTGAAAAGTTAGCGGAGTTATATGTGTCTGAAATAGT
GAGGTTACATGGG
>EVM0000035.1 gene=EVM0000035
ATGACGCTTAGCTCAGATGGATCGAGTGTCGTGGTGCCTCGGAACTTCCGATTGCTGGAGGAGCTTGAGC
GTGGAGAAAAAGATGATATTTACATGCGCTCTTGGACCGGCACCATTATCGGTCCTCTCAATACCGTACA
TGAAGGTCGAATCTATCAGCTGAAGCTGTTCTGCGATAAAGATTATCCAGAGAAGCCTCCAAGCGTCCGT
TTTTATTCAAGGATCAACATGACTTGCGTTAACCATGAAACGGGGCTGAACAAGACAACCTCGTGA
>EVM0000028.1 gene=EVM0000028
ATGACGCTTAGCTCTGGAGGATCGAGTGTCGTGGTGCCTCGGAACTTCCGATTGCTGGAGGAGCTTGAAC
GTGGAGAAAAAGGTATCGGAGATGGTACTGTCAGCTATGGAATGGATGACGGAGATGATATTTACATGCG
CTCTTGGACCGGCACCATTATCGGTCCTCTCAATACCNNNNNNNNNNNNCGAATCTATCAGCTGAAGCTG
TTCTGTGATAAAGATTATCCGGAGAAGCCACCGAGTGTCCGTTTTCATTCAAGGATCAACATGTCTTGTG
TTAACCATGACACAGGGCTGGTCGATTCAAAGAAGTTCGGACTTCTTGCAAATTGGCGAAGGGAGTATAC
TATGGAGGATGTATTGACACAGCTGAAGAAGGAGATGGCAGCCTCACATAATCGAAAGCTGGTCCAACCT
CCCGAGGGTACCTATTTCTAG
>EVM0000021.1 gene=EVM0000021
ATGAGTGGTGGAAATGGTCCCAAGCTGGAGTTGAAACTGAACCTATCACCGCCGAGGGTTAACCCAACAG
AGGAATCATCGACGACGGCGGAGAATTCTTCTTCCGCAAGTTCATGTGTGCTGTCAGAGACGAACCAGAT
GCATGAAGTTGACACTTCCACCGATGCTGCGGCGGATGTGGCGGCGGCGACACCCATGATGCTAGTTGGG
TGCCCAAGGTGCCTCATGTACGTGATGATGTCAGAGAATGATGACCCTAAATGCCCTAAGTGCAAGAGCA
CTGTTTTGCTTGATTTTCTCCCCGCCATTAAAAATTAG
>EVM0000118.1 gene=EVM0000118
ATGTCGAGGCCTTGGCTACTAGTTTTTATAGTGTTTATAGTAATGCTCACTTCTCAATTCGAATGGAAGC
AGCAATTTGGTGAAGAAATTGAGCCAACTTCCACTGTTTCTCTCAAAGATCAATCCCTTTCCAAACGCCA
AGAATACGTCAAAGAAAAGATCATACTTTCTCAAGAAAGGAATATTCAGAAACTGAACGAGCAAGTGAGG
AATCTTCGTGAACAATTGCTATGGTGTAAGGCTGAAACCGAGATTAGTAACGGCTCTGCATTTGCTTTGA
GTGAACATTTAAGTGAGATTGAGCAGCAGCCAATGTTAGATGACTAA
>EVM0000018.1 gene=EVM0000018
ATGGTTAATTTGCATTTGAACTCTCATGAAATTATACAACTTAATTTCACCTCAAGAAAATTTTATACTT
CACCTCCGGAACCGATGCTAGAAGGTAAAGTGGCCTTGATAACAGGGGGAGCCAGTGGAATTGGCGAGAG
CACGGCGAGGCTTTTCGTTCAACATGGAGCCAAAGTTGTCATTGCGGACATTCAAGATGATCTCGGAAGC
TCAATCTGCGAACAACTTGGCGGCCATGGAATAATTTCTTATGCTCATTGTGATGTTACTTGTGATTCAG
ATGTTCGAAACGCAGTGGATTTAGCTGTTTCAAAGTACGGGAAGCTCGACATCATGCTTAATAATGCTGG
AGTAGGCAATTTGGCGACAGATATAGTGGATACAAGCAATGAAGATTTCAAGAAAGTTATGGATATCAAC
GTATTTGGCGGATTTTTGGGTGCCAAACATGCCTCTAGGGTTATGATTCCGGCCAAGAATGGATGCATTC
TTTTCACCGCCAGTTCCATGCATGCGGTGGTGGGATTGGCCAAGAATTTGTGTGTTGAGTTGGGACAATA
TGGGATTAGAGTCAACTGCATTTCACCGCATATGGTGGCGACGCCAATGTTAACGAAAGCCATGGGGGTG
GAGAAAGAAGCAGTGGAAAGCTTGGCTTCTAAAGCAGCGAACTTGAAAGGGAAGGTTTTGACGGTGGAAG
ATGTGGCGGCGGCGGCGTTGTATTTAGCTAGCGACGAATCACAATATTTGAGCGGCGTTAATTTAGTGGT
TGATGGAGGGTATAGCGTTACTAATACTTCGTTGTCAATGACAATCCAAAGCCTTATGTCTTAA
>EVM0000137.1 gene=EVM0000137
ATGGTGCTTTGGTCATATCCACCGACGGCGAAACAACTAGCGGTGACGATCGGTTTTTGCCTCACCGGAG
CTTCGTTCATTGCCGCCGGAGCTTACCTTTCGTTTGTAAATATTGGTCCTCAACAAGAACGTGCTAAAGC
TCGTAGCCAATACGTCAAAGACCGGCTTCGAAAGATGCTCGACGATTAA
>EVM0000108.1 gene=EVM0000108
ATGAGCTTCACACGACCTCCACCTCCTGTGTTCACTGGTGAGAACTACCACATTTGGGTGGTAAAAATGA
AGACTTACCTTCAGGCACATGATTTGTGGAGTGTAGTGGAGAATGATGCCGAGCCACCTTCATTGAGAGC
CAATCCCACCGTTGCTCAGATGAGACAGCATACTGAGGAGACTGCCAAGAAGCCTAAAGCCATGGCCTGC
TTGCAGAATGGAGTGTCTGATGTGATCTTTACTCACATTATGGCATGTGACTCACCTAAGCAAGCTTGGG
ACAGGTTGAAGGAGGAATTTATGGGGTCTGAGAAGACTAGACAGCAACAGCTAATCAATCTGAGGAGAGA
TTTCAATAATCTTAAGATGAAAGATGCTGAGACCATTAAGCAGCATGCAGATAGAATAATGGCCACAGTG
AATAATATAAGGTTGCTTGGTGTAGACTTTGCTGAAAGTAGGGTGGTTGAGAAGGTAATCACCACACTTC
TTGAGAGATTCGAGTCTAAGATATCCTCATTGGAGGACTCGAGAGACCTCACAACCATTTCTCTATCAGA
ATTGTTGAACTCACTCTATGCTTTGGAGCAGAGAAGGGCTAATACACAGGAAGATCACTCTGAGGGAGCC
TTCCAAGCAAGGGCCAAAGAGAGCTCCAGTGCAAATCAAAAAGGCAAGAAGCCTTGGCTTGACAAGAAGG
ATATGTAA
>EVM0000068.1 gene=EVM0000068
ATGGCCGAATCAATTGCTTTCGACATCGCCGCAGAGCTCATTATTAAGTTGAGCTCTCGTGCTCTCTCTC
AAGTTGGGCTGTGGTGGAATCTCAAACATGACCTCAACGATCTCAAACGCACTGTCCGTACAATCAAAGC
TGTGCTACTTGACGCAGAAGAGAAATCGGTGACCGACAATTTGGTCAAAGTTTGGCTTGAAGAGTTGAAA
GATGTACTTTATGATGCCGACGACTTGCTCGATGATTTCTCTACCGAAGCTTTGCGGAAAGATTTATTGG
GTGGGAACAAGCTGACAAAAGAGGTACGCCTTTTCTTCTCAAGCTCAAACCAGTTTGCTTATGGTCTCAG
AATGGGTCGGGAAATTAAGGCCATTAAGGCCAGATTAGCTTCAATTCAAAGTGAGGCCAGCAGTTTTAAC
TTCATTCCGCGTGATCGCCCCGCGGAAATCTTTTTCATGACTAAAAAGAGGCACCAAACACACTTTTTTG
TGCCTAAAGATAAAATAATAGGGAGGGTCAATGATAAAGTAGCTCTTCTAAAACGCGTGTTACAGTCTGA
AAGGAAAGAGAATGTTTACATCATTCCAATTGTGGGGTTTGGAGGGTTAGGGAAGACTGCTTTGGCTCAG
TTTTTAATGATGTGGGTGTGTGTTTCGGATGTTTTTGATGTCAAACTAATTGTAGCAAACATTATCAAAT
CTGCAACTCGCCAAGCACCAAATGAAAATCTCGAAATGGACCAATTGCAAAAACAACTTCGAGAAATAAT
TGGTGGGAAAAAATATTTACTTGTTTTGGATGACATTTGGAATGAGGAGTGGGAACAATGGGTTAGTTTA
AAAGAGTTATTGGTAGGTGGGGCTAAAGGAAGCAGGATAATAGTAACTACTCGCTCTTTTAAGGTAGCCA
AGATCACTAGTAAATGTCAGCCTCATGTTCTAAAAGGCTTGTCTGATAACGATGCTTGGTCTTTGTTCAA
AGAAATAGCATTTGAGCAAAGATATACAGACTTAACAGATTCAGGCTTTGTGGAAATAGGACAACAGATT
TTGGAAAAGTGTGGTGGGGTTCCTTTAGTCATAAGGACGATAGCAAGTATATTATCTTTCAAACAAACTG
AAATGGAGTGGCGTTCTTTCAAAGATAATGAACTTGCTAGAATACCTCAAAATGAAGGTAATATTCTACC
TACACTTAAGCTGAGCTACGACCATCTCCCATCCCATTTAAAGCATTGCTTTGCTTTTTGTCGACTGTAT
CCAAAAGATTATGATATTCATGTACAAACTCTTGTCCAATTTTGGATTGTACAAGGTTTCGTAAAGCAAT
TGAATCCAAGTCAATCTCTTGAGGATATCGGGTTTGGGTATTTTAAAGATTTAGTTGAAAGAAGTTTCTT
TCAAGAGGTAGTAGGAGAAAGATATGTGGGGGAAGGGGTAAGATGTAAAATGCATGATTTAATGCATGAT
CTAACTGTATCAGTTGCAGGGGCGGAGAGCAGTATTGTAGATCCAAATAACATTACAAGTGAGGTTAGTG
AAAAATATCGCCACATATCAATTAAGGCTTCATTAATTCCTGAATTTAGGGGAAAGAAGTTGCGAACCTT
GTTACGGTCTTCACACATGGGATATCAAAATTTTCACGATGAAACTTGGGATTTTATAATTTCAAATTGT
AGATGCTTGCGTGTATTAGAATTACGTATTTTAAAATTTAAAATGATTCCATGCTCCATTCATAAGTTGA
AACATTTGAGGTACCTTGATCTTTCCAGCAATCCCGATATTAGAATTCGCCCGGAAAGTATTTGCAAGAT
ACTAAATTTGCAAGTGCTGAAACTTGACGTGTGTACTCGGCTTGAAGAATTACCAAAGAAGATTGAAAAA
TTGGTAAATCTTACCCATCTTGGGTGTAAATTCTGTGGTCGTTTAACTCATATGCCACCTGGAATAGGAA
AGCTGAGTTACCTTGAAACGTTAAGCATGTTTGTAGTGGATAAAAATGGTTCGCATGGCGGTGCAGATCT
AAGTGAATTGAGAGGGCTTAACAACTTAAAGGGAGATCTAAGAATAAGAAATTTGGGATTCGTAGAAAAT
GCAAAAGAGAAGTTTAAGGCTGCTAATTTGAAAGAGAAGCAACATTTGAGATCGTTGGATTTAATATGGG
GCGATGGTACTGGTGATGATAAGAAGTCACTTGAAGACCTCCAGCCCCATCCTAATCTCAAGGAGCTCCG
TATTGTAAGATGGAGGGGTGATGCCAAGTTTCCAAGTTGGCTTTCTTTGCTCACAAATCTTGTTAATATT
AGAATAAGTGGTAATTTCAAACATCTTCCGTTCTTTGCTCAATTGCCTCGTCTTCAACAGCTGGAGATTG
TGAATTGTACTGAGCTGGAGTACATGGATGATAATAGCCCAAAAGGAAGTCAAGGAGAACCGGAATCATT
CTTCCGATCGCTCAAGCATCTTAAAGTCGAGAATTGCCCGAATATGAAGAGTTGGTGGAGGACGACAAAA
CCAATCGATGATGATTCCAACGAGGACGATACAACAGTTATGGGAACATCAACCGTGGCATTTCCTAGTC
TTTCCTCTTTAGAAATTAAAGATTGCCCTTTGACTTCAATGCCGTTGTATCCTTCACTCGATGGAAGGCT
AGAGTTGGTGAATACCAGTTTAAGGCCCTTAAAGCAGACTATGAAGATGAACATGAATGCTAAGACCCCA
TCAAGTTCAACCTCTTCTCTTCCTCTCTCCAAATTAAAATTTTTCCTTGTAGACAACATTGAGGGATTGG
ACACGCACACGCTAGATGAGTGCCTGCAACTTCTCACCGGCCTCGAAGGTTTAGAAATAAGGGATTGCAA
GAACGTTGATTTAGAGGGCATGCAATGGGAACATCTAATAAATCTGCCAACGCTTTCTCTCGCTACTTTT
CCCAATTTAACATCGCTTCCGGAGTGGATTCAACATCTAATAAATCTGCAAAGGCTTTCTCTCGTTGACT
TTCCCAATTTAACATCGCTTCCGGATGAGATGCATTGCCTAACCAATTTGCAACGGTTAAATATACGTGA
AGTTCCTCAGTTGGACATTGATGCGGATTGGTATAAGATTGCTCACATTCCTTCAGGTTGGTCTTTTCAT
TAA
>EVM0000141.1 gene=EVM0000141
ATGCTTGCATGCCAGCCTTCAATATGCTTCTACTTCATGCTCTCTTTTTGGCTCTATTCTCCGGCAGAGC
AGAGCATGCAATACAAAAAGCAGAGACCATACTTTCTACACTGGTTTGTTTATCTGCCCAGATATTCTAT
TGGCCTGATGGTAAAAAGTATCTCCACTTACCAATTAATCCTTCATTATTTCCTTTGTTTAAGGGAAAAA
ACTTGCGAACCTTATTATGGTTTCCAAGCATGA
>EVM0000153.1 gene=EVM0000153
ATGACAGAAGAAAAACCATCCATATCAACAACTTCCACTTCGTACATTTTGCCGAGGATTGGAACTGCAA
ATACGAGATTTGTAGTGGAAATTTTTGATGGAACAGGTCATTTCGGCATGTGGCAAAGTGAGCTTCTAGA
TGCCCTCTTTCAACAGGGTCTAGATATTGCCATTGAGGAAGAAAAACCAGAAGGGGTTGATGATAAAGAA
TGGAAGACCATCAACCGATTGGCATGTGGTACAATTCGATCATGTCTTTCCAGAGAGCAGAAGTATACAT
TCAGTAAAGAGACTTCTGCAAGTAAATTGTGGAAAGCATTGGAGGAGAAATTTCTGAAGAAGAACAGTCA
AAATAAGTTACATATGAAGAAAAGACTGTTTCGTTTCAGTTATGTTCCTGGTACCACGATGAACGAGCAC
ATTACCAATTTTAATCAGCTGGTGGCTGATTTGTTGAATTTGGATGTGACTTTTGAAGACGAAGACTTGG
CGTTAATGTTGTTGGGATCGCTTCCTGAGGAGTTTGAGTACCTTGAAACTACCCTACTTCATGGAAAATC
GGAAGTAACTTTCAATGAAGTAACTGCTGCATTGTATAGCTATGAACTACGCCGAAAGGATAAGTTGAAA
GGTTCAGGTGAAGCAGCAGTGGAAGCATTGGTAACAAGAGGTCGTCAGCAAAGTCAGTCTAAGGGGAAGA
GAAGAAAGTCCAAAGGTCGAGCTGTTGCCAAAGATGAATGTTCTTTTTGCAAAGAAAAAGGACATTGGAA
GAAAGATTGTCCAAAATTGAAGAAAAAAGGGAAGACTCCGCAAGATGCAAATGTTGCAGAATGCAATACT
GGCACAACTACCAAAAGGGAAGAAGGCGATTGGTTGCAAAATTGA
>EVM0000104.1 gene=EVM0000104
ATGGCTGTGGTCAACAGCATAAGATTGCTAGGAGAACAGTTCAATGAGGCAAGAATTGCGGAGAAGGTGC
TCTCAACATTGCCTGAAAGATATGAGGCAAAGATCTCATCCTTGGAGGATTCAAGAGACCTGGCAATAAT
CTCCCTAACTGAGCTCATTAATACCCTCTATGCTCAGGAACAAAGGAGAGCCAGTAGAATGGAGGAGCAC
CAGGAGGGAGCTTTTCAAGCCAAGGCCAAAGTGACCTCAAGTACCACTGCCTATAAGGGCAAGAAGAACT
GGAAAAACAGGCCTAAGCCTGATGCTGCAAGAGGAGGAGATCGACTCTGCAGACTTTGTAAAAAACTTGG
TCATCCAGAGGCCAGATGCTGGTTCAGACCAGATGCCATATGTCAACATTGCAAGAAGAAGGGCCATGTT
GAAAGAGTCTACAAAGAAAAAGGCAGACCTGGCCAAAACCAACCTCAACACAAGAATGAAGAGGCTCGAG
TAGCTGAACAAGGCAATGACAGTGAAGAACAAGTGTTTGCAGTCTCATGTTTAGCTACAAAATGCAAGGT
TAAAAAGGGATGGCTCCTTGACAGTGGCTGCACCAACCACATGTCACCAGATGCAACTATCTTCAAAACT
CTAGATAGAAGCTGTAAGACTAGAGTAAAAATTGGAGATGGACACTGTATTCAGGCAGAAGGCATAGGTG
ATGTGATAATATGCACTCCATCAGGTAACAAACTCATCACAAATGTACTGTTTGTACCTGAAATTGATAG
AAATTTGTTGAGCATAGCTCAGTTGCTAGAAAAAGGATATACTGTGGTCTTTAAAGGAAAGGAATGCCAA
ATCAGTGACCAAAAAGGATCCATACTTATGACAGTCACCATGAGTGACAAATGTTTTGAAGTTGACTGGT
CAGGTGACTCACACACAGCCCATACAGCCTTAACAGAAAATACCAAGCTTTGGCATCAAAGACTTGGTCA
TGCCAACTTTAAGTCTATGGCTCGGATGGTCAGTAAGGAAATGGTTGAAAACTTCACCAAGACAGTTCAG
AATGAAGATGTTTGTGAAGTCTGTCAGATGGGAAAGCAAGCTAGGCTTCCATTTCCTACAAACACAACCT
GGAGAGCTACAAGCAAGTTGGAACTGGTGCACAGTGATGTTTGTGGCCCCATGAGGACAGAATCACTAAG
TGGTAACAGGTAA
>EVM0000106.1 gene=EVM0000106
AAGGGCATAAAATTAATGGATGCTTTATACAGGGATTTTTTGTTACTTGAAGTGTTTAGGATACTGAATT
GTCTAACATATATCTGTCTATTCAATTCACAGAATCACAAAGACTTTCATAACGATGATTTGAGCAAAAC
TGAGAATCATGTTGAACATGCATTCATATTCTTAACAAAAATTAGTAAGCATGTGATTTCATGCTTTGTG
AATTTTTTCAAAAAATGGGTCCACACAGCCCAATTAGCCAGCCCGTGTGGCCTACACGGCCTAACACATG
ATGTTGATTACCGACAAAGGAGATACGGGATATTCCTTAGAAGCACAATGGGTCCGATTTTTGTTTACCT
AGTCAGCCAATTTGAGGAGAAATTTGAAGAGATGAATGGTGTTGAACAACCTTTGAGTGTCCCACTTGCT
TCAAGTACTTCTGGCTTTAATGAAAACCAAGTTGAGTTGGTCAATACAGTGAGCATCCGAAAGGAGATTG
AACCACAGGCACAGCAAACTCATCAGATCTGCTCTGATATAAATAATGATGCGGATTATTGGCTTCTATC
AGATGCCGATTTTAGCATTATGGATATGTGGATGAAAGATTGTCGTACACCAAGGCCAGAAACTCTACCT
TCTAGAATGATCGAAGTGCCATCTTCTGATTTTAAATCAACTCGATAG
>EVM0000019.1 gene=EVM0000019
ATGAGTGGTGGAAATGGTCCCAAGCTGGAGTTGAAACTGAACCTATCACCGCCGAGGGTTAACCCAACAG
AGGAATCATCGACGACGGCGGAGAATTCTTCTTCCGCAAGTTCATGTGTGCTGTCAGAGACGAACCAGAT
GCATGAAGTTGACACTTCCACCGATGCTGCGGCGGATGTGGCGGCGGCGACACCCATGATGCTAGTTGGG
TGCCCAAGGTGCCTCATGTACGTGATGTCAGAGAATGATGACCCTAAATGCCCTAAGTGCAAGAGCACTG
TTTTGCTTGATTTTCTCCCCGCCATTAAAAATTAG
>EVM0000007.1 gene=EVM0000007
ATGAAATTGTTGCTGATTTCATTAGAATTATTGTATAATTGCACTTGTGGCTTTTTATTCTTCAGTAGTT
TAATGCTGATTTCATGGTGGAACAGTTGGAATCATTTCGGATGCGATATTGATGAAAAGATGGTAAAAGA
AACCGCTGATGCTCTAGTTTCAACTGGTCTTTCCAAACTTGGATATGTATATGTTAATATAGATGATTGC
TGGGCTGAAATTGCTCGTGATGACAAGGGCAATATAATGCCTAAGAACTCGACATTTCCATCTGGGATAA
AAGCTTTGGCAGATTATGCTCATAGCAAGGGTCTTAAGCTAGGAATCTATGGAGATGCAGGGTATTATAC
TTGTAGTAAGACAATGCCTGGTTCACTCGGTTTCGAAGAACAGGATGCTAAAACCTTTGCTTCCTGGGGT
ATTGATTATTTGAAGTATGATAACTGTCACCATGATGGATCAAAGCCAATTGAAAGATATCCTGTTATGT
CTAAAGCTTTGAAGAAGGCTGGCCGCCCCATATTCTTTTCTCTGTGTGAATGGGGAGAAATTCACCCTGC
TGAATGGGGTTTCCATGTAGGAAATAGCTGGAGGACAACTTGTGACATAACTGATACATGGGAAAGTATG
ATTTCGAGAGCTGATCAAAATGAATTGTATGCTCAATATGCAAGGCCCGGTGGTTGGAATGATCCGGACA
TGCTTGAGATCGGGAATGGAGGGATGACGAAAGATGAATATATAGTACATTTCAGCTTATGGGCTATTTC
CAAGGCTCCTCTTCTTCTCGGCTGCGACATAAGGAATATGACACAAGAGACTATAGAGATCATTTCAAAC
AAAGAGGTCATTGCTGTTAACCAAGATTCTTATGGTATTCAAGCTAGGAAGGCTAGGATGCACGGTGATG
AAGAGATTTGGGTTGCGCCACTTTCCAGCTATAGGACAGTAGTTGTCATTCTCAATAGGGGTTCAGTTCG
CTATTCTGTAACCGCGTTCTGGGAGGATATGGGACTAGACCCCAACACTGTAGTTGAAGCTAGGGACCTT
TGGGAGCATAAAACACTGAAGAACCGATTTGTGGGCAATATTACAACAATGTTGAACCCTCATTCATGCA
AAATGTATGTGTTGAAACCAATTTCTTGA
>EVM0000111.1 gene=EVM0000111
ATGGAAGCAACAAGGTTTGAAATTGAGAAGTTCGATGGTGAGACAAATTTCAATCTGTGGCAAGTTCGGA
TGATGGCAATTCTAGTTCAAAACGGCTTGAAAAAGGTTGTTACAGGGAAAAAGCATGAGAATCTAAATCA
AACAGAATGGGAAGAGCTTGATAAAAAGGCCTTGTCTGCAATCCAGTTGTGCCTCGCGAATACAGTATTG
CAGGAGGTATTGATGGAGAAGACCTCATTCGCCTTGTGGAAACAGTTAGAAACTCTTTATGCGACTAAGT
CTCTGGCTAACCGTTTAGCGTTGAAACAACGTCTATTACATCACATCAGTCAATTTGTTACTCTTTTAAA
TGATTTAAAGAACGTTGAGGTTCATATTGACGATGAAGATCAAGCTATGCTATTATTGTGCTCTTTACCC
TCTTCATACAAGTCTTTTAGAGAGACCCTGATTTATGGCAGAGACAAACTCTCGTTCGAAGATGTGAAGG
GTCATTTGTTGAGTAGAGACAAACTCGACAATGAGTTTGGTTTGAATAGCAAAGTAGATAGGCAAGCTTC
CGTTTTGGTAGCATCAAAGAAACGAGACAAAATGTGTCGCTATTGTAAAAAGTTAGGTCACGTCAAAGCA
GATTGTTATAAACTGCGAAATAAAAGAGCTGCTGAGAGTAACGAGGAAGATGTAGCTGGTGCTAATTTGG
TCGATGAAGGCGGTGATGATTTCTTGTTAGTGTCAACGAGCGATAACTCCAAGCTTACGTCTGAGTGGAT
CCTAGATTCAGGATGTTCTTTCCACATGTGTCCCAATAGAGAATGGTTCTCCACATACAGTTCAGTTGAA
GGTGGAGTTGTGCACATGGGAAACGATTCATCTAGTAAAATAATTGGTATTGGTACTGTTAAAATTAGGA
TACACGATGGGACGATTAGGATACTCTCAAATGTCAGGTATGTACCTGATTTACTAAAGAAGCTCATCTC
ATTGAGTATTTTAGACTTGAAAGGATGCAAAATCAACATCGAGTCGAGCGACATTAAAGTATCTCGTGGA
GCTCTCGTTTTGTTAAAAGGTAAAAGAACTGGCAGTCTTTATATTCTGGAAGGTTCTACAGTGATCGGTG
AAATCGGACGTCCCTTGTCCGTTACGGAGTCAAAGTCAACTCATTTGAAGCGGAGGCAACTTGAGAGGTT
CTCTTTGGATGCAGGTTTTGAAAAGTTAGGGTACTGTATTTGTGAAAATCAGACCCGGGTTAGTTTTGAT
TTGGCAGTGCACAAGTCGAAGGCTAGAAGTCTTCCAGCTTCTAAGCATAGATTCGACTCAGTTAATTCTC
TGCATAGTTCAAGATAG
>EVM0000138.1 gene=EVM0000138
GAGGAAATTGAGAACCTTTCCATGGAAGAGAGGAGATTAGATGATCAAATAAGAGAAATGCAGGAAAGAT
TTAGGGATTTGAGTGAGAATGACAACAACCAGAAGTTGCTTTTTGTGACTGAAGAGGACATCAAGGGTAT
ACCTTGTTTTCAGAAAGAAACCCTGATAGTANNNNNNNNNNNNNATGGAACAACTCTCGAAGTACCTGAT
CCTGATGAAGATGTTGATTACCGACAAAGGAGATACAGGATATTCCTTAGAAGCACACTGGGTCCGATTT
TTGTTTACCTAGTCAGCCAATTTGAGGAGAAATTTGAAGAGATGAATGGTGTTGAACAACCTCTGAGTGT
CCCATTTGCTTCAAGTTCTGGCTCTAATGAAAACCAAGTTGAGTTGGTCAATACAAATGATGCGGATTAT
TGGCTTCTATCAGATGCCAATGTTAGCATTATGGATAAATTATTTTTCCTGACCAAATTCTGCAGAACAA
ATGCCAGCTAG
>EVM0000022.1 gene=EVM0000022
ATGGCTTCATCAAGCTTTTCACCAGCTGCACCTCAAGTCTTCAATGGAGAAGGCTACCACATATGGGTGG
TTAAAATTAAGACCTACCTACAAGCTTTCGATCTGTGGGAGGTAGTCAACTCAGATGTTGAACCAGAGCC
ACTTAGAGGCAATCTAACAGTGGCTCAAATCAGGCAGCATGCTGATGAGAGGACCAAGTGGCACAAAGCC
ATGTCTTGCATCCAGAACTCAGTGTCAGATGTGATTTTCACAAGGATTATGGCCTGTGAATCACCAAAAC
AAGCCTGGGACAAGTTGCAAGAGGAGTTTCAAGGGACAGAGAGGACAAGGCAGCAACAGTTGCTGAACTT
AAGGAGAGATTTCGAGAATTTGAAGATGAAGGAAGAAGAAACTATCAAGCAATACTCTGACAGGATTATG
GCTGTGGTTAACAGCATTAGGCTCCTTAGAGAGCAGCTCAAGGAAGCTAGGATAGTGGAGAAGGTTATTG
CAACTTTGCCCGAGAGGTATGAGGCAAAAATCTCATCTCTCGAAGACTCAAGGGACCTGTACACCATCTC
CCTGACAGAGTTGATCAATGCTTTATATGCTCAAGAGCAAAGAAGAGCAAGCAGACTGGAGGAGCATCAA
GAAGATGCTGTATGTCAGCATTGTAAAAAGAAGGGTCATGTTGAGAGAGTCTGCAAGAGCAAGGCTAAAT
CAAGGCAGAGTCAGTTTCAACATATGAAAGTTGAGGCTCGAGTAGCTAAGGAGGACAGTGACCAAGAGGA
GCAAGTCTTTGCTGTGTTATGCTCAGCTGCTCAAGAAAGGTTCTCATCTGGTTGGCTTCTAGACAGTGGA
TGCACCAACCACATGACACCTGATGCTGCAATCTTCAAGTCTTTAGACAGAAGCTGCAGAACTAAAGTCA
AGATAGGAAATGGACATTTTATTCAAGCTGAAGGCAAGGGTGATGTGCTGATATGCACCCCCACAGGTGC
CAAAGTGATTTCAAATGTGCTTTTGGTGCCTGAAATTGACAGAAACCTGCTCAGCATAGCTCAGTTGCTG
GAGAAAGGTTATTCTGTTGTGTTCAAAGACAACCAATGCCAAATCAATGATCCAAGTGGATCCAAGCTGA
TGGCAGTTCCTATGGCTAATAAGAGCTTTGTAGTTGACTAG
>EVM0000110.1 gene=EVM0000110
ATGGAAGAGAGGAGATTAGATGATCAAATAAGAGAAATGCAGGAAAGGTTTAGGGATTTGAGTGAGAATG
ACAATAATCGGAAGTTGCTTTTTGTGACTGAAGAGGACATCAAGGGTATACCTTGTTTTCAGAATGAAAG
CCTGATAGCAATTAAAGCTCCACATGGAACAACTCTCGAAGTACCTGATCCTGATGAAGATTTTGATTAC
CGACAAAGGAGATACGGGATATTCCTTAGAAGCACAATGGGTCCGATTTTTTCTGTTGGGGGAATGATGA
GAATTGTTCCGTCGGATACGGACAATGATGCGGATTATTGGCTTCTATCAGATGCCGATTTTAGCATTAT
GGATATGTGGATGAAAGATTGTCGTACACCAAGGCCAGAAACTCCACCTTCTAGAATGACCGAAGTGCCA
TCTTCTGATTTTAAATCAACTCAATAG
>EVM0000093.1 gene=EVM0000093
ATGGCCGAAGCAATTGCTTTCGACATTGCCGCAGAGCTCATTATTAAGTTGAGCTCTCGTGCTCTCTCTC
AAGTTGGGCTCTGGTGGTATCTAGAACATGATCTCGACGACCTCAAACACACTGTCTATCAAATCAAAGC
TGTGCTTCTTGACGCAGAAGAGAAATCGATGACTGACAATCTCGTCAAAGTTTGGCTTGAAGACCTGAAA
GATGTACTTTATGATGCCGATGACTTGCTCGATGATTTCTCTACTGAAGCTTTGCGGAAAGATCTATTGG
GTGGGAACAAGCTGACGAAAGAGGTACGCCTTTTCTTCTCAACCTCAAACCAATTTGCTTACAGTCTCAA
AATGGGTCGAAAAATTAAGGCCATTAAGGCGAGATTAGCTTCAATTCAAAGCGAGGCCAACACTTTTCGC
TTCATTCCGCGTGATCGCCCAGCGGAAATCTCTTTCATGACTAAAAAGAGGCAGCAAACGCACTCTTTTG
AGCGTGAAGATGAAATAATAGGGAGGGATGATGATAAAGCAGCTCTTCTAAAACTCGTGTTAGAGTTTCA
AAGTGAAGAGAATGTTTATGTCATTCCAATTGTGGGGTTTGGAGGGTTAGGGAAGACTGCTTTGGTCCAA
CTTGTCTATAACGATGAAATGGTCAAAAATCATTTTGAGTTAACGATGTTTGCTTGTGTTTCAGATGATT
TTGATGTGAAAGTTATTGTAGCAAACATTATCAAATCTGTGACTAATCAAGCACCTGATCAAAATCTTGA
AATGGATCAATTGCAAAAACAACTTCGAGATAAAATTGATGGGAAAAAATATTTGCTTGTTTTGGATGAC
ATTTGGAATGAGGACCCAGAAACATGGTCTAGGATAAAGAAGTTATTGATAGGTGGGGCTAAAGGAAGTA
GGATAATAGTAACTACTCGATCTCTAAAGGTAGTGGAGATTATTAATAAATGTGAATCCCATGTTTTGAA
ATTGAAAGGCTTGTCTGATGATGATGCTTGGTCTTTGTTCAAAAAGATAGCATTTGAGCAAGGATATGCA
GACTCGACAAATTCAGCCTTTGTGGAAGTAGGGAAACAGATTTCGAAAAAGTGTGGTGGGGTTCCCTTAG
CAATAAGAACGATAGCTGGTACATTATCTTTGAAGAAAACTGCAAATGAGTGGTATTCTTTCAAAGAAAA
TGAACTTGCTAAAATATCTCAAATTGAAGGAGAAATTCTACCTACACTTAAATTGAGTTATGATCATCTC
CCGTCCCATTTGAAGCATTGCTTTGCTTATTGCCGACTGTATCCAAAAGATTATAAAATTGAAGTACAAG
CGCTTGTTCAATTTTGGATTGCACAAGGTTTCATAAAGCAATTGAATCAAAGTCAATCTCTGGAGGAGAT
CGGGTTTGGGTATTTTAAAGATTTAGTTGAAAGAAGTTTCTTCCAGGAAGTAGGAGAAAGATATTCGTGG
GAAGGACTAACATGTAAAATGCATGATTTAATGCATGATCTAGCTGAATCAGTAGCAGGGATGGAGAGTA
GTATTGTAGATTCTGTTGAAAGCTGGACTGCAATGCAACATGGAGCCAGAAGCAAGCTACTATCGAGACC
AGCAGCTATCGAGCTCAACTCATTTTGCTTGGTGTGCACGAATGGTTTTCAGACCAAATGA
>EVM0000073.1 gene=EVM0000073
ATGCATGATCTAGCTGAATTAGTAGCAGGGATGGAGAGTAGTATTGTAGATTCAAATGAAATTGCAAGTA
AGTTTGGTGAAAAATGTCGCCACATATCAATTACACCTTCATTAATTCCTTTGTTAAAGGGAAAGAAGTT
GCGAACCTTATTACATTTTCAAGATAGAAGAAATCAAAGTTTCAACTATGAAACTTGGGATTTGATAATT
GCAAATTATAGATGCTTACGTGTATTGAAATTGAATAGTTTAGATATTCAGAAGGTTTCACCCTCCATTT
ATAAGTTAAAACATCTGAGGTACCTTGATCTTTCTGGGAATGAGGATGTTGAGATTCTCCCAAAGAGTAT
TTGCAGGATTCAGAATTTGCTAGCGCTGAAACTTGATTGGTTTTTTCGGCTTCAAAAATTGCCAAAGAAG
ATTGAAAAATTGGTGAATCTTACCCATCTTGCGTGTCATAATTGTAATCGCTTAACTCATATGCCTCGTG
GAATAGGAAAGCTGAGTTCCCTTGAGACGCTAAGCATGTTTGGGACACCTAAGNNNNNNNNNNATTGCTT
TGCTTATTGCCGATTGTATCCAAAAGATTACGAAATTGAAGTACAAGCGCTTGTTAAATTTTGGATTGCA
CAGGGTTTCATAAAGCAATTGAATCAAAGTCAATCTCTCGAGGAGATCGGGTTTGGGTATTTTAAAGATT
TAGTTGAAAGGAGTTTCTTTCAAGAGGTAGAAGGAGACTTGATGGAAGAAATGAGATGTAAAATGCATGA
TTTAATGCATGATCTAGCTGAATCAGTAGCAGGGATGGAGAGTAGTATTGTAGATTCTAATAAAAATGCA
AGTGATGTTGGTGAAAAATGTCGCCACATATCAATTAATCCTTCATTAATTCCTTTGTTTAAGGGAAAGA
AGTTGCGAACCTTGTTACATTTTCAAGACGGAATAATTCAAGATTTCAGCTATGAAACTTGGGATTTGAT
AATTGCAAATTGTAGATGCTTGCGTGTATTGGATTTGCGGTGGTTAGCTACTGAGATGATTTCACCCTCC
ATTTACAAGTTGAAACATTTGAGGTACCTTGATCTTTCTTGCAATTTCCATCTTAAGATTCTCCCAAAGA
GTATTTGCAAGATTCAGAATTTGCTAGCGCTGAAACTTGACTTTTGTACTAGGCTTAAAGAATTGCCAAA
GAAGATTGAAAAATTGGTGAATCTTATCCATCTTGGGTGTAAATATTGTTGGGATTTAACTCATATGCCA
CGTGGAATAGGGAAGCTGACTTCACTTGAGACGTTAAGCATGTTTGTAGTGGATAAAGATGGGTCCCATG
GCGGTGCAGATCTAAGTGAATTGAGACTGCTTAACAACTTAAGGGGAGATCTAGAAATAAGAAATTTGGG
ATTCGTAAAAAATGCAAAAGAGAAGTTTAAGGCTGCTAATTTGAAAGGGAAGCAGCATTTGAGATCTTTG
GTTTTACAATGGGGCGGTGGTAACCATGATGATGAGAAGTCACTTGAAGACCTCCAGNNNNNNNNNNATC
CTAATCTCAAGGAGCTCTGTATTCGAGGATGGAGGGGTGATGCCAAGTTTCCAAGTTGGATTTCTTTTCT
CACAAATCTCGTCAAATTTTTCATAAGTGATGGTAATTTCAAATATTTCCCGTCCTTTGCTCAATTGCCC
TGCCTTGAACTGCTGGAGATTGGGGGTTGTACTAAGCTGGAGTACATGGATGATAATAGCCTAAAAGGAA
GTCAAGGAGAACCACAATCATTCTTCCCATCGCTTAAGCTTCTTAACCTCGAGGATTGCCCAAATATGAA
GAGTTGGTGGAGAACGACAAAACCAATCGATGATGATTCCAATGAGGACGACACAACAGTTATGGGAACA
TCAACCATGGCATTTCCTTGTCTTTCCTCTTTAACAATTTACAAGTGCCCTTTGACTTTAATGCCACTGT
ATCCATCACTCGNNNNNNNNNNTCTAATGTTGTCGAATACCAGTTCAAGGCCGTTAAAGCAGACTATCAA
GATGAACATCAATGGTAAGGCCCCATCAGCTTCAACCTCTTCTCTTCCACTCTCCAAATTGAAATCTTTC
CATCTGGTGTCTCTCCCCATTTGGCTTCAACATCTTGTTCAATTGAAAACATTAAAAATTCATAACAGCA
ATGGATTGAGGTCACTGCTTCCTGTGTTCCAACATCTCACTTTCCTTGAAGAGTTTGAAGTAAATGACTG
CAAGGAGCTGGAGTTATCTGGAGCTGGCATCCAAATATTCCAAGATCATACAAGCCTACGCTCTCTAAGG
CTGCAAAATATTCCAAAGTGTCAGCATCTGCCGGAGTGGCTTCAACATCTAGCAAATCTGCAACTGCTTT
ATCTCGTTAATTTGCCCAATTTAACATCTCTTCCGGACGAGATGAGTTGCCTAACCAGTTTGGAGTATTT
AGAAATAAANNNNNNNNNNAATAAGAAATTTGGGATTCGTAAAAAATGCAAAAGAGAAGTTTAA
>EVM0000145.1 gene=EVM0000145
ATGAAATTTGGTGAGACTTTTAAGGAATATTTACATGGTGATCAAGAATGGTTTTTAGATAAAGTATCTC
ATGTTGAATACAAAAGGCTTAAAAAAGTATTGAAAAGTTGCAGAAGGTGTAAAGCGTTACATGAGGGTAA
TAGCACAATAGATCAAACAGATGGTGAACAACAACAAAATCCCACATTTTCTCGATTTTGTCAATGCCAA
TCTTGCCCAGTGTGTGATCAAATGTTCTTCACTGAACTAATGAGGGAAGCAACAGATATAGCTGGATGCT
TTAGTTCCCGAGTCCGACATCTCCTCCATCTTCACGTCCCCAGAGGGATGCAGCGGTATGTTTTGCGGTT
ACGCCAATGTTTCAAAAACGACCAACAAGCTTTAGTGGAAGAAGGGCTGATGTTAATCGAGTATATCACG
ATGAATGCAATCGCCATCCGTAAAATCCTCAAGAAGTATGATAAAGTACATAGCTCTGCTAATGGGAAGA
ACTTCAAGTCCAAACTGAGGGCCGAACATTTGGAGCTTTTGCAATCACCATGGCTGATAGAATTAGGAGC
TCTTTCGTTGAATTTCGAAGGATCAGATGATGGTGAAGCGTTCATTCAGTTTTCCGGCTCGTTTTCGTGC
AACCTTGATGAAATGGAACCAGTGATGACGTTGATACTTCCGCATTCAATAAAGCTGGAATACAACTTAA
AGTGTGCTATTTGCTTGGAAATTGTTTTCAATCCATATGCTTTGAGTTGTGGTCATCTTTTCTGCAAATC
ATGTGCTTGCTCAGCCGCTTCTGTGATGATCTTTCAAGGACTTAAAGCCTCGAGCCCGGATTCAAAGTGT
CCCATCTGTCGAGAGGCTGGAGTTTATGCTAATGCGGTGCACATGCTAGAGCTGGATCTTCTGATTAAGA
AAAGGCACAAAGATTATTGGAAAAAAAGGGCGATTGCAGAACGTGCAGAGATGGTGAAACAATCTAAGGA
GTACTGGGAATCTCAAACCAAATATGTGGTGGGCTATTAA
>EVM0000077.1 gene=EVM0000077
ATGGCAACAGCTACATATCCACCACCGCCACCGTTTTACAGGCTCTACAAAGATTACTTACAAAACCCTA
AATCAGCACCGGAGCCTCCGCCGCCTATTGAAGGCACTTACGTTTGCTTTGGTGGCAACTATACCACTGA
TGATGTGCTTCCGAGTTTGGAAGATCAAGGGGTTCGCCAACTCTACCCCAAAGGACCTAATATTGATTTC
AAGAAGGAATTGAGGTCGCTTAACAGAGAATTGCAACTACATATTTTGGAGCTTGCAGATGTTCTCGTCG
AGAGACCATCACAATACGCTAGACAAGTGGAGGAGATATCTCTCATATTCAAGAACTTGCACCACTTGCT
GAATTCATTGCGCCCCCATCAGGCTAGAGCAACACTAATTCACATTCTAGAACTTCAGATACAACGGCGT
AAAGAAGCTCTGGAGGATATTAAGAGGAGGCGAGAAGAAGCACGAAGACTACTCAAGGAATCGCTCGGGA
CCTTAGATGGACAGTAG
>EVM0000123.1 gene=EVM0000123
ATGAGAACTTCATGGGCGGATTCTGTGTCAAATTCTGCAGCTGAAATTGCAATTTCGGACAAAAATTCAT
TACCTCGTCCTACTCGTTCCACTTATGTCCCTCCCCACCTTCGTAGCGGTTCAATTTCCGACCTGTCAGG
TCCGGTTAGCGGGACCAATGGTGGGTCCCGTTGGATCGGCAGTGATGGTGGAGGGACAAAGCCTGAACTC
AGGCGTCAAGGACAGGGGAATAGTTATGCTACAGCGGGACGAGATAACGCTGGTGGTGGTGGTGGTGGTG
GTGTTCGGAATAATAGAAGTGGAGGTTGGGATAGGAGAGAAAGGGAAGTAAATCCATTTGGTAATGATGA
TAAAATTGATGATATAAAACAAAATTTTAGTGAACAAGAGAATTCCGGTATCAATTTCGATGCATACGAA
GATATTCCAGTGGAAGTTAGTGGTGAAAATGTGCCACCGCCTGTAAATACATTTGCCGAGATAGATTTAG
GTGAAATTTTGAATCAAAACATTAGGAGGTGCAAGTATGTGAAACCGACTCCGGTACAACGTCACGCTAT
CCCTATAGCATTAGCAGGTAAAGATTTAATGGCTTGTGCTCAAACTGGGTCAGGGAAGACGGCTGCATTT
TGTTTTCCTATTATTAGTGGAATTATGCGAGAGCCGTATGCACAAAGAACGCGTGTAGGACGAACTGTTT
ACCCTCTTGGTCTTATTTTGTCTCCTACGAGGGAACTTTCTTGTCAGATACACGATGAGGCCAAAAAATT
CTCGTATCAAACTGGCGTCAAGGTGGTTGTTGCTTATGGAGGAGCACCGATTAACCAACAGTTGCGGGAG
CTAGAGAGAGGAGTTGATATACTTGTGGCAACGCCAGGACGATTGGTTGATTTGCTAGAGAGGGCCCGAG
TGTCATTGCAAGCAATTAGGTACTTGGCCCTCGACGAGGCAGATCGCATGCTTGATATGGGTTTTGAGCC
ACAAATTAGGAAGATAGTTGAACAAATGAATATGCCTAATCGGGGTGTGAGACAGACAATGTTGTTCAGT
GCCACTTTTCCAAGAGAGATACAGAGACTTGCTTCCGATTTTCTTTCGAACCACATATTCTTGGCTGTTG
GGAGGGTCGGCTCAAGTACCGATTTGATTGTTCAAAGGGTTGAATTTGTTCTTGAGTCTGATAAAAGAAG
CCATCTCATGGATCTTCTACATGCACAGAGGGAAAATGGAAATCATGGAAAGCAAGCTTTGACATTAGTT
TTCGTGGAGACTAAAAAAGGAGCCGACTCATTGGAACACTGGCTCTGCATGAATGGATTCCCATCAACGA
CCATCCATGGTGATAGGACTCAACAG
>EVM0000101.1 gene=EVM0000101
ATGGTGTGGCCGTCACACACCGAGACACCCGAGTTAGATCAGTTGAAGAAAATGGTAAATCGGGAAACCT
ACCTCAAAGAAAGGATCACCAAACTCGACAATGGTGAACTTCATGGGCTAATATGGTTGGTGGAGGAGAA
GATGGAAGAGATGCGGAAACGTATTGAGTTCTTTCATTTACTCCCTCATGGAGACCTGACAGCTCAAACA
GTTGAGAGCGGACACAAGCCATTGATGTTGGTTCAATGGTTTACCAATATGATTAACAATAATGAACATA
CTTTTGGTGATATTGTGGCTCAAGACAACCTAAGGTTACTGCCAGGACATACAAGATTTAGGAGGAACCA
CCACCAATATGGGGCAACAACTATGGGTACTAATCCTTTTGGTGGTGGTGCAATTAAAATTGGATTGCCT
CATGTGAGTAGTATCAGAAACAGTAGTATATTTGGTGCCTTTGGGAATGATATAGGGATGGGAGGCAAGG
GCGAACTCAGAGGGGTAGGAAAAGGCTTTGTCCCCCTCAAATGGAAAATTTGTTTTTTAGTTCCCTAA
>EVM0000005.1 gene=EVM0000005
ATGGTGGTGAAGATGATGAGGTGGCGACCATGGCCGCCTCTATTATCAAAAAAATACGAGGTGAAGTTAA
TTGTAAGGAGGCTAGAAGGGTGGGATCCGGTGAGGGAAAGTACAGATAAGCCGGAGAAATTAACGGTGGA
GATTCGATGGAAAGGTCCAAAGGCTTCCCTTAGTTCTTTAAGACGAACGGTCAAGAGGAATTTCACGAAA
GAAGCCGACGCCGGTGACCAAAACGGCGTCGTTCTATGGGATGAAGAGTTCCAAACTCTTTGTAGCTTAT
CGGCTTATAAAGAAAACGTTTTTCATCCATGGGAGATCACTTTCTCTGGCTTGAATCAGGGAGCTAAGAA
CAAGTTTCCTTCGATCATTGGGACAGCATCGATGAATCTCGGTGAATATGCTTCTTCTTCGGAACAGAAA
GAGTTCGAGTTAAATGTCCCACTCACAGTCTCCGCTGGTGCTACCAAGCCTGGTCTGCAACTTTGTATAT
CGCTTAGTTTGTTGGAATTACGAGCTGCTCAAGAAACTGTTGAGCCGGTACAAAGAGCATTAGTACCCAT
TGTTGCATCGCCTCTTCCGGTCTCAATGGAAAAGGATGAGGTTTCGGCGATTAAAGCTGGTCTTAGGAAA
GTGAAAATTTTTACGGAGTATGTTTCTACAAGGACAGCAAAAAAGGCTTGTCGTGAAGATGAGGGAAGTG
AAGGAAGGTGTTCTGCTAGGAGTGATGATGGTGAGTATCCGTTGGACACAGATTCACTTGATGAATTCGA
CGAAGGAGAATCAGATGAGGGAAAGGATGATTCGGTTGTTCGAAAGTCATTTAGTTACGGTACTTTGGCG
TATGCAAATTTTGCTGGAGGATCGTTTTACTCCAGTTTGAAGATCGAGGAAGGTGAGGATTGGGTTTACT
ACAGCAATTGTAAATCTGATGTTGGCTGCTCAAATGTCGAGGATTCTGCTACATCAGTGTCGGAGCCTTC
ATTGCTGCAGAGTTCGAAACGCAGCATTTTGCCTTGGAGAAAAAGGAAACTGAGTTTCAGATCCCCGAAA
GCCAAAGGGGAACCATTGTTGAAGAAATCCTATGGAGAAGAAGGTGGAGATGACATTGATTTTGACCGCC
GTCAACTTAGCTCGGATGAATCTCTTGCACTCGGGTGGCACAAAGATGAAGATTCATCTGCTAATCGTTC
TTCGGTTTCTGAATTCGGGGATGATAATTTTGCTGTCGGGACTTGGGAACAAAAAGAAGTGGTAAGCCGT
GATGGACACATGAAGCTTCAAGCGCAAGTCTTCTTTGCTTCTATTGATCAACGAAACGAGCGAGCGGCCG
GTGAAAGTGCATGTACGGCCCTTGTTGCTGTTATTGCCGATTGGTTTCAGAACAATCGTGATCTGATGCC
AATTAAGTCTCAACTTGATAGTTTGATCAGAGACGGCTCGCTGGAATGGAGGAATCTCTGTGAAAATGAG
ACCTATCGGGAGCGGTTCCCCGACAAGCACTTTGATCTTGAAACTGTTCTCCAAGCAAAAATACGTCCCC
TTACTGTAGTTCCAAGAAAGTCCTTTATTGGGTTTTTCCATCCGGAGGGAATGGATGAGGAAAAGTTTGA
TTTTTTGCATGGTGCAATGTCTTTTGATAACATTTGGGACGAGATCAATCGTGCCGGTGAAGAATGTCTA
AAAAGTGGTGAATCGCATGTTTACATCGTTAGTTGGAACGACCATTTTTTTATCCTTAAGGTCGAACCGG
AAGCTTACTACATCATCGACACATTGGGAGAGCGGCTTTACGAAGGATGCAATCAAGCTTACATTTTGAA
ATTCGACAACAATACCGTAATTCACAAGCTACCAAATGCAACTCAATCATCAGACGAGAAACCAACCGGT
GATCAGCAGGTAGCACCAGCTACGACCGAACCGAAAATTTCACAGGCTGAACAAGTCAACGGTAAGGAAG
AGGGTTCTGTTTCAGGATCCGTAGTAACCAAGCCCGCGGAACCTGAGGAGGTTGTTTGTCAAGGAAAAGA
GTCTTGCAAGGAATACATAAAGAGCTTCTTAGCTGCTATACCTATTAGGGAAATGCAAGCTGATATTAAG
AAGGGTTTAATGGCATCGACACCGTTACATCACCGATTACAAATCGAATTCCACTATACCGAGTTCTGGC
AACCAAAACCCGAGACTTCTGCAACTCCGATGACAACAACAAAACTGCTGTTGGTTGAAGTTCCGTTAAC
CGAAGTTGCTGCATAG
>EVM0000017.1 gene=EVM0000017
ATGAGGTACTTAGTCAAATTCCAGCACTTTCATTCACAATTAGTGATTCGCCTCCATTTCTCGAGACTTA
AGCTTCGTCCTCTTCGATTTTCAACACTCTCCAAATCATCCAAACCAACGAAGAAAGCCCCACAAGCTAA
CTTGAAGAACCAAGCTGAAACTTGTAGCATCCCATCACTCTTCCAAGAAATAACGGACATTTTAGGTGCT
GTTAATGTAACCGCAGATGAAACCGAATCTGGGTTTTCGATAACCCCTCGAACCAATGCCAAGGAGCTTG
AGCTTATAGAACAATCTTTGGCTAGAAGGCCAGGTGTTTGTCAAAATGCCGAGGAGAAGAGTGAGTTGGT
GGAAAAGGAGGGGAATGAAATAACTGACATTTCGAGAGCTGTTAATATAACCTCAGATGAAACCCCGACA
ACACCATGGGTCAATGACGGGGAGGCTGAGTTTAAAGAAAAATCGTTGTATAGAAGGCTAGCTGTTTGTC
AAAATGCCCAGGAGGAGAATGTAATGGTTTTGGATGATACCCAGATGGGGAATTCAGTTGAATTTGATGT
TAGTCCAGTGGTTCATGAGATAACTAAGATAGTTAGAGCTGAAAATGCATTGATTTCCATGGAGGAGCAG
TTGGAAAAATCAGGGCTTTCGTTTGAACCAGAGATTGTTGAGAAAGTGTTGAAAAGGTGCTTTAAAGTGC
CTCATTTAGCTTTTAGATTCTTCAACTGGGTGAAGCTTAGAGAAGGGTTTTGTTATACAACTGAGATTTT
TAATACCATGCTGTATATAGGTGGTGAGGCTAATGAACATGGGTGGGTTGAGAAGCTATTGGAGGAAATG
GAGGAGAAATCTTGTAAGAAAGATATCAAGACTTGGACAATCCTTATCTCGCAATATGGGAAGTCAAAGT
TGATTGGCAAAGCGCTGGAAGTTTTTGAAAACATGAAGAAATGTGGTTTTGAAACTGACACGACGGCTTA
TTCGATGGTGATCCGTGTTCTTTGTAATGCTGATAAAGGCGACTTAGCTATGGAATTTTACAAGGAGATG
GTTGAGAAGGAAATGAGCCTTGATTTGAATTTGTACAAGATGCTACTGAATTGTGTAGCTAAATCGGGAG
ACAACAATGCAGTTCACTTGGTTGCTGATAACATGACGAGGGTGTCTGAGATTCCAGAACAAGAAGTTTA
TGGTTATGTATTGAAGAGTTTATGTATTTCTGGAAGAATTAAGGAAGCTTTAGAATTGATTCGGGACCTT
AAGAAGAAAGAGTTGTCTTTGGACCCCCGTTATTTTGAGATTCTGATCAAAGGACTGTGCAGGGCCAATA
GGATTGCTGATGCCTTGGAAATCCTCGATATTATGAAGAGAAGACGACTGGTTAGTGAGAAGGTTTATGA
GATTATCATCAATGGGCACTTAAGAAGAAATGACCTTTCCAAGGCACTTGATCTTTTCCAAAGCATGAAG
GAATCCGGGTACTTACCAACGGCTTCTACTTACACTGATCTAATGCAACGCCTCTTTAGATTGAAAGAGT
ATAAAAAAGGCTGTGATTTATACAATGAGATGATGGAGAAAGGTGTTGAGCTTGATACTGTTGCTATTAT
GGCCATGGTTGCAGGTCATGTTGGCCAAAACCATATATCCGAAGCATGGAAAGTATTCAATTCGATGGAG
GAGAGGGGCATCCGACCTACTTGGAAAGCATATTTAATATTCATTAAGGAGCTTGGAAAAGTTGGAAGGA
CAGATGAAATTTTTCGGGTTTTATGCGAAATGAAGGAGGCAAAGATAGGTATTCGAGATGAGATATTTCG
TTTGGTTGTATCTTGCATGGAGAGGAGCAGAGAGACGGATAATGTTGAAAAAGTAAAGCAAATGCGGAGA
ATTAGTGAACTTTGTTCACTAACTGAAGAGGTAAGCGATAGCGGATTCAAAGGACAGGAGCTCCTCCTGG
ATTTGGGCGATAAACATTTAGAGTATGAGAGGACAGATTGTCAGCAAGTGCACTCTCTTTCAAATGCATT
CAACAAGCAGGACATGGAAGAAGTGCATAGAATATTATCATCCTCGAAGGATTGGACGATCATTGAAGAA
GGTTTGAAGAGATGCAACATTAAGTTTACACTGGAGCTTGTTTTGGAAATACTGCGAAAGAGCAGTTTGC
ATGGTAAAAATGCTCTGAATTTCTTTTCATGGGTAGGAAAGCAAGCCGGCTATCAGCACACTTCAGAAAC
ATACAACATGGCTATCAAAATCTCCGGATGTGGGAAAGATTTCATGAACATGAGAAGGCTCTTCTATGAA
ATGAAAAGGAGGGGTTGTTTAGTATCGGATGCATGGACGATCATGATAATGCAATATGGTCGAACAGGTC
TAACCGAAATTGCATTGAGGACTTTTACTGAGATGAAAACCAATGGTTTTAATCCGACTGCAAGTACCTA
CAAGTATTTGATCATATCGCTCTGCGGGAGAAAAGGTAGGAAGGTAGATGAAGCCGTTAAAATCTTCCAA
GAAATGATCCGTTCTGGATACACCCCCGACAAAGAGTTACTTGAAATGTATCTTGGTTGTTTATGTGAAG
TTGGCAAGCTATTGGAAGCTAGAAACTGCACAGAATCTCTCAGCAAGATTGGATTCTCAGCTCCACTAAG
TTATTCGCTGTATATTAGGGCACTTTGTCGAGCTGAGAGACTCAAAGAAGCATTGGAAGTATTAGATGAT
GTCAGGACAGAACAATCCTCATTGGATCAGCATGTTTATGGAAGCCTTGTCCATGCACTACTACGAAAGG
GACTATTTGAACAAGCATTGGCTAAGGTGGATTCCATGAAGCAAGCCAGCATTCATCCGACTGTCCATGT
TTATACATCCTTAATAGTTCATTTCTTCAAGGAGAGGCAAATCAGGAGCGCTTTAGGGATTTTTGCGAAA
ATGGAGAAGGAAGGTTGTCAGCCGACTACCATTACTTATTCCGCAATGATCCATGGATACATGAACATGG
GAAAGGTTGCTGATGCTTGGAACTTCTTTCATCATATGAAGATTAATGGACCGGAGCCCGATTTTAAGAC
TTACTCGATGTTCATTAACTGTCTTTGTAAAGCAAGTAAGTCCGAGGAAGCAATGAAGCTTTTATCCGAA
ATGCGAAACTCAGGGATTGTTCCTAGTACCGTCAATTTCCGAACAGTTTTTCATGGTCTGAATAGAGAAG
GTAAGCAATGTTTAGCTCAAACTGTATTGACACAAAAACCTGCTCTAAAAAGTGAACGCAAGTGTTCCAC
CTTGATTTAA
>EVM0000090.1 gene=EVM0000090
ATGGAAAGTGGGTCATTAAGGTTAGGGTTAATGGCAGTGGTTGCAGTTTCAGGAAGTGTAGTCTTCATTG
CAAATGAACTTCATAAACGTCTCCTCTCTGATTTCATGAAGAAGATTGAATTTGAATTGGCTGGAAATGG
GAAATGTCAAGCGAAAAAAAAGGTTCGTTTTGCTGATAATGTAAGGGAACCATCATCAAATAACAAAGAA
TATAGGAAGAGAAATCATAGTATCGCCATTGTTAAGCAAGCTAAAGGTCGTGGTGAAGAATATTATGGTC
AACGACGACGACGACAACGACAGCTTCTTAAAATACCAAATAATGATAATTCAATGCCTCTCAATAGGCA
AATTTTATATAAAGGGATTCTTCAATGTAAAAAATAA
>EVM0000136.1 gene=EVM0000136
ATGAATAGCAGCATCAATATCAGCAACAAAGTGTTGAACACATTAAGGTTAAAGAACCCAAAGCTTTTAT
TACTCGAATCCTGCAACAATTTATCTCAATTGAAGATCATCCATGGTTATATGATAAGAACCCATATCAT
TTTCGACATTTTCGCAGCTAGTCGATTGATTTCCCTTTGTATAAACAACCCTTCATTCGGGCCATTTTCA
TTAAATTATGCTCACAATATTTTTTCCCAAATCGAAACCCCAAATCTTTTTATGTACAATGCTTTGATCA
AAGGGTTTTCTGGTGAAAACCCAATTAAGGGTTTCGAGTTTTACGTTCGAATGTTGAGGGCTAACATTGT
TCCCGATAATCTTAGTTTTCCATTTTTGGTAAGGGCTTGTGCACAGTTGGAAGGCATTGATATGGGGATT
CAAGCTCATGGTCAAATTGTAAAACATGGGTTTGAAAATGATGTTTATGTGCAGAATTCATTAGTTTATA
TGTATTCAATGTGTGGAGATATAAAGGCTGCTAACGAAGTGTTTAGTCGAATGTTGTCGCCGAATGTGGT
TTCATGGACGTCGATCATAACTGGGTTTAATAAAATTGGAGATGTTGAAATGGCACGTGAATTGTTCGAT
AAAATGCCTGAGAGGAACTTGGTTACTTGGAGTACAATGATTAATGGGTACGCTAAGAACAATTGCTTTG
AAAAAGCTGTTGAATTGTTTCAGGTACTAAAAGATAAAGGGATTAAAGCTAATGAAACTGTTATGGTTAG
TGTAATTTCTTCTTATGCTCATTTGGGTGCAATTGAATTAGGTGAAAAAGCTCATGATTATGTTGTTAAG
AACAATTTGAGTTTGAATGTGATTCTTGGGACGGCTTTAGTAGATATGTATGCAAGATGTGGGAGTATTG
AGAAAGCTATTAAAGTGTTTGATCAAATGCCTGAAAGAGATGTTCTTAGTTGGACTGCTCTTATTGCTGG
ATTCGCAATGCATGGTTATGCAGAGAAGGCAATTTGGTTCTTTTCAAAAATGGTGAATTCCGGGTTAAAA
CCGAGAGATATTACGTTTACGTCTTTGTTATCTGCTTGCAGCCATGGCGGATTAGTTGAAAAAGGTTTAG
AGTTGTTCGAGAGCATGAAAAGAAATTACGGGATTGAGCCAAGGTTGGAACATTACGGTTGTGTTGTGGA
TTTGCTTGGCCGAGCAGGGAAGTTAGCCGAAGCGGAGAAGTTTGTGCTTGAAATGCCGGTAAAACCGAAT
GTACCTATTTGGGGTGCACTTCTCGGAGCTTGTAGGATTCATAGAAACGCAGAAATTGCAGAAAGAGTGG
GGAATATATTGATCCCTTTGTTGCCGGAACACAGCGGCTATTATGTGTTGCTTTCGAACATTTATGCACG
TACAAACAGGTGGGAAAATGTTGAAACTATGAGGCAGATGATGAAGGAAAAAGGTGTTAAAAAGCCGCCA
GGTTATAGCTTGATCGAGGTTGATGGGAAAGTACATAACTTTAAAATGGGTGATAAATTACACCCGGAAA
TCGAAATGATAGAACGAAAATGGGACGAGATTCTTCAGAAAATAAGATTGGCAGGTTATACGGGGAATAC
ATCCGATGCATTGTTTGATATCGATGAGGAAGAAAAAGAAAATGCTCTACATAGACATAGTGAGAAGCTT
GCTATTGCTTACGGGGTTATGAGAACTGAGGCTCCGGCGCCAATCCGAATAGTGAAGAACTTGCGAGTTT
GCGAAGATTGTCATACTGCGACGAAGCTGATTTCAAAGGTTTTCGGGCGTGAGTTGATCGTGAGAGACCG
GAACCGGTTCCATCATTTTAGAGAAGGTTCTTGTTCTTGTATGGATTACTGGTGA
>EVM0000150.1 gene=EVM0000150
ATGGGTCTCAGTCTATATAAGAATAATTTGAATGAAACAATTCCAGAGTGCATTAGAAACTTGAGTTGTT
CTCTCTTAGATATTGGTCTACAGAATAATAATTTTCACAGTCAAATACCAAAAAATTTTGCAAAACGTTG
CATGTTAAAAAGTTTTCACACCAACAACAATAAATTAGAAGGGTCACTACCACCATTATTGGGTAATTGC
AAAGATTTAAACCTTCTAGATGTTGGAAACAATAATTTGAATGACACTTTCCCAAATTGGTTAGGAAATC
TGGATCAGCGGGAAGTTCTTATCTTGAGGTCGAATGGATTTTACGGTAAAGTGGATAGCTTTGATGTTTC
AGTTTCCTTTACTCATTTACGTGTCATTGATCTTTCTCACAATAACTTCGGTGGCTATTTACCTACTCTC
TTTTTTGAACATTTGCATGCCATTAGAGAAGGGTATGAAAAGAAAGTTGAACCAGAGTACATGGAAGATG
CAATTGGTACAGTTATAGTGAATTATGCTTTCTTTTTATCTTTTACAGCAAAAGGGTTGGGAACAGAGTT
TCAATTACTCTTATCCATTTGGATGGTTATTGACCTTTCTAGTAATAAATTCTTGGGAGAAATTCCAAAA
ATACTTGGTGAGCTTCATTTACTTATTGTCCTAAACCTCTCCCATTATTATCTCTCATCAAACAAGCTCG
AAGGAAGAATTCCAACTGAGTTAAAAAATCTTGGATTCTTAAAGGTGTTAAACCTTTCTCAAAATAATCT
CAAGGGACCCATTCCTCAAGGCAAACAAGTTGATACTTTCACTAATGATTCCTACATGGGAATTCTGGAT
TTATGTGGTTTGCCATTATCAAAAAGCTACGATACTGATGAGGAAACTCCAGCCAAATTTGATAGAGATG
ATGATGATGGTGGTGATGAATTGAATTGGAAATTTTCAATATTGATGGGGTATGGATGTGGGTTGGTGCT
GGGAATGAGCATGGCATACACTGTATTCACGACTGGAAAACCATGGTGGTTGATTAGGATCGTCGAGCTA
GATCGACAAAGATTTGCAAAAAGGTAG
>EVM0000076.1 gene=EVM0000076
ATGGCTTTCTCTGCTGTGACATCTGCAGTGACAACAATTGGCGAGCTGCTAACTGAGGAAGCCATATACC
TATGGGGCGTGGAGGAGCAAGTTGATCGTCTGCAAACGGAGCTCAAATGGATGCAAAGCTCCTTAATGGT
GGCAGAGACAAAACAATCAACGGATGAGAGGATTCGTCTTTGGGTTGCTGAAATCAGAGAGCTTGCTTAT
GATGCTGAGGATATTGTTGAGGAATTTGCTCTCAAGATTGGATCCAAAAACAAAGGTGGCCTTCCGAGTC
GTATTAAAAGATCAGCCTGCTGTTTGAAAGAGGGATGGGTGCTCCATGAAACCAGGTCAAAGATCGAGAA
AATCATAGAAAGAATCAACGACTTAGCCTACGGCGTAAAGGAATTAAAGGACAGAGGAGAAGAATCAAGT
TCTTCAACTGAAAGACGAGAATCAAGGCGGCCTTATCCACATATTATGGATGATAATATTGTTGGACTAG
TTGATGATACCGAGGGATTGGTCAAAGTTCTTACGAACGAAAGTGGATGCAAGGTTGTTATAGTATGGGG
CATGGGTGGTCTGGGAAAGACCACTCTCGCCAAGAAAATATATCACCATCGTCAGGTTATTGATTATTTC
GATCACTTGGCTTTTGTATATGTTTCTCAACAATTTTTGAAAAGAAAAGAGGAAAATGATGAAAAATTGG
CAAAGAAGTTGTGTAACATTTTGAAGGATAAAAGATGCCTGGTGATACTTGATGATATTTGGACCAGTCA
AGCTTGGGATAGTCTAAAACCTGCCTTTCCAGCTACAAGGGACAGCCATAAGTTGCGGTGTCTAAACAAA
CAAGAAAGTTGGGAATTGTTTGAAAAGATTGTATTTCCTCAAACAGGAAAAATAATCGGTGTGGAAATGA
AAGAGTTAGGAGAAAACATGGTTAAACATTGTGCAGGGCTTCCATTAGCCATTGTTGTATTGGGAGGAAT
TTTGGCTACAAAGAATAATTCATTAAACGAATGGCAAAAGATATCTGACAATGTAAAATCATACTTAAAG
AAAGGCAAAAATCAAAGACCAGTGGATGTATTAGCATTAAGTTATGATGATTTGCCTCCCTATCTAAGAC
CATGTTTCCTCTATCTAAGTCATTTTCCAGAGGATTATATGATAGATGTGGATAGATTGATTCAATTATG
GGGTGCTGAAGGTATTGTGTCATCAAAGCAAGAAGAAAGAGAGGGTGGGGAAATTGTGGAAGATGTGGCA
GAATCTTATTTAATGGAGCTTGTGGAAAGGTGCATGATTCAAGTACGAGAAAGAGATGTGGCAACCTCAA
AGGTCAAAACAATTCAGATGCATGATCTGATGAGAGATCTTTGCTTATCAAAGGCAAAACAAGAAAATTT
TATCTTCATTGTTGATCGATCAAATTCATCTTCATTATCTATGATTCAGAAGGTTCGTAGGGTTTCTGTG
CATGAGTTTTTTTTCATACAATGCATTAAAAGTCCAAATACTCGGTCACTTTTGTTCTTCAATGAATTCT
TTCTGAAGGAGGCATTAGAAAAATATTTGCCCTTGGAAGTGTTGAATTACGTTGAAGAACATGCTAAAGT
TTGGAATCCACTATTTTTGATTCTTATGATTTCAATAGCTGGTACGGCCCTTCTTAAATCTCAGGGAATT
TGGAGATACATGTTTAACAACTTCAAATTGCTAAGAGTCCTAAACTATGAAGAAAGAACAGGTGATAATC
TTGCAGCGTTTAAGTTACCCAGTGACATAGGTAATCTCATCCATTTAAGATTCTTGAGTCTAAAGGATCT
TGAGTTCCTATGGAAAACGTTGCCATCATCTCTAGACAACTTAAGGTGCTTGCAAACCTTGGATTTAAGA
GTTGCTAATTACAAAATTCATGTACCTAATGTGATATGGAGGATGGAGCAACTAAGACATTTATATCTCC
CCGACATATGTAAAAAGAAAACAAAGTTGAAGTTGGGTACTTTGAGAAAACTCCTAACACTTGTGAACTT
CAACACCAAGAATTGTTATCTGAAGGATCTTATCAACATGACAAATCTTAGAGAGTTGGTGATAAATGGG
CCCTTCAATATTGAAAATTTCAATGAGAAGACGTTGGGCGAGAATCCATCCATAATCGGAAGTAAATATC
TTCATTCCTTGTTTATTTTATTCAGTTCAATAAATCCAAGACATTTGGTCCACCTCATTTCAAGTTCTCT
AAGTATTTGCAAGTTGAGTATAACAACTGCACGGATAAGTAAGTTACCAGAGTATCACTACTTCTCTTCA
CATCTCGCTTACATACGATTGGAAAATTGCCAGCTTGAAGAAGATCCAATGCCAACACTAGAGAAGCTGC
CTAACTTAAGGATTCTTGAATTCGAAGAAACGTTCAGAGTAAATGAAATGTTTTGCTCTGCACAGGGTTT
TTCTAGACTTGAGTCTCTAAGTCTTGAGAGGCTCCACAATTTGGAGGAGTGGAAGCGATTGGAGATTAGG
CGTTGCCCCAGCTTGAAGATGCTTCCAAAGGGATTGAGGTTCATTACAACCCTCAAAGAACTGAAGATTG
AATCAATGCCAAAGGCATTCAAAGATAAATTGGTGAAAGGAGGAGAAGATTTCTACAAAGTCAAACATGT
TCCTTCCATCATATTCCAAGACTGTGACTATTTAGATAAAATAATGATAATTGAGAGGTAA
>EVM0000020.1 gene=EVM0000020
ATGTCGTGGTGTTCACCGTTGGGAAGTGATGATCTAGCAGAAGATAGTCCCACAAAACCTTTGTATGACT
ATTGGAAGCGATTTAAAAAGTTATGTGCAAGTTTCCCACAACACGGTATAACGGAACAGTCTTTGCTTCA
GTATTTTTATAAAGGCCTGAAATCCATGAAGACCGCTAGTGGAAGAGCGTTGGTCAACATGACTCTACAA
CAAGCAAGAGACTTAATCTTCAGGATGGTTGTAAATTCTCAGCAATTTCGAGCCAATCCTGAACCCCCTA
AAAGGGTTCACCAGCTAAGTAATTCAACCTTAGAAGATAAAATTGATAGACTTACTAATATTATGAGCTC
TCTTGTTGCAGAAAAAGCCAAACCAGCCCGAGTATTTGGAATATGTGCTACAACTGAACATACAACTGAT
GCATGTCCCAGTTTGTATGATGATGCTATGGCTCATTTAGATGCTGCGGGAAATTTCCCTGGGCCACCAC
AAAGGCGATACGACTCTTACGTTACCTACAACCCAGGATGGAGAGACCACCCTAACTTGAGTTATGGGGC
CAATCCACGATATAACCAGCCATACCAAAATCGAGTTTCACAATAG
>EVM0000100.1 gene=EVM0000100
ATGGGAAATTCTTGTTTTTTAGGAATATTGGTAACAATATCCCTGTGTCTTCAGTTGTTTGGTGTTGGTG
TTCATGGTCTTGGTGTGAATTGGGGTACCATGGCATCACATAAACTTCCCCCAAAAACAGTGGTTCAGAT
GTTAAAAGACAATGGAATAAAGAAAGTTAAGCTTTTTGACGCAGATTCAACTACTATGAATGCTCTTGCC
GGAAGTGATATCGAAGTCATGGTTGCTATTCCTAATGATCAACTTCTTGCCATGAACAGCTATAAACGTG
CTAAAGATTGGGTTAGGAGGAATGTCACAAGATATAATTTCGATGGAGGTGTTAACATTAAGTATGTAGC
TGTTGGCAACGAGCCGTTTCTCACAACTTACAACGGCTCGTTCATTAACATCACGTTCCCTGCGCTTGAA
AATATTCAAAATGCACTTAACGAAGCTGGGGTTGGGGACTCGATAAAGGCAACCGTGCCTTCGAATGCAG
ATGTCTATAACTCACCAGAAAGCAACCCTGTTCCATCAGCTGGTCGGTTTCGGCCTGATATCAGTGGACT
TATGACACAGATTGTTGAATTTCTAGCCAAGAACGGTGCACCTTTCACCATAAACATCTACCCTTTCCTC
AGTCTCTATGGAAATGATGACTTCCCCTTTAACTATGCTTTCTTTGATGGAGGAAACCCGATTGTTGATA
ACGGGATTCAGTACACTAACGTTTTCGATGCCAACTTTGACACATTGGTTTCATCTTTGAGAGCTATAGG
GCATGGGGACATGACCATTATTGTTGGGGAGGTCGGTTGGCCCACAGAAGGAGACAAGAATGCCAATATA
GCTAATGCTCAGAGATTTTACAACGGGCTCATGCCTAGACTTGCAGGCAACATCGGCACACCTTTGCGGC
CAGGATATTTAGAAGTGTACTTATTTGGCCTTCTAGATGAAGATGTAAAGAGTGTTGCTCCGGGAAACTT
TGAGCGGCATTGGGGAATCTATAGGTATGACGGGCAGCCTAAATTCCCACTTGATCTTTCAGGCCAGAAT
CAGAACCGGTTCCTCATCCCTGCTCAGAATGTCGAATATCTTCCTCAGAAATGGTGTATACTCAGTCCAA
ATACTAATGACCTAAGCAAACTTGCGGACAACATAAACTATGCCTGCACCTTCTCCGATTGCACAGCACT
TGGCTACGGATCTTCATGTAACATCCTGGATGCGAATGGGAACGCATCCTACGCATTTAACATGTACTAC
CAGGTGCAAAACCAGAATGACATGGCCTGTAATTTTCAAGGTCTTGCCAAGGTTACAACACAGAATCCTT
CACAAGGGACTTGCAATTTTATCATTCAAATTGCATCTTCTTCTTTTGCTATTGGTCCCTCACTGATAGG
AATGACATTTTTTGCTGTAATAGCATCTGTATTACTATAA
>EVM0000042.1 gene=EVM0000042
ATGGATTTTCTCAGGAATGTGTCAGTCTCGGGTGAATATCATCAACCAGAGCAAGTCCTTTCATCACCAT
GCTCTAAACTGGGTGCCTCTATTGATGACCTTTTCCCCACTCAAAATACGGAAGTGGATGTGAGTTTGGA
GTGGTTGTCTATATTTGTAGAAGACTGTTTATCAAGCACTGGGAACTGCATACCAGTTGCTGCCACAGCA
GCTCCAAATGTTACCACAACTGCAACAACTACAACAACAAAGCCTACAAATTCTGCAAAGAAACCACATC
AAATCACCCCACCTTCCTTGCAGAAAATTGTGGTTCCAGGCAAGGCTAGGAGCAAAAGAAAGAGGGTTTC
CACAACATTATCCAAAACCAAAAACAACCCATTTTGCAGTTGGTATCAAAGCCTCCAATTGCCAAACTCT
GACCCTCTTTTGCTTCAACAGTCATGTTGGTTAGCTGACAGTGAACTCATTATGCCCAAAAAGGAAGATG
ACAACAGCAGTGGCATGGTGGGGTATAGTGAGGTTGAGGAATCAACAAAGAAAGAGGGAATGGAGGAAGA
GAAGGCGGCGGCGGCGGCGGCGGCGGTGGTGAGTAAAGAGAGTATAGGAGATGGGAACAACAATGGGGTG
AACCAGCAGCAGCCAAGGAGGTGCAGCCATTGCTTAGCACAAAGGACACCACAGTGGAGAGCAGGACCAT
TGGGTCCAAAGACACTATGCAATGCATGTGGGGTGAGGTACAAGTCAGGGAGGTTGCTGCCAGAGTATAG
GCCAGCAAAAAGCCCTACTTTTGTGAGCTATTTGCACTCCAATTCTCACAAGAAAGTGATGGAGATGAGG
ATGTCTCTGTTATCTTCAATTCCTAGTGAGCAGTGA
>EVM0000062.1 gene=EVM0000062
ATGGCTCAATTCACCCCACAAGGACGTTTGAAGCTGCTCTTTCATGGTGATGGGGTGGAACCAAAGGACC
CTTTTCATTACAAGCTTGTCAGCAATGTTTTTGGTGGTTCTGGTGGGCTAAAATCACTTCAAACTCATAA
GGGCATGCTCAGATTCCTTGGTTCTACTACTAGAAGAAGCCACTTTTCTTCTTCTTTGAAGAAAGGCAGC
AAATTTAATGCCACGGCAAGCCTGAATGTGAGTGATGAAGGACTTTATGATGAAGAGGATTACGATAGTG
AGTTTGGGACTGATGAGTTGTCTTGTTTTAGAGGTCTTGTTTTGGATATCTCTTACAGGCCAATCAATGT
TGTTTGCTGGAAGCGTGCTATATGTTTGGAGTTCATGGAGAAGGCTGATGTTCTAGAGTATTATGATCAG
ACTGTGAACTCCCCAAGTGGATCCTTCAACATACCAGCTGTCTTAAGGATTCCCCATCTTCTGCAAGTTG
TTAAGAGACAAAGAATCAACATCAATCTAAGTCGCAAAAATATTCTATTTAGAGACAAGTTCACTTGTCT
GTATTGGTCTGCTCATGATAACTTGACCATAGACCATGTTCTTCCAGTTGCAAGAGGTGGTGAATGGAAA
TGGGAAAATCTGGTCGCTGCTTGTGCCGAGTGCAATTCAAAGAAAGGTCGAAAAACTCTAGAGGAAGCAA
ATATGAAGCTGATTAAGGTCCCCAAGGCCCCTAAGGATTATGACATACTTGCGATACCTCTAACAAGCGC
CGCAATAATGATGTTGAGGAAGAGAAATGGTACACCAGAAGAATGGCGTCAGTATCTCTCCTCTTCCATA
GAGCCTTAG
>EVM0000134.1 gene=EVM0000134
ATGGCGGAACAGGGTGGCTTGGAAGGGAGCCAGCCAGTGGATCTTTCCAAGCATCCATCTGGTATTGTTC
CCACTCTTCAGAACATTGTTTCAACTGTAAACTTAGATTGCAAGTTGGATCTTAAGCAAATAGCACTGCA
AGCTCGAAATGCAGAATACAATCCAAAGCGTTTTGCTGCTGTCATTATGAGAATCAGGGAGCCAAAAACT
ACAGCTTTGATTTTCGCCTCTGGAAAGATGGTCTGCACTGGTGCTAAAAGTGAACAGCAGTCTAAACTGG
CTGCAAGGAAGTATGCCAGGATTATCCAAAAGCTTGGTTTTCCTGCAAAGTTTAAGGACTTCAAAATTCA
GAACATTGTTGGGTCATGTGATGTCAAATTTCCCATCAGACTTGAAGGTCTTGCATACTCCCATGGTGCC
TTTTCAAGTTATGAACCAGAACTCTTTCCAGGTCTGATCTATCGTATGAAACAACCAAAGATTGTGCTTC
TTATTTTTGTGTCAGGGAAGATTGTGATCACTGGAGCTAAGGTGAGAGACGAGACATACACAGCCTTTGA
GAACATATATCCTGTACTTACAGAGTTCAGGAAAAACCAGCAATGGTAA
>EVM0000004.1 gene=EVM0000004
ATGTCCATGGCTTCTACAACCAGTACCAACTCTCTCCCACTCAAAGACCGAGTTGCTATAGTAACTGGGT
CATCTCGTGGTATTGGCCGAGTTATAGCCACTCACCTGGCTGGACTCGGTGCTAAACTCGTTATTAACTA
CACTTCCAGTGCAGACCAAGCCGATCTCGTAGCTACCCAGATCAATTCTCTGTATCCGGGTGACTCCCCG
CGCGTTGTGACTGTCAAAGCCGATGTTTCGGACCCTGCCCAGGTCAAGCTTCTGTTTGATTCGGCTGAGC
AGGCGTTTGGATCACCGATTCACATCCTGGTTAACTCTGCTGGAGTTCTGGATCCTAAGTATCCTAAAAT
TGCTGATACTGCATTGGAGGACTTTGACCGTATTTTCAGTGTAAACACAAGAGGGGCATTCTTGTGTGCC
AAGGAAGCAGCAAACAGGCTGAAGCGTGGCGGTGGAGGTCGGATCATACTGCTGTCATCATCAATGGCTG
CTGCACTGAGGCCAGGATTCGGGGCATACGCAGCATCGAAGGCAGCTATAGAGGCAATGGTAAAAATACT
AGCAAAGGAACTCAAAGGAACTGGTATCACTGCGAATTGCGTGGCACCAGGGCCGATTGCGACAGAGATG
TTCTTTGCTGGGAAAAGTGAAGAGGTAGTGCAGAGATGTATTGATGAATGTCCACATAATCGACTTGGTC
AGAGCGAAGATGTTGCACCCGTTGTCGGGTTCTTGGCCTCTGATGCTAGTGAGTGGACTAATGGACAAAC
CATTCGCGTTAATGGCGGCTATGTTTGA
>EVM0000053.1 gene=EVM0000053
ATGGAAGTGTCACAATCTTTGCTTCCACTTAAGGACCGAGTAGCAATAGTAACAGGTGGCTCTCGTGGAA
TCGGCCATGCCATTGTCAACCACCTTCAATCTCTAGGTGCAAGAGTGGCGATCAATTATGCTTCGAATTC
AACACAAGCTGATCTTTTGGCATCGGAGTTAAACGCTTCGTGTACCACTGATCATCATCCCCAAGCAGTT
GCCATCAAAGCCGATGTTTCAGACCCCGAGCAAGTCAAGCTACTCTTTGATAAAACCGAGCAAGAATTTG
GCTCCAAAATACACATCCTAGTCAACTGTGCTGGTATAATGGATCAAAAATACCCAACCTTAGCAAACAC
AGCAGTAGAGGATTGGGATATGACATTCAACATCAACACCAAAGGATCGTTCCTTTGTTGTCGCGAGGCA
GCACGTCGGTTGACACGCGACGGCAGAGGAAGAATCATAACGATCTCCACATCTTTGGTGGGATCCCTCT
TACCTGGATATGCAGCTTATGTTGCTTCAAAAGCAGCTATTGAGTCGATGACAAAGATTTTGGCTAAGGA
ACTCAAAGGCACAAAGATAACAGCAAATTGTGTTGCACCAGGGCCAGTAGCCACAGAACTGTTCTTTGCT
GGTAAAACTGAAGAAACTATACAGAGATTTGTGGATGGTTGCCCTCTAGGTCGATTGGGCGAGCCAAAGG
ATATAGCAGGAATTGTAGGGTTTTTAGCCAGTGATGCTGGTGAGTGGACCAATGGGCAGGTTATTAGAGT
CAATGGAGGAGTTGTTGTGTAA
>EVM0000086.1 gene=EVM0000086
ATGCTTCACGGGCCTTTCAGGAGGCTCAGAATAAACACATCTGCAAAAGAAAACAAGGAGCAGATGGCGA
TTTTATCTCTTTCGGTCCAAAAGACAACGAAAGAGAATTTAGAAAAAAATAATGAAGAACAAGGCAGCAG
TGGAGGCAAGAAAAGAAATTCAGATTCACAACACGGTGGGGGCATGGTGCCAAGATACTCCAAGATGGAA
TTTCCCACTTATGATGGTGTTGGTGATCCTTTAGGATGGTTAAAAAGATGCGAAAATTTTTTTGGCAATC
AACGGACCAACGAAGAAGACAAAGTCGGCTTAGCTTCATTCCATCTCTTAGGAGAAGCACAATTGTGGTT
TGATCAAATCGAGGAAGAGGAGGCAAATTTGGATTGGGAGCGTTCTTCTGCACCATTTATCAAAAGATTG
ACACGAGCAGAGATGGCAGAGAGAAGGGCTAAGGGATTGTGTTATAATTGTGACGAGTCTTACTCCATGG
GGCACAAATGTAAAAGGCTATTTTGGATAGAAGTACCAGATATTGAAGATGAGCAAGATGATGAGGTAGA
TGATCTTGAAATTTCCTTACATGCCATTAGAGGAACTTGCAATTCATCTACTATGCAACTACCAGCAAAG
GTGTCAGGAAAAACATTCGTTGTGGCCAATGACAACTTTCAAGCTGATTTTTATACAATACCATTAGAAG
GGTTTGATATGATTTTGGGGGTTAAATGGTTGTGTACCCTTGGTCCAATTTTATGGGATTTCAGCTCCTT
AATTATGCAATTTGCAGTAAACAAGAAGAAGATACTCTGGCAAGGGCAGCACCCAGAGGAAGTTCCACGA
CTCAGCTTGATACAGGGACAGGATTTAACTAATATAGTATTAGATAAGCTACTGGTAGAATTTGCGCATT
TATTCCAAGAACCGTCTGAGTTACCTTCTAACCGCAAATGTAACCATCGTATAACTCTCAAACCAGGAAC
GGGACCAATTGTAGTCAGGCCTTATTGA
>EVM0000139.1 gene=EVM0000139
ATGCATCATGTAAGATTAGTTTTTGAACTCTTGCGAAGATTAGTTTTTGAACTCTTGCGGGATAATATAT
TGTTCTTAAAGAAATCCAAGTGTTTCTTTGGAGAGTCTCAGGTAACCTACCTCGGTCATGTCATCCATGG
TGAAGGGGTCGAGGTTGATCACACTAAAATTAAAGATGTCACCGATTGGCCAACTCCTAAAACTACCAAA
GCTCTACGAGGCTTTCTTGGGTTGGCAGGATATTACAGAAAATTCATCAAGAATTATGGACAAGGGGCTG
CACCCTTAACATCTCTTCTAAAGAAAAATGCCTTCAACTGGACTAAGGAAGCTGATGTTGCTTTCACCCA
ATTAAAAACTTCACTTTCAGCAGCCCCAGTTTTGCAATTACCCAACTTTGCGGAGGAATTTGTGGTTGAA
TGTGATGCTTCGGACAGCAAGTTTGGAGCTGTACTACAGCAAAAGGGACACCCCATTGCCTTTTTCAGTT
GCAAGATTGCAGATCGACACCTTAAGTTGGCTGCCTACGAACGTGAATTAATTGGTTTGGCAAAGGCAGT
GACTCATTGGCGACCCTATCTTTGGGGAAGGCATTTCCTCATCCGTACTGATCACTTCAGTCTTAAGTAT
TTGTTAGACCAACGACTTACGACATCTCCACAACAACATTGGATCAGCAAGCTAATGGGGTTTGATTTCC
GAGTGGAATATAAAGCAGGGAAGTTGAACAGGGCTGCAGATGCTTTATCTAGAAAAGACGAAGACTTACC
ACACCTCATGACTGTTTCATTCCCTCAAGTTGAAATTCTTAAAGCCATCAGACGAGAAATAGAAGCTTCC
CCAGAATTATCACAACTCCAGCAAAGAATTCTACAATGA
>EVM0000154.1 gene=EVM0000154
ATGCTCAATCCAATACTCAAAAACCAAACAAGAATCCCATGTTTCTTAACCAAATTTCTCTTCATGGTTC
CTCCACTTACTTCTTCTTTAATCACTTTCCTTTCCTTAAACTCAAACCCCACCAAATCTCTCTCAAACAC
ACCCAGAAGAACTTGCAAAAGGAACTGGAGAATATTGAGATTAGATTGTTTGCATACTAATGCGGTTTCT
CATTCATTTGATGACCTTTCTATTGAAGAAGATGAAGGGAATTCAAAGGAAGTTGCTTTCTTGCATTGGA
TGGAAAATAGAGGGATTAAAGCCAATCATCAAACTTTTCTTTGGCTTTTAGATGGTTGTTTGAATTCTGG
GTCTCTAGAGGAAGGAAAGAAGCTTCATGGGAAGATTTTGAAGATGGGTTTCAGTAATGAACACTTTTTA
TCTGAAAAGCTCATGGATATTTATATTGCTTTAGGTGATTTAGATGGTGCAATCAAGGTTTTCGATGGTA
TGCCAAAAAGAAATGTTTTTTCTTGGAATAAAGTGATTTCTGGATTTGCTTCAAATAAAATGAATGATAA
AGTACTGGGGTTTTATTCAAGGATGGTAGCTGAAAATGTGAATCCTAATGAGAGTACCTTTGCCAGCATT
TTAAAGGCATGTACAGGTAGCAATGTTTGGTTTCAGTATGTTGAACAAATTCATGCTAGGATTATTCGTG
ATGGTTTTAGTTTTAGCTCCTTTGTTTGTAACCCATTGATTGATCTGTACATGAAAAATGGATTTATAGA
TTCAGCGAAGAAGTTATTTGATAAATTGTATGTGAAGGATACTGTTTCTTGGTTGGCTATGATCTCCGGC
TTATCTCAAAATGGATATGAGGAGCAAGCTATTTTGTTGTTTTTTGAGATGCATATAGCAGGAATTTTAC
CTACACCATATGTCTTTTCTAGTGTTTTAAGTGCTTGCACAAAAATAGAGTTCTTTAAGTTGGGAGAGCA
GCTCCATAGCCTTGTTTTCAAACTGGGATTTTCTTCTGAGACTTATGTCTGCAATGCTTTAGTTACTTTA
TATTCACGCTCTGGGAATTTGGTATCTGCCGAACTAATTTTCAGCAATACATTGCTACGGGATGGTGTTA
CTTATAACTCACTGATCTCTGGGTTAGCACAGTGTGGATATAGTGATAGAGCTCTAGAATTGTTTGAGAG
AATGCAGCATGATTGCTTGAAACCGGACTGTGTTACAGTTGCCAGTCTTTTGGGTGCCTGTGCATCTCTT
GGAACTTTATTTACAGGTAAGCAACTTCATTCATATGCCATAAAAGCTGGGTTTTCTACGGACTTAATTG
TTGAAGGGTCTCTGCTTGATCTTTATGTTAAATGCTCTGATATAGATACTGCATATGAGTTCTTTAGTAC
AACGGAGACTGTAAATGTAGTTTTGTGGAATGTGATGCTGGTTGTATATGGGCAGTTAGATAACCTTAGT
GAGTCTTTTCATATATTTAGACAGATGCAGATTGAGGGATTGGTGCCTAACCAATTTACCTATCCAAGTA
TTTTAAGAACTTGCACTTCCGTCGGAGCATTCGACTTAGGAGAGCAGATTCATTCTCAAGTGATTAAAAC
TGGTTTCCAGTATGATGTTTATGTCTGTAGTGTATTAATTGACATGTATGCTAAGCTTGGAAAGTTAGAA
ACTGCCTTAGAAATTCTCAGAAGACTTCCTGAGGAGGATGTAGTTTCCTGGACAGCTATGATTGCAGGGT
ACACACAGCATGATATGTTTGATGAGGCTCTTAAACTTTTTGGAGACATGCAGAACCAAGGGATTCAATC
TGATAACATAGGACTTTCGAGTGCAATCAGTGCATGCGCTGGTATTCAAGCACTCAGTCAAGGACGGCAA
ATTCATGCCCAATCTTTTCTCTCCGGTTTCTCAGATGATGTTTCAATTGGCAATGCGCTTGTTAGTCTTT
ATGCTAGATGTGGGCAGAGGCATGATGCATATACAGCATTCAAAAAAATTGATAAAAAAGATAATATATC
ATGGAATGCATTGATATCCGGACTCGCACAGAGTGGGTTCTGCGAGGAAGCATTGCAGGTTTTTTCTCAA
ATGAATACAGCAGGAGTGGAAACTAATTTATATACTTTTATCTCCTCAGTTAGTGCTGCCGCTAATACTG
CTAATTTAAAACAAGGAAAGCAGATCCATGCCAGGATAATAAAAAAGGGGTATGACTTAGAAACTGAGGT
GTCTAATGCTTTGACCACATTGTATGCAAAGTGTGGTAGCATTGATGATGCAGAAAAGGAATTCTCAGAA
ATGCCTGAGAAAAATGGGATTTCTTGGAATGCCATTATCACAGGCTATTCTCAGCATGGATCTGGTATCA
AGGCAATAAATCTCTTTGAGAAGATGAAAGAGGTTGGTGTGAGACCAAATCATATAACTTTTGTGGGAGT
TTTATCAGCTTGTAGTCATGTGGGTTTGGTGGAAGAGGGCCTTGGCTACTTTGACTCCATGAGCAAAGAA
CATGGCTTAGTGCCTAAACCTGAACATTATAATTGTGTTGTTGATCTTCTCAGCCGAGCTGGTCTTTTGT
GTCGTGCAAGAAAATTTATAGAGGATATGCCTATTGAACCAGATGCCATCATTTGGAGGACCCTCTTAAG
TGCTTGTGCTGTTCATAAGAATGTAGACATCGGAGAATTTGCTGCTTATCACCTTCTTAAATTGGAACCT
CAAGACTCAGCAAGTTATGTCCTTCTCTCTAATTTATATGCAGTGGCTAGGAAATGGGATTCCAGGGATT
GTACAAGGCAAATGATGAAAGAAAGAGGTGTGAAAAAGGAGCCTGCTCAAAGCTGGATTGAGGTTAAGAG
TTCAATTCATGCATTTTTTGTTGGTGACCGGCTTCATCCACTGGCTAAGAAGATATATGAGCACTTAGAA
GATCTGAATCAACAAGCAGCTAAAATTGGTTATGTACAAGACCGTTATAGCCTTTTCAGTGATGTGGAAC
AAGGAGAAAAGGACCCGACTGTTTATATTCACAGTGAGAAGCTGGCTATTGCATTTGGGCTCCTTAGTTT
GCCCAGTGCAATTCCAGTTCGTGTGATTAAGAATCTTCGTGTGTGTAAAGATTGCCATAATTGGATCAAG
TTTGTGTCGAAGATATCTAATCGGCCAATTATAGTCCGAGATGCATACCGGTTTCATCATTTTGAAGGTG
GCTCTTGTTCCTGCAGAGATTACTGGTAA
>EVM0000127.1 gene=EVM0000127
TATCTTGATCTTGGAGGTAATGATCTCAAATCAAAAAGTCTTCAATGGGTTTCTGGACTTTCTTCCTTGC
AGTACCTTGATTTGAGCTATGCGGATCTTCATAAAGCAACTGATTGGGTAGAGGTAACATTCAAACTTCC
TTCTTTGTTAGAGTTGCACTTGTCAGAATGTGGTTTAGACAATGATCCATCTCCGACCAGTCTTAATTCT
ACAAAATCACTGGTTGTTCTTAATCTTTCTTGGAACCGCTTTTCTTCAGTACCTAAGTCGATATTTAGTC
TTCATGGTCTTGTGTCCATTGATCTTAGTCACAATTCTTTGGAAGGCTCAATTCCAGATTACTTTGGGAA
CATCTCGTTTCTTGAAGTTCTTGATCTTAGTGGGAATCATCTCAATTCATCCATACCCAATTCCTTGTAT
AGTTTAAACCGTCTTCAGTTCCTTTGTCTTAATGATACCCAGTTACAAGGAACAATCTCGAGTGCCATTG
GAAACTTGAGCTCTGTTACTCACCTTTATCTTTCAGAAAATCAATTAAATGGTCAGATTCCATTGTCTAT
AGGGGAGTTATCATCTCTGAAGTTGTTTGATGTTTCAAAAAATCAGTTAAACGGCCAAATTCCCTTGTCT
ATAGGGCAGTTATCATCTTTGGAGTTTTTTGATGTTTCAGAAAATCAATTAAATGGTCAAATTCCGTTGT
CTATAGGGGAGTTATCATCTTTGAAGTTGTTTGATGTTTCAGAAAATCAATTAAATGGTACTTTTCCTCT
ATCTTTTGGACGACTAGAAAGTTTGGAAACTTTGGATTGTGGGTATAATCTATTACAAGGAGTTGTATCA
GAAACCCATTTTTCTGATCTCACGAGATTGACAACTCTAGCAGCATCACAAAATCGGCTTAGATTTGAAC
CAAACTCAAGCTGGATTCCCCCATTTCAATGTGAAAGGATCGAATTGGGTCACTGGCATCTTGGCCCAAA
GTTTCCCCAGTGGCTAAAATTCCAAAAGAAATTGTCTTATTTGGATATCTCCTATGCAGGAATTTCAGAT
GTCATGCCAACTTGGTTTTTGAACCTTCCCACTCAATTTGAATATTTAAATCTTTCCTCTAATCAACTTA
CAGGAGAGATTTCATATTTGAATGTGACAGACATTGTTGACTTGAGATCAAACCGATTCATAGGTCCATT
GCCAAGAGTATTCTCAACTTTAACAATTTTATATATGTCAAATAATTCATTTTCAGGATCTCTTTCTCAA
TTAATTTGTGATCCATCAAGTGGGAAACTTATGGGAGTTCTTTACATTGATAAAAATCTTATCTCAGGGG
ATATTCCAGATTGTTGGAATCATTGGCAGCGTTTGGACATTCTAAATTTGGGAAGCAACAATTTAACCGG
AAAAATCCCACCTTCTTTAGGGCATATAAATCTTTCAATGCTAATCCTTCGAAACAATACAATGTTTGGA
GAATTGCCATCCACATTGCAAAATTCTACAAATTTGATTATGTTTGATCTTAGTGAAAATCATTTCAGTG
GAAGTGTACCAGCATGGATTGGTGATAAGCTCTCAAACCTTGTGATTCTAAGCCTTCGATCAAATAACTT
TGATGGTCATATTCCTCATAAAATTTGTGATCTTCAATCTCTTCAAAACTTGGACCTTGCCTACAACAAC
ATTTCTGGAGTTATTCCAAAATGTTTTAATAATTTAAGTGCAATGGCCACAACAAACAAAATCTTTAATT
CTGTTTTTTCGAAGTATGCAGTTGATGACTCTTTTTTTTTTAAAGCATTATTGGTGTTGAAAGGACGAGA
GGATGAATATGGTAGCACACTAGGACTTGTTACCAGCATGGACCTTTCAGCAAACAGTCTCACAGGAGAG
ATCCCCAAAGAAATTGGTAGTCTCGTTGGACTATTGTCTTTAAATTTTTCAGGGAATCTCCTAATAGGAA
ATATACCAGAAAGCATTGGCAACATGGAGTTAATGGAATCTCTTGATTTGTCCATGAATCGACTAAATGG
TAAAATCCCTCCAAGTTTCTCCAATTTGAATTTCTTGAATCACTTCAATGTGTCCTACAACAACTTGACA
GGACAAATCCCAACAAGCACTCAGCTTCAAAGCTTTGACAACTTGTCTTACGTGGGCAATCATCTTTGCG
GACCTCCTCTCACAAAGAACTGCACCTCAAAAGGTATTCCAACTGACATTGCAAATAATGGAAGTAGCAG
TGAAGGAAGTAAGGTGAATTCGCTTTATGTCAGCATAGCTCTTGGCTTTGTAATGGGTTTTGGGGGTTTA
GTGGCTCCCTTATTTTTCATCAAGTCTTGGAGGATTGCATATTATCGAAAGCTGGACCATATCTGTAGTA
AAATGTATGTGTTTTGGGCTACTATGGGTATGTAG
>EVM0000119.1 gene=EVM0000119
ATGGAAAAACAGATGGTACTTGCATGGGCAATGATATTTTGCCTCGCCATACCACCAGTCTATGGCCAAT
ACTACTCCAAAACTATTAAGGTAGGTGGTCGGGTGGAAAAGAAGACGCGACTCCGCTTCTTCTACCACGA
TATTCCCAGTGGCAAAAATCCTACTACAGTCCTGTTAGCTCAGGCCAACATCACCCAGGATTTCTTTTCC
CCATCCCCATACAGCAGCTTGTATGCAATGGATGATCCCCTCACTATAGGGCCTGAACGAACATCCACCA
CCATCGGAAATGCCCAAGGGCTCTACATAGCATTAAGTCGAGATCCTAACAAGTTCACTGCAGTTTTATA
CGCGGATTTTGCTTTTACCACCGGCAGCCCCGACACAATTTGTGAAATGGCGATAGTGGGAGGAAGAGGT
GCGTTTAAGATGGCCAAAGGGTTTGCCCTATTACGGGCCACTTCTTCCAACGCCAAGACTGGAGATGCTA
GTCTCGAGGTCAATGTTACCTTGTACCATTACTAA
>EVM0000024.1 gene=EVM0000024
ATGTCTGAAAAATCCGTTACGTTAAGGGCTGATTTCAAAAAAAAAAAGGTTAGGGGCATATATCCAAAAG
CCCCCAAAGCAATGGCTTTTTCTTCTCTCTTCAGATCCACCGCCGCCGCCTCCGCCTCTCTCATCGAGGC
CGCCTCCGATCGGAAATGCAACTCAAGGAGCATCCAGCCCATCAAAGCTACAGCTACTGAAATTCCTCCT
ACAGTTCCAAAGTCACGGAGCAGTGGCAAGACAAAGATTGGAATCAATGGTTTTGGTCGGATTGGAAGGT
TGGTTTTACGAATAGCAACCTCAAGGGATGATATTGATGTAGTAGCTGTCAATGATCCTTTTATTGATGC
CAAGTACATGGCTTATATGTTCAAATATGATTCAACTCATGGACCCTTTAAGGGAACTATCAGAGTTGTG
GATGAGTCCACATTGGAAATTAACGGCAAGCAAATACAGGTTGTAAGCAAAAGGGACCCTGCAGAGATCC
CTTGGGGTGATTATGGGGCTGAGTTTGTTGTTGAGTCATCTGGTGTTTTCACCACATTAGCTAAGGCTTC
AGCACATATGAAGGGTGGTGCCAAAAAAGTTGTAATTTCAGCTCCTTCGGCAGATGCACCTATGTTTGTG
GTGGGAGTAAATGAGAATACCTACAATCCGAGCATGGACATAGTTTCTAATGCTAGTTGCACTACCAATT
GTCTAGCTCCACTGGCCAAGGTGGTCCATGAGGAATTCGGTATCGTAGAGGGTTTAATGACAACTGTCCA
CGCAACTACAGCAACTCAGAAGACTGTTGATGGCCCTTCAATGAAGGACTGGAGAGGAGGTAGAGGAGCT
GGCCAAAATATTATCCCTAGTTCAACTGGTGCTGCAAAGGCTGTTGGAAAAGTTCTTCCTGAACTTAATG
GAAAGCTTACTGGAATGGCATTCCGTGTTCCTACACCCAACGTCTCTGTTGTGGATTTAACTTGTCGACT
TCAGAAGAGTGCCTCCTATGAGGATGTCAAAGCAGTCATGAAGTATGCTGCAGAGGGGCCACTTAAAGGC
ATTCTTGGATACACAGATGAAGATGTTGTCTCTAATGATTTTGTTGGTGATTCGAGGTCAAGCATTTTTG
ATGCGAAAGCCGGAATAGGGTTAAGTAAATCTTTCATGAAGCTTGTTTCATGGTATGACAATGAATGGGG
TTACAGTAACCGAGTACTTGACCTAATCGAGCACATTGCACTAGTAGGAGCAACTCGCGACTGA
>EVM0000055.1 gene=EVM0000055
ATGTTAGACTTTTGGGTCAAGTTTAAGGAGATTGAGCTATATGTTGAACATGAGGTTGATAACCCAATAA
TTGTAGATGAATTTTTTTTGTTGACTACTGGGGAGGGTGATATTGAAGGGGTGGAAGTTGATAGGGAGGG
TGATGATAAAGGGGTAGAATCTGATGATGAAAGTGATCTAGAAAAGGTAGAATCTGGTGAGGAGGGGTCT
ACTGTTGGAGAGGATAATGATAGTGAAGTTGCTGGTAATAAATATGCTAGTGATTTTACAACATCAGATG
GAGTGGATAATGTTGCTGATAAATATGTTGGTGATTTTGCAACATCAGATAGAGTGGATAATATTGCTAA
TAAATATGCTGGTGACTTTGCAACATCAGATGGACTAGATAATGTTGCTGCTACACATAGTGGAGAAGAG
GAAGATGGAAATGAGACTGAGGTATGGGACTCAGATGAACATGGAAGCTTGGTTGAGTCCGATGAAGATG
AAGAACATGAAGATGCGAAGAAAATAGTGAATGAGAAAATGGCTGGGAATCATAAGGATGAATTTGGTTT
GCTATGGGACTATGCTCATGAGTTAAGTCTCCTATCAACTGATTTGGGCTTGGAAGATGAGTATGGGTAC
ACAATTATCAGTGACCAACAAAAGCATAGGAATTGTGCGAGGCACGTGTTTGCAAATTGGTCAGGGAGGA
AGTTAAGGAAATCTTATAAGTGTGATTTCTGGCAAATTGCAAAGTGCACGACTGAGAAGGAGTGGGAGGA
TCTATGTTCAACACTAGAGAAGAAGGATAAGGATGTTTACGATAATTTGATGAAAAAGTCTCCAAATATG
TGGACTAGGGCATTTTTGGGGACTACTTGTAAATCAGATATAGTTGACAACAATTTGTGTGAAGCATTCA
ATTCAAGTATTGTCGAAGCTAGGTTCAAAAGCATTATCAGAATGCTTGAGGATATTAGGACCAAGATGAT
GACTAGGATAGTACAAAAAATGAAGTTATGTAATGGATGGAAGCAAAATTATGGTCCATTGGTGAAAGCT
AAGTTTGATGCCAACAAGAAGGACTGTGTAGAGTGGCAACTGATATGGAATGGTGAAAATGGATGTGAGT
TGAGAAAAGGAAGTTACCATGGGATTCCATGTTCCCATGCATGTGCTGCCATGTATCACCTAGGGCTTCA
ACCAGATGAATATCTGGATGAATATTATCACATTGATACCTACAAAAAAGCTTACTCTTTTCGAATGCAG
CCCATAAATGGGCCACATGATTGGGAAAAAACTGGTATTCAGCCTGTGCTACCTCCTATTGAAAGGAATA
TGCCTGGGAGGCCCAAAAAGAATAGGAGGATGGCCAAAGATGAACCCAAAAAATTAAAGCCTGGTCATTT
GAGTAGGAAAGGTCTACTCATGACATATACTCAATGTGGCCAACATGGCCATAACAAGCGGTCTTGCAAA
AATTCGAAACAGGTACAGTGTTGTTCTTTAGTTATAAATATTGAGTACATTTTTTATTTAATTTTTTTTT
ATTTTGTTTAA
>EVM0000030.1 gene=EVM0000030
ATGAAAGAAGTCTGGGATCAATGGGATGTCGAGGCCAAGCAGCTGTTCTATTGTAATTACGGTGACCTAC
CTTATCTGCTTAGTGTCAAAGTGGACAAGTATTTATTCCGAGCCCTCGCTCAGTTTTGGAATCCTGCCTA
CAGTTGTTTCACTTTTGGGAAGGTAGATTTAACGCCTACTGTGGAGGAGTATACGACCTTGCTTCGGTGC
CCAAAGATTCAAGTCGACAAGGCTTATTCCAGAGCTGCTTGTGTCCCTCCGTTGTTAAAGAAATTAATGA
ACATCACTGGGATGAGTGAGCAGTGGGTCGCTGCCCGGATCCAACAGAAAGGCTACAGTAAATGTGTTCC
TTGGAAAAGTTTGCGAGATTTGGTGCTTGTACATCCTGACTTAAAGAAAAGGGTCGATGTCTTCGCTTTA
GGTATCTATGGATTAGTGGTTTTCCCCAAAGCTTTAGGACACATAGACGAGGCTGTATCTGATTTGTTTG
ATCGGCTTAGTAAAGGGGTGACACCGGTTCCGGCAATACTCGCTGAAACTTTTAGATCCCTGAATGCGTG
TCGAAAAGCAGGGGAGGGAAGGTTTATTGGATGCGCGCAGCTCTTATTGGCATGGTTCCATAGCCACTTC
TGGAAGGTCGAAAAGGTCTCCTATCGGGTATTCTCTGATAACTACTCCCCTCTAGGAGAATTGGTGGCCA
CGCCAAGACGGGATGATATTTCAGAAGGAAAATGGATAGAGATACTCCAGAATATCCAGGATGAAGATAT
TGAATGGAGGGCTCCTTGGTTAATTCCCGATGAGATATTGTACCGATGTGGAGATTTTGACTGGGTTCCG
CTGCTCGGGATATGGGGAGCTATCGGATATGCTCCTCTACTCGTATCAAGACAGTATAGATCACGACAAT
TCATACCAGCAACGCAGGGGTTGGCTTATAGTGATTTTTCCTATAGGGAGGACAATTACAAGAAAAAGGT
TCGAGAGATATCTAGTGCCTGGAACCAGACTCGTCGAATGAAGATCTTAGCCGTGGGTCCGACAATTACC
CCCGAGTATGGTCAGTGGCGTGATCAAAGGATCAACGACAACATCCCGGCGTCAAATTCAGAAACTGCTC
GATCTTTAGAGGAACGCTTGCAAGTTTTGCCTTCTGAGATGGAAATCATCAAACAAGAATTTGAAAAAAG
GAGTTTAGAACTGGGAAAGAAGATAGAACGACTAGAGGAAGAAAAAATGCAGTTAGGACTGGATGTGGAC
ATTCAAAGATTAGAGGCCGATAAATTGAGAAAAGGAAAGAACAAAGCAGAAGAAGATTTAGACAGCCTGA
AGACAGATTACAAGAAGTTGCGCAGGTCGGTAAGAACTGCTGGCTTGGGTAAAACGCCAGAACAGTGGCG
ACAAGAAATTCAGGAGGAAAAGACGAGAGCTAATCAATGGGAAAAGAAATTTCAGGATACTCGGGCTCGA
GAAGTCGCCTTGGGAAAGAGTCTACTAGTTTGCCAAGATGAGAAGACGGAGTTGAAGGTCCGGATAACTG
AACTAGAAAGATCGCTTCACCAGTACTGTAATCGTAATGCTACGGTTGAATTAAGGGCGAGCTTAGACAA
AATTGAAGAATTAAAAGGACAAATAGGAGAGCTAGAGAATGCATTGCAGAATAGTGAAATACGGATAGAG
CTTCTGGAAGAAAATAATGAGCAGTGGCAAAGACAACTCCATCGGTCTCAAGAGCAGATTAGAGAAAGAG
ATTATATTATGGGAGAGGCGGTGGCTCAAGTGCGCGAAGTAGCTGATCATCTGCAGACTCTAGCGGTCCA
GGCTGATCTATTAAGTTTGAAGTATGAGTCAGAGTCGGACAGGGGCCGAGAATTAGCTTGGCTTCTTAGA
AAGCTAAGGCAAAAATTATGGACCAAAGGTTGGAGAAGCTAG
>EVM0000107.1 gene=EVM0000107
ATGAATGGTGAAATGATTGAGCATGCCATTAAAAGTGGAAAAATAGATGGAGGAGAAAATAATAGGAGGG
CACCCCCGAGGAAAAGAGAAAATGAAGTGAATAATGTGAATACTTATGGTAGGTCAATTACCGTGAATCA
GCCAAAGAAAGTGGTTGCTAATCAACAGGGATCATCAAGACAAGAGTCGGGAGCTAGGCAAACTACTGAA
AAGCCCCAATTCACGCCAATCCCGATGTCATACAAGGAGTTGTATCAGACTTTATTCGATGCACATGTTG
TTGCTCCTCGTTACTTGAGTCCTCTACAACCCCCGTATCCAAAATGGTATGATACGAACGCGCAATGTGA
TTATCATGCGGGAATTTCTGGGCACTCGATAGAAAATTGTACTGCCTTCAAGAAGGTAGTAGAGGGACTT
ATCAATTTAGGTGTTGTCAAACTTGACGACTCACCTAACGCAAAGAATCCGTTACCTAATCACGCAGATA
AGGGGGTGAATATGGTTAGCGAAGGTACGGGAGAAGAAGTCAAGACTGACATTGCTGAAGTAAAAACTCC
ATTGAAATGGGTCTGGAAAGAAATGGCGAAAAGAGGTTTGGTTATTTCAGATTCTGAGAAAGGGCATGAG
ATGGGAAATTATTGTGAATTTCACCATGAAACAGGGCATGAAATCCAAGAATGTGAAGGATTCAAGGCCT
TGGGTAATGAGGTTAGGGCTCAGGTAACGCCGAAAATTGTAATCCAGAAACCATCAAATTTCTCTTATAG
GGATAACAAAATGGTGCCGTGGAATTACGGGTGTAATGTGACCGTTTTGGGAAAAGAAGCAGAAAGAAAT
CAGGAAACACCTGCCCGCATTTCGGTATTAGCTTTACTCTTAAACTCAGAAGTACATCGGAAGGCACTCT
TAAAGGTGCTAAACGAAACATATGTGGCTGACGATATTTCGGTAAACAAGTTGGATCGGTTGATCAACAA
TATTGGTGCTGACAATTTTATCTTCTTCAATGATGATGAAATACCATCCGGAGGTAAAGGTTCTACTAAA
GCCCTGCACGTTACTGTCCGATGCAAAGGGTACACACTCCCGGGGGCCTTGGTTGATAATGGATCTGCAC
TAAATGTATTGCCTTTGTCCACTCTTAGTCGATTACCAATAGACAGTTCGCACATGAAAGCATGCCAGAG
CATAGTAAGGGCATTTGATGGAACAAAAAAGGAGGTTATGGGGAGAATTGAGGTGCCATTAAGGATTGGC
CCAGTCACTTATGAGGTGGATTTCTTGGTAATGGATATTAAACCCTCCTACAACTGTCTATTGGGGAGAC
CGTGGATACACTCGGCCGGGGCAGTACCTTCATCATTACATCAGAAGGTGAAGTTGGTATCGGAGGATCG
GTTGGTAACAATAGATGCAGAGGAGGATATTATCGCAATGATGACTAGCGATGCACCTTATGTGGACATC
AACGAGGAGGCACTAGAATGTTCATTTCGGTCGTTAGAATTTGTGAACGCGATGTTTATTGCGGAGGGAA
ATAGAATTCCAGTACCGAAAATATCCAGGACCACTGAGATGGGATTGCGATTGATGGTAGGAAGAGGAGC
CTTGCCCGGGAAAGGATTGGGAAAATATCTTCAGGGAAGGATTAAGGCACCAATGCCGAAGGAAAAGTTT
GATAGATTTGGTTTAGGGTACAGGCCAGACATGAAACAGAAGAAGAAAGAAGTAGAGAAGAGACAAGAGA
GAAGAAGGGCGCGTTTGAATGGACATGAAGCTAAGTGTGAGCCTTTAACCTTTCCCCACATATCTACATC
TTTTGTGTCGGGAGGATTTATTCATTCTGAATGTGGAGTGCCCGGTAGCGGCATGGGATGA
>EVM0000120.1 gene=EVM0000120
ATGCCCTTCGGATTGAAGAATGCGGGAGCAACGTATCAAAGAGCTATGGTGACTTTGTTTCACGACATGA
TGCACAAGGAGATCGAAGTCTATGTTGACGATATGATCGCGAAGTCTAGAACGGAAGAAGAGCATATTCA
GGTCTTGAAAAGGTTATTTTTGAGATTAAAGAAATTCCAGCTCAAGCTTAACCCGGCCAAATGCACGTTT
GGAGTCAGATCAGGGAAGTTATTAGGCTTCATAGTTAGCAAAAAGGGGATCGAGGTTGACCCAGACAAAG
TAAAGGCAATACGAGATTTGCCTCCCCCGCGCACTCAGAAGGAGGTTCGAGGTTTCCTAGGGAGGATGAA
TTACATTGCTCGGTTCATCTCACAACTGACAGAGAAATGTGATCCAGTATTCCGGCTCTTAAAGAAACAT
AATCCGGGTGAATGGGATGAAGAGTGTCAGAATGCTTTCGATAAGATAAAGAAGTACTTGGCTAATACCC
CAGTCTTATCACCTCCAAGTCCAGATAGGCCATTGATATTGTATCTAACAGTGTTGGAGAATTCCATGGG
ATGCGTATTGGGCCAACATGATGAGACGGGAAAGAAAGAAAGGGCAATATACTACCTCAGTAAGAAATTT
ACCGATTGCGAAATGAGGTACTCATCAATTGAGAAGTTGTGTTGTGCTCTAATCTGGGCGACCCGAAGAC
TGAGGCAGTATATGTTGTATCACACGACTTGGCTGATTTCAAAGTTAGATCCTTTAAAGTATATGATGGA
ATCGACTGCTTTGAACGGGAGAATGGCTAGATGGCAGATCTTGCTCTCAGAATTTGATATAGTATATGTC
AGTCAGAAGGCCATAAAAGGAAGTGCAATAGCCGATTTCCTAGCTAGTAGAGCCTTGGAGGACTATGAAT
CTTTGAACTTCGATTTTCCAAACGAGGACTTGATGTATGTGGCAAATACTGAAGAAAATCCTCAAATGGA
TCATGTATGGAAGCTAAATTTTGATGGAGCTTCAAATGCTACGGGTAATGGAGTTGGGGCAGTTTTGGTA
TCCCCAAGTGGAGATCATTATCCTGTTGCTAGCAAGTTGAACTTCGATTGTACAAATAACATGGCAGAAT
ATGAAGCATGTATTATGGGCATTCGTGCAGCCATTGAACGGAACATCAAAGTATTGAGAGTATACGGGGA
TTCAGCGTTGGTGATATACCAACTCAAAGGGGAGTGGGAGACTAGAGATCCTAAGCTAATCGGTTATAGA
AAACTAGTTCTTGAATTGGCTGAGGAGTTTGACGATATCACCTTCTATTACCTCCCACGGGAGGAAAACC
AAATGGCTGATGCATTAGCTACTCTAGCTTCGATGATTCAGGTGAATAGACTTGAGGCAATGAGGCCTGT
TCAGATGAGTATCTCTGAGACCCCGGCTAATTGCTGCAATATTGAGGAGGAGGGAAAAGATGATTGTCCT
TGGTATCAGAGTATCCTACAATATGTGAAGAATCAGGAATACCCTGATCAAGCGACAGAGAATGACAAAA
GGACTCTGAGAAGGATAGCCATTGAATATGTCTTAGATGGAGAAGTGTTATATAAAAGAAGGAAGGATCA
AGTACTGTTAAGATGTGTGGATGCTGTGGAAGCCAAGAAAATTTTGGAAGAAGTCCATGAGGGTATTTGT
GGGACGCACGCCAGTGGTTTCACGATGGCCAGACAGATCATGAGATTTGGGTACTATTGGCCCACCATGG
AAGGAGATTGTATTGATCATGCCAGGAAGTGCCACAAATGCCAGATTTACGGGGACAAAATACACGCGCC
CCCTTCACCTCTTCACGTCATGACCTCTCCTTGGTCGTTTTCCATGTGGGGTATGGATGTTATTGGGCCA
ATATCACCAAAGGCTTCTAATGGGCATCGCTTCATCTTCGTAGTAATTGATTACTTTACCAAGTGGGTGG
AGGCTGCTTCATATGCAAATGTCACGAAAGCAGTAGTTAGCAAATTCTTGAAGAAGGAGATTATTTGTCG
ATATGGAATGCCTGAGAGGATCATATCTGACAATGCGATGAACTTGAATAATAGCACAATAGCTGAAGTT
TGTGGCAAATTTAAAATCAAGCATCATAACTCATCACCGTATCGTCCAAAAATGAATGGTGCAGTGGAGG
CGGCCAATAAAAACATTAAAAGGATTGTGGGGAAAATGACTGAAACCTACAAGGATTGGCATGAGAAATT
ATCATTTGCTCTCCTTGCCTATCGAACATCTGTTAGAACTTCTACTGGGGCAACGCCTTTTTCTCTGGTT
TATGGAATGGAGGCAGTATTACCCATTGAAGTCGAAATCCCTTCTCTACGGGTGTTATCTGAGCTACAGT
TGGATGAAGCCGATTGGATCCAATCTCGGTACGATCAGTTGAACCTAATAGAGGAAAAGAGGCTAAGGGC
TATTCACCATGGGCAAATGTACCAGAAACGAATGATGCGAGCCTATAATAAAAAGGTTCGCCCCCGAGAA
TTTCGTGAAGGGGACTTGGTACTAAAAAAGATTCTTCCTATGCAAAAGGATTTTAGAGGAAAATGGATGC
CAAATTGGGAAGGCCCTTATGTTGTAAAGAAGGCATTTTCCGGGGGAGCTTTGATCCTATGCGAGATGGA
TGGCAAAAGTTTACCAAATCCTGTAAACGCAGACTCCGTCAAGAAATACTTCACTTGA
>EVM0000027.1 gene=EVM0000027
ATGGTTTTAATATGTATTACTAAGATAGGTGGTCGGATGGACAAGAAGACGCGACTCCGCTTCTTCTACC
ACGATATTCCCAGTGGCAAAAATCCTACTATGGTCCTGTTAGCTGAGGCCAACATCACCCAGAATTTCTT
TTCCCCATCCCCATGCAGCAGCTTGTATGCAATGGATGATCCCCTCACTATAGGGCTTGAACGAACATCT
ACCACCATCGGAAATGCTCAAGGTTCACTGCAGTTTTTTACCACTAGCAGGTTCAATGGAAGCTTCTTCA
GTTTGTTCTCACGATATCCCCCCACTGATTTTGTTCCTAGCCCCGACACAATTTGTGAAATGGTGATAGT
CGGAGGGAGAGGTGCGTTTAGGATGGCCAAAGGGTTTGCCCTATTACGAGCCACTTCTTATAGCGCTAAA
ACTGGATATGCGAGTCTCGAGATCAATGCTACTTTGTACCATTACCAAACCCAATTGCAGAATATTAAAA
TTCATAATAAGATCAATAAAAGAGTATATTCCTAA
>EVM0000043.1 gene=EVM0000043
ATGATTGCGTTTAATTGTATGTCAATAATGCGGATGTTGTTATGTCTCTCGGGGTTTGAGTATGCCAGAT
TTAGTCCTTGTATTGACGCAGCTTACGCCATTCGGGAGGCGTTGTCATGGCTAAAGGCTCTGCTCTTCGA
CAATGTAGTCATTGGGTCTAATTGTTTGGCTGTTATGACTGCTTGGACTCCGCCAATAATTGATGCATCT
GAGATAGGTGTATCGTTACATGACTGTTTAGTGCTGAAAGATTAG
>EVM0000083.1 gene=EVM0000083
ATGAATCGTGTGTTCCAACCATTTTTAGATCAGTTCGTAGTCGTTTTTATTGACGATATCCTGGTATATT
CTGAAAATGAAGCGAAACATGATGAGCATCTCCGTATAGTGCTGCAAGTGTTAAGAAAGAAGGAACTCTT
TGCGAAGCTCAGCAAGTGTGAATTTTGGTTGAGGGAGGTAACCTTCTTAAGGCATGTGGTCTCTGCCGAA
GGGATTAAGGTGGACCCTCGAAATATTGAAGCAATTTTGGAGTGGAAGCCACCTAGGATGGTGTCGGAAA
TTCGAAGTTTCCTAGGGTTGGCAGGATACTACAGAAGGTTTGTGGAAGGTTTTTCTATGATGGCAGCACC
TCTGACAAAACTCATAAGGAAAGGGGTACCGTTTGTATGGACTAAGACCCAGCAGGAGGCTTTTGAGAAG
TTGAAGAAAGTTCTGACTGAAGCACCTGTGTTAATTCAGCCGGAGTCTGGGAAGGATTTTAGTGTGTACA
GTGACGCATCACACGTGGGTTTGGGCTACGTATTAATGCAAGAGGGTAAGGTGGTTGCATATACATCACG
ACAGCTTAAGCCTCATGAGGGGAACTATCCGACTCATGATTTAGAGTTGGCAGCAGTGATATTTGCACTT
AAGATTTGGAGATATTACTTGTACGGAGAAAGGTGTATTATATACACTGACCATAAGAGTCTTAAGTATT
TGTTGACTCAGAAGGAGCTGAACCTTAGGCAAAGGAGATGGATTGAGTTACTTAAGGATTATGACTGTTC
GATCGAATATCACCCAGGCAAGGCTAACGTGGTAGCTGATGCTCTAAGTCGTAGAGCTGTATCTGATCTG
AGAGCAATGTTTGCTCGTCTAAGTCTGTATGATGATGGAAGTCTGTTGGCTGATTTGCAAGTAAGGCCAA
CCTGGGTGGATCAGATTAAGGAAAAGCAGTTGAACGATGAGTCTTTGGTCACTCGTTTCCAATAA
>EVM0000147.1 gene=EVM0000147
ATGGATATCATCATACCTCCCTGCAATCATACATCTCACTTTATCACCATAACTCTTAGTGAGACTACGG
AGAATCGTTGTGAAGAATGTGGAGGGAAAATCTCGGGTACTGCCTTTACTTGTGCTTCGTGCAAGGTTTG
GAAGCACATTTCATGTGCGGATAAATTGAATCGTGATCTGCCTTTCGAGATTTTTCACCCCCTCCACTTG
CAACACCGACTTCAACTACAATGGCTTTATTATGGCGATTTCATTTGTGATAAATGTTTGTATATATCTA
CTGGTTTAAGATACATATGTTTTTCATGTGGTTTCAATCTTGATCTCACATGTGGTTCTTCGGTCAGTGG
TCAGTTGCCTAAAGATCAAGAGCCATTGAGATTTAAAGATGGAAAGAAAAAGACAATCTTCCACTACAGC
CACCATCACAAGCTGGGCTTCTTCAAATATAGGAAGGTACGCGAAGAAGACTATGATTGTTTTTGGTGTG
AAAAACATCTACTGCCATCAGAAGTGTGCTATGGTTGTAGTTTTTGCAATTTCTATCTCCATCAGGTGTG
CAGTGATAAGATACCCAGGACACTTTCTCATTCTTTACATCCTAACCACCCTCTTCGCTTAACCTATACC
TACGAAAATGACTACTGCAATGGTTGTTCAAAGGAGTGTGATACTTATACCCCTTTGTATGTGTGCGAGA
TGTGCAGCTTCAGACTTGATTTTGACTGCGCTAAACTCTCGCCTTCCCTAAAACTTGACTGTCACCATCA
CCTTCTCACTTTTTTCAAAGATTTTAATAAGAACGGTGAGGAAGAGCAATATCCGTATTGCCAAGTATGT
GGCAAGCATTGTGGTGGTGCTAGCGTTTATCGCTGTGTGCAATGCCACTTTAGTCTCCATTTGAAATGTG
TTGTACTATCTTCAGCTACACATAAATATCACAGACATCCACTTACCATGATGGAATTGATCAAAGAAGA
TAATTCTGAACAATATTATTGTGATGATTGTGAGAATGAAAGAAATCCGAAAGATCCCGTGTATTATTGT
CAAAGTTGCACATTCATAGCTCATATTCAATGTGTACTTGATCAGGTAATAATCATTTTTCACCATTTAA
TTCAACATTTGTATAAGACATAA
>EVM0000023.1 gene=EVM0000023
ATGTATGAAGTAACTGAAGAGTTAAAAGGAGAAATTTATTGCAGTGGTTGTCGTCTGGTACTTAATGGTT
CAAGCTACTTCTGCAAGACATGTCTTGATTTTTACCTACATGAAAATTGTGCTAAATTCTCATATGAGAT
ACGACACCCTTTTCATTCTAGCCACCCTCTTAACCTCTATACTTCAAATGTTTGGGATCATCATTTAATT
GCATGTGATGAGTGTAGAGACATTTGTGATGCCTTCATATACTTTTGCGAGCAGTGTGATTTCAAGCTTG
ATATGAAATGTGCAGCTCTAACAACTCATAAAATTGGGGTTTTAGAAGAGAAAATGACTGGTAGAGTAAC
TGAGTTGCACCATTTTACCCACCCCCATAAACTTGTTCTTGCCAGTTGTAATGACCCTAAACATGAAATA
ATATGCAGCATTTGTAGATGGCAAATCTTAGGTCCAGCCTATCTTTGCCCTGAGAGATTCTGCGGGTATA
AACTACATGAATCTTGCCTTAGGTTGCCACAAAAGATTCGAGTCCCATTTCATCCAAATCACATGTTGGT
TAGTTGCCTGCTCCCTTATTCTAATTCACTCCCTTATTCTAATTCACCTCAACGGTGTTATGCTTGCAGT
TTGCAATTACACTTAGGTGAATTAGTATATAGCTGTGAACATTGTGACTTTAACCTCCATGTTATGTGTG
CTAATTCCTTAAGGCGACCATTGAAATATAAATTTCACCTTAATGATCTTTATTATTTTGGGAGAAATCA
TATATCACTCTTTGATTCAATATGGGGCAAAATTTTCAAATGTGAAGTATGTGGCGGAAGTTGTAGAAGT
GAGCCCTTTTATTGTTGCCTAAAGTGTGATATCAAATTTCATTTGAAATGTGTTTGTATACCATATACTG
TGAAATCCAAATATCATATTCATCCTTTACTCTTAAAGGATTCTTTTATAGAAGATGATTCGGGAAAGTA
TTATTGTGATTTTTGTGAGGAAGAAAGAAATCCAAATGATGATAAATACTATTGTGAAGAATGTAATGGT
CAAACAATCGCTCACATAGAATGCTTGTTGGCTGAAGTAAGTTAA
>EVM0000001.1 gene=EVM0000001
ATGGAGATTAGGAAGAACATTCACGAAGAGCGTTTCCGAAAAGAGCTGGAAAATTTGATTGCCAGGTTCA
TGAAGTTGTTTTCAAATAAATGTAAACCACCTATTGAGGAAGTGATTCAAGCTGGAGTAGTTCCTCGCTT
TGTTGACTTACTTAGTTCCCCAAGTGATTATGTCCGTGAGCAGGCTGTCCTGGCATTGGGAAATATTGCT
GCTGTTTCTCTTACATGCCGTGATCTTGTCCTTGGCTATGGTGCTTTGCTTCCATTGTTGGCTCTGTTGA
ATGAACCTGTTTCACGTTCTATGCTGAGAAATGCTACATGGACACTGTCAAGGTTTTGTAAGCCCCCCTT
TGATCAGGTTAAGCTTGTACTCCCTACATTAGGCCGTCTTATTCATTCAAAAGATGAAGTCGTCTTAGCT
AAAGCGTGTTGGGCACTCTCATATCTTTTTGATGGCACAAATGACAAAATCCAAGCAGTTATTGAATCAG
GTGTACTTGGGCGTCTGGTGGAACTTTTAATGCACCCTTCTCCTTCGGTGATAACTCCTACTCTTTATAC
AGTTAAACATATTGTTACTGGAGATGATGTGCAAATTCAGATGATTTATTTTCTTGTTTATGGGCAAATC
TTGTTGCTACAAAGTGTATCATTGCCATGCCTTTTAAACCTTTTGAAAAATAATTATGAAAAGAAAATCA
ATAAGTTTGCTATAATTGAAGCTAATATTATTGCTCCTCTACTTCATTTGCTTCAAAATGCTGAATTTGA
TATTAAGAAACAAGCTGGAAAAGCCATCTCAAAGGCTACATCTGGTGGGACTCATGATCAGATCAGATTC
CTTGTAAGTCAAGGTTGCATCAAGCCATTATGTGATGTTCTCTACTACTTCGATCGAGAGTTTGTTACAG
TTTGCTTACAAGGGCTTGAAAACATTCTCAAGGTAGGAAAAGCTGATAAGAAGATGGGCATTACTGGAGG
AATGAATCTCAATGCACAAATGATCGATGCTGCAGAAGGTCGAGAGTGGATCGAGAATTTAAAGTATGAT
TGCAACATCAAGATTTCTGGAAAGGCTATGGAAGTTCTTGAGACATATTGGTAA
>EVM0000057.1 gene=EVM0000057
ATGTCGGACCAGGGTCGACCATTGCCGAAATTCGGTGAATGGGATGTCAACGATCCTGCATCAGCTGATG
GATTTACAGTGATCTTTAACAAGGCAAGGGATGAGAAGAAAACAGGTGGCAAACCGGAGTCACTGGAAAA
GGCTGACACTCATGGTAAGCCTGGAGCCGACCCCAACAAACCCCAATCCGTAAAAAAAATGGCTTTGCTG
CGTTCAAGCCCCGCAGGCGGAATCTTGATGAACTCATGCCGATATAAGAGCTTCCACTGCATGATGAAGC
CCCCAGCTTATATCCTAAACAAGATAGGGATGAATGGGGGGCATTTGATAAAGCTCTTTTGGGATTGGAT
TTCATTTTTGGTTGTAAAAATTTATATTGTGGTGAGATAA
>EVM0000140.1 gene=EVM0000140
ATGACTTCATCGGTCGGTGGCGGAGGCAGATACATGGCCTTCTCTCCGTCGCCTTCCGCCCCTCACTCTC
CCCATCTATCCGGCCTTCGCTCCGCAGCCGCCGCTCTCCTTGACCAAGAGAAATATCTCTCGGAGTTACT
GGCAGAGCGTTACAAGCTTAGTCCATTTATGACAGTGATTCCTCATACCTGTAGACTGTTGAACCAAGAA
ATTTTGCGTATAACTACACTGTTGGGGAATGCATCAGTTTTAGGTCAAAATGGGCTTGAACAAGCTAGCC
CCCTGGTTTCTGGAGGAACATTTTCAAATGGAGGAGCCGATATGAACAGATGGATGTCACAGTTTCAATC
AGAAATGCCTGGTTTAGTACAACCCTCTTTGGCTGAGAACTGGCTGAATTCTCAAAGGGGCTCATCCGGT
CTTATTGTTAAGAGAACAATCAGAGTGGATATTCCTGTCGACAAGTATCCTAATTACAATTTTGTTGGCC
GCCTCCTTGGTCCTAGGGGCAACTCTCTTAAGCGTGTGGAGGCAAATACGGAGTGCCGTGTCCTTATAAG
AGGTCGGGGCAGTATTAAAGATCCTGCTAGGGAGGAAATGATGAGAGGAAAACCCGGGTATGAACATCTG
AATGAACCTCTTCATATCCTAATTGAGGCAGAATTACCCGTTGAAATAGTTGATGCTCGCCTAATGCAAG
CACGTGAGATACTTGAAGATTTGCTGAAGCCTACCGATGAATCCCAGGATTTCTATAAGAAACAACAGCT
GCGAGAGCTAGCAATGCTGAATGGTACACTTCGTGAGGAAGGCTCTCCAATGTCTGGTTCTTTATCCCCT
TTCCAGAACAGCCTCGGAATGAAGCGAGCAAAGACTAGGGGGTAA
>EVM0000148.1 gene=EVM0000148
ATGGATTTGGAGAGTGAATGTTCTGCGGTTGAATCTTTGGAGGATAATGAATCCACTCAACACACTGTGC
CTCATGTTGATGCTAATAAGATCAAGGATAATCACGTTGATGATTGCAAGAGTAAGGATAATGGGCTATG
CGGGAATGATGATCAGACACAGAGGTTGTCCACTGATCGTGGTGTTGTTTCTGATGATTTCGCAGTGGAT
AGTCATGCGAATGGCCCTGTTGGGACTATACGGTCGATGCATTTGCCTACTGTACCAGTTGAATCTCCTG
CTGCACCGTCTCCTCCTACCACCAAAGGCTATGGATTGAAGAAATGGAGGCGTATCAGAAGAGATTTTGT
TAAGGATCCAACCGCCACTGTGGATGGTTGTAAAATATTGAAGCGAGGTTTGTCCGGTTCTGCTAATCCA
ACTGAACCTCAACAGAATGCATCAGCTGAGATCAAGCAGAATAATAAGCCTCATATTGGGCCTCTGAATA
TATTGAAGAACACAAATGTTGCTAGTGGGTTCATGAATCATAGCCCCAGTTCAGATTCCAGATTTGCAGT
TGGGGTGCCTTCTGCTGCTACTACTGACTCTGAAAATAGCGAGGATCGAAGTAGCAAGTCTTCTACGGCA
GCTAGTATGCCAAAGACAAGATATGACCTGCCTACTGTTTTGGGGTATGTGCATGGGAAAAACCGTATGA
AGAATTTAAGTGGAAAATTTGTGGGTAATTCAAGTAAAAAAGCTCAACAGGGAAAGGGTTATGTTGAAAG
CAGTAAGAAGCCAAGAGGAGAAAGGATCAAAATCGAGAAGGAAAACTCTCAATCCAGTGTTGAATCGGAC
TCAAGAAGCTCCAACTTTGGCTTTGTGTTGAGTCCAGTTTCAGTGACAAGCAACGGAAAGCAAAGTGGAA
GTTCCATGAATCATGATAGGAGAAATGGTGATGAAGCTCATGAAGGTGAAGGCCAGAGCAATGAGGAAGT
ACAGACTACTCATAGGAAAGAAAGTTCCTGTGAAATTGAAGAACTTTCACTTGATGATTTGGGTGTGAAC
TTGTCTTGGGAGGCTAAGGAAGAAAAAATTGAGAGTCACCAACTTTCACCAGATCAGGACCCATTGGTCA
ACTCTATTCTTTCTCTCCGTTCTGTCCAAGAAGCCCTTGAAAGTGAATTATATAAATTCGGGGAGATTGG
AAAGGAAAATGCATCTCAAGATGATGATTCGGTTAGCATGAAAAATGATCATGTGGATTCTACTTTTGCT
GATCAGGAAACTAGCCCATCTGACCGATTAGCTTCTGAAAAGATGAGTGGAAGTACTTTGGGTTCCTTGG
AAACTCAGTTATTCACCTTAACACACAAAGTAAAATATTTGGAGAGCAAACTAGAGGAAGCGAGGGCTGT
ACTGCAGGCAAGGGATTCAAAGATTTCTGAACTGGAAACCAGTGTAAATGGTAGCAGGTCAAGGAACGAA
GAACCAGGAAGCACGGCAGGGTTGCGGCAAGAAAAATACAGAGAAATGGAATTTGACCTTGAGGGCCTCT
TTCAACAGAGAATGGAGGCTGAAATCGAGTTTCTAACCCTAACCAGGGCAGTACAAAAATTGAAAGTTTC
TGTAGGCAATCATCATCTCAAAGTATCTGAAGATCAAACACCATTCGCCAGGGAGCAAGCCTGGATGTCA
AATAAGCTGGGAGAGGCAGAAAATACAGCTGCTGCAACACCAATGATACAAGCAAGGGAGTTGGAGAAGT
CTTATGGAGATGCCTTAGGTACCAACAACGTTTTGATGATGCAGAGGAGAGTGTTTAAGGTAACATTATG
TTTTTTCATGCAGTTGGTGTTACTCATTTTAGTGTTCGTGTGGGTCGTCTTGCAGTTATCATCCCATTCA
GGGATGGTTGTTCCCACCTGA
>EVM0000114.1 gene=EVM0000114
ATGGATCCTATAAAATTCACCGAAGTGGAACTTGTAGACGATGAAGAAGTAGAGACAATAGTCGTTCTTT
ATTGTAGGACTCGGAGCAACCAAAATGCACCGATTCAGTTTTTTTATCCCACTCTATTAGGTGAAGAAGA
TGGAGCTCAAGAGTCGTGTATTGTGGTTCTGATATCGTACGTTGATAGTCAATCAATTATACACGGGATC
GACATTGATCTTAATGCTGCACCTGAGACTGATGTGGTTGGTGATGATGTATACCATAGTCGTGATCCTT
CTAATCACGAGGTCGATAGTGATAGTGATAGTGATCTCGACTTGGATGAGGTCCTGGATGATATTGACGA
CAAATACCCCGATGCGGCGCATGCGGCCAAGTTCCCAAAATACCCTGAAATACTACCTACTCACTGGATA
GCCGTATATTCCGATCTTAAAGAGTTGTTTTATAGAGTATCATACCGGAAGGTATGGATAGCTAAACAGA
TGACAATTGACCAATTGTACGAAGATTTTGATGCATCATATAATAAGTTACAGGGATGGATAGCCGCTAT
GCGAGAGTACGTACCGTGGACTCCATTTGTGCAAATAGATAGGATATGGCTATACAGTAAATATACACAT
ATCCTATTTCTTGCGGTTGCTCAAGACGGGAACAAGAACGTGTTCCCGATTGCATTTGCCATCGTAGATA
ATGAGAACACGGAGTCTTTTGACGAGGGCTTTCGTTACGGTCAAATGACTACAAACTTGGTAGAGACACT
TCATTATCCTTGTACACATGTCGTGGCAGCTTGTGCTAAAGTTTCGCTTAATGTAGAACAATTTATTGAT
GAAGTGTATACCCTCGAGGAACAATATAATCTGAGAAAAAGTCAACTAATTGTTATAACGAGTACAATTT
CATCACCTATTAGCGAGTGGAAATACATATGA
>EVM0000080.1 gene=EVM0000080
ATGAGAGGAGAATCTAGCGATCAAATGCATCTACTCAGATCCAACATTCATAAATATGAAAATGGAGATG
AGCTGGAATCTCCATCGCCCAACAAAAACAACACTGGCGTCGTTGATCTCTTAAAGCATTCACGTTTGGA
CAAGGGTTTTTCCAGCAGGCGCCTCAGCTTCAAGCTACTCGATAGGTATAGAGATAGAGATAAAGATAGA
GATAGAGATAATCATCATGATCATGATCATGATCATCACCAGACTTACCTGGTGGATGGTTCTGATGAAC
TGGGAGATGGTGCCCCTCCTGAATGGGCTTTGCTGCTTATCGGTTGCTTGCTTGGACTGGCTTCCGGTCT
CTTAGTTGCCGCATTCAATAAAGGAGTTCACGTCATACATGAATGGGCATGGGCTGGGACTCCAAATGAG
GGTGCAGCATGGCTTCGTTTACAGAAACTGGCCAACACTTGGCATCGAATCCTTTTGATACCAGTCGCTG
GTGGAGTCATTGTTGGAATGATGCATGGTTTACTTGAGGTATTGTCTCAAATAAGGCAATCCAGTTCTTC
ACAACAACAAGGTTTTGATTTGGTTGCTGGGGTTTTCCCTACAATAAAGGCTATCCAGGCTGCCATAACT
TTAGGCACTGGTTGTTCTTTGGGTCCTGAAGGCCCTAGTGTAGACATTGGAAAATCATGTGCCAATGGAT
TCTCATTAACGATGGAAAACAACAGAGAAAGGAGGATTGCACTTGTGGCAGCTGGAGCAGCATCTGGGAT
TTCTTCAGGTTTTAATGCTGCTGTTGCTGGTTGCTTCTTTGCTATTGAGACTGTGTTAAGGCCTCTTCGT
GCTGAAAACTCCCCTCCATTTACAACTGCGATGATAATTTTGGCCTCAGTAATCTCATCTACAGTATCAA
GTGCTTTACTTGGGACAGAACCAGCTTTCACTGTGCCATCATATGATTTGAAATCTGCTGCTGAGCTACC
ATTATACCTGATATTGGGAATGTTATGTGGCATTGTAAGTGTAGTATTCACTCGTTTGGTTTCTTGGTTC
ACAAAGGCATTTGAGTTTATCAAGGAGAAATACGGACTTCCTGCTGTAATCTGTCCTGCTTTAGGTGGTT
TTGGAGCTGGAATGATAGCTCTTAAGTATCCTGGAATACTGTACTGGGGCTTTACAAATGTCAATGAAAT
CCTGCATACTGGGAAGACTTTATCAGCTCCTGGAATCTGGTTGCTAACCCAACTAGCAGCAGCCAAAGTT
GTTGCCACTGCTTTGTGTAAGGGGTCTGGACTTGTAGGTGGCCTTTACGCACCAAGTTTGATGATGGGTG
CTGCGGTTGGTGCTGTGTTTGGAGGTTCAGCTGCTAAACTTACAAATTCAGCTATTCCTGGAATTGCTGC
TCTTGCACAGCCTCAAGCATATGCACTGGTTGGAATGGCTTCCACTTTAGCTTCAGTTTGTTCAGTGCCC
CTAACTTCAGTTCTGCTGCTCTTTGAGCTGACAAAAGATTACAGGATATTACTTCCTCTCATGGGGGCTG
TCGGATTAGCGATATGGGTTCCTTCTGTGGCTAACCAGAACAAGGAGACTGAAATATCTATTACAAGGAA
TTTAGGTAGAGGTTATTCTTCCCTTTATGCTGCTGAGGAACTTTCTGACATAGAAAAGGCTGCTAACCAC
GAAGTAATAGATGAAGATCTGCTTCTCGAAGATTTGAGGGTTTCCGAGGCCATGTCAAAGAAGTATTTAA
AGGTATCAATGGCTGTTACTGTAAAAGAAGCAATGAAATGCATGCATGACAGCCACCAGAATTGTGTACT
CGTGGTTGATAAAGATGACCTTCTGGAGGGGATTCTCACATATGGTGATATTAGACAGTATCTGTCCAAG
AAGCAAAGTGATGTCTCCATCGATGATTCAACAGCTCTGGATGTGAATACATGTCTTGTTTCCTCTGTCT
GCACTCGAGGGATAACCTACCGAGGGCAAGAGCGTGCACTTTTAACATGTTATCCAGAAACCAACTTGGC
CATTGCCAAGGTGTTGATGGAGGCCAAGGAGATAAAGCAATTGCCAGTGGTGAAATCTAGTGGGGAAGCC
CGTAAAGGAAGGAAGCGAAGAATCGTTGGTGTTCTTTATTACGAAACAATATGGAACTGCCTTAGAGAAG
AGATAAATCATAGGAAATCAGTGCATCAGCAAAGGAAAGAGAATAATGTGGAGGAGGTGATGAATAGCCA
TTAG
>EVM0000096.1 gene=EVM0000096
ATGGCCTCCATACATCAAACCCCATCACTGGAGGTCTCCTCTTCTGCCGCTAATACAAGAAAGATAACAC
CACCCACTCCTTCAACTTCTCGTTTCTCTTTGCCCTTTACTTTTAAGTCTCAGTTCAACGCCTTGGTAGT
CGGTGGGAGGCCATTGCTTGGTGGGTTTAACCACTCTTCTGTTCCTCGTGCCGTTGCCACTCCCAATTCA
GTTCTCAGCGAACAAGCCTTCGAGGGTCTTTCGCTTCACCAAGAAGACGACGACGTTTATGACTCCGAGG
GTGAGGTTGGGAGTGGGTTCGAGTCTGAGTCTACCCTCGACGATGAACTCGACCTTTCCAAGTTGGGTTT
GCCTCAGCGACTCGTTGATTCACTTCTCAAACGTGGCATCACTCACCTTTTCCCCATTCAGAGAGCTGTA
TTGGTACCGGCACTGCAAGGTAGAGACATCATTGCTCGTGCAAAAACTGGAACTGGCAAGACATTAGCCT
TTGGGATTCCTATAATTAAACAAATTACTGAAGATGAAGGCCAACGTACAAGGAGGGTGTCGGGTCGGCT
GCCAAGAGTTTTGGTCTTGGCTCCGACTCGGGAGTTAGCCAAACAAGTGGAGAAAGAAATTAAGGAGTCG
GCGTCTTATTTGAACACGGTTTGCGTTTATGGAGGGGTTTCTTATAATTTGCAGCGAAATGCTCTTTCCC
GTGGGGTTGATGTAGTGGTCGGAACTCCTGGTCGAATCATTGATCTGATCGAAAGTAAAGACCTCAGATT
GGGGGAAGTTGAATATCTGGTCCTTGATGAAGCTGATCAGATGCTTGCTGTTGGATTTGAGGAGGCTGTT
GAAGAGATTTTAGAAAATCTACCATCAAAGAGGCAGAGCATGCTTTTCTCTGCAACCATGCCTTCTTGGG
TTAAAAAGTTGGCAAGAAAATACTTGGACAATCCTCTAAATATTGACTTGGTTGGAGACGGAGATGAAAA
ACTTGCTGAAGGGATCAAACTTTATGCAATATCAGCCACTGCAACTTCAAAGCGGACCATTCTTAGTGAT
CTTATAACAGTTTATGCAAAGGGTGGGAAAACCATTGTCTTTACACAAACGAAACGAGATGCTGATGAAG
TGTCTATGGCTTTAACAAGTAGCATAGCTTCTGAGGCATTGCATGGGGATATATCTCAACATCAGAGGGA
GAGAACATTGAATGGATTTCGGCAAGGAAAATTCACTGTGCTTGTTGCGACTGATGTTGCATCTCGTGGA
CTTGATATTCCAAATGTTGATTTAGTTATCCACTATGAGCTTCCCAATGATGCAGAGACTTTTGTGCATC
GCTCTGGACGAACTGGACGAGCAGGGAAGGAAGGTTCTGCAATTTTAATGTATACTAACAGCCAAAGGAG
GACTGTCAAATCTCTTGAACGTGATGTTGGATGTAGGTTTGAGTTCATTAGTCCCCCATCTATGGAAGAA
GTTCTAGAGTCATCAGCTGAGCAAATAATCGCAACTCTAAATGGAGTTCATCCTGAGTCTATAAAGTTCT
TTACCCCAACTGCTCAAAGAATAATCGAAGAGCAAGGGACAAGTGCACTTGCTGCTGCGATAGCACACCT
AAGTGGATTTTCCTCTCCTCCTTCGTCCCGATCTCTTATTAGCCATGAGCAGGGATATGTAACACTGCAA
TTGACAAGAGATTCCACTTATTCTAGAAGGGTCCTGACTGCTAGGTCTGTCACTGGGTTTCTTTCTGATG
TCTACCCTGCGGCTGCTGATGAAGTTGGGAAAATACATCTAATTGCAGATGAGAGGGTTCAAGGAGCAGT
ATTTGATCTGCCTGAGGAGATTGCAAGAGAGTTGCTGGATAAGGAAACACCACCGGGAAACACCATCACA
AAGATCACTAAGTTGCCTCCTCTGCAAGATGACGGCCCCTCAAGTGATTTTTATGGCAAATTTTCTAGCA
GGGATCGCTTTTCTAGCAGGGATCGTTTTCCACGAGGCGGTTCTAAGGAACGGAGAGGAGGTTCAAGGAC
CCCCAGGGGTTGGGGTAATGGCCGAGAGTCTGACAATGAGTTCCAAGGTGGAAGAAGTAGCTGGTCCCGG
GCTTCGAAAAGCAGTAGGGATGACTGGCTAATTGGTAGTGGCAGCAGATCAACTAGGTCACCCGCCCGTG
ACAGGCATGTCTTTTCCTCCTATTCTCTTATGATAAAATTAGGACTTTTTTGTTTAAACTTCGGAGGTTC
ATGTTTCAACTGTGGGAGATCTGGGCATAGAGCATCGGACTGCCCTGAAAAGGTAGACTTTTAG
>EVM0000064.1 gene=EVM0000064
ATGGGTGATTTAGTGCCTATTTACCTCGTCATCCTCGCTTTTTTTTGTACTGCTGGAGCCATTGCGTTGG
CCGTTCTTCATATCTACAGGCATCTTTTGAATTACACCGAACCTATTTTTCAGAGATACATCGTCCGCAT
CATCTTCATGGTTCCGGTTTATGCCTTGATGTCTTTCTTGTCCCTTGTTCTACCACGGAGTTCAATCTAT
TTCAATTCCATCCGGGAAGGCTATGAAGCTTGGGTCATTTATAATTTTCTTTCTCTCTGCTTGGCATGGG
TTGGAGGTCCAGGAGCAGTTGTGCTCAGCTTGAGTGGTCGAGTTTTAAAGCCATCTTGGTATCTGATGAC
ATGCTGCTTGCCTCCTATGCCTTTAGATGGGCGATTTATACGGAGATGCAAGCAAGGCTGTCTGCAGTTT
GTCATCCTGAAGCCCATTTTAGTCGCTGTTACACTCGTATTATACGCCAAAGGAAAATATAAAGATGGGA
ATTTTAGTCCAAGTCAAGCATATCTATATCTTACTATCATCTATACAATCTCTTACACCGTAGCTCTGTA
TGCTTTGGTGTTGTTTTACATGGCATGCAGAGATCTTCTTCAGCCATTCAATCCAGTTCCAAAGTTTATC
ATCATAAAATCTGTGGTTTTCTTAACCTATTGGCAGGGTGTTATGTTTTTTCTTGCTGCAAAATCTGGAT
TTATTAAGGATGCTGATGCAGCAGCTCAATTTCAAAACTTCATTATATGTGTTGAGATGCTTCTAGCTGC
TCTAGGTCATCTTTATGCATTTCCATATAAGGAGTATGCTGGTGCAAATATTGGTATGTCTCGTGGTTTT
ACACGAAGCCTTGCACATGCCTTGATGTTGAATGACTTCTATCATGATACTGTTCACCAGTTTGCACCTA
CATATCATGATTATGTACTGTACAACCATAATGATGGTGATGAGGGAACAAGGAAATACCGGTCGAGGAC
TTTTGTGCCAACTGGGCCCGAGATGGATGCTGCTAGAAGAAACAAACACATGATTGGAAACAAGCTAGAA
GATATTCAGCTATCCAGTCTCCCTTCATATGGTACAAGCGCTCCCCAAAACCCTAGCTCTGTACCAGATT
CTACAAGCGGTGATCTTACAAAATCATCACTGCTTGTGGACCACTCAAATTCTTATTCTGCGCCATACGA
TATGTCACTTATTGACATGGATCTATCCAGTTACCCTTCAAAAGTTCCTGCAGCGAAAGATACTGAACCT
AGGTGA
>EVM0000155.1 gene=EVM0000155
ATGAACAAATGCCCGAACCTAAATATGTTTTTGCTATGGGTGCGTGTACAATTACAGGAGGGATGTTCAA
AACTGATTCTTATAGCACTGTTCAGGGGGGTTGATAATCTAATTCCCTTGAATGCCTATTTGCTGGGTTG
TCCCCCTAAACTCGAGGCAGTTATAGATGTTATAACAAAACTTCGTAAGAAAATATCTCGCGAAATCTAT
GAAGATCGAATTAGATCTCAACAGGGGGATCGATGTTTTACTACCAATAACAAATCATTGGTTTAA
>EVM0000009.1 gene=EVM0000009
ATGAGTTTCACACCACCTCCACCTTCAGTGTTTGCTGGTGAGAACTACCTTCAAGCACAAGACTTGTGGA
GTGTAGTTGAGAATGATGTCGAACCACCTCCATTGAGGGCCAATCCCACGATTGCCCAAATGAGGCAACA
TGCTGAAGAGAGCACTAAAAAGCACAAAACTTTGGCTTGTCTGCAGAATGGAGTGTCAGATGTAATCTTC
ACTCGAATCATGGCTTGTGACTCACCTAAGCAAGCCTGGGAGAAGCTGAAGGAGGAAAATTTTGAGAATT
TAAAGATGAAAGAGTCTGAGACTATAAAGCAGTACTCAGACAGGATTATGACCACTGTCAACAGTATAAG
GCTTCTTGGAGAAGACTTTAGTGAGAGCAGAGTTGTTGAAAAGGTGATCACCACTCTCCTTGAAAAGTTT
GAGTCCAAAATTTCATCATTGGAGGACTCGAGAGATTTGTCAGCTATTTCATTATCTGAGCTGATAAACT
CATTGTATGCACTTGAACAAAGGAGGGCCAATAGGCAAGAAGAGTATCCTGAAGGAGCCTTCCAAGCAAA
GGCCAAAGAAGCCTCAGGTTCAAGCCAGAAAGGAAAGAAGCCTTGGCTCGATAAAAGGGAGAAACCAAGA
AATGATGCAGGCAAGAAGAAGTTCTCACCATGCATTCACTACAAGAAGACCACACATCTGGAGAAATACT
GTTGTTACATGCCAGATATTCAGTGCAGAGGCTGTAAGCAGTTTGGCCATATAGAGAAAGTGTGCAAGAA
TAAAGGGAAGGTACCAGTTCAGCAGCAAATTCAAGCTCAGGCTGCTGATGACCTTCAAGCTCAGGAGGAG
CACGTCTTTACTGCTTCCTGTTTTGCAAGTTTAAACAATGCCAGATGCAATTGGCTTGTGGATAGTGGTT
GCACACACTACATGGCAGCTAATGAAAGCCTGTTTAAAGACCTTGACAGATGCTTTGTCTTGAAAGTCAG
AATAGGCAATGGGAATCTGATTGAAGCCAAAGGTAGGGGCAATGTAGTAATCAACACTTGTTCAGTTAAC
AAAGTGATTTCTGATGTGCTTTTTGTACCTGATATAAATCAGAACCTACTTAGTGTTAGCCAACTAGTAG
AGAAAGGGTGTTCACTGATTTTTTAG
>EVM0000156.1 gene=EVM0000156
ATGACAGAAGAAAAACCATCCATATCAACAACTTCCACTTCGTACATTTTGCCGAGGATTGGAACTGCAA
ATACGAGATTTGTAGTGGAAATTTTTGATGGAACAGGTCATTTCGGCATGTGGCAAAGTGAGCTTCTAGA
TGCCCTCTTTCAACAGGGTCTAGATATTGCCATTGAGGAAGAAAAACCAGAAGGGGTTGATGATAAAGAA
TGGAAGACCATCAACCGATTGGCATGTGGTACAATTCGATCATGTCTTTCCAGAGAGCAGAAGTATACAT
TCAGTAAAGAGACTTCTGCAAGTAAATTGTGGAAAGCATTGGAGGAGAAATTTCTGAAGAAGAACAGTCA
AAATAAGTTACATATGAAGAAAAGACTGTTTCGTTTCAGTTATGTTCCTGGTACCACGATGAACGAGCAC
ATTACCAATTTTAATCAGCTGGTGGCTGATTTGTTGAATTTGGATGTGACTTTTGAAGACGAAGACTTGG
CGTTAATGTTGTTGGGATCGCTTCCTGAGGAGTTTGAGTACCTTGAAACTACTCTACTTCATGGAAAATC
GGAAGTAACTTTCAATGAAGTAACTGCTGCATTGTATAGCTATGAACTACGCCGAAAGGATAAGTTGAAA
GGTTCAGGTGAAGGAGCAGTGGAAGCATTGGTAACAAGAGGTCGTCAGCAAAGTCAGTCTAAGGGGAAGA
GAAGAAAGTCCAAAGGTCGAGCTGTTGCCAAAGATGAATGTTCTTTTTGCAAAGAAAAAGGACATTGGAA
GAAAGATTGTCCAAAATTGAAGAAAAAAGGGAAGACTCCGCAAGATGCAAATGTTGCAGAATGCAATACT
GGCACAACTACCAAAAGGGAAGAAGGCGATTGGTTGCAAATTTGA
>EVM0000142.1 gene=EVM0000142
ATGGACAATTCCAAGAAAGTTGGAACTATTGTTTTCTTAGAGTCGTTTTGTCTCGGTTGTCTAGTTATTA
GTATTTGCAATGCAATCTTGGATGTTGCTTGTATTGAAAGTGAGAGACAGGCTCTTCTGAGGTTCAAACA
AAACCTGACAGATCCTTCGGACCAGCTTGCCTCTTGGAGCAATGGGGGCAACTGTTGTGACTGGACTGGT
CTTGTATGTGACAACTTAACCGGTTATGTCATCGAGCTTCATCTTGGAAATCTTCATAATCCAACCGAAG
ATACAGGCTTTCCAGGCAAGCCTTTTGAGCGGTCTAGATTCAGTGGCAAGGTAGTTTCTTCTTTGCTTGA
TTTGAAGCATTTGCAGTACCTGGACCTGAGTGGGAACAATTTTGGAGGACAAATTCCTGGATTCCTTGGT
TCTTTGCACAATCTTAGATATCTCAACCTCTCTAATGCTGGATTCGAGGGTTCGGTTCCCCCTCAACTCG
GAAACCTTACACATCTGCAGTACCTTGATCTCCATTATACTTTATCTACATATCTGTATGCAGAGAATCT
TCAATGGCTTACCAATCTTACAAAGCTGAAATCCCTTGATTTGAGTGGTGTAACTCTCAGCAAAGCCTCC
CATTGGTTAGAGGTGACAAATGCTCTCCCTTCTTTGATTGCTTTAAGTCTATCCAACTGTGATCTTGATC
CTGTCCCTCCATTGAAAAATGTTAATTTCTCATCCCTGGGATCTCTGGACCTTTCCTATAATACATTTAG
TAACTTCATTTCTAGCTGGATTTTTACCCTTACTTCCCTGGTTTCACTTGATCTAAGCCATAACAGTTTC
CAGGGTCAGTTCCCTGATGGTCGAAGAAACATGACCTCTCTTACATATCTCAGCTTATCAAGCAACGGAT
TCAATTCATCGATACCCGATTGGTTGTACAGTTTGAACCATCTTCAGCACCTCAATCTTGGGTCCAATAA
CTTTCAAGGCACAATCTCAGAGGGTGTTGGTGTTGCGGAAGCGACGATAATATTAATAACAATATTATCA
GAAATATTTAGATAA
>EVM0000078.1 gene=EVM0000078
ATGAACATCATGGGAATGAGCGAACAATGGTGCATTCATTGGAGAAATTTGAGAGATTTGATCCTAGTAC
ATCCTGATGTGAAGAAAAAGGTTGATATATTCGCGTTAAGAATTTACGGATTGGTTATCTTCCCTAAGGC
TTTAAGACATATAGACGAGGCAGTCTTCGATTTATTTGACCGACTTGATAAAAGGGTCACACCCATTCCC
GCAATTTTGGCCGAAACTTTTAGATCCTTGAACGCATGCCGAAGAACGGGTAAAGGGAGATTCATCGGAT
GTACACAACTCTTACTAGCGTGGTTCCACAACCATTTTTGGAAAGTGGAAAAAGTCTCATATCGAATCTT
CTCCAAAAACTATTCTCTGCTGAAAGAGTTAGTGGCTACGCCAAGACAAGATGATATTACGAAAGAGAAA
TGGATGATGATTCTCCAAAATCTACAAGATGAAGACGTTGAATGGAGAACTCCTTGGAATGATAATTACA
AAAAGAAAGTTCGTGAAATATCGAACGCTTGGAACCGAACTCATAGAATGAAAAAGTTTGCAGCCAACCT
GATGACTACCCTTGAGTATGACCAGTGGTGGGAACCGCTGGTCTGGGAAAAACGTCAGAACAATGGCGGC
AAGAAATTAAAGAGGAAAAGAGTAAATCCAATCAATGAGAAAGGAAATTCCGAGATGCTCAAGCATATGA
CACCCGATAGAACACACTGCAAAACATGGAGAAAAAGCCAAGCGAGAGCTTCAGACAATATGCTCAAAGT
AACAGCAAAAAAGTTGCAGAGAGAATCTTTAAAGTGCTCAAATTTACCAGGTCATCCAAAAAGCCCCATA
TAA
>EVM0000069.1 gene=EVM0000069
ATGGCTAAGACCTCGGAATCAGGAGCCTTCGTCGAGAAATTTATTCTCCAACCAACTTCTTCCTCTCAGC
AACTTCCCCTTAGTGGCCTCACTTTTGCTGTTAAAGACATATTTGATGTGGATGGATATGTGACTGGGTT
TGGAAACCCTGACTGGAAAAGGACTCATTCAGCCGCCACATTGACCGCACCAGCTGTGCTCGATGTCTTA
GAAGGAGGTGCCACTTGTGTTGGCAAGACTATCATGGATGAAATGGCATACTGTATAAATGGAGAAAACA
TACATTATGGCACTCCCACAAATCCATGTGCACCAGATAGAGTACCTGGAGGATCTTCCAGTGGCTCTGC
TGTTGCAGTAGGCGCAGGGCTGGTCGACTTCTCCTTAGGATCCGACACCGGAGGAAGTGTGAGAGTTCCT
GCATCATATTGTGGGATTCTCGGGTTTAGGCCTTCACATGATGCCATTAGTACTTCTGGAGTTATTCCAA
TGGCTCAGAGTTTTGATACTGTCGGATGGTTTGCTAGAGATCCTACAGTTTTAAACCGAGTTGGACGTGC
TCTGCTGCATTTACCTAATGTCAACCCTGTCACACCTAGTCAGATTTTTATTCCAGAAGATTGCTTCAGT
TTGTCGAGCATTCCAAGTGCTCGAACAACTGGAGTTCTCATAAAATCAATAGAGAAGCTCGTTGGAGGTT
CAATTCTAAAGCATGTAAATCTTGGAGACTATGTGAAGGAAAAAGTACCAAGTTTGCATCATTTCATGGC
CAAGGGGAACGATCATGCATATAATATACCGTCATTGGCCGCCCTTTCAAGCTCGATGCGATTGCTTCAA
AGGTGCGAATTCAAGAAAAACCATGCCGAATGGCTCACGACGGTGAATCCTAATTTAGGCCCCCGACTAT
CCAAACGTATATGGGATGCCGTTAGATCACCAGAAGAAAACATCGGCATCTGCCGCTCCGTTCAGACTGA
ATTACGTGCTGCTCTTACAGATCTTCTTAAGGATGAAGGCATCCTTGTTCTTCCTACAGTTCCAGGTGAT
CCACCAAAGCTACAGACGGATTTGGCCTCGCTCGAAGTGTTTCGTGCTAGAGCTTTCAGCTTGCTATCCA
TTGCCGGAGTATCCGGATTCTGTCAGGTGAGTATTCCGTTGGGGATGCATAATAATCTGCCTGTATCAAT
CTCCTTGCTAGCAAAACATGGTTCAGATGCTTTTCTGCTGAATCTAGTTGAGGCTTTTTATGATACCATT
CAAGAAGAAGCTGGATTTGCCGAGAAATTTACTAACTGA
>EVM0000088.1 gene=EVM0000088
ATGGCAGCAACAAGGTTTGAAATTGAGAAGTTCGATGGTGAGACAAATTTCAATTTTTCAAACTGGCTTA
AAAAGGTTGTTACCGGGAAAAAACCTGAGAATCTAAATCAAATAGAATGGGAAGAGCTTGATGAAATGGC
CTTGTCTGCAATCCAGTTGTGTCTCACGAATACGGTATTGCAGGAGGTATTGATGGATAAAACCTCATCT
GCCTTGTGGAAAATGTTAGAAACTCTTTACGCGACTAAGTCTTTGGCTAACTGTTTAGTATTGAAACAAC
GTCTATTTACGTTTCGCATGAACGAAGGTGAGCTTCTTAGAGATCACATCAGTCAATTCTTTACTTTTTT
AAATGATTTCAAGAATGTTGAGGTTCATATTGACGATGAAGATCAGGCTATGCTATTATTGTGCTCTTTA
CCCCTTTCATATAAGTCTTTCAAGGAGACCTTGATTTATGGCAGAGACAGACTCTTGTTTGAAGATGTGA
AGGGTCATTTGTTGAGCAGAGACAAACTCGACAATAAGTTTGGTTTGGATAGCAAGGTAGATAAGCAAGT
TTTCGTTTTGGTAGCATCAAAGAAACAAGACAAAAAAGTGTCGCTATTGTAA
>EVM0000131.1 gene=EVM0000131
ATGATCGCAAAATCCAGAACAGAAGGGGAACACGTGCAAGTTTTGAGAAAACTGTTTCTAAAGTTAAGGA
AATTCCAGCTAAAACTTAACCCAGCCAAGTGTACTTTCGGGGCTAGATCAGGAAAATTGCTAGGATTCTT
AGTCAGCGAAAAGGGAATTGAAATTGACCCAGACAAAGTTAAGGCCATACAAGAATTACCTCCGCCAAGT
ACTCAAAAAGAAGTTCGGGGTTTCCTAGGAAAACTAAATTACATCGCTCGATTCATTTCACAATTAACTA
AGAAATGTGACCCCATATTCCGTCTTCTTAGGAAACACAATCCAGGTATATGGGATAAGGAGTGCCAGAA
AACTTTCGAAAGAGTTAAACATTACTTGTCCAACGCCCCAGTACTGATGCCACCTTGCCCTGACAAGCCA
CTGATACTATACTTGGCAGTATTTGAGAATTCCATGGGGTGCGTGCTCGCCAACATGATGAGTCAGGACG
AAAAGAAAGAGCGATCTATTATCTCAGTAAGAAGTTCACTGAATGCGAAACGAGATATTCGCCAATTGAA
AAATTATGTTGCGCATTGGTTTGGACTACTCAGAGATTGA
>EVM0000116.1 gene=EVM0000116
ATGTATGTGGCAACTACTGAAGCAAGCACACAAGAAGGCAATACTTGGAAATTAAATTTTGACGGAGCCT
CAAATGCCATGGGCAACGAGATTGGGGCAGTCTTGGTATCTCCAAACGGTGATCATTATCCTTTCACCAG
TAAACTAGATTTTGATTGCACAAATAACATGGCGGAATATGAAGCATGTATCATGGGAATCCGCGCGGCT
ATGGAACGCAAAATCAAGGTACTTGAGGTATATGGGGATTCGGCATTGGTAATTTATCAGCTCAAAGGCG
AATGGGAAACAAGAGACCCTAAGTTGATTAGTTATCGAAGGATAGTCCTAGAATTGATTGAGGAGTTTGA
CGACATCACTTTTTGTTATCTCCCACAAGACGAGAATCAGATGGCCGACGTTTTAGCTACATTGGCTTCC
ATGATCAAAGTAAATAGACCAGAGGATGTGAAGCCTATCCAAATGAGCATTTATGATGCTCCAGCCCACT
GTTGTAACATTGACGAGGAAGAAGAAAAAGACGACAACCCTTTGTATCAGGACATATTGCGATACGTGAA
AAATCGTGAATACCCAAACCAAGCAACTAAGAATGACAAGAGAATGTTGAGGAGGCTGGCCAGTGATTAC
GTCTTAGATGGAGAGATCCTGTACAAAAGAGGAAAAGATCAGGTGCTGTTAAGATGTGTGGACGCTGTGG
AGGCCAAGCAGATCTTGGAAGAAGTCCATGATGGTATTTGTGGAACACACGCTAACGGTTTCACAATGGC
CAGACAGATCATGAGATTTGGATATTATTGGTCTACCATGGAAGGAGACTGCATCAAATATGCTAAGAAG
TGCCATAAATGCCAGATTTACGGAGACAAAATTCATGTGCCTCCATCACCTCTTCACGTCATGACTTCCC
CATGGCCTTTCTCCATGTGGGGCATGGACGTCATTGGGCCGATATCGCCAAAGGCTTCAAACGGACATCG
TTTCATTTTTGTAGTGATTGACTACTTTACTAAGTGGGTAGAGGCTACTTCTTACACCAACGTCACAAAG
ACAGCTGTCAGCAAGTTTTTAAAGAAGGAAATCATATGTCGGTATGGAATGCCTGAAAGGATTATATCTG
ACAACGTATTAAATTTGAATAATAGCACGATAGCAGAGGTTTGTAGTCAATTCAAGATCAAGCACCACAA
CTCATCGCCATATCGTCCGACGATGAATGGTGCGGTGGAGGCAGCCAATAAAAATATCAAAAAGATTGTG
GGGAAAATGACTGAGACCTATAGAGATTGGCACGAGAAGTTGCCATTCGCCCTCTATGCTTATCGAACGT
CCGTCAGGACTTCTACCGGGGCAACACCATTCTCTTTGGTTTATGGAATGGAGGCAGTGCTACCAATTGA
GGTTGAAATTCCCTCCCTCCTAGTTTTTTCAGAACTAAAGTTAGACGAAGCAGAATGGGTCCAATCCCGA
TATGATCAGCTGAACTTGATTGGAGAAAGGAGGTTAAGAGCTATCCGTCATGGTCAAATGTACCAGAAAC
GAATGATGCGAGCTTACAATAAGAAAGTTCGTCCTAGAAACTTCCATGAATGGGACTTGGTACTGAAGAA
GATCCTTCCCATACAAAAAGACTTCAGAGGAAAGTGGATGCCAAACTGGGAGGGGCCTTATGTAGTAAAA
AAGGCCTTTTCAGGGGGGGGCATTAATTTTAACTGGGATGGATGGAAAAAGCTTGCCCAATCCTGTGAAT
TCGGATTCAGTGAAGAGGTACTTTGCCTAAAAAAAAAAAAGGAGAGGCCAAGGCGAAAACCCGTAAAAGG
CACCTTGAGACCAAAGGGGTTTTGA
>EVM0000003.1 gene=EVM0000003
ATGGCCGGAATCGGCGATGACGTTGGATTCGGCGATTTCTTGTTCTTTTCTTCCTCATCGTCACATTCAA
TCAATGGTCCTCAGTTCTCCGCCAAAGACATGACCACCACCGCTGCCGCCGCCAACGACGACGACGACGA
TGATTGGGGAGATTTCATCAACTCCAGCAATAATCTCTCTCGCACTGAATCTCTTCCCGTCAATAACTTT
CAGTTTGATTCCTCTCCCGGCTCACCCCCTCCAACTCAATCCGACTCGGCTCCGAGCCGAGTGGAATCGG
TGAAAGCCCAATGGGACAAGCTGACTGGAGCTTTACCGTTGTCGATTTTCGGGGAAGAAGAAAAAGAGGA
TGGGGGATCTGACGCAGTGGACGCAGGGTTTAATGGTGTGAACAGTTCGTTTTCGTTCCCTAAACAGGAC
GGAAATTTGAAGGAAAAAGGATCGAATTTAAAGGATGTGTTAGCGGATTTGTATAAAGAGAAAGAGAAGG
GGAATGAGGCAAATGGGTTTAGGTCGGGCCTGGATGTTAAGAAGGCAATTGATTTGAATTCTAATGCGGG
GACTTGGAATTGGAACGGATCGAATTCGGGGTTGAACGGATCAGGGTTGAAGGTGGATGCATTGGATTTG
AGTACTAACGGTCCTGCTTCGGTTAAAAAAGAGGAGAATTTTGGTTCAAATGGGTATGCATTTGGGATGG
AAAGAACAGAAGTGAATATGGGGTTAAGCGGGTTGGATTTGAGCTCAAATGGGTCGAGTTTGGGTCAGAA
AGGGTTGAATTTGGATTCGAATGCGGGGAATTCTGTTTTGGTTGATGAGGAGGACGATGATGGGTGGGAA
TTTAAAGGAGCAGAGCCAAAAGCAGAAGCTGCAGCTGAAATTTTGAAGAGTAATCCAAATGTGCCAATGT
CGAATTTCAATATGTCTACTTTGAGTTGGGATCCATTGGGTACAAATGCCAGTGTGCTGAGTTCAAATAT
TAATGGGGTAAACGCAAATGCAAGTAGGTTGGACCCTAATTTAGTTGATGAAAATGATAAGACTAGTGTT
GATGCTGATGATGATGCTGATGATGATGATGATGATGATGGATGGGAATTCAAGGCTGCAGAGCCCGAGA
CTCGCTTCTCAGCCAGTGATGCTAAGGTTGAGGACCAGGATCGGGAAAAACCTCAGGGAGCTGAATTCAG
CGTTGGGTTTGGGAATGGTGCGAATGGTTCTAGTGATTCTTTTGGCACATCAGATGGAATATCTAAGAAA
CCTGGTGAATGGGACTTAGGATTTAGTTTCTCCCCTAGTTTTGAATCTCAAAGCAAGCAGAATGATACTA
AAGATGGTGAGATTTCTTCTTCAGCTGGGATAAATATTGGTTCTGGCGAAATGTCCTGGGCTTTTAAGGA
CGCAACTTTTGGACATGAATCGAAGGCTAAGGAAGAGCCAAGGGTTGCTGATGCCTCCTCTTCTGCGGTT
GAAGGTTTTTCATTTGACGGTCATATCCAGGGGAATGAGGAAACTTCAAAGAAAAACAAAGGAGCATTGC
CCCTGTCCATCTTTGGTGATGAAGAAATTGAAACTGAGGATCCATTGAAACATGAAGATGTTTCCCTTCT
TAAACCAACCACTACAAAGGGTGGCTTGAAGGATACTCGTTCAAATATATCCATCAATGATCTTATATCA
AGTTTATATAGCCAATCTGAGATAAATACTTCTTTAAATCCAATCAGCAATCAAAATGGACCTCTTTCCT
CTCAGATAGATGCGGGTTCCAGTTTAGTAAATGGTGATAATTTTGATGACGACTCCTGGGAATTTAAAGG
TGCCGTTTCTGGAACTGGAGGAGAAAACCAGAATTCTTCATTCAGTTTTGGAGATTCATATGAAAAATAC
ACTATCAAAACGGAGCTAAATGATTATCTGGACTTGTATTCTAAATTTTCCACTGAATTGTGCTTTGTTG
CACTTAGCCATCTTGAGAATATGAAGAAAGATAAAAGTACTGCTGCTCCTTCTGGTGAAGATGCTGAAGT
AAAAGCTATTGAGGAGGAAATCCAGGGTCTATATAATGAACTGCAAAAAGATGGCATAATATCTGAAGAA
GTCACCTCAGAGAATCTCCAGTCAAGAAGTATTCACCTTGGTGAATATGCAAAGGTTCTACTAGAAAAAA
AGTTTCAAGTGCTGGAATCTGAATATCAGTTATCAGAGAAATTATCATTGTTGTTTCCATCCATTACAAC
TCCTAGGAGTCTAGGACCATCATTTGGTGGGACTATATCTGGTATTACCCCTTTTATTTTCAGAACTCCC
AAACATCAAGTTGATCTACTTTCCATAACAGGCTGTTGTTATGTAGGATTCTAG
>EVM0000087.1 gene=EVM0000087
ATGAGCAATCAACTTGGTCTATTCAAAAATCTAGTCGACCTTTACATTACCAGCAATTCAATTTCGGGTC
CAATTCCAGACTCATTAAGAACACTTACATCCTTGAGAGAAGTGGACCTATCTGAAAATAGATTTAACGG
GTCTTTTCCTGAATGGTTTGGACAGCTTAGGAAACTGGAAGTATTATGGATTGGTAAAAACCTGTTAGAG
GGTGTGGCTTCGGGGAATCGACTGAGTTTGAAAGTGAGTCCTGATTGGGTACCCCCATTCCAACTCGGTG
TTATAGCTTTGTCATCATGGAACTTAGGCCCAAGATTTCCCAATTGGCTACGTTACCAGAAGGATTTTCT
GTTTCTGGATATATCTGTTGCAAGGATAATTGATACAATTCCTGACTGGTTTTGGAACTTGTCTTCCCAG
ATCTTTTATATGAACCTTTCTCACAATCAAATCCAAGGGAGAGTAGCTGGGATTCTCAACACAAATCCTC
CACTTGGTTATGCATCTTCCATTGATTTGAGCTCTAATTTCTTCCAGGGTTCATTACCTTGTTTGCCATC
TAATGTTGGTACATTAGATCTTTCAAACAACTCATTTTCAGGGTCCATTTCACCCTTGTTGTGTTGCAAG
ATGGAGGAACCAAAGAGCTTGGGAACTCTTCGTTTGGCCTATAACCATCTAAGTGGACCAATTCCTGACT
GTTGGATGAGTTGGCCAAACATATTTTCCATGGATTTAAAGAACAATAATCTAAGCGGTAGCCTTCCTAG
CTCCATGGGTTCTTTAAGCTTTCTTCAGTCTTTACACCTAGGCAAGAACAACCTTTCTGGAGTTTTGCCA
CCATCGCTGCAGAATTGTTCATCATTGTTGGCTCTCGACCTAGGTGAAAACAAACTTGAAGGGAACATAC
CAAACTGGATCGGTGAAAGGCTGTCAAGAATCATGATTCTTGGTCTTCGTTCGAATAATTTCCAAGGTGA
TATTCCTCCTGAACTCTGTGCTCTTGGTTCTCTAACAATTTTAGACCTGGCACACAACAATTTGTCAGGA
AATATACCAGAATGTTTCAATAATTTTAGTGCAATGGCCAGTGTAAGAAACTCAAGTGACCCAATTTCTT
ATTCTTTTGGTCATTTCAAGAACTCAATAGAGACAACGTTAGTGGTGATCAAGGGAATATTGCTTGAATA
CAGTACTACCCTTCAACTTGTGACAAGCATGGACCTTTCAGATAATAATTTATCTGGTCAAATCCCTGTC
GGGATTACAGACCTTCTCGGGTTAAGGTCGCTCAACCTGTCGATAAATCGTTTGTTGGGAAAGATTCCTG
AGACCATAGGCAATATGGGGACATTAGAATCTCTTGACTTTTCTTTCAACCAACTCTCTGGTGCAATCCG
TCCAAGTATATCAAAGTTGACGTTCTTGAGTTACTTGAACGTGGCTTACAACAATTTAACGGGGAAAATT
CCATCAAGCACTCAACTCCAAAGTTTTGCTGCATCAAATTTTGCTGGTAACACCCTTTGTGGACCTCCAC
TCACAGATAACTGCAGCATAAATGCTGTGGAACCTGATGCTGGTGGAGGAAATAGTGAGGGATCAGAGGG
TGGACTTGAAGTGGATTGGTTTTGGTTTTATGTGAGTATGGCGCTGGGATTTGTTGTTGCTTTTTGGAGC
TTTGCAGGGCCTTTGCTGTTTAAGAAATCATGGAGATCAGCCTATTTCCAAATGCTGGATAGCATGGGGA
AGAAAGCTCGGCAGTGTTTTTGTTAG
>EVM0000067.1 gene=EVM0000067
ATGATAAAAAGCTTGGATTATGGAGCTTTCATGGAGAAGTTTTCTCTCCAATTAAGCCCTTCACAGCACC
AACTCCCCTTGAGAGGCCTCACGTTTGCTGTTAAAGACATATTTGACATAGAGGGATATGTCACTGGCTT
TGGAAACCCTGACTGGGCCAGGACTCATTCAGCCGCCACGTCAACAGCGCCAGCAGTGATGGACCTCTTA
ACGGCAGGCGCAACTTGTCTTGGAAAAACTGTCATGGATGAAATGGCTTACTGTATGTATGGAGTAAATA
AACATTACGGCACTCCCACAAATCCTTGTGTACCAGATAGGGTGCCTGGAGGATCTTCCAGTGGCTCTGC
TGTTGCAGTAGCTGCAAAGCTGGTAGATTTCTCCCTTGGAACTGACACTGGTGCTAGTGTAAGAGTCCCT
GCATCATATTGCGGAATTCTTGGATTTCGGCCTTCACTCGGTGCCGTCTCTACTGTAGGAGTTCTTCCGA
TGTCACAGAGTTATGATACTGTGGGATGGTTTGCTCGTGATCCTATGATTTTAAACCGCGTTGGACGTGT
TCTTCTGCATTTACCTGACGTTGATCCTATCAAACCAAGTCAGATCATTATTGCAGAAGATTGTTTTCGG
CTGTCTACTATTCCAAGTGACCGAACAGCTCAAGTTCTTGTAAAGTCAATTGAAAAGCTCTTTGGAGCTC
AATGTGTTAAGCATGTAATACTTGGAGACCATGTGAAGGACAAAGTACCAAGTTTGCAGCATTTCATGGA
TAAGGGAAATGAAGACCAAGAGGATGATATACCATCCTTAGCAGCCCTTTCAAGTGCAATGAGATTACTT
CAGAGGTATGAATTTAAGAATTACCACGCCAAATGGGTCACCAAAGTGAATCCGGATTTCGGTCCAGGAA
TATCTGAGCGGATATGGGATGCCATTAAAGCAACAGGAGAAAATATTGATTTCTGCCACTCAGTGAGGAC
TGAATTACGCGCTGCGCTTACTGCCCTGCTAGGGGATCATGGCATCCTTGCTCTCCCAACAACACCAGGG
GAACCACCAAAAGTGCAAGCAAATCCAGCCACATCGGATATATTCTTTTCTAGGCCTTTCAGCTTACTGT
CCGTTGCTGGATCATCTGGTTTCTGTCAGGTTAGCATACCTCTAGGGAGGTATGATAATGTTCCTTTGGC
AATTTCCCTAGTGGCAAAACATGGCTCTGATGCATTCCTGCTCAATCTTGTCGAGACTTTATATGACACC
CTCCAAGAAACTATATAA
>EVM0000034.1 gene=EVM0000034
ATGGATCACCAGGGGCATGGACAGCCCCCGGCAATGGGGATCATAGGTGGTGGAGCCCAAATGCCGTACG
GCACTAACCCGTATCCAAACCAAGTGACTGGGGCCCCGAATTCAGGATCGGTTGGAGGCATTCAACCGAG
CAGCCAGCCAACAGGAGCTCAACTTGCACAACACCAACTTGCTTATCAGCAAATTCACCAGCAGCAGCAA
CAGCAACTTCAGCAACAACTTCAGACATTTTGGGCAAATCAGTATCAAGAAGTTGAGAAAGTTTCGGATT
TCAAGAACCATAGTCTTCCTTTGGCCAGGATCAAGAAGATCATGAAAGCAGATGAAGACGTGCGAATGAT
ATCAGCTGAAGCCCCTGTCATTTTCGCCAGGGCATGTGAGATGTTCATCTTGGAATTGACGTTGCGTTCG
TGGAATCACACAGAAGAGAACAAAAGGAGGACGCTTCAGAAGAACGACATCGCAGCGGCGATTACTAGGA
CTGACATATTTGATTTCTTAGTTGACATAGTTCCCAGGGAGGATTTGAAAGATGAAGTTCTTGCTTCAAT
TCCACGAGGAACAGTACCCGTCGGAGGACCTGCTGATGCACTTCCTTATTACATGCCTGCCCAACATGCA
CCTCAAGTTGGAACTCCGGGCATGATTATGGGGAAGCCGGTCATGGACCCTGCTTTGTATGCTCAGCAAT
CTCATCCGTACATGGCACAGCCACAGCAGATGTGGCCACCACCAGGTCCCGAGCAACAGCAGTCATCCTC
TGATCATTAG
>EVM0000144.1 gene=EVM0000144
ATGATCATTTCCACCCAAGAGAGCAGAAAATCTGAAGATCTTCAAGAATTTCCCTCTCCTTTCACAATTC
CTCTCACCTTCATTTCCATTCCTTCAAGAACAGAATCAACAGAAAGGCTGAAACTTTCAAGAAATAAGGA
GTCTCAGAACACCCAAAGTTTGGATCTTAATGGCATGGCCCTCTCATTCCCACCTTTCCTCAAATCCACC
CTTCTTTGCTTGACACTCCTTTCATCTCTTCTCTTCTTCTTCTTCCTCCAAGCCCCACGAAAACCCCCAC
GAATCCCTCAAAGATCCCTCCTTTCAACTTCCTGTTATTCTCGACAATCTTCTGATAGTACCCTCATTAA
CTACCTTTCCCTTCATTACTGTCTTTTCAATGAAAAGTTTTTCCTCTCTATTCCTTTCCTTTCCCTTCTT
CTTCTCCTTGACTTTTACATTCTCATCAAAACAGCCCAATCCCATTTCTCTGTTGTCACCACCAAGCTCT
CTTCTCTCCTTAACTTGTCCCCATCCATGGCTGCTGTCACTCTTTTAGCCCTTGGAAATGGTGCTCCCGA
TGTGTTTGCCTCCCTCCATGCTGTTCGCTCGGGTCATTACAGAACTGGGTTTGGCGCAATTTTGTCGGCT
GGGACATTTGTATCTGCTTTTGTGGTTGGTTTTGTTGCTATCTATGCAGCACCTTTTGGGGTAAAACCTG
CTCCTTTTATAAGGGATGTGTTGTTTTATCTAACTGGGGCATTGTTTTTGTTCTATGTGTACTTGAGTGG
GGAGATTTTTGTGTGGCAAGCTGTTTCTTTTGTTGCATTTTATATATTCTTTGTTGGGTTTGTGTTTTGG
ATGGATTTTGGGACCGAAAGAGAGGAGGAGAAGCTGGCTTTACAGAACGAGATGGTGACAAAAGAAAGCC
ATTTGCTGGGTAAAAATGGTGAGGTTGGAGATGTTGAGAGGGGTATGAAGGTAGACAAGAAAGCATTTGG
AATTGCAGGAGTATGTGAAGTGATCTCGAAAGCATGGGAGGTTCCTATAATTTTTCTTCTCAAGCTCACG
ATTCCGCAATCTTCCCCTTCTGAATGGAGTAGATTCTACCTATCTGCTAACATTGCGCTTTGCCCACTAG
CCCTTTTATTTGCTTGCAACTCATTCATGCCATTAGATCACCCGATTGTGTTCCTCCTTCCAAACACCCA
TTTCCCTCTCTGGGTTGTTGTACTCTTTGGAAGCTTCTCTCTTGCCACCCTTCACTTTATGTTGGAAAAA
GAACCTCCAAAGAACGATCAAATCCCTGTAGTGGTTCTGGCTTTTGTAATGAGCGTGTTCTGGATATCAA
CTGTCGCGGGGGAGTTGCTGAACTGCTTGGCAGCCATCGGATCACTTCTTGAACTGCCTCCAGCACTCCT
TGGTCTCACGGTACTTGCATGGGGAAACTCTGTGGGAGATCTTGTAGCTGACGTTGCGGTTGCCAAAGCC
GGTCATCCGGCAATGGCTATGGCTGGATGCTTTGCTGGGCCAATGTTTAATATGCTTGTCGGGCTTGGAT
CAGCTTTGGTAAAGCAAACAACTAATGTTTATCCAGAAGCCTATCAGCTTAATTTTCACATTGGTATTAT
TATTGCATTTGTCTTCTTGCTTCTGAGCCTGATGGGATCTCTATTGGTTATAACTTGGTCTAGATTCCGG
GTGCCTAGATTTTGGGGATTCTGCCTTGTTGGCCTTTATATAATTTTCACACTAGTTAGCTTGATCATCG
CTAAGTTCTCCGGTTGA
>EVM0000059.1 gene=EVM0000059
ATGGCTTCTTCTTCCCTTTATTTTCTTCTCATATTCCTTTCCATTTCTTCTTTCACCCTTTTATCACAAT
CCCAAACAAGTTCCAAGCTAAACAAGCTTGTTTTGCCAATTCACCAAGATAACAAGACCAATCTCTATGT
TGCCAACATTTATAAAAGAACTCCATTATTGCAAATCCCATTTGTTGTGGACTTGAATGGGAGGTTATTA
TGGGTTACTTGCGAACAAAACTACCTTTCTTCGACCTACCGTGCCCCTCGATGCTATTCGACTCAATGTG
CTAGAGCCAACACACACTATTGCCACACTTGCTTCTCCAAGGCCAGACCGGGGTGCCACAACAACACATG
TGGGCTCATGTCGGTGAACCCTGTGACGGGCTTAACTGCCATGAGCGAGCTTGCACAAGATGTTCTGTCA
ATCTATTCCACTCAAGGGTCTAACCCTGGTCCCCTTGTTAAGATACCTCGGTTCTTGTTCACTTGTGCAC
CTTCCCTTTTGCTGCAACCAGTGTTACCAGGGAATGTTCAAGGGATAGCTGGATTAGGGCATTCCCCTAT
TTCTCTACCCACTCAACTTGCCTCACACTTTGGATATGCTGGCTTTGCCCCAACATTTGCCTTATGTCTA
GCTCCAAATGGGGTCATTTTCTTTGGGGATAGCCCTTATTATATGCTTCCTGGTATTGATATTTCACTCC
CTTTAGGCTACACTCCATTGATCATTAGTCCACTAGGAGAGTACTACATAGAAGTGAAATCAATCAAAAT
AAATAACAAGGATGTTCCATTAAACACAACTCTGTTATCAATCGATAGACGAGGCATTGGAGGTACAAAG
CTCAGCACAATAAATCCTTACACCATTCTCGAACACTCGATCTTCAAATCTGTCACTGAATTTTTCACTA
AAGAGCTCTCTGGTATTCCCCTTGTAAAGCCAGTGGAACCGTTTGAGGTTTGTTTTAACTCGAAAAGTAT
CGACAAAAGAACCAGGGTTGGACCAAAGGTTCCTACTATCGACCTTGTGCTCCATGACCAACATGTTATA
TGGAGGATTTACGGATCGAACTCTGTGGTTGAAGCTACACCAGGAGTTTCTTGCTTAGCCTTTGTTGACG
GAGGACTCAACACTCGAGCTGCAATTGTTATTGGGGCTTACCAAATGGAGAATAATCTTATACTGTTTGA
CATGGCAAGATCAAGGCTGGGATTCAGCTCTTCCCTGCTGTTTTTTAAGACTTCTTGTAATAACTTAATT
TCACTGCTATTCCATAAAGAGAATGATTTTGTTTTAGCCCATTGCATATATTAG
>EVM0000149.1 gene=EVM0000149
ATGGCTATGGTTAATAGCATAAGGCTCCTTGGAGAGCAGTTTAATGAGGCAAGAATAGTAGAGAAGGTGC
TCTCAACCTTACCAGAGAGGTATGAGGAAAAAATATCCTCTCTCGAGGACTCAAGAGACTTGACTAGTAT
CTCATTGACAGAGCTGATCAATGCTCTTTATGCACAAGAGCAAAGAAGAGCCACTAAAACAAAGCTTGAC
TCGAGTACCACTTCCTACAAAGGCAAGAAAGCTTGGAGAGACAGACCAAAGTCTGATACTCTAAGAAGAT
TAGATAGACCATGCAGGCATTGCAAGAGGCCTGCTGCTCGGGAGAAAATTTCAAATGGTTGGCTCCTAGA
TAGTGGTTGCACCAACCATATGTCACCAAATACAGCTATTTTCAAGTTCTTAGACAGAAGCTGTAAAACT
AAAGTTAAAGGTGGCAATGGCCACTTTATCAAGGCAGAAGGAAAGAGAGATGTGGTTGTTTGCACTCCCA
TAGGTAACAAGATTATTTCAAATGTTTTGTTGGTTCCTGAAATTGACAGAAACTTGTTAAGTATAGCTCA
GTTAGTTGAAAGGGGCTACACTGTGGTGTTCAAAGAAAATGAATGTCAGATTAGTGATCCAAGTGGATTT
ATGCTCATGTCAGTAGCAATGACAGACAAGAGCTTTGTTGTGGACTGGAATGAAGGCCTAGATAGTGCCT
ATATTGTTTCTTCAGAAGAATCTAAGCTTTGGCATCAAAGACTTGGTCATGTCAATTTCAATTCAATGGC
TCAAATGGTCAGAGAAGATTTGGCTGAAAATTTTACTGGTTCAGTTGAAAATGGTGAAGTGTGTGAAGTG
TGTCAACTAGGGAAGCAGGCCAGACTTCCATTTCCTCCAAACAAGGCCAGGAGAGCCTCAGAAAAGCTCC
AGCTCATACACAGTGATGTGTGTGGCCCCATGAAGACTCAGTTACTGAAAGACAGCAGACTTCCAACCAA
GGCTTTGGCTCACAGAACACTTTTTGAAGCCTGGTTCGGGTTCAAATCATCACTGGCTCACTTGAGAACC
TTTGGCTGCTTGTGTTATGCTCAAGTACCAGCTTTTAAGAGAAGTAAGCTAGATAAGAAAGCTCAAGCAG
GCATTCTGGTAGGCTATAGCTCAGTTAAAAAGGGCTACAAGATCCTTGATCCTTCAACAAACAAAGTAAT
AGTGAGCAGAGATGTAGTGTTCAATGAGAAAGCAAGCTGGAATTGGAACAAAAATGAGCCAGAAGGATGT
TCTAAAGAATATATGCTTGATCAGACTGAACCTGGTCAAAATGGTCCAGAAATGGATGTTGATGATGAAC
CAGACAGGGGCACAAGATCATTGACTGAAGTTTATGAAAGGGCTCAAGTAGCATTAGTTGAACCAAGTAG
TTTTGATGAAGCTGAAGTAGATCAAGGCTGGAAACAGGCTATGGCTGATGAGATTGCTATGATAAAAAAG
AACCAGACTTAG
>EVM0000047.1 gene=EVM0000047
ATGGAGTGGAAAATTCACCAGCTTGATGTAAAGTCAGCATTTCTCAATGGTTTTCTTGAAGAAGAGATTT
ATGTGGAGCAACCTCAAGGTTTCAAAGTGCCAGACAAGGAAGACATGGTCTACAGACTGGAGAAAGCCTT
ATATGGCTTAAAACAGGCACAAAGGGCCTGGTACAGCAGAATTGATAGCTACCTGCTCAGTTTGGGATTT
CAAGGAAGCCTCAGTGAGCCTACTTTTGACTGGGCTGGATCAAGAGATGACATGAAGATTACTTCAGGAC
ATGCATTTACCCTTGGTTCAATTATCTTTTGCTGGAGTTCGAAGAAGCAAAATGTGGTTGCACAGTCAAC
TGCAGAAGCTGAATATGTAGTAGCTGCTAGGGCTGTGAATCAAGCCATAGGACAAGCTTTTGCTAAACTT
GAGTCTCTAAGCCTTAAGGAGCTTTACAATCAGGAGAAGAGGAAGGTGAGTGAAGGAGCCATGCCTTCTC
TCCGACAATTGGAGATAGAAAACTGCAGACAACTAAAAAAGCTTCCAGATGGACTGAGGTTCATTGCAAC
CCTTCAAGAACTGAAGATTGGATCAATGCCAAAGACATTCAAAGATAAAGTGGAGGAAGGGGGAGAAGAT
TTCTGCAAAGTCCAACATGTTCCTTCTATCATATTCCAAAATTGCAAGTGA
>EVM0000099.1 gene=EVM0000099
ATGGAGGGGTCGGCTAGAGCATTATTCTCGGGTGCTGTAGCTGCAAATATTGCAGAGGAGGCGGAGATTG
GGGTAGTAAAGATCACTTTAGATGTCTTTATTGCTATGAACTGGAAGCCAAAAGAGTCTCTAATTATTGA
AGTAGGTTCGGTGGTGGTTTTTGCGTGGTGTGTTAACAAGGAGCTGAGGCCTTGGTCGCTTTTGCCAGTT
TTTGCAGAAATTGAGTCTGCAATTTTGAAGGTGGATAACGTTGTTTTCTCTCTGGCAGATCGGAAAAGTA
ATGTTTTGGCATCGTCTTTGGCGATAGCTGGTGTTAATCGACCACAAATGTTTAAAGCTTGGCGGTGA
>EVM0000071.1 gene=EVM0000071
ATGAGTTTTACACCACCACCACCACTTGTGTTTGCTGGAGAAAACTACCACATTTGGGTAGTTAAGATGA
AGACATACCTTCAAGCACATGATTTGTGGAGTGTGATCGAGAATGATGCTGAACCACCTCTATTGAGGGC
CAATCCAACCATTGCTCAGATGAGGCAACATAGTGAAGAGTGTGCCAAGAAGCATAAAGCAATGGCTTGC
TTGCAAAATGGAGTATCGGATGTGATTTTTACTAGGATAATGGCATGTGACTTACCAAAGCAAGCATGGG
AGAAGCTAAAGGAGGAGTTTATGGGGTCAGTCAAGACAAGGCAGCAGCAGCTGATCAATCTTAGGAGGGA
TTTTGAGAATCTAAAGATGAGAGAGTCAGAGACCATTAAGCAGTACTCTGACAAAATAATGACCATAGTC
AACAATATTAGGCTCATTGGTGATGATTTCAGTGAGAGCAGAGTTGTTGAAAAGGTCATTACAACTCTTC
TAGAGAAGTTTGAGTCAAAGATTTCTTCATTGGAGGACTCGAGGGATTTATCAGCCATCTCACTGTCTGA
GTTGGTAAATTCCCTATATGCACTTGAGCAAAGAAGGGCCAATAGGCAGGAAGAGCATCCTGAAGGAGCT
TTCCAAGCAAAGGCCAAGAAAGGTTCAGGTTCTAGTCAAAAGGGGAAGAAACCTTGGGTCGATAGAAGGG
AGAAATCAAGGAGAGATGCAGGGAAGAATAGATTTCCACCATGCATTCACTGCAAGAAAACTTCACATTT
GGAGAAGAACTGCTGGCACAGACCAGATGTTCATGGCTGCACACACCACATGGCAACTGATGAAAGACTG
TTCAAGGAGCTCGACAGAAGTTTTGCCTCAAAGATCAGGATTGGCAATGGGAATCTGATTGAAGCCAAAG
GCAGGGGCAATGTGGTGATCAACACAAAGTCAGGTAGCAAAGTGATTTCTGATGTACTTTTTGTGCCTAA
CATAGATCAGAATCTACTTAGTTTTGGTCAGCTTGTAGAAAAAGGTTACTCACTTGCTTTCAAGAATGGC
TCATGCATTGTTGAAGACTCTTATGGTTAG
>EVM0000115.1 gene=EVM0000115
ATGTGGAATACTATTATTCATGAAAAGAAACTCATTAAGTTAACTAATTTGCATAGGCTAAAATATTTGA
ACTTTCATAATAAGATAATTCGATCATGGTTTGGTTACTTCATTAAACTACAAAGTTTGTATTTGAATGC
TATCAAATTTAATATTGTTTTAATATTTGATAACTTTTCGAAATTGCAAGTACTTAACTTGCAATGGAAT
CGGATTTTCGGTAAACTTCCAAGTAGTTTATTCAAGTGTAAAGAACTGACGTATTTATCATTGTATCACA
ACGCTTTGGAGGGAAGTATACCTAGAGAGATTGAAAATTTACCTTCGCTCGAATATTTATATCTTGATTA
CAACAACCTCAAGGGTGAAATTCCACTCGTCGTTGGAAATTTGACTTCTCTAATTGAACTCCATCTTTTT
TATAACATCTTAACAGGTGAAATTCCACCCGTTATCGGAAAACTCACTTCTCTTGTTATCATAGATTTTT
CTTTTAACAATTTAACAGCATAA
>EVM0000151.1 gene=EVM0000151
ATGAATCGAACATTACTGGAGAAAGTTCGATGTATGTTGTCCAATACTGGGTTGGGCAAGCAATTTTGGG
CTGAGGCTGTGACATACGCTGGCCATCTTGTTAATCGTTTGCCATCATCTGCATTAGAAAGAAAAACTCC
TATGGAGGTATGGTCTGGAAAACCGGCTACAGATTATGATTCCTTACATGTGTTTGGATCCACTACATAT
TACCATGTGAAGGAGTCAAAGTTAGATCCGAAGGCAAAGAAAGCTCTCTTTATGGGAATCACTTCTGGAG
TGAAGGGATTTCGTCTTTGGTGCTTAAGCACAAAGAAAATGATCTGTAGTAGAGATGTTACCTTTGATGA
ATCTACCATATTGAAAAAGGTAACAGATGAAGATATTCAGACAAGCGATACTCCACAGCAAGTGGAGTGT
ACTCCAAAACAGGTGGAGTTTGAGCAGATGGGGATTTGCCCAGTTAATAAGTCTAATTCTCCAGCCACAA
TGGAGGAATTAGAGGTTGAAGAGGTTCTGACCCAAGAACCGTTAAGTACACCAGAACCAGTTGCAGTTGC
AAGGCCACAGAGAGAAATTCGTAGACCTGCTCGATTTACTGATATGGTGGCCTACGTCCTTCCCGTTGTT
GATGATGATATTCCTGTCACTTATCAAGAAGCAATCCAAAGCTTTGAAAATGACAAATAG
>EVM0000109.1 gene=EVM0000109
ATGCTGGATTCCAATGTAATTGAAGCAAAGATATCTGTACAGGTTAAAACTACATCTCCGAAGAAATACT
GTGTACGGCCTAATGTTGGCATCATTATGCCAAAATCAGCTTGTGGTTTTACAGTTACCATGCAAGCTCA
GGAGGAAGCCCCTCCTGATATGATATGTAGAGATAAGTTCTTAATCCAAAGCACAGTTGTCCCAGTAGGA
ACAACTGATGAAGACATTACATCTGCCACATTTGTCAAGGACAGTGGAAGACATATTGAAGAGAACAAGC
TTAAGGTTGCCCTTGTCAGCCCTTCTGATTCGCCAGTGCTATCACCAATTAATGGGACAATGAATCAGGG
AATGGATTATGATAGAGTTGAGACTTTTGCAACACTTCCAACGGTTGTGACGATTGAGGAATCAAAGATG
AGAAATACTGAGGATTTGAAGCCAACAAAGGATGCAGAGTGGAATTCAAGGAAAGATATGTTATATGAGG
AGAAATTAAAACCAAAGAAGGATGCAGAGCTGAAGCCCATGAATGATATATTTGGTGACAATTTAAATAT
AATAAAAGACACTGAACTGAAGCCAAAGACGGATGCAGAGCTGAAGCCAATGAATGATATTTTTGGTGAC
AATTTAAATATAATAAAAGACACTGAACTGAAGCCAAAGAATAATTCTTTCAATAGCAAGGAGTTAAAGC
CGGTGAAAGATGAGGAATCAAAGCCAATGGAGGATATTCTAGAGACCGAGGAATTGAAGCCTGTGAAGGA
TTACAAGGTGAAAACATTGAAGACTGATGAGGATCTTAAGTTTGCCAAAGATATGGAGGAAATGAAATCA
AAATTAAGTGACCTTGAATCAAAGCTAGGCAAGGCTGAAGCAACCATTTCAAAACTGACAGAGGAGAGGA
GGTTAACTGTTCAAGAGAGGAAGACCTTACAAGAGGAACTGGCGCTGTTGAGGAAAAAGAGTGATGTAAG
AAGAGTTCAAGTGGGATTTCCTCTCCTATTTGTGTGTATGGTAGCAATTGGAAGTATGTTTATGGGGTAC
CAAATGCAGCAGTGA
>EVM0000072.1 gene=EVM0000072
ATGTCGAAGTTTTACGGAAGTAACTTAAATGAAGGCAATGAGATCTCTATGGCGACATCACCATTTTTTA
CCGATCAGGTGTTCGAGTCTCGTGAAGAGTTGATGCAATGGGTGCAAAACACGGCATTCTCTCTTGGTTA
TATCATCGTCACGAGAAGATCAAAAGCAAAGGAAAATGGTGTGGTGTCTTACGTCACACTTATTTGTGAC
CGTGGTGGTGAATACAAATTTAAAGAATCAAGTAAAAAGTCTGGCACCAAAAAGACCAACTGTAAATTCC
GATTGGTAGGTTCGGTGATATGTGATCAACATAACCATCCATCTGCGCAATATATGGAAGGACATGCTTA
TGCAAGGCGGTTGAAAGAAAACGAAAAAAATTGTGTTTTAAAATATCTAGATCAAGTGTGGTTAAGCAAA
TATAAGGAAATGTTTATGTCGGTCTGGATTGATCGAGTTGAGAGCCAGCATGCAAAGCTAAAGAAATACC
TTTGTGCAAAAAATTCTTCTCTAGATAAATTTGTTGGTTGTATCGATCAGATTGCGAAGTCTCAACTTAC
ATCGATATATGAAAGTTTTGAAAAGAGTAGAATTGTCCTCAAACATAGGCACAACTTACCGTGTTTTAGA
TTATTGTGGAGTTTTGTGGCACTTGAAGTTCTAGATATCCTAGAAGGGGAACTTCAGCGGTCGAGTAGAC
ATCAACTTGACTCTTCAAACTGTGGTTGTAAACTATGTCATAGTTATGGGTTACCATGCACTTGCATGCT
ATCAGTCTACTTGAATTCAGGTGGTATATTTAACAATTATTTTCTAAATTTTATTTATATATTGAATTTT
TATAAACTAATGGTATTTCAATGCAGGAAGCTTGACTTATCACCGTCAACCTCTGTAGAAAATGAGGATA
TTTGTTGTGACGGTGAGTTAGAAATGTTCAAAGAAAACTTCACTAAAAAGTTAATAGATATATTTCAGCC
GAGTAAAACACTCATTAAAGAACCTACAATTCAAAAAAATACGCTCGATTCTATAAGTCAAACTCCTAGA
AGATGTAGCCATTCAACCACGTCAAAATCTGTTGGGTTGGATCTAGTAGAGTTGAACAAAGAACTTGCAA
GACATAGTTCATACCGATCAGAGCAAGTTTCAGACTTCATAGACTTAAACCAGATGCCTGAATCATGTGA
CACTCATCCACTAATGAAAGAAATTCTAGATATGTTCCACCCTTACATCACACATGTACAAGATGTCAGG
TATCAGTGGCTCTATGTTCGACATCAACTGCTAGACAAGTTATTGAGTTCATATGATGTCTATGCTAGAG
TTTTCACTGATGGAATCGATGAATTACGTAATTCATTGTGTTTCTCACAATCGCCTGCACTAGCAGAACA
CTGGATGGTTATGCCTATGACAATTGTCCTGATTGCCAACAAGTTTGGGGTGATCCTCAATTATTTAACC
AAGCGATGTCCGGAACATTTTCAATACCACCATTCTATTACAATTGCACATGTATATGATAATCATAATG
TGATGGTACAATTAGAAGGAGATTACCCAATGCCTACCATTTCAGCTTATTGGATCCGCCATAGAGCCCC
GTCCACAGCTGGATCGCAAACCATGTATATGTCACGTCTGAAATTTTATAGACAACTGAAACCTTGTAAT
CTCAAAACACCTGTTATAACTATAGAGGATTATTGTTGA
>EVM0000130.1 gene=EVM0000130
ATGGTGGCTAGAACAGTGGATCTTCGATCTGATACAGTAACAAAACCAACAGAGACAATGAGGGCTGCAA
TGGCCACTGCTGAAGTTGATGATGATGTCTTGGGAGCTGATCCAACTGCGTTCCGGTTAGAATCGGAGGT
CGCCAAGATCACGGGCAAGGAAGCCGGTCTATTTGTCTCATCAGGCACCATGGGTAACCTCATAAGTGTT
CTAGTTCATTGTGATATAAGAGGAAGTGAAGTCATTCTTGGTGACAATTCTCATATCCATATTTATGAGA
ATGGTGGTATTTCAACAATTGGAGGTGTACATCCAAGGCCAGTCAAGAACAATGAAGATGGAACAATGGA
TATCGATTCAATCGAAGTCGCTATTAGAGATCCGAGAGGAGAGCTTGTGTTCCCAACTACGAAGTTGATT
TGCTTGGAGAATTCACATGCCAACTCCGGTGGTAGATGCTTGTCTGCGGAATACACCGACAGAGTTGGAG
AGCTGGCTAAGAAGAACGGCTTGAAGCTTCACATCGACGGGGCTCGCATTTTCAATGCATCAGTGGCACT
TGGAGTTCCAGTTCAGAGGCTTGTACAAGCTGCGGATTCTGTCTCGGTGTGTCTATCAAAAGGTTTGGGT
GCTCCGGTTGGATCAGTCATTGTTGGTTCGAAAAGCTTCATTACCAAGGCTAGGAGACTTCGGAAAACCT
TAGGTGGTGGGATGAGGCAGGTTGGCTTCATCTGCGCTGCCGCTTTTGTTGCTTTGAAAGAGAATGTTGA
AAAGCTTGATGGTGATCACAAGAAGGCAAAGGAGTTAGCAGAGGGCCTAACTCAAATCAAAGGTCTAAAA
GTGGATGTTGCTGCAGTGGAAACCAATATTATATATGTTGACATAGTGGAGGGCTCAAAAATCACAGCAG
AGAAACTATACAAGAATTTAGAGGAACATGGTGTACTTGTAATGCCAAAGGGCCTATCCAGGATGCGAAT
TGTCCTCCACCACCAAATTTCATCAAGTGATGTGCACTACACTTTGTCATGCTTTCAGAACCAAAAAAAA
TTAGCGACATATGAGCCCCATTAA
>EVM0000112.1 gene=EVM0000112
ATGAGGATTATGATAAAAGGAGGAGTATGGAAGAACACGGAGGATGAGATATTGAAAGCGGCGGTTATGA
AATATGGGAAGAATCAATGGGCCCGAATTTCTTCTTTACTTGTTCGTAAATCTGCTAAGCAATGTAAGGC
TCGTTGGTATGAATGGCTTGACCCTTCAATCAAAAAGACCGAGTGGACAAGAGAAGAGGATGAAAAGCTG
TTGCATCTCGCAAAGCTCATGCCAACACAATGGAGAACAATTGCTCCAATTGTTGGTCGGACTCCATCTC
AATGTCTAGAGCAATATGAGAAACTCCTTGATGCAGCTTGTGCTAGAGATGAAAATTATGAGCCTGGTGA
TGACCCCAGGAAATTACGTCCTGGAGAGATTGATCCTAACCCTGAATCAAAACCTGCACGACCGGATCCT
GTTGATATGGATGAGGATGAGAAAGAAATGCTTTCTGAAGCTCGTGCCCGGTTAGCTAATACTAGAGGTA
AGAAGGCGAAGAGGAAAGCTAGGGAGAAACAACTTGAAGAGGCTAGGAGGCTTGCATCTTTGCAGAAAAG
GAGGGAACTTAAGGCTGCTGGGATCGATACAAGGCAACGAAAGAGAAAAAGAAAGGGAATTGATTATAAT
GCTGAAATCCCCTTTGAGAAGAGGCCTCCTCCGGGGTTTTATGATGTTGCTGATGAAGATAGACCTGTGG
AACAGCCTAAGTTCCCAACAACCATTGAAGAACTTGAGGGAAAAAGAAGAGTTGATATTGAAGCACAGTT
ACGGAAGCAGGATATTGCAAAAAATAAAATTGCACAGAGGCAGGATGCCGCATCGGCAATATTGCAGGCC
AACAAGCTAAATGATCCAGAAGCAGTGAGGAAGAGATCCAAACTTATGCTACCAGAACCTCAGATATCGA
ATCATGAACTAGAGGAGATTGCCAAGATGGGATATGCCAGTGATCTTCTTGCTGGTAATGAGGAACTGGC
TGAAGCGAGTAGTGCTACTCGTGCTCTTCTTTCAAATTATTCCCAGACTCCACGGCAGGGAGTGACACCT
TTACGGACCCCACAAAGAACACCTGCTGGAAAAGGTGATGCTATCATGATGGAAGCTGAAAATCTGGCTA
GGTTGAGAGAATCCCAAACGCCTCTACTTGGTGGAGAAAATCCTGAGCTGCATCCTTCAGATTTTTCTGG
GGTCACTCCTAAAAGGCAGGTCCAAACACCCAACCCAATGTTGACTCCTGCGGCAACCCCTGGTGGTACT
GGTCTTACTCCTCGAATTGGAATGACACCATCAAGGGATGGCTACTCTTTTGGTCTGACCCCTAAAGGAG
CTCCCATCAGGGATGAGCTCCACATAAATGAAGACATGGATCTACATGACAGTGTCAAGCTTGAGCAACA
AAGGCAAGCTGATATAAGAAGGAACTTGCGATCTGGGCTTGGTAGTCTTCCACAGCCAAAGAATGAGTAC
CAAATAGTCATTCAACCACCCCCAGAGGAAAGTGAAGAACCAGAGGAGAAAATTGAAGAAGACATGTCTG
ATAGAATAGCCAGAGAAAGGGCTGAGGAAGAAGCACAGCAGCAGGCATTGCTTAAGAAGAGATCAAAAGT
GTTGCAAAGGGAGCTTCCAAGACCACCTAGTGCATCACTGGAACTAATTAGAGATTCTTTGATGAGGACT
GATGGAGACAAAAGTACCTTTGTTCCTCCTACTCTATTTGAGCAGGCTGATGAAATGATAAGAAAAGAGC
TTCTGTCCTTGCTGGAGCACGACAATGCTAAGTATCCACTTGATGAAAAGGCAAACAAAGGGAAGAAAAA
GGGTGCGAAGCGTTCTGCTAATGGATCTATTCCGAGTATAGAAGATTTTGAGGAAGATGAAATGAAAGAG
GCTGATTCGTGGGTAAAGGAAGAGGCTGAATTCCTTCGTGTGGCAATGGGGCACGAAAATGAATCTCTTG
ATGATTTTGTTGAAGCACATAATACTTGCCTAAGTGATCTCATGTACTTCCCTACTCGTCATGCTTATGG
TCTGTCAAGTGTTGCTGGAAATACGGAGAAACTTGCAGCCCTGCAGTCTGAATTTGACCATGTGAAAAAG
AAGATGGATAATGATAAGTTGAAAGCAGAAGGCATGGAGAAGAAGTTCAATGTTCTCACACAGGGTTATG
AGAGACGGGCTGCAACACTTTGGCGTCAGATTGAATCAACCTTTAAGCAGATTGATACTGCAGGAACAGA
ACTAGAGTGTTTTCAAGCATTACAAAAGCAGGAGCAGCTAGCAGCTTCACACAGAATAAATGGTCTGTGG
GAGGAAGTTCAGAAACAGAAAGAGCTTGAACAAACCTCACAAAGTCGCTACGGGAATCTCATAGCTGAGA
TAGAAAGGATACAAAAGATCATGAATGTATACAGAGTACAAGCACAAAAACAAGCAGAGGCAGCTGAAAA
GGATCATGCTCTTGAGTCGTCTGAGGCTCCAGCAAGTCAAGCTGCTGTGCCAAGCTCAGGACTTTCCGAG
CCTGCACCTTCCTCGGAGGATGTTTACTCTTCTCTTGATGGCCAGCCAAGCCTGAAAATTGATATGAATG
TTGATTCCCAAGAACAGCATGCTACTATGGATTTGGAAACAGGTGGAAACATATCTGGTAATGTGCCTTT
GGTTGTGGAAGACAACGGAGATAATATCACAAAGACACCGGCTCAGGATGCTGGAACAAGTTCTGAGGTT
GTTGCAGAATCTGTAAATCCTGACACAGTCTCTACCAAACCGGAAAGCATCGAAGAAGCGCTTGAAGGTG
AAGGTTTTACCGATCATGCCAAGATTGACAGTACATGTGTCTTGGGTGGAGATACCGCTGAAAACCAAAC
TGCAATGGAGGAATAG
>EVM0000091.1 gene=EVM0000091
ATGTTGAGTGAGACATTGAAGAACAAGTACCAATTATGTGAAGAGATCGGAAGAGGGCGGTTTGGGGTTA
TCTCTCGAGTGTTTTGCCCTTTAACCGAATCCTCCTTCGCCTGTAAATCCATCGACAAACGCCTCCTTTC
CGACCCCACCGATCGAGAATGTCTGGAGAACGAACCCAAAGTCATGACCCTTTTGTCTCCTCACTCCAAC
ATCGTTCAAATCTACGACATGTTTGAATCCGATGATACCCTTCAACTCATCATTGATCTCTGCCAGCCTT
TTACCCTCTACGACAAGATTCTGGAACCCGATATGTCTGAACCTAAAGCCGCGGCTTACATGCAACAGCT
TATGTTGGGTTTGGCTCATTGTCACAGGTTTGGGATCGTTCATAGAGATATTAAACCTGATAACATTTTT
TTCGACTTTAGAGGTAATTTGAAGATTGGGGATTTCGGGTCTTCCACATGGTTAGGGGAAGTTGGGACCG
CCGATGGGTTGGTGGGTACGCCTTATTATGTAGCGCCGGAAGTTGTGATGGGTAGGGCTTACAATGAGAA
GGTTGATGTGTGGAGTGCGGGTGTGGTTCTGTACGTTATGTTAGCCGGTGTTCCACCGTTTTACGGTGAA
ACGGCGGATGAGATTTTCGAGGCTGTTCTGAGAGGGAATTTAAGGTTTCCATCTAGGATTTTCAGGTCAG
TCTCTGCTGAGGTTAAGGACTTGTTGAGGAAGATGATTTGCAGAGATGTTTCCAGGAGATGGTCTGCTGA
ACAAGTCCTGAGTAAGTTCTTTTATTTTCTCTCTTCATTTTAA
>EVM0000133.1 gene=EVM0000133
ATGGCTGAAATCAAGGTAGACCCTGTTGACAACCATACTATGGTCATCCCCGAGACTGAAATCTCAGCTC
AAAAGCCTCGTAGAACTCTGCGAGTTGCCTCACTGGACATTTTCAGAGGCCTTACTGTAGCGCTGATGAT
TCTAGTAGATGATGCTGGAGGAGAGTGGCCTATGATTGGCCATGCACCATGGCATAGCTGCAACCTTGCT
GATTTTGTTATGCCCTTCTTTCTTTTCATTGTTGGCATGGCCATTCCTCTTGCTCTTAAGAGAATACCAA
GTAAAGGCAAAGCTGTCAAGAAGGTGGTTTTCAGAACTCTAAAGCTCCTCTTTTGGGGTCTGTTATTACA
AGGAGGGTTTTCGCATGCTCCTGACAAGCTAACATACGGTGTTGATATGCAAATGATAAGGTTTTGTGGC
ATTTTGCAGAGAATTGCTTTTGCATATTTGGTAGTGGCACTTGCTGAGATTTTTCTGAAAGATGCACAAT
CCAATGATATTGCAGCTGGCTATTGCTCTGTGTTTAGGTTATATTGTTGGCATTGGCTGTTAGGTGCATG
CATACTTATACTGTACTTGGCCATGCTTTACGGGACATATGTTCCAGACTGGCAGTTCGCTGTCCATGAT
AAGGAGAGTGCTGATTATGGGAGGGTTTTCACAGTAGACTGCAATGTGAGAGGAAAACTCAATCCTCCTT
GCAATGCAGTGGGATATATTGACAGGGAAATTTTGGGGATCAATCACATGTACCTAAAACCTGCATGGAG
AAGAGCTAAGGCTTGCACCGTGAATTCCCCTTACGAGGGGCCATTCATAAATGATGCTCCATCATGGTGT
CATGCACCTTTTGAACCTGAAGGAATTCTAAGTTCAATATCTGCTGTGCTGTCTACAATCATTGGAGTTC
ATTTTGGACATGTGCTTGTACATTTGAAGGGTCATTCCGAAAGACTGAAGCAATGGATCATGATGGGATT
TGCTCTCCTCATTCTAGGAATTATTCTGCATTTTACTAATGCAATTCCTTTGAATAAACAGCTATATACA
TTTAGCTATGTTTGTGTTACATCTGGAGCAGCAGCACTTGTTTTCTCAGCCATATATATTCTGGTTGATA
TATGGGGTTTGAAGTACATGTTTGTGCCATTAAAATGGATTGGCATGAATGCAATGCTGGTTTATGTGAT
GGCAGCTGAAGGGATTTTTGCAGGCTTCATAAATGGATGGTATTATGAGGATCCACATAATACATTGGTT
TATTGGATTGAAAAGCACATATTCATAGGGGTTTGGAATTCAAGAAGGGTAGGGATCCTATTATATGTTC
TATTTGCAGAGATCATCTTCTGGGCTATCATTGCTGGCATTTTGCATCGATTTGGAATTTATTGGAAGCT
TTGA
>EVM0000135.1 gene=EVM0000135
ATGTTGGTTTATCAGGATCTTCTCACAGGTGATGAGCTCCTCTCGGACTCTTTCCCATACAAAGAAATCG
AGAATGGAATGCTATGGGAAGTCGAGGGAAAGTGGGTTGTTCAAGGAGCTGTCAATGTAGATATTGGGGC
GAACCCTTCTGCAGAAGGTGCTGATGATGATGAAGGTGTTGACGATCAAGCCGTCAAGGTTGTGGACATC
GTCGACACTTTCAGACTTCAGGAGCAACCTGCTTTTGACAAGAAGCAGTTTGTGACCTTCATGAAGAGGT
ACATCAAGAACTTGACACCCAAATTAGAGCCTGAAAAGCAAGAGTCTTTCAAGAAGAACATCGAGGGGGC
TACTAAATTTTTGATGTCGAAGCTTAAAGATCTCCAATTTTTTGTGGGTGAGAGCATGCATGATGATGGT
AGCCTAGTGTTTGCATACTACAAGGACGGTGCCACCGATCCAACCTTCCTCTACTTTGCCTATGGCTTGA
AGGAAATCAAGTGCTAA
>EVM0000081.1 gene=EVM0000081
ATGGCCCGGTGGCAGATTCTGCTTTCCGAATTTGACATAGTCTATGTAAACCAAAAAGCTATGAAGGGGA
GTGCAATAGCAGATTTCCTAGCCAGTAGAGCTTTGGAGGATTATGAACCTTTGAATTTCAATTTCCCCAA
TGAAGATCTAATGTATGTAGCAATCGCTGAAGGGGACATGCCTGAAAATCATTCCTGGAAATTAAATTTT
GACAGAGCATCAAATGCCATTGGAAATGGAGTTGGGGCAGTACTAATATCCCCAAATGGAGATCATTATC
CGTTCACTTGCAAGCTGGATTTTGACTGCACAAATAACATGACAGAATACGAGGCATGTATCATGGGAAT
TCGGGCAGCTATAGACCGCGAAATCAAAGTATTAGAAGTGTACGGAGACTCTGTATTGGTAATTTATCAG
CTTAAAGGCGAGTGGGAAACGAGAGATCCTAAATTGATCAGTTACCGAAAGTTAATCCTGGAGTTAATTG
AAAAGTTTGATGATATTACCTTTCATTACCTCCCGCGAAGCGAGAATCAAATGGCTGACGCCTTGGCTAC
ACTGGCTTTCATGGTCAAAGTAAATGAACAGGAGGATATGAAGCCAATTCAGATGAGTATTTGTGAGGCC
CCAGCTCACTGCTGTAATGTTGATGAAGAGGAAGAGAGAGATGATCATCCTTGGTATCATGATATCTTAC
AATATGTGAAGAGCCGTGCGTACCCAGATAAAGCAACCGAAAATGATAAAAGAACATTGAGGAGGTTAGC
CAGTGACTATGTCCTAGACGGTGAGGTTCTATATAAGAAGAGAAAGGATCAGGTGTTGTTAAGATGTGTT
GACGCTGTTGAGGCAAAGAAAATTCTAGAGGAAGTCCATGATGGTGTCTGTGGGACACATGCTAATGGTT
TTACAATGGCTCGACAAATCATGAGATTCGGATATTACTGGTCTACAATGGAAGGAGATTGCATCAATTA
CGCTAAGAAATGCCATAAGTGTCAAATTTATGGAGACAAGATCCATGTGCCTCCTTCACCCCTCCATGTT
ATGACTTCCCCATGGCCATTCTCAATGTGGGGCATGGACGTCATTGGGCCAATTTCGCCAAAAGCTTCCA
ACGGACATCGATTTATTTTTGTGGTTATTGACTACTTTACAAAATGGGTAGAGGTTGCTTCGTACGGCAA
TGTCACAAAGTCGGCGGTCAGCAAGTTCTTGAAGAAGGAGATCATATGTCGTTATGGTATGCCAGAAAGA
ATCGTATCCGACAACGCGTTGAATCTGAACAATAGCGCAATAGCAGAAGTCTGCAGTTGGTTCAACATTA
AATATCACAACTCATCACTATACCGCCCGAAAATGAATGGGGAAGTTGAGGCAGCTAATAAGAATATCAA
GAAGATTGTGGGGAAGATGGCGGAGACTTACAAAGATTGGCATGAAAAGCTCCCATTTGCCCTTTATGCT
TATCGGACATCTGTCAGAACTTCTACCAGGGCAACACCTTTCTCATTGGTTTATGGGATGGAGGCAGTTT
TACCTATTGAGGTCGAAATCCCTTCTCTCCGAGTTTTATCAGAGTTGAAGTTAGACGAAGCAGAATGGAT
CCAATCTCGTTACGATCAACTAAACTTGATTGAAGAGAAGAGGCTAAAGGCTATTCGTCATGGCCAAATG
TACCAGAGGAGAATGATGCGAGCCTACAACAAAAAAGTTCGCCCTAGGGTGTTCCATGAGGGAGACTTAG
TGTTGAAAAAGATTCTCCCTATGCAAAAAGATTTCAGGGGGAAATGA
>EVM0000152.1 gene=EVM0000152
GGTTCGATTAACACGCCAAACATAGAAGCCGAACCAACAAAAGGGAAACTCGTCATGTTTAGGCAAGAAG
TAGAGAGATCAGAACCACTAGTTAATGAGCTAGTAATGGAAAAGGAAGCCAAGGAGTTCTTGAAGTTCCT
AAAACACAGCGAGTATAATGTTGTGGAACAACTACACCAACTACCGAATCGCATATCGGTATTGAATCTG
CTGTTAAATTCGGAAGTCCACCGCAACGTATTGATGAAAGTGTTGAACGAAACCTATGTTGCGGATGACA
TTTCAGTTAACAAATTGGATCGTCTCGTCAGCAACATAAGCACTGACAATTTCATCTCCTTCAGCGATGA
TGAGATACCACCAGGGGGTAGGGGGTCTATTAAGGCTCTACATGTCACTACACGTTGCAAGGGGTATACG
CTACCCGGAGTACTAGTTGATAATGGGTCCGCATTGAACGTGTTGCCGTGGGATACATTAAACCGTTTAC
CTATAGACAGTTCCCATATGAAGACGAAACAAGAACAGCGGAGAGTGAGATTGAGAGGGACAGAAGTCAG
AATTCAAGGACGTCTTTGCATGGTCATACCAGGATATGCCTGGTTTAAGTACCGATATCGCAGTGCACCA
TGTCTCTACAAAAAAGGAGTACAAGCCAGTTCAGCAGAAGCTCCGAAAGATGAGACCTGA
>EVM0000031.1 gene=EVM0000031
ATGGCTCAAGGAGATTCTAACTTCCAGCAAGACATGGCTAAAGAGGAAGAAGAACAGAGGCTGAAATACT
TGGAATTCGTGCAAGTAGCCGCCGTTCACGCCGCTTTGTGCTTCACCAACCTTTACCTTTACGCTAAGGA
AAGATCGGGGCCGTTGAAACCTAGCGTCGAGACCGTTGAGGGAACGGTTAAGTGCGTGGTTGGACCGGTT
TATGATAAATACCATGATGTCCCTGTTGAATTCCTTAAATTCGTTGATTCCAAGGTGGGTGAATCAGTGA
CCAAGCTTGATCGTCGAGTCCCTCCAGTCATCAAACAGGTCTCAACCGAAGCCATCTCTGCAGCCCAAAA
GGCTCCCGAGGTTGCTCGTGGCGTGGCTTCCGAAGTCCACCGTGCTGGAGTGGTGAACACCGCCTCAGGA
TTAGCAAAATCAGTGTATACCAAGTATGAACCCACAGCAAAACAGCTTTATGCGAAGTATGAACCCAAAG
CTGAACAATGTGCGGTTTCAGCTTGGCGTAAACTCAACAAGCTCCCTCTCTTCCCTCAAGTTGCCTCGGT
CGTTGTCCCAACAGCTGCTTATTGCAGCGACAAGTATAACGAGACAGTGGTTAGCAGTGCAGAGAAAGGG
TACAAGGTTGCCTCCTATTTGCCTTTGGTTCCTACTGAGAAGATCGCTAAGGTGTTTGGTGAACAGACGA
CTGAAATGGAGCCATTGGTATCTGAGAGTTGA
>EVM0000157.1 gene=EVM0000157
ATGGCAGAAGAAGAAACTGAACTGAGCGACAACCAAAAGAAAGAGATCGCCAAATGGTTCCTCCTCAATG
CTCCCGCAGGCGAAATCCAGTACGTCGCCAAAGATTTAAAATCCGTTTTGAATAATGATGACGTCTACGA
TGAGGCGGCATCGGAAGCATTTCCTGTTTATAACAAATCTCACATGATTTGCCTCGAAATGTCTGGTAGA
TTCGGAGATGTGCTGGTTACATCATATGGGGAGCTTCAGGGTAATGAGTATCTAGACCCCAAGACTGCCC
AAGTTGCCATAGTTGACCATGTCAAACAGGTTTGTACAGAGGTTAGACCTGCCAGTGATGAGGAACTTCC
CACTCCATATGTTGAGGAATACCGATGTGCTCTGGAAGCAGAAATGCTGAAGTATGTTGGTGAAGCTTAT
CCAAAAGGTTCTTGTTCAGTTTACTGTATTAATGGAAAAGATGTGGAGGGACCTGGATATGATTTTGAAC
TTGTTGCAGTGATTTCTGCTGCTAGACTTAGCCCACAGAATTTCTGTACTGGAAGTTGGCAGTCGATATG
GAACATTGAGTGCAAAGATGATATTCAAGTTCTGGAATTAAAAGGCAAATTGCAGGTGGGTGCGCACTAT
TTTGAAGAGGGAAATGTGCAATTAGATGCAAAACATGAATGTAGAGATTCTACAATGTTTCAGTCCCCTG
ATGATAGTGCAATTGCCATAGCCAGTTTAATTCGCCACCATGAGACAGAGTACCTGGCATCTCTTGAGGC
ATCCTATTTGAATTTGCCAGATGCCACTTTCAAGGATCTTCGGAGGAAACTTCCAGTTACTCGGACCTTA
TTTCCATGGCATAGCACTTCGCTATTCAGCCTGACTAGAGAGATATCAAAAGAGCTTGGAATCGGGAAGT
GA
>EVM0000124.1 gene=EVM0000124
ATGGCGGTACTCAATTATAAGCTTGTTGTGATCTGCACGACGCTCATGGCAGCAGCTGCGGCAGCGGTAA
TGACTGTTGATGCGAGTGGGGACGACCACCTGCAACACCCGATCCTGGGGTGGATACCGACCAGATCGCC
ATGCAAGGGCTCCATAGCCGAATGCTTAGCCGGGGAAGAGTTCGAGCTGGATTCGGAGATCAGCCGGCGC
ATTTTAGCCACCACCAGGTACATCAGCTACGGCGCGCTTCAGAGGAACACCGTTCCTTGTTCCCGCCGTG
GCGCTTCCTATTATAATTGCAAGCCTGGTGCTCAGGCTAACCCTTACAACCGTGGGTGCAGCCGTATTAC
CAGGTGCAGGGGCTGA
>EVM0000008.1 gene=EVM0000008
ATGGCTTCCCTTGCTGGTTCATCAATCTCTATGCAACCTCGCCAGACCCTGGCTACAAGCAGGGTTTCTG
GGTTGAAATTGGTTTCATTTGTGAACCGGGGAAGAAGCAGCCTCTCCTTTAGGTTGCGTCCAGATCGCTT
GCGGATTTCATGTGCTGCCAAACCAGAGACAGTGGATAAGGTATGTGAAATAGTAAGGAAACAACTAGCC
CTACCAAGTGACAAACCAGTCACAGGTGAATCAAAATTTGCTGAACTTGGAGCCGATTCTCTTGATACGG
TCGAGATTGTAATGGGGCTTGAGGAAGAGTTTGGAATCACTGTGGAAGAGGACAATGCCCAAAGCATATC
AACTGTTCACGATGCAGCCGAGCTTATCGACAAGCTCTGCGGCGAGAAAAGTGCCTAG
>EVM0000102.1 gene=EVM0000102
ATGCTAAAGATAAAGGAGACAAAAACCATTAAAGACTATTCTGACAAGTTGGAGGGCATAGTAAACAAGG
TAATATTGCTAGGTAAGGATTTTTCTGATAATCGAATAGTGCAAAAAATTCTTATCACTTTGCCTGAAAA
ATATGAGTTTAACATTTATTCATTAGAAGAATCTAAGGATTTGTTGAGTATTTCCTTGGCAGAATTAGTG
AATAAATCGCAGGCTCCAGAACAAAGCAGAAAGATGAGACAAGAAACATCAATAGAGGGTGATTTTCAAG
CAAAGTTTGAAAATTCAGGAAGCAAAGACAAGAAAATTAAAGATAAGACCAACAATAATAACAATGAGAT
ATATCCACCATGTCCATACTATAAGAAGACAAATCACTTACCAAAGAAGTGTTGGTGGAGGTCTAATTTC
AAATGCAGGAAATGTGGTTGTATTGGGCGCATAGAGCGGGTCTGTAAGTCTCAACAACATGAACAGCAAA
AACATCTATTAAGCAACAATAAGAAGAGTTCCTTTTTATGGTGA
>EVM0000049.1 gene=EVM0000049
AATCAAAACGGAATTCCAATTTTCCTTTTCCTCTTTCCTCCACCCATTCCTTCTTTCATCGTTCTAATGT
TGATGCTCGAACACTGCAATACATATTGGCAATGTGATTCTTTCTCTATGACATTGGAATTTCTAGAAAA
[truncated: 831 more rows]

## Sheet: Table S9 Chr11-peptide
Table S9 Peptides on Chr 11
>EVM0000025.1 gene=EVM0000025
MSENQDIPCPIGVVSDAESDPPEIEPDDTQMHLSTGSKKRSREIDDSVEAKGKAPKKRTSGKEASTSQRQ
PKPKSEKNCGEAVQNRLKNFHHQIDRRRKTDKMRDLEFLTWIKSKSFPVSLQVPASFKQIKTQWPMRPDL
QSILQKIQDIKAKIKDHLLNEDDTNEELDIVEDELNKLDQQRSKEQTRDLDAVFSNTKDTNMGTETLIKE
SLLKSLENQLYDENNNKVSIAGRGNITDPTEMDLQQLQNDTPLERYNGEKNRYQENWHIGESSTSQQQPE
SEMKEDHHFPEERSYSRSVLERIETLMDRIYRQKMTVIPVLYGQYRENVCLQSYTENILFLSTCFVCIFG
EM
>EVM0000132.1 gene=EVM0000132
MSSESKFDHFINQLYDNDNNKVEYKDFQGLEDALANTAWGKVPDYLKSIGIRIEDARGKATEFSHTGIQI
LVCAVIKEMEDMSLGDLDWGTLKKWAAALNYANEHGFQVGFANNLLHRNVVAYFLTKELS
>EVM0000094.1 gene=EVM0000094
MNSQEKEFSSDNPLILNADIDENYLFPSGDMNFQGGEFSSENLLMSNASINENYLFPSGDMNFQGGEFSS
ENPLMSNASIDENYLFLSGDMNFQGGEWSSKFETLENNRKKEGQEDRYEINAHQAMASATGCPRHSARVR
RNS
>EVM0000013.1 gene=EVM0000013
MGNVNGREDGNNSPSGIEEEETRANSALEAMAAPMGHSPPHSPTSTHSPLMFTPQPNPIHVAWDNWKTRI
PLQRCGKDFTIMKVLPSGVYQYRFIVDGQWRYAPDLPWAQDGTGNANNILDLQVNLLISNYLFSLNTRDF
AKEPPPVPPHVQLPLLNLPASYVSCMLSAFVQSLYCEPKIGGYAISLLLLLALLTMNSIFILKTGCGG
>EVM0000066.1 gene=EVM0000066
MESKKLTAESAPVFQEGISLILTRWSALTAAVENEWGGRDSLGKANAICTDVFAFFTEARAEPLYIDDLE
NLLEEGLLSLNTLVEDGSIEEVAEKLMIMHEECLEGNYQSVEKLRTMNPPPVAHVRP
>EVM0000129.1 gene=EVM0000129
MSQQQPERPQEPINYGDIFSGKGELAEKTVAPKDVAMMQKAGNSVIGQTQKGGVDASMQFATSKNESSGL
VGRERVSADSGVYIKETESPRKRVISEYFGKEIVGRYSQGDSFASDTDSTSEHCGGITIGEALEATALTA
GKKPVEWSDAAAIQAAEVRATGRTSIMPGGVAAAAQSAATLNARATRDEDKTKLGAILANATAKLPADKP
ATRKDAEGVMGAEMRNDPNLTTHPAGVAASVAAAARLNQSHK
>EVM0000117.1 gene=EVM0000117
MAATTSSLLQTDPLKLKQCLPLRLHLPTPPRFTKFTGNFTFQSQEFAKFNLRCFFSKRNHLTRSNFNANH
FNFTPDDKTKTTFEIIAETVLKALKALKRPVIAAVLLGLLLIYDPNSTALAASGGRMGGKSFSSRSYSVP
SNGGSSFSSYSVPYYAPAPFGGGGGFYAGTAVGVGVGAGSGFMLIMIGFFAFVLVSGFLSDRSESGVLTD
MERTSVLKLQVGLLGTGRSLQRDLNRIAEVADTSTAEGLGFVLTETSLALLHHPDYCISGYSYVDVKRSM
NEGEKRFNQLSIEERGKFDEETLVNVSNIRRLSTTFQKASGFNNEYIVITILVAAEGVHKLPLINGSGDL
AVALQKLASIPTSKILAVEVLWTPQNENGTLSERELLEDYPLLRPL
>EVM0000032.1 gene=EVM0000032
MRDFPSCFGENGVQVADSSSSNTSKNGQNIVLCVYQCQILGRSCLITVTWNKSLMGQGLSVGIDDSTNQC
LCKVDIKPWLFSKRKGSKSLEAYFCKLDIFWDLSTAKFSSGPEPSQGFYVCVVANKQMVLLLGDMKKEAY
KKTNASPVPLDALFVAKKEHVFGKRVFGTKAQFCNTGRIHDLVIECDTIGVNDPCLVIRVDGKSLMQVKR
LRWKFRGNYTILVDGMAVEVYWDVHNWLFGSSVGNAVFMFKALPSSEEKLWISQPITNPSTLQWSFSQRF
QDSKTRNLGFSLVLYAWKNE
>EVM0000050.1 gene=EVM0000050
MSGLRFRISDAMMFDPCERIKQSFFYAMIVCFCFVFEFCSYIASLHNPKSRFLIHLRYF
>EVM0000039.1 gene=EVM0000039
MAKKEEMRLRKAITFSSCGSEPDELRRMALKASKSLKSDRPLSRQLSMCEASRDIAWERRRQQMLKQQQR
ERKGIDVTDGKKLTDEDLHELKGSIELGFGFEEEQGQKLCQTLPALDLYFAVNRQVSSSPVSSPHGGGPA
FTPSCNEFESPRSVLDWKICNPGDNPQQVKTNLRHWAQAVACAVMQSY
>EVM0000095.1 gene=EVM0000095
MGRELTDVHMDDKPNGVVKSNGVVNSNGAPRVSEDTESKNYEVKECTEENSIVHNGTLNEDVLGVKSSNF
GTDIPDEKKEKIGDQKFTDHVKLSPVASKSGGAGDIRVHHNSKAGANGIASVQSTPSPIATKNFERSSPL
TPSMSRKLFQPFDRRHPDDEDNWSVASTTVASFRTSRSRVTIGTAPTFKSAERAERRKQFYLKLEEKHQA
LEAERSQCEARTKEEQQAAIKQLRKSMVVKANPVPSFYYEGPPPKVEPKKLPLTRPKSPNLSRRKSCGDV
VHSSVDEKAKTCCRTHRHSLGAQTERSGTANEVKSKGRVGGQSSNGAGMVKDRSKPVTTTMKAAAPKITK
PSNGNITVES
>EVM0000122.1 gene=EVM0000122
MSIASIPSSISRKKYDVFLSFRGEDTRRNFTDHLYHALRRSGIVTFKDDLKLEAGEEITPGILKAVQQSW
CSIIVFSETYAFSSCCLEELAEIVKQHNNDGHKVFPIFYNVDPSDFKKQKGKVDEAFAKHEERYKEDKEK
LQRWRDALTEVASIRGWHLNNRHEMEFIGDIVKKISAKLCQTYPVVHDELVGISLHLEELYPKINIGEDD
VRIIGICGMGGIGKTTLARVVYTQMSPHFEGKSFLADVREASNKCGLVSLQKQLLSQILPDECFNFFNVH
EGNAIISHKLSHKKVLVILDDVDNLQHLKCLVGRCNWFGLGSRIIVTTRDEHLLRSYGVDGVDIVPKDDF
IKLSEHVVRYAGGLPLALEVLGSFLYGRDVAQWRSAVERLKGDSNKEILNTLRISFDGLEEREKNIFLDI
ACFFNGEEKDFVMKVLDGCEFFSDIGIDVLIKKSLIKVHEDKYLWMHNLIQTMGRQIVREKSIDEPGKRC
RLWEERDVYHVLTKNTVKFVFYILNLLFVLPMVIRESNKMLNLSVDAFLKMKKLRLLKVLCLSNCYDLKY
ISNELRLLDWKECPLRLLPSSFKPDNLVALILSYSCIEQLWKGNRSLYKLKMVNLEGSRNLIKTPDFTTA
TYLEVLILEGCTRLAHVHPSIGVLKSLKLLNLRGCRSLRSLPTKIGMESLETLILSGCSNLVRFPEIDGK
MECLKSLDLSGCYKVENLPESLQQLEFLEELDLSETAITKLPSFIFQLKNLKVLSFNGCKVPSKLQRNLS
SLFKVIQRGRMSSMALMLPSLSRLRELNLRYSNLREGDIPNDLSCKQNNQPITKDHLFLRYWSRDKLYPF
SLEDESETKNLSTIDCSEQECNELELSFTNPIGPGVKVKKCGVRIVYEKDLEEMDQLKEQHSHSSQCSAN
FEDIHQHSADNDGSIDGMLHEEAGNKVKIL
>EVM0000026.1 gene=EVM0000026
MPSPNLNTHNFLYKVPFKFLSLHSFSSINNANFNHLPLDIQRFLSLLHEFSNTLLSVKSIHAQIITNSVS
KHHFLSSNLVRSYSELGCLGLARKVFDKIPQPKPILCNSMLNGYLRNQCYKETIELFELMGASDWGFDSY
SCNFVLKACMELEDYERGREVIKRAADHRVDGDKFLGSSMVNFFMKFGDFDSARLVFNQMISRDVVCWNS
MIGGYVKGCYYVAAFDLFLEMILCGVRPSAITMVSLVQACGGTRNLELGKRVHGLVLVFGLGTDVLVHTA
LIDMYSKLGEHERAQSVFDIMPAKTLVSWNVIISGYVQNCLVYEAFDLFQKLILTGGGFDSGTIISLLQG
CAQVADLESGKVLHGYIFRKGLDINVILCTALVDLYSKCGALKEATFVFDRMKNRNVITWTAMLVGLAQN
GHAEDAIRLFGKMQEEGGTANSTTLVSLVHCCAHLGSLKKGRSVHARLLRHGYAFDVVNRTALIDMYAKC
GNINYAERLFEDVSFLKDVISWNSMITGYGMHGQGHKALDLYHRMLDEGLKPNKTTFVSLLSACSHSGLV
DQGRRLFLSMESDHNIRANEKHYACYVDLLSRAGHIEEAEVLINQMPFQSSREVFEALLNGCRMHKNIDI
GIKAADYLLSLDATNPGIYIMLSNIYAEARRWDAVDHIRGFMRGRGLKKTPGCSLIEVGKQLHAFFAGED
SHPNSVEIDRILENLKSELEALGYVPDTSCVLRDVDEAMKIKSLWRHSERLAIAFGLLHTPAGSLIRISK
NLRVCGDCHTVTKYISKVVKREIIVRDANRFHHFVDGKCSCNDYW
>EVM0000016.1 gene=EVM0000016
MTLKYELKACCHFPYLSKYTFGQCQIRKFTNENVKLFTYNSLRSATSDFHQSNRIGAGGFGVVYRGVLRD
GTQVAIKKLSAESKQGSNEFLTEIDMISNIRHTNLVELIGCCVEEAIGPWSTNIWRITALPVSKHIALDW
PTRAAICLGTASAVAFLHYEAVPHIVHRDIKASNILLDGNFHPKIGDFGLAKLFPDNVTHVSTRVAGTFG
YLAPEYALLGQLTKEADVYSFGVLLLEIISGKSSSKAAFGVEFMLLLEWTWKLKEEDRLLDIVDPELSQY
PEEEVLRFVKVALFCTQAVANQRPTMKQVVEMLSKEVNLNEKLLSEPGVYKGQNPRRWGVNKDQQAFDPS
SSTRIFSSHIITQMLPR
>EVM0000098.1 gene=EVM0000098
MGRIFMITLEGRVYSCKHCFTHLALLDDIISKSFHCGHGKAYLFDKVVNITEGEKEERMMMTGLHTVVDI
FCVGCGSIVGWKYEAAHEKAQKYKEGKFILERFKVLGPDGGNYLAIQESLVGGSSDADDA
>EVM0000048.1 gene=EVM0000048
MGNCCRSPAAVAREDVKSNFSGRDHARKDSVSKQKPAITVLAGVPKDSIEEKYLVDRKLGRGEFGVTYLC
IDRGTRELLACKSISKRKLRTAVDIDDVRREVAIMKHLPKDSSIVSFKEACEDDNAVHLVMELCEGGELF
DRIVARGHYTERAAAAVTRTILEVVQLCHKHGVIHRDLKPENFLFANKKENSPLKAIDFGLSIFFKPGER
FSEIVGSPYYMAPEVLKRNYGPEIDIWSAGVILYILLCGVPPFWAESEQGVAQAILRGLIDFNHDPWPNI
SESAKSLVQQMLEPDPKLRLTAKQVLEHPWLQNAKKAPNVPLGDVVKSRLKQFSIMNRFKRKALRVFAEF
LSVEEVEGIKEIFKRMNTDNDGIVSIEELKAVFGNVGSQLAESEVQMMLIEAVDANGKGTLDYGEFLAVS
LHVQRMANDEHLRRAFSYFDRDGNGFIEPDELRDALMEGEDDCTSVANDIFQEMDTDKDGRISYDEFAAM
MKTGTDWRKASRHYSRGRFNSLSIKLMKDGSLNLGRE
>EVM0000105.1 gene=EVM0000105
MLDSGHGLGYSPIIKMSNLPERTDQEEVNSRAQNSEQRASSDVPISQMREHELKNMIYGIMNQWYTEMRQ
ERNQAEPPPPPTAPSMVPPVAPPPSTTTESSKRSPLERLRKLGAEEFRGRTDDDPVKAEYWLQSLIRIFK
EMACSPDDYLRCAVSLLKEEAYSWWETIEAVVPTEKISWEFFQNEFKKKYVGRRYLDKKKREFLDLRQGN
KSVVEYEREFVYLGKYARDIVSTEEEMCIRFEEGLNDEIRMMIGGNEIREFVVLSDRAQKLEEVYNRKMQ
RDRKSKEPFKRGASKSFSDFPVKKSREEINRTTSVSGRSGRDRPRQSDFRVFDRPVASVSSVQNASRPKC
QYCGRYHFGECRTKMGACYKCGATDHLIRDCPRLQKDEVEQKEIQRTIPQRSRRSGQSSATGTTRSGMRE
SVGRSENRAPARTYAIRAREEATAPDVIAGTFYLYDVIVYALIDPGSTHSYICTMLASEKNLFVKSTEFD
IQVTNPLGHSVMVNLICRNCPLKVKGYEFPADLMLLPFREFDIILGMDWLMRHDAVVNCRDKQISLKCQT
GDVISVGSENMGDTVRIISALSAQRLLRKGNEAFLAYILDTRGSDLKLEQVPVVNEFPDVFPEELPGLPP
DREVEFVIDVIPGTTPISMTPYRMAPAELKELKAQLQELLDKGFIRPTDGIRVDPSKIAAVVNWKVPKNV
TEVRSFLGLAGKVVAYASRQLKPHEKNYPTHDLELAAIVFALKIWRHYLYGKANVVVDALSRKSSLFALR
ALSAHLSINEDGSVLAELKAKPVFFQRIRELQDEDPKLMLKRQMVQNELSSEYSIDENEWKWEHVTMDFV
SGLPVTPKKKDSIWEIVDRLTKSAYFIPVRTDYQLEKLAELYVSEIVRLHG
>EVM0000035.1 gene=EVM0000035
MTLSSDGSSVVVPRNFRLLEELERGEKDDIYMRSWTGTIIGPLNTVHEGRIYQLKLFCDKDYPEKPPSVR
FYSRINMTCVNHETGLNKTTS
>EVM0000028.1 gene=EVM0000028
MTLSSGGSSVVVPRNFRLLEELERGEKGIGDGTVSYGMDDGDDIYMRSWTGTIIGPLNTXXXXRIYQLKL
FCDKDYPEKPPSVRFHSRINMSCVNHDTGLVDSKKFGLLANWRREYTMEDVLTQLKKEMAASHNRKLVQP
PEGTYF
>EVM0000021.1 gene=EVM0000021
MSGGNGPKLELKLNLSPPRVNPTEESSTTAENSSSASSCVLSETNQMHEVDTSTDAAADVAAATPMMLVG
CPRCLMYVMMSENDDPKCPKCKSTVLLDFLPAIKN
>EVM0000118.1 gene=EVM0000118
MSRPWLLVFIVFIVMLTSQFEWKQQFGEEIEPTSTVSLKDQSLSKRQEYVKEKIILSQERNIQKLNEQVR
NLREQLLWCKAETEISNGSAFALSEHLSEIEQQPMLDD
>EVM0000018.1 gene=EVM0000018
MVNLHLNSHEIIQLNFTSRKFYTSPPEPMLEGKVALITGGASGIGESTARLFVQHGAKVVIADIQDDLGS
SICEQLGGHGIISYAHCDVTCDSDVRNAVDLAVSKYGKLDIMLNNAGVGNLATDIVDTSNEDFKKVMDIN
VFGGFLGAKHASRVMIPAKNGCILFTASSMHAVVGLAKNLCVELGQYGIRVNCISPHMVATPMLTKAMGV
EKEAVESLASKAANLKGKVLTVEDVAAAALYLASDESQYLSGVNLVVDGGYSVTNTSLSMTIQSLMS
>EVM0000137.1 gene=EVM0000137
MVLWSYPPTAKQLAVTIGFCLTGASFIAAGAYLSFVNIGPQQERAKARSQYVKDRLRKMLDD
>EVM0000108.1 gene=EVM0000108
MSFTRPPPPVFTGENYHIWVVKMKTYLQAHDLWSVVENDAEPPSLRANPTVAQMRQHTEETAKKPKAMAC
LQNGVSDVIFTHIMACDSPKQAWDRLKEEFMGSEKTRQQQLINLRRDFNNLKMKDAETIKQHADRIMATV
NNIRLLGVDFAESRVVEKVITTLLERFESKISSLEDSRDLTTISLSELLNSLYALEQRRANTQEDHSEGA
FQARAKESSSANQKGKKPWLDKKDM
>EVM0000068.1 gene=EVM0000068
MAESIAFDIAAELIIKLSSRALSQVGLWWNLKHDLNDLKRTVRTIKAVLLDAEEKSVTDNLVKVWLEELK
DVLYDADDLLDDFSTEALRKDLLGGNKLTKEVRLFFSSSNQFAYGLRMGREIKAIKARLASIQSEASSFN
FIPRDRPAEIFFMTKKRHQTHFFVPKDKIIGRVNDKVALLKRVLQSERKENVYIIPIVGFGGLGKTALAQ
FLMMWVCVSDVFDVKLIVANIIKSATRQAPNENLEMDQLQKQLREIIGGKKYLLVLDDIWNEEWEQWVSL
KELLVGGAKGSRIIVTTRSFKVAKITSKCQPHVLKGLSDNDAWSLFKEIAFEQRYTDLTDSGFVEIGQQI
LEKCGGVPLVIRTIASILSFKQTEMEWRSFKDNELARIPQNEGNILPTLKLSYDHLPSHLKHCFAFCRLY
PKDYDIHVQTLVQFWIVQGFVKQLNPSQSLEDIGFGYFKDLVERSFFQEVVGERYVGEGVRCKMHDLMHD
LTVSVAGAESSIVDPNNITSEVSEKYRHISIKASLIPEFRGKKLRTLLRSSHMGYQNFHDETWDFIISNC
RCLRVLELRILKFKMIPCSIHKLKHLRYLDLSSNPDIRIRPESICKILNLQVLKLDVCTRLEELPKKIEK
LVNLTHLGCKFCGRLTHMPPGIGKLSYLETLSMFVVDKNGSHGGADLSELRGLNNLKGDLRIRNLGFVEN
AKEKFKAANLKEKQHLRSLDLIWGDGTGDDKKSLEDLQPHPNLKELRIVRWRGDAKFPSWLSLLTNLVNI
RISGNFKHLPFFAQLPRLQQLEIVNCTELEYMDDNSPKGSQGEPESFFRSLKHLKVENCPNMKSWWRTTK
PIDDDSNEDDTTVMGTSTVAFPSLSSLEIKDCPLTSMPLYPSLDGRLELVNTSLRPLKQTMKMNMNAKTP
SSSTSSLPLSKLKFFLVDNIEGLDTHTLDECLQLLTGLEGLEIRDCKNVDLEGMQWEHLINLPTLSLATF
PNLTSLPEWIQHLINLQRLSLVDFPNLTSLPDEMHCLTNLQRLNIREVPQLDIDADWYKIAHIPSGWSFH
>EVM0000141.1 gene=EVM0000141
MLACQPSICFYFMLSFWLYSPAEQSMQYKKQRPYFLHWFVYLPRYSIGLMVKSISTYQLILHYFLCLREK
TCEPYYGFQA
>EVM0000153.1 gene=EVM0000153
MTEEKPSISTTSTSYILPRIGTANTRFVVEIFDGTGHFGMWQSELLDALFQQGLDIAIEEEKPEGVDDKE
WKTINRLACGTIRSCLSREQKYTFSKETSASKLWKALEEKFLKKNSQNKLHMKKRLFRFSYVPGTTMNEH
ITNFNQLVADLLNLDVTFEDEDLALMLLGSLPEEFEYLETTLLHGKSEVTFNEVTAALYSYELRRKDKLK
GSGEAAVEALVTRGRQQSQSKGKRRKSKGRAVAKDECSFCKEKGHWKKDCPKLKKKGKTPQDANVAECNT
GTTTKREEGDWLQN
>EVM0000104.1 gene=EVM0000104
MAVVNSIRLLGEQFNEARIAEKVLSTLPERYEAKISSLEDSRDLAIISLTELINTLYAQEQRRASRMEEH
QEGAFQAKAKVTSSTTAYKGKKNWKNRPKPDAARGGDRLCRLCKKLGHPEARCWFRPDAICQHCKKKGHV
ERVYKEKGRPGQNQPQHKNEEARVAEQGNDSEEQVFAVSCLATKCKVKKGWLLDSGCTNHMSPDATIFKT
LDRSCKTRVKIGDGHCIQAEGIGDVIICTPSGNKLITNVLFVPEIDRNLLSIAQLLEKGYTVVFKGKECQ
ISDQKGSILMTVTMSDKCFEVDWSGDSHTAHTALTENTKLWHQRLGHANFKSMARMVSKEMVENFTKTVQ
NEDVCEVCQMGKQARLPFPTNTTWRATSKLELVHSDVCGPMRTESLSGNR
>EVM0000106.1 gene=EVM0000106
KGIKLMDALYRDFLLLEVFRILNCLTYICLFNSQNHKDFHNDDLSKTENHVEHAFIFLTKISKHVISCFV
NFFKKWVHTAQLASPCGLHGLTHDVDYRQRRYGIFLRSTMGPIFVYLVSQFEEKFEEMNGVEQPLSVPLA
SSTSGFNENQVELVNTVSIRKEIEPQAQQTHQICSDINNDADYWLLSDADFSIMDMWMKDCRTPRPETLP
SRMIEVPSSDFKSTR
>EVM0000019.1 gene=EVM0000019
MSGGNGPKLELKLNLSPPRVNPTEESSTTAENSSSASSCVLSETNQMHEVDTSTDAAADVAAATPMMLVG
CPRCLMYVMSENDDPKCPKCKSTVLLDFLPAIKN
>EVM0000007.1 gene=EVM0000007
MKLLLISLELLYNCTCGFLFFSSLMLISWWNSWNHFGCDIDEKMVKETADALVSTGLSKLGYVYVNIDDC
WAEIARDDKGNIMPKNSTFPSGIKALADYAHSKGLKLGIYGDAGYYTCSKTMPGSLGFEEQDAKTFASWG
IDYLKYDNCHHDGSKPIERYPVMSKALKKAGRPIFFSLCEWGEIHPAEWGFHVGNSWRTTCDITDTWESM
ISRADQNELYAQYARPGGWNDPDMLEIGNGGMTKDEYIVHFSLWAISKAPLLLGCDIRNMTQETIEIISN
KEVIAVNQDSYGIQARKARMHGDEEIWVAPLSSYRTVVVILNRGSVRYSVTAFWEDMGLDPNTVVEARDL
WEHKTLKNRFVGNITTMLNPHSCKMYVLKPIS
>EVM0000111.1 gene=EVM0000111
MEATRFEIEKFDGETNFNLWQVRMMAILVQNGLKKVVTGKKHENLNQTEWEELDKKALSAIQLCLANTVL
QEVLMEKTSFALWKQLETLYATKSLANRLALKQRLLHHISQFVTLLNDLKNVEVHIDDEDQAMLLLCSLP
SSYKSFRETLIYGRDKLSFEDVKGHLLSRDKLDNEFGLNSKVDRQASVLVASKKRDKMCRYCKKLGHVKA
DCYKLRNKRAAESNEEDVAGANLVDEGGDDFLLVSTSDNSKLTSEWILDSGCSFHMCPNREWFSTYSSVE
GGVVHMGNDSSSKIIGIGTVKIRIHDGTIRILSNVRYVPDLLKKLISLSILDLKGCKINIESSDIKVSRG
ALVLLKGKRTGSLYILEGSTVIGEIGRPLSVTESKSTHLKRRQLERFSLDAGFEKLGYCICENQTRVSFD
LAVHKSKARSLPASKHRFDSVNSLHSSR
>EVM0000138.1 gene=EVM0000138
EEIENLSMEERRLDDQIREMQERFRDLSENDNNQKLLFVTEEDIKGIPCFQKETLIVXXXXXGTTLEVPD
PDEDVDYRQRRYRIFLRSTLGPIFVYLVSQFEEKFEEMNGVEQPLSVPFASSSGSNENQVELVNTNDADY
WLLSDANVSIMDKLFFLTKFCRTNAS
>EVM0000022.1 gene=EVM0000022
MASSSFSPAAPQVFNGEGYHIWVVKIKTYLQAFDLWEVVNSDVEPEPLRGNLTVAQIRQHADERTKWHKA
MSCIQNSVSDVIFTRIMACESPKQAWDKLQEEFQGTERTRQQQLLNLRRDFENLKMKEEETIKQYSDRIM
AVVNSIRLLREQLKEARIVEKVIATLPERYEAKISSLEDSRDLYTISLTELINALYAQEQRRASRLEEHQ
EDAVCQHCKKKGHVERVCKSKAKSRQSQFQHMKVEARVAKEDSDQEEQVFAVLCSAAQERFSSGWLLDSG
CTNHMTPDAAIFKSLDRSCRTKVKIGNGHFIQAEGKGDVLICTPTGAKVISNVLLVPEIDRNLLSIAQLL
EKGYSVVFKDNQCQINDPSGSKLMAVPMANKSFVVD
>EVM0000110.1 gene=EVM0000110
MEERRLDDQIREMQERFRDLSENDNNRKLLFVTEEDIKGIPCFQNESLIAIKAPHGTTLEVPDPDEDFDY
RQRRYGIFLRSTMGPIFSVGGMMRIVPSDTDNDADYWLLSDADFSIMDMWMKDCRTPRPETPPSRMTEVP
SSDFKSTQ
>EVM0000093.1 gene=EVM0000093
MAEAIAFDIAAELIIKLSSRALSQVGLWWYLEHDLDDLKHTVYQIKAVLLDAEEKSMTDNLVKVWLEDLK
DVLYDADDLLDDFSTEALRKDLLGGNKLTKEVRLFFSTSNQFAYSLKMGRKIKAIKARLASIQSEANTFR
FIPRDRPAEISFMTKKRQQTHSFEREDEIIGRDDDKAALLKLVLEFQSEENVYVIPIVGFGGLGKTALVQ
LVYNDEMVKNHFELTMFACVSDDFDVKVIVANIIKSVTNQAPDQNLEMDQLQKQLRDKIDGKKYLLVLDD
IWNEDPETWSRIKKLLIGGAKGSRIIVTTRSLKVVEIINKCESHVLKLKGLSDDDAWSLFKKIAFEQGYA
DSTNSAFVEVGKQISKKCGGVPLAIRTIAGTLSLKKTANEWYSFKENELAKISQIEGEILPTLKLSYDHL
PSHLKHCFAYCRLYPKDYKIEVQALVQFWIAQGFIKQLNQSQSLEEIGFGYFKDLVERSFFQEVGERYSW
EGLTCKMHDLMHDLAESVAGMESSIVDSVESWTAMQHGARSKLLSRPAAIELNSFCLVCTNGFQTK
>EVM0000073.1 gene=EVM0000073
MHDLAELVAGMESSIVDSNEIASKFGEKCRHISITPSLIPLLKGKKLRTLLHFQDRRNQSFNYETWDLII
ANYRCLRVLKLNSLDIQKVSPSIYKLKHLRYLDLSGNEDVEILPKSICRIQNLLALKLDWFFRLQKLPKK
IEKLVNLTHLACHNCNRLTHMPRGIGKLSSLETLSMFGTPKXXXXCFAYCRLYPKDYEIEVQALVKFWIA
QGFIKQLNQSQSLEEIGFGYFKDLVERSFFQEVEGDLMEEMRCKMHDLMHDLAESVAGMESSIVDSNKNA
SDVGEKCRHISINPSLIPLFKGKKLRTLLHFQDGIIQDFSYETWDLIIANCRCLRVLDLRWLATEMISPS
IYKLKHLRYLDLSCNFHLKILPKSICKIQNLLALKLDFCTRLKELPKKIEKLVNLIHLGCKYCWDLTHMP
RGIGKLTSLETLSMFVVDKDGSHGGADLSELRLLNNLRGDLEIRNLGFVKNAKEKFKAANLKGKQHLRSL
VLQWGGGNHDDEKSLEDLQXXXXPNLKELCIRGWRGDAKFPSWISFLTNLVKFFISDGNFKYFPSFAQLP
CLELLEIGGCTKLEYMDDNSLKGSQGEPQSFFPSLKLLNLEDCPNMKSWWRTTKPIDDDSNEDDTTVMGT
STMAFPCLSSLTIYKCPLTLMPLYPSLXXXXLMLSNTSSRPLKQTIKMNINGKAPSASTSSLPLSKLKSF
HLVSLPIWLQHLVQLKTLKIHNSNGLRSLLPVFQHLTFLEEFEVNDCKELELSGAGIQIFQDHTSLRSLR
LQNIPKCQHLPEWLQHLANLQLLYLVNLPNLTSLPDEMSCLTSLEYLEIXXXXNKKFGIRKKCKREV
>EVM0000145.1 gene=EVM0000145
MKFGETFKEYLHGDQEWFLDKVSHVEYKRLKKVLKSCRRCKALHEGNSTIDQTDGEQQQNPTFSRFCQCQ
SCPVCDQMFFTELMREATDIAGCFSSRVRHLLHLHVPRGMQRYVLRLRQCFKNDQQALVEEGLMLIEYIT
MNAIAIRKILKKYDKVHSSANGKNFKSKLRAEHLELLQSPWLIELGALSLNFEGSDDGEAFIQFSGSFSC
NLDEMEPVMTLILPHSIKLEYNLKCAICLEIVFNPYALSCGHLFCKSCACSAASVMIFQGLKASSPDSKC
PICREAGVYANAVHMLELDLLIKKRHKDYWKKRAIAERAEMVKQSKEYWESQTKYVVGY
>EVM0000077.1 gene=EVM0000077
MATATYPPPPPFYRLYKDYLQNPKSAPEPPPPIEGTYVCFGGNYTTDDVLPSLEDQGVRQLYPKGPNIDF
KKELRSLNRELQLHILELADVLVERPSQYARQVEEISLIFKNLHHLLNSLRPHQARATLIHILELQIQRR
KEALEDIKRRREEARRLLKESLGTLDGQ
>EVM0000123.1 gene=EVM0000123
MRTSWADSVSNSAAEIAISDKNSLPRPTRSTYVPPHLRSGSISDLSGPVSGTNGGSRWIGSDGGGTKPEL
RRQGQGNSYATAGRDNAGGGGGGGVRNNRSGGWDRREREVNPFGNDDKIDDIKQNFSEQENSGINFDAYE
DIPVEVSGENVPPPVNTFAEIDLGEILNQNIRRCKYVKPTPVQRHAIPIALAGKDLMACAQTGSGKTAAF
CFPIISGIMREPYAQRTRVGRTVYPLGLILSPTRELSCQIHDEAKKFSYQTGVKVVVAYGGAPINQQLRE
LERGVDILVATPGRLVDLLERARVSLQAIRYLALDEADRMLDMGFEPQIRKIVEQMNMPNRGVRQTMLFS
ATFPREIQRLASDFLSNHIFLAVGRVGSSTDLIVQRVEFVLESDKRSHLMDLLHAQRENGNHGKQALTLV
FVETKKGADSLEHWLCMNGFPSTTIHGDRTQQ
>EVM0000101.1 gene=EVM0000101
MVWPSHTETPELDQLKKMVNRETYLKERITKLDNGELHGLIWLVEEKMEEMRKRIEFFHLLPHGDLTAQT
VESGHKPLMLVQWFTNMINNNEHTFGDIVAQDNLRLLPGHTRFRRNHHQYGATTMGTNPFGGGAIKIGLP
HVSSIRNSSIFGAFGNDIGMGGKGELRGVGKGFVPLKWKICFLVP
>EVM0000005.1 gene=EVM0000005
MVVKMMRWRPWPPLLSKKYEVKLIVRRLEGWDPVRESTDKPEKLTVEIRWKGPKASLSSLRRTVKRNFTK
EADAGDQNGVVLWDEEFQTLCSLSAYKENVFHPWEITFSGLNQGAKNKFPSIIGTASMNLGEYASSSEQK
EFELNVPLTVSAGATKPGLQLCISLSLLELRAAQETVEPVQRALVPIVASPLPVSMEKDEVSAIKAGLRK
VKIFTEYVSTRTAKKACREDEGSEGRCSARSDDGEYPLDTDSLDEFDEGESDEGKDDSVVRKSFSYGTLA
YANFAGGSFYSSLKIEEGEDWVYYSNCKSDVGCSNVEDSATSVSEPSLLQSSKRSILPWRKRKLSFRSPK
AKGEPLLKKSYGEEGGDDIDFDRRQLSSDESLALGWHKDEDSSANRSSVSEFGDDNFAVGTWEQKEVVSR
DGHMKLQAQVFFASIDQRNERAAGESACTALVAVIADWFQNNRDLMPIKSQLDSLIRDGSLEWRNLCENE
TYRERFPDKHFDLETVLQAKIRPLTVVPRKSFIGFFHPEGMDEEKFDFLHGAMSFDNIWDEINRAGEECL
KSGESHVYIVSWNDHFFILKVEPEAYYIIDTLGERLYEGCNQAYILKFDNNTVIHKLPNATQSSDEKPTG
DQQVAPATTEPKISQAEQVNGKEEGSVSGSVVTKPAEPEEVVCQGKESCKEYIKSFLAAIPIREMQADIK
KGLMASTPLHHRLQIEFHYTEFWQPKPETSATPMTTTKLLLVEVPLTEVAA
>EVM0000017.1 gene=EVM0000017
MRYLVKFQHFHSQLVIRLHFSRLKLRPLRFSTLSKSSKPTKKAPQANLKNQAETCSIPSLFQEITDILGA
VNVTADETESGFSITPRTNAKELELIEQSLARRPGVCQNAEEKSELVEKEGNEITDISRAVNITSDETPT
TPWVNDGEAEFKEKSLYRRLAVCQNAQEENVMVLDDTQMGNSVEFDVSPVVHEITKIVRAENALISMEEQ
LEKSGLSFEPEIVEKVLKRCFKVPHLAFRFFNWVKLREGFCYTTEIFNTMLYIGGEANEHGWVEKLLEEM
EEKSCKKDIKTWTILISQYGKSKLIGKALEVFENMKKCGFETDTTAYSMVIRVLCNADKGDLAMEFYKEM
VEKEMSLDLNLYKMLLNCVAKSGDNNAVHLVADNMTRVSEIPEQEVYGYVLKSLCISGRIKEALELIRDL
KKKELSLDPRYFEILIKGLCRANRIADALEILDIMKRRRLVSEKVYEIIINGHLRRNDLSKALDLFQSMK
ESGYLPTASTYTDLMQRLFRLKEYKKGCDLYNEMMEKGVELDTVAIMAMVAGHVGQNHISEAWKVFNSME
ERGIRPTWKAYLIFIKELGKVGRTDEIFRVLCEMKEAKIGIRDEIFRLVVSCMERSRETDNVEKVKQMRR
ISELCSLTEEVSDSGFKGQELLLDLGDKHLEYERTDCQQVHSLSNAFNKQDMEEVHRILSSSKDWTIIEE
GLKRCNIKFTLELVLEILRKSSLHGKNALNFFSWVGKQAGYQHTSETYNMAIKISGCGKDFMNMRRLFYE
MKRRGCLVSDAWTIMIMQYGRTGLTEIALRTFTEMKTNGFNPTASTYKYLIISLCGRKGRKVDEAVKIFQ
EMIRSGYTPDKELLEMYLGCLCEVGKLLEARNCTESLSKIGFSAPLSYSLYIRALCRAERLKEALEVLDD
VRTEQSSLDQHVYGSLVHALLRKGLFEQALAKVDSMKQASIHPTVHVYTSLIVHFFKERQIRSALGIFAK
MEKEGCQPTTITYSAMIHGYMNMGKVADAWNFFHHMKINGPEPDFKTYSMFINCLCKASKSEEAMKLLSE
MRNSGIVPSTVNFRTVFHGLNREGKQCLAQTVLTQKPALKSERKCSTLI
>EVM0000090.1 gene=EVM0000090
MESGSLRLGLMAVVAVSGSVVFIANELHKRLLSDFMKKIEFELAGNGKCQAKKKVRFADNVREPSSNNKE
YRKRNHSIAIVKQAKGRGEEYYGQRRRRQRQLLKIPNNDNSMPLNRQILYKGILQCKK
>EVM0000136.1 gene=EVM0000136
MNSSINISNKVLNTLRLKNPKLLLLESCNNLSQLKIIHGYMIRTHIIFDIFAASRLISLCINNPSFGPFS
LNYAHNIFSQIETPNLFMYNALIKGFSGENPIKGFEFYVRMLRANIVPDNLSFPFLVRACAQLEGIDMGI
QAHGQIVKHGFENDVYVQNSLVYMYSMCGDIKAANEVFSRMLSPNVVSWTSIITGFNKIGDVEMARELFD
KMPERNLVTWSTMINGYAKNNCFEKAVELFQVLKDKGIKANETVMVSVISSYAHLGAIELGEKAHDYVVK
NNLSLNVILGTALVDMYARCGSIEKAIKVFDQMPERDVLSWTALIAGFAMHGYAEKAIWFFSKMVNSGLK
PRDITFTSLLSACSHGGLVEKGLELFESMKRNYGIEPRLEHYGCVVDLLGRAGKLAEAEKFVLEMPVKPN
VPIWGALLGACRIHRNAEIAERVGNILIPLLPEHSGYYVLLSNIYARTNRWENVETMRQMMKEKGVKKPP
GYSLIEVDGKVHNFKMGDKLHPEIEMIERKWDEILQKIRLAGYTGNTSDALFDIDEEEKENALHRHSEKL
AIAYGVMRTEAPAPIRIVKNLRVCEDCHTATKLISKVFGRELIVRDRNRFHHFREGSCSCMDYW
>EVM0000150.1 gene=EVM0000150
MGLSLYKNNLNETIPECIRNLSCSLLDIGLQNNNFHSQIPKNFAKRCMLKSFHTNNNKLEGSLPPLLGNC
KDLNLLDVGNNNLNDTFPNWLGNLDQREVLILRSNGFYGKVDSFDVSVSFTHLRVIDLSHNNFGGYLPTL
FFEHLHAIREGYEKKVEPEYMEDAIGTVIVNYAFFLSFTAKGLGTEFQLLLSIWMVIDLSSNKFLGEIPK
ILGELHLLIVLNLSHYYLSSNKLEGRIPTELKNLGFLKVLNLSQNNLKGPIPQGKQVDTFTNDSYMGILD
LCGLPLSKSYDTDEETPAKFDRDDDDGGDELNWKFSILMGYGCGLVLGMSMAYTVFTTGKPWWLIRIVEL
DRQRFAKR
>EVM0000076.1 gene=EVM0000076
MAFSAVTSAVTTIGELLTEEAIYLWGVEEQVDRLQTELKWMQSSLMVAETKQSTDERIRLWVAEIRELAY
DAEDIVEEFALKIGSKNKGGLPSRIKRSACCLKEGWVLHETRSKIEKIIERINDLAYGVKELKDRGEESS
SSTERRESRRPYPHIMDDNIVGLVDDTEGLVKVLTNESGCKVVIVWGMGGLGKTTLAKKIYHHRQVIDYF
DHLAFVYVSQQFLKRKEENDEKLAKKLCNILKDKRCLVILDDIWTSQAWDSLKPAFPATRDSHKLRCLNK
QESWELFEKIVFPQTGKIIGVEMKELGENMVKHCAGLPLAIVVLGGILATKNNSLNEWQKISDNVKSYLK
KGKNQRPVDVLALSYDDLPPYLRPCFLYLSHFPEDYMIDVDRLIQLWGAEGIVSSKQEEREGGEIVEDVA
ESYLMELVERCMIQVRERDVATSKVKTIQMHDLMRDLCLSKAKQENFIFIVDRSNSSSLSMIQKVRRVSV
HEFFFIQCIKSPNTRSLLFFNEFFLKEALEKYLPLEVLNYVEEHAKVWNPLFLILMISIAGTALLKSQGI
WRYMFNNFKLLRVLNYEERTGDNLAAFKLPSDIGNLIHLRFLSLKDLEFLWKTLPSSLDNLRCLQTLDLR
VANYKIHVPNVIWRMEQLRHLYLPDICKKKTKLKLGTLRKLLTLVNFNTKNCYLKDLINMTNLRELVING
PFNIENFNEKTLGENPSIIGSKYLHSLFILFSSINPRHLVHLISSSLSICKLSITTARISKLPEYHYFSS
HLAYIRLENCQLEEDPMPTLEKLPNLRILEFEETFRVNEMFCSAQGFSRLESLSLERLHNLEEWKRLEIR
RCPSLKMLPKGLRFITTLKELKIESMPKAFKDKLVKGGEDFYKVKHVPSIIFQDCDYLDKIMIIER
>EVM0000020.1 gene=EVM0000020
MSWCSPLGSDDLAEDSPTKPLYDYWKRFKKLCASFPQHGITEQSLLQYFYKGLKSMKTASGRALVNMTLQ
QARDLIFRMVVNSQQFRANPEPPKRVHQLSNSTLEDKIDRLTNIMSSLVAEKAKPARVFGICATTEHTTD
ACPSLYDDAMAHLDAAGNFPGPPQRRYDSYVTYNPGWRDHPNLSYGANPRYNQPYQNRVSQ
>EVM0000100.1 gene=EVM0000100
MGNSCFLGILVTISLCLQLFGVGVHGLGVNWGTMASHKLPPKTVVQMLKDNGIKKVKLFDADSTTMNALA
GSDIEVMVAIPNDQLLAMNSYKRAKDWVRRNVTRYNFDGGVNIKYVAVGNEPFLTTYNGSFINITFPALE
NIQNALNEAGVGDSIKATVPSNADVYNSPESNPVPSAGRFRPDISGLMTQIVEFLAKNGAPFTINIYPFL
SLYGNDDFPFNYAFFDGGNPIVDNGIQYTNVFDANFDTLVSSLRAIGHGDMTIIVGEVGWPTEGDKNANI
ANAQRFYNGLMPRLAGNIGTPLRPGYLEVYLFGLLDEDVKSVAPGNFERHWGIYRYDGQPKFPLDLSGQN
QNRFLIPAQNVEYLPQKWCILSPNTNDLSKLADNINYACTFSDCTALGYGSSCNILDANGNASYAFNMYY
QVQNQNDMACNFQGLAKVTTQNPSQGTCNFIIQIASSSFAIGPSLIGMTFFAVIASVLL
>EVM0000042.1 gene=EVM0000042
MDFLRNVSVSGEYHQPEQVLSSPCSKLGASIDDLFPTQNTEVDVSLEWLSIFVEDCLSSTGNCIPVAATA
APNVTTTATTTTTKPTNSAKKPHQITPPSLQKIVVPGKARSKRKRVSTTLSKTKNNPFCSWYQSLQLPNS
DPLLLQQSCWLADSELIMPKKEDDNSSGMVGYSEVEESTKKEGMEEEKAAAAAAAVVSKESIGDGNNNGV
NQQQPRRCSHCLAQRTPQWRAGPLGPKTLCNACGVRYKSGRLLPEYRPAKSPTFVSYLHSNSHKKVMEMR
MSLLSSIPSEQ
>EVM0000062.1 gene=EVM0000062
MAQFTPQGRLKLLFHGDGVEPKDPFHYKLVSNVFGGSGGLKSLQTHKGMLRFLGSTTRRSHFSSSLKKGS
KFNATASLNVSDEGLYDEEDYDSEFGTDELSCFRGLVLDISYRPINVVCWKRAICLEFMEKADVLEYYDQ
TVNSPSGSFNIPAVLRIPHLLQVVKRQRININLSRKNILFRDKFTCLYWSAHDNLTIDHVLPVARGGEWK
WENLVAACAECNSKKGRKTLEEANMKLIKVPKAPKDYDILAIPLTSAAIMMLRKRNGTPEEWRQYLSSSI
EP
>EVM0000134.1 gene=EVM0000134
MAEQGGLEGSQPVDLSKHPSGIVPTLQNIVSTVNLDCKLDLKQIALQARNAEYNPKRFAAVIMRIREPKT
TALIFASGKMVCTGAKSEQQSKLAARKYARIIQKLGFPAKFKDFKIQNIVGSCDVKFPIRLEGLAYSHGA
FSSYEPELFPGLIYRMKQPKIVLLIFVSGKIVITGAKVRDETYTAFENIYPVLTEFRKNQQW
>EVM0000004.1 gene=EVM0000004
MSMASTTSTNSLPLKDRVAIVTGSSRGIGRVIATHLAGLGAKLVINYTSSADQADLVATQINSLYPGDSP
RVVTVKADVSDPAQVKLLFDSAEQAFGSPIHILVNSAGVLDPKYPKIADTALEDFDRIFSVNTRGAFLCA
KEAANRLKRGGGGRIILLSSSMAAALRPGFGAYAASKAAIEAMVKILAKELKGTGITANCVAPGPIATEM
FFAGKSEEVVQRCIDECPHNRLGQSEDVAPVVGFLASDASEWTNGQTIRVNGGYV
>EVM0000053.1 gene=EVM0000053
MEVSQSLLPLKDRVAIVTGGSRGIGHAIVNHLQSLGARVAINYASNSTQADLLASELNASCTTDHHPQAV
AIKADVSDPEQVKLLFDKTEQEFGSKIHILVNCAGIMDQKYPTLANTAVEDWDMTFNINTKGSFLCCREA
ARRLTRDGRGRIITISTSLVGSLLPGYAAYVASKAAIESMTKILAKELKGTKITANCVAPGPVATELFFA
GKTEETIQRFVDGCPLGRLGEPKDIAGIVGFLASDAGEWTNGQVIRVNGGVVV
>EVM0000086.1 gene=EVM0000086
MLHGPFRRLRINTSAKENKEQMAILSLSVQKTTKENLEKNNEEQGSSGGKKRNSDSQHGGGMVPRYSKME
FPTYDGVGDPLGWLKRCENFFGNQRTNEEDKVGLASFHLLGEAQLWFDQIEEEEANLDWERSSAPFIKRL
TRAEMAERRAKGLCYNCDESYSMGHKCKRLFWIEVPDIEDEQDDEVDDLEISLHAIRGTCNSSTMQLPAK
VSGKTFVVANDNFQADFYTIPLEGFDMILGVKWLCTLGPILWDFSSLIMQFAVNKKKILWQGQHPEEVPR
LSLIQGQDLTNIVLDKLLVEFAHLFQEPSELPSNRKCNHRITLKPGTGPIVVRPY
>EVM0000139.1 gene=EVM0000139
MHHVRLVFELLRRLVFELLRDNILFLKKSKCFFGESQVTYLGHVIHGEGVEVDHTKIKDVTDWPTPKTTK
ALRGFLGLAGYYRKFIKNYGQGAAPLTSLLKKNAFNWTKEADVAFTQLKTSLSAAPVLQLPNFAEEFVVE
CDASDSKFGAVLQQKGHPIAFFSCKIADRHLKLAAYERELIGLAKAVTHWRPYLWGRHFLIRTDHFSLKY
LLDQRLTTSPQQHWISKLMGFDFRVEYKAGKLNRAADALSRKDEDLPHLMTVSFPQVEILKAIRREIEAS
PELSQLQQRILQ
>EVM0000154.1 gene=EVM0000154
MLNPILKNQTRIPCFLTKFLFMVPPLTSSLITFLSLNSNPTKSLSNTPRRTCKRNWRILRLDCLHTNAVS
HSFDDLSIEEDEGNSKEVAFLHWMENRGIKANHQTFLWLLDGCLNSGSLEEGKKLHGKILKMGFSNEHFL
SEKLMDIYIALGDLDGAIKVFDGMPKRNVFSWNKVISGFASNKMNDKVLGFYSRMVAENVNPNESTFASI
LKACTGSNVWFQYVEQIHARIIRDGFSFSSFVCNPLIDLYMKNGFIDSAKKLFDKLYVKDTVSWLAMISG
LSQNGYEEQAILLFFEMHIAGILPTPYVFSSVLSACTKIEFFKLGEQLHSLVFKLGFSSETYVCNALVTL
YSRSGNLVSAELIFSNTLLRDGVTYNSLISGLAQCGYSDRALELFERMQHDCLKPDCVTVASLLGACASL
GTLFTGKQLHSYAIKAGFSTDLIVEGSLLDLYVKCSDIDTAYEFFSTTETVNVVLWNVMLVVYGQLDNLS
ESFHIFRQMQIEGLVPNQFTYPSILRTCTSVGAFDLGEQIHSQVIKTGFQYDVYVCSVLIDMYAKLGKLE
TALEILRRLPEEDVVSWTAMIAGYTQHDMFDEALKLFGDMQNQGIQSDNIGLSSAISACAGIQALSQGRQ
IHAQSFLSGFSDDVSIGNALVSLYARCGQRHDAYTAFKKIDKKDNISWNALISGLAQSGFCEEALQVFSQ
MNTAGVETNLYTFISSVSAAANTANLKQGKQIHARIIKKGYDLETEVSNALTTLYAKCGSIDDAEKEFSE
MPEKNGISWNAIITGYSQHGSGIKAINLFEKMKEVGVRPNHITFVGVLSACSHVGLVEEGLGYFDSMSKE
HGLVPKPEHYNCVVDLLSRAGLLCRARKFIEDMPIEPDAIIWRTLLSACAVHKNVDIGEFAAYHLLKLEP
QDSASYVLLSNLYAVARKWDSRDCTRQMMKERGVKKEPAQSWIEVKSSIHAFFVGDRLHPLAKKIYEHLE
DLNQQAAKIGYVQDRYSLFSDVEQGEKDPTVYIHSEKLAIAFGLLSLPSAIPVRVIKNLRVCKDCHNWIK
FVSKISNRPIIVRDAYRFHHFEGGSCSCRDYW
>EVM0000127.1 gene=EVM0000127
YLDLGGNDLKSKSLQWVSGLSSLQYLDLSYADLHKATDWVEVTFKLPSLLELHLSECGLDNDPSPTSLNS
TKSLVVLNLSWNRFSSVPKSIFSLHGLVSIDLSHNSLEGSIPDYFGNISFLEVLDLSGNHLNSSIPNSLY
SLNRLQFLCLNDTQLQGTISSAIGNLSSVTHLYLSENQLNGQIPLSIGELSSLKLFDVSKNQLNGQIPLS
IGQLSSLEFFDVSENQLNGQIPLSIGELSSLKLFDVSENQLNGTFPLSFGRLESLETLDCGYNLLQGVVS
ETHFSDLTRLTTLAASQNRLRFEPNSSWIPPFQCERIELGHWHLGPKFPQWLKFQKKLSYLDISYAGISD
VMPTWFLNLPTQFEYLNLSSNQLTGEISYLNVTDIVDLRSNRFIGPLPRVFSTLTILYMSNNSFSGSLSQ
LICDPSSGKLMGVLYIDKNLISGDIPDCWNHWQRLDILNLGSNNLTGKIPPSLGHINLSMLILRNNTMFG
ELPSTLQNSTNLIMFDLSENHFSGSVPAWIGDKLSNLVILSLRSNNFDGHIPHKICDLQSLQNLDLAYNN
ISGVIPKCFNNLSAMATTNKIFNSVFSKYAVDDSFFFKALLVLKGREDEYGSTLGLVTSMDLSANSLTGE
IPKEIGSLVGLLSLNFSGNLLIGNIPESIGNMELMESLDLSMNRLNGKIPPSFSNLNFLNHFNVSYNNLT
GQIPTSTQLQSFDNLSYVGNHLCGPPLTKNCTSKGIPTDIANNGSSSEGSKVNSLYVSIALGFVMGFGGL
VAPLFFIKSWRIAYYRKLDHICSKMYVFWATMGM
>EVM0000119.1 gene=EVM0000119
MEKQMVLAWAMIFCLAIPPVYGQYYSKTIKVGGRVEKKTRLRFFYHDIPSGKNPTTVLLAQANITQDFFS
PSPYSSLYAMDDPLTIGPERTSTTIGNAQGLYIALSRDPNKFTAVLYADFAFTTGSPDTICEMAIVGGRG
AFKMAKGFALLRATSSNAKTGDASLEVNVTLYHY
>EVM0000024.1 gene=EVM0000024
MSEKSVTLRADFKKKKVRGIYPKAPKAMAFSSLFRSTAAASASLIEAASDRKCNSRSIQPIKATATEIPP
TVPKSRSSGKTKIGINGFGRIGRLVLRIATSRDDIDVVAVNDPFIDAKYMAYMFKYDSTHGPFKGTIRVV
DESTLEINGKQIQVVSKRDPAEIPWGDYGAEFVVESSGVFTTLAKASAHMKGGAKKVVISAPSADAPMFV
VGVNENTYNPSMDIVSNASCTTNCLAPLAKVVHEEFGIVEGLMTTVHATTATQKTVDGPSMKDWRGGRGA
GQNIIPSSTGAAKAVGKVLPELNGKLTGMAFRVPTPNVSVVDLTCRLQKSASYEDVKAVMKYAAEGPLKG
ILGYTDEDVVSNDFVGDSRSSIFDAKAGIGLSKSFMKLVSWYDNEWGYSNRVLDLIEHIALVGATRD
>EVM0000055.1 gene=EVM0000055
MLDFWVKFKEIELYVEHEVDNPIIVDEFFLLTTGEGDIEGVEVDREGDDKGVESDDESDLEKVESGEEGS
TVGEDNDSEVAGNKYASDFTTSDGVDNVADKYVGDFATSDRVDNIANKYAGDFATSDGLDNVAATHSGEE
EDGNETEVWDSDEHGSLVESDEDEEHEDAKKIVNEKMAGNHKDEFGLLWDYAHELSLLSTDLGLEDEYGY
TIISDQQKHRNCARHVFANWSGRKLRKSYKCDFWQIAKCTTEKEWEDLCSTLEKKDKDVYDNLMKKSPNM
WTRAFLGTTCKSDIVDNNLCEAFNSSIVEARFKSIIRMLEDIRTKMMTRIVQKMKLCNGWKQNYGPLVKA
KFDANKKDCVEWQLIWNGENGCELRKGSYHGIPCSHACAAMYHLGLQPDEYLDEYYHIDTYKKAYSFRMQ
PINGPHDWEKTGIQPVLPPIERNMPGRPKKNRRMAKDEPKKLKPGHLSRKGLLMTYTQCGQHGHNKRSCK
NSKQVQCCSLVINIEYIFYLIFFYFV
>EVM0000030.1 gene=EVM0000030
MKEVWDQWDVEAKQLFYCNYGDLPYLLSVKVDKYLFRALAQFWNPAYSCFTFGKVDLTPTVEEYTTLLRC
PKIQVDKAYSRAACVPPLLKKLMNITGMSEQWVAARIQQKGYSKCVPWKSLRDLVLVHPDLKKRVDVFAL
GIYGLVVFPKALGHIDEAVSDLFDRLSKGVTPVPAILAETFRSLNACRKAGEGRFIGCAQLLLAWFHSHF
WKVEKVSYRVFSDNYSPLGELVATPRRDDISEGKWIEILQNIQDEDIEWRAPWLIPDEILYRCGDFDWVP
LLGIWGAIGYAPLLVSRQYRSRQFIPATQGLAYSDFSYREDNYKKKVREISSAWNQTRRMKILAVGPTIT
PEYGQWRDQRINDNIPASNSETARSLEERLQVLPSEMEIIKQEFEKRSLELGKKIERLEEEKMQLGLDVD
IQRLEADKLRKGKNKAEEDLDSLKTDYKKLRRSVRTAGLGKTPEQWRQEIQEEKTRANQWEKKFQDTRAR
EVALGKSLLVCQDEKTELKVRITELERSLHQYCNRNATVELRASLDKIEELKGQIGELENALQNSEIRIE
LLEENNEQWQRQLHRSQEQIRERDYIMGEAVAQVREVADHLQTLAVQADLLSLKYESESDRGRELAWLLR
KLRQKLWTKGWRS
>EVM0000107.1 gene=EVM0000107
MNGEMIEHAIKSGKIDGGENNRRAPPRKRENEVNNVNTYGRSITVNQPKKVVANQQGSSRQESGARQTTE
KPQFTPIPMSYKELYQTLFDAHVVAPRYLSPLQPPYPKWYDTNAQCDYHAGISGHSIENCTAFKKVVEGL
INLGVVKLDDSPNAKNPLPNHADKGVNMVSEGTGEEVKTDIAEVKTPLKWVWKEMAKRGLVISDSEKGHE
MGNYCEFHHETGHEIQECEGFKALGNEVRAQVTPKIVIQKPSNFSYRDNKMVPWNYGCNVTVLGKEAERN
QETPARISVLALLLNSEVHRKALLKVLNETYVADDISVNKLDRLINNIGADNFIFFNDDEIPSGGKGSTK
ALHVTVRCKGYTLPGALVDNGSALNVLPLSTLSRLPIDSSHMKACQSIVRAFDGTKKEVMGRIEVPLRIG
PVTYEVDFLVMDIKPSYNCLLGRPWIHSAGAVPSSLHQKVKLVSEDRLVTIDAEEDIIAMMTSDAPYVDI
NEEALECSFRSLEFVNAMFIAEGNRIPVPKISRTTEMGLRLMVGRGALPGKGLGKYLQGRIKAPMPKEKF
DRFGLGYRPDMKQKKKEVEKRQERRRARLNGHEAKCEPLTFPHISTSFVSGGFIHSECGVPGSGMG
>EVM0000120.1 gene=EVM0000120
MPFGLKNAGATYQRAMVTLFHDMMHKEIEVYVDDMIAKSRTEEEHIQVLKRLFLRLKKFQLKLNPAKCTF
GVRSGKLLGFIVSKKGIEVDPDKVKAIRDLPPPRTQKEVRGFLGRMNYIARFISQLTEKCDPVFRLLKKH
NPGEWDEECQNAFDKIKKYLANTPVLSPPSPDRPLILYLTVLENSMGCVLGQHDETGKKERAIYYLSKKF
TDCEMRYSSIEKLCCALIWATRRLRQYMLYHTTWLISKLDPLKYMMESTALNGRMARWQILLSEFDIVYV
SQKAIKGSAIADFLASRALEDYESLNFDFPNEDLMYVANTEENPQMDHVWKLNFDGASNATGNGVGAVLV
SPSGDHYPVASKLNFDCTNNMAEYEACIMGIRAAIERNIKVLRVYGDSALVIYQLKGEWETRDPKLIGYR
KLVLELAEEFDDITFYYLPREENQMADALATLASMIQVNRLEAMRPVQMSISETPANCCNIEEEGKDDCP
WYQSILQYVKNQEYPDQATENDKRTLRRIAIEYVLDGEVLYKRRKDQVLLRCVDAVEAKKILEEVHEGIC
GTHASGFTMARQIMRFGYYWPTMEGDCIDHARKCHKCQIYGDKIHAPPSPLHVMTSPWSFSMWGMDVIGP
ISPKASNGHRFIFVVIDYFTKWVEAASYANVTKAVVSKFLKKEIICRYGMPERIISDNAMNLNNSTIAEV
CGKFKIKHHNSSPYRPKMNGAVEAANKNIKRIVGKMTETYKDWHEKLSFALLAYRTSVRTSTGATPFSLV
YGMEAVLPIEVEIPSLRVLSELQLDEADWIQSRYDQLNLIEEKRLRAIHHGQMYQKRMMRAYNKKVRPRE
FREGDLVLKKILPMQKDFRGKWMPNWEGPYVVKKAFSGGALILCEMDGKSLPNPVNADSVKKYFT
>EVM0000027.1 gene=EVM0000027
MVLICITKIGGRMDKKTRLRFFYHDIPSGKNPTMVLLAEANITQNFFSPSPCSSLYAMDDPLTIGLERTS
TTIGNAQGSLQFFTTSRFNGSFFSLFSRYPPTDFVPSPDTICEMVIVGGRGAFRMAKGFALLRATSYSAK
TGYASLEINATLYHYQTQLQNIKIHNKINKRVYS
>EVM0000043.1 gene=EVM0000043
MIAFNCMSIMRMLLCLSGFEYARFSPCIDAAYAIREALSWLKALLFDNVVIGSNCLAVMTAWTPPIIDAS
EIGVSLHDCLVLKD
>EVM0000083.1 gene=EVM0000083
MNRVFQPFLDQFVVVFIDDILVYSENEAKHDEHLRIVLQVLRKKELFAKLSKCEFWLREVTFLRHVVSAE
GIKVDPRNIEAILEWKPPRMVSEIRSFLGLAGYYRRFVEGFSMMAAPLTKLIRKGVPFVWTKTQQEAFEK
LKKVLTEAPVLIQPESGKDFSVYSDASHVGLGYVLMQEGKVVAYTSRQLKPHEGNYPTHDLELAAVIFAL
KIWRYYLYGERCIIYTDHKSLKYLLTQKELNLRQRRWIELLKDYDCSIEYHPGKANVVADALSRRAVSDL
RAMFARLSLYDDGSLLADLQVRPTWVDQIKEKQLNDESLVTRFQ
>EVM0000147.1 gene=EVM0000147
MDIIIPPCNHTSHFITITLSETTENRCEECGGKISGTAFTCASCKVWKHISCADKLNRDLPFEIFHPLHL
QHRLQLQWLYYGDFICDKCLYISTGLRYICFSCGFNLDLTCGSSVSGQLPKDQEPLRFKDGKKKTIFHYS
HHHKLGFFKYRKVREEDYDCFWCEKHLLPSEVCYGCSFCNFYLHQVCSDKIPRTLSHSLHPNHPLRLTYT
YENDYCNGCSKECDTYTPLYVCEMCSFRLDFDCAKLSPSLKLDCHHHLLTFFKDFNKNGEEEQYPYCQVC
GKHCGGASVYRCVQCHFSLHLKCVVLSSATHKYHRHPLTMMELIKEDNSEQYYCDDCENERNPKDPVYYC
QSCTFIAHIQCVLDQVIIIFHHLIQHLYKT
>EVM0000023.1 gene=EVM0000023
MYEVTEELKGEIYCSGCRLVLNGSSYFCKTCLDFYLHENCAKFSYEIRHPFHSSHPLNLYTSNVWDHHLI
ACDECRDICDAFIYFCEQCDFKLDMKCAALTTHKIGVLEEKMTGRVTELHHFTHPHKLVLASCNDPKHEI
ICSICRWQILGPAYLCPERFCGYKLHESCLRLPQKIRVPFHPNHMLVSCLLPYSNSLPYSNSPQRCYACS
LQLHLGELVYSCEHCDFNLHVMCANSLRRPLKYKFHLNDLYYFGRNHISLFDSIWGKIFKCEVCGGSCRS
EPFYCCLKCDIKFHLKCVCIPYTVKSKYHIHPLLLKDSFIEDDSGKYYCDFCEEERNPNDDKYYCEECNG
QTIAHIECLLAEVS
>EVM0000001.1 gene=EVM0000001
MEIRKNIHEERFRKELENLIARFMKLFSNKCKPPIEEVIQAGVVPRFVDLLSSPSDYVREQAVLALGNIA
AVSLTCRDLVLGYGALLPLLALLNEPVSRSMLRNATWTLSRFCKPPFDQVKLVLPTLGRLIHSKDEVVLA
KACWALSYLFDGTNDKIQAVIESGVLGRLVELLMHPSPSVITPTLYTVKHIVTGDDVQIQMIYFLVYGQI
LLLQSVSLPCLLNLLKNNYEKKINKFAIIEANIIAPLLHLLQNAEFDIKKQAGKAISKATSGGTHDQIRF
LVSQGCIKPLCDVLYYFDREFVTVCLQGLENILKVGKADKKMGITGGMNLNAQMIDAAEGREWIENLKYD
CNIKISGKAMEVLETYW
>EVM0000057.1 gene=EVM0000057
MSDQGRPLPKFGEWDVNDPASADGFTVIFNKARDEKKTGGKPESLEKADTHGKPGADPNKPQSVKKMALL
RSSPAGGILMNSCRYKSFHCMMKPPAYILNKIGMNGGHLIKLFWDWISFLVVKIYIVVR
>EVM0000140.1 gene=EVM0000140
MTSSVGGGGRYMAFSPSPSAPHSPHLSGLRSAAAALLDQEKYLSELLAERYKLSPFMTVIPHTCRLLNQE
ILRITTLLGNASVLGQNGLEQASPLVSGGTFSNGGADMNRWMSQFQSEMPGLVQPSLAENWLNSQRGSSG
LIVKRTIRVDIPVDKYPNYNFVGRLLGPRGNSLKRVEANTECRVLIRGRGSIKDPAREEMMRGKPGYEHL
NEPLHILIEAELPVEIVDARLMQAREILEDLLKPTDESQDFYKKQQLRELAMLNGTLREEGSPMSGSLSP
FQNSLGMKRAKTRG
>EVM0000148.1 gene=EVM0000148
MDLESECSAVESLEDNESTQHTVPHVDANKIKDNHVDDCKSKDNGLCGNDDQTQRLSTDRGVVSDDFAVD
SHANGPVGTIRSMHLPTVPVESPAAPSPPTTKGYGLKKWRRIRRDFVKDPTATVDGCKILKRGLSGSANP
TEPQQNASAEIKQNNKPHIGPLNILKNTNVASGFMNHSPSSDSRFAVGVPSAATTDSENSEDRSSKSSTA
ASMPKTRYDLPTVLGYVHGKNRMKNLSGKFVGNSSKKAQQGKGYVESSKKPRGERIKIEKENSQSSVESD
SRSSNFGFVLSPVSVTSNGKQSGSSMNHDRRNGDEAHEGEGQSNEEVQTTHRKESSCEIEELSLDDLGVN
LSWEAKEEKIESHQLSPDQDPLVNSILSLRSVQEALESELYKFGEIGKENASQDDDSVSMKNDHVDSTFA
DQETSPSDRLASEKMSGSTLGSLETQLFTLTHKVKYLESKLEEARAVLQARDSKISELETSVNGSRSRNE
EPGSTAGLRQEKYREMEFDLEGLFQQRMEAEIEFLTLTRAVQKLKVSVGNHHLKVSEDQTPFAREQAWMS
NKLGEAENTAAATPMIQARELEKSYGDALGTNNVLMMQRRVFKVTLCFFMQLVLLILVFVWVVLQLSSHS
GMVVPT
>EVM0000114.1 gene=EVM0000114
MDPIKFTEVELVDDEEVETIVVLYCRTRSNQNAPIQFFYPTLLGEEDGAQESCIVVLISYVDSQSIIHGI
DIDLNAAPETDVVGDDVYHSRDPSNHEVDSDSDSDLDLDEVLDDIDDKYPDAAHAAKFPKYPEILPTHWI
AVYSDLKELFYRVSYRKVWIAKQMTIDQLYEDFDASYNKLQGWIAAMREYVPWTPFVQIDRIWLYSKYTH
ILFLAVAQDGNKNVFPIAFAIVDNENTESFDEGFRYGQMTTNLVETLHYPCTHVVAACAKVSLNVEQFID
EVYTLEEQYNLRKSQLIVITSTISSPISEWKYI
>EVM0000080.1 gene=EVM0000080
MRGESSDQMHLLRSNIHKYENGDELESPSPNKNNTGVVDLLKHSRLDKGFSSRRLSFKLLDRYRDRDKDR
DRDNHHDHDHDHHQTYLVDGSDELGDGAPPEWALLLIGCLLGLASGLLVAAFNKGVHVIHEWAWAGTPNE
GAAWLRLQKLANTWHRILLIPVAGGVIVGMMHGLLEVLSQIRQSSSSQQQGFDLVAGVFPTIKAIQAAIT
LGTGCSLGPEGPSVDIGKSCANGFSLTMENNRERRIALVAAGAASGISSGFNAAVAGCFFAIETVLRPLR
AENSPPFTTAMIILASVISSTVSSALLGTEPAFTVPSYDLKSAAELPLYLILGMLCGIVSVVFTRLVSWF
TKAFEFIKEKYGLPAVICPALGGFGAGMIALKYPGILYWGFTNVNEILHTGKTLSAPGIWLLTQLAAAKV
VATALCKGSGLVGGLYAPSLMMGAAVGAVFGGSAAKLTNSAIPGIAALAQPQAYALVGMASTLASVCSVP
LTSVLLLFELTKDYRILLPLMGAVGLAIWVPSVANQNKETEISITRNLGRGYSSLYAAEELSDIEKAANH
EVIDEDLLLEDLRVSEAMSKKYLKVSMAVTVKEAMKCMHDSHQNCVLVVDKDDLLEGILTYGDIRQYLSK
KQSDVSIDDSTALDVNTCLVSSVCTRGITYRGQERALLTCYPETNLAIAKVLMEAKEIKQLPVVKSSGEA
RKGRKRRIVGVLYYETIWNCLREEINHRKSVHQQRKENNVEEVMNSH
>EVM0000096.1 gene=EVM0000096
MASIHQTPSLEVSSSAANTRKITPPTPSTSRFSLPFTFKSQFNALVVGGRPLLGGFNHSSVPRAVATPNS
VLSEQAFEGLSLHQEDDDVYDSEGEVGSGFESESTLDDELDLSKLGLPQRLVDSLLKRGITHLFPIQRAV
LVPALQGRDIIARAKTGTGKTLAFGIPIIKQITEDEGQRTRRVSGRLPRVLVLAPTRELAKQVEKEIKES
ASYLNTVCVYGGVSYNLQRNALSRGVDVVVGTPGRIIDLIESKDLRLGEVEYLVLDEADQMLAVGFEEAV
EEILENLPSKRQSMLFSATMPSWVKKLARKYLDNPLNIDLVGDGDEKLAEGIKLYAISATATSKRTILSD
LITVYAKGGKTIVFTQTKRDADEVSMALTSSIASEALHGDISQHQRERTLNGFRQGKFTVLVATDVASRG
LDIPNVDLVIHYELPNDAETFVHRSGRTGRAGKEGSAILMYTNSQRRTVKSLERDVGCRFEFISPPSMEE
VLESSAEQIIATLNGVHPESIKFFTPTAQRIIEEQGTSALAAAIAHLSGFSSPPSSRSLISHEQGYVTLQ
LTRDSTYSRRVLTARSVTGFLSDVYPAAADEVGKIHLIADERVQGAVFDLPEEIARELLDKETPPGNTIT
KITKLPPLQDDGPSSDFYGKFSSRDRFSSRDRFPRGGSKERRGGSRTPRGWGNGRESDNEFQGGRSSWSR
ASKSSRDDWLIGSGSRSTRSPARDRHVFSSYSLMIKLGLFCLNFGGSCFNCGRSGHRASDCPEKVDF
>EVM0000064.1 gene=EVM0000064
MGDLVPIYLVILAFFCTAGAIALAVLHIYRHLLNYTEPIFQRYIVRIIFMVPVYALMSFLSLVLPRSSIY
FNSIREGYEAWVIYNFLSLCLAWVGGPGAVVLSLSGRVLKPSWYLMTCCLPPMPLDGRFIRRCKQGCLQF
VILKPILVAVTLVLYAKGKYKDGNFSPSQAYLYLTIIYTISYTVALYALVLFYMACRDLLQPFNPVPKFI
IIKSVVFLTYWQGVMFFLAAKSGFIKDADAAAQFQNFIICVEMLLAALGHLYAFPYKEYAGANIGMSRGF
TRSLAHALMLNDFYHDTVHQFAPTYHDYVLYNHNDGDEGTRKYRSRTFVPTGPEMDAARRNKHMIGNKLE
DIQLSSLPSYGTSAPQNPSSVPDSTSGDLTKSSLLVDHSNSYSAPYDMSLIDMDLSSYPSKVPAAKDTEP
R
>EVM0000155.1 gene=EVM0000155
MNKCPNLNMFLLWVRVQLQEGCSKLILIALFRGVDNLIPLNAYLLGCPPKLEAVIDVITKLRKKISREIY
EDRIRSQQGDRCFTTNNKSLV
>EVM0000009.1 gene=EVM0000009
MSFTPPPPSVFAGENYLQAQDLWSVVENDVEPPPLRANPTIAQMRQHAEESTKKHKTLACLQNGVSDVIF
TRIMACDSPKQAWEKLKEENFENLKMKESETIKQYSDRIMTTVNSIRLLGEDFSESRVVEKVITTLLEKF
ESKISSLEDSRDLSAISLSELINSLYALEQRRANRQEEYPEGAFQAKAKEASGSSQKGKKPWLDKREKPR
NDAGKKKFSPCIHYKKTTHLEKYCCYMPDIQCRGCKQFGHIEKVCKNKGKVPVQQQIQAQAADDLQAQEE
HVFTASCFASLNNARCNWLVDSGCTHYMAANESLFKDLDRCFVLKVRIGNGNLIEAKGRGNVVINTCSVN
KVISDVLFVPDINQNLLSVSQLVEKGCSLIF
>EVM0000156.1 gene=EVM0000156
MTEEKPSISTTSTSYILPRIGTANTRFVVEIFDGTGHFGMWQSELLDALFQQGLDIAIEEEKPEGVDDKE
WKTINRLACGTIRSCLSREQKYTFSKETSASKLWKALEEKFLKKNSQNKLHMKKRLFRFSYVPGTTMNEH
ITNFNQLVADLLNLDVTFEDEDLALMLLGSLPEEFEYLETTLLHGKSEVTFNEVTAALYSYELRRKDKLK
GSGEGAVEALVTRGRQQSQSKGKRRKSKGRAVAKDECSFCKEKGHWKKDCPKLKKKGKTPQDANVAECNT
GTTTKREEGDWLQI
>EVM0000142.1 gene=EVM0000142
MDNSKKVGTIVFLESFCLGCLVISICNAILDVACIESERQALLRFKQNLTDPSDQLASWSNGGNCCDWTG
LVCDNLTGYVIELHLGNLHNPTEDTGFPGKPFERSRFSGKVVSSLLDLKHLQYLDLSGNNFGGQIPGFLG
SLHNLRYLNLSNAGFEGSVPPQLGNLTHLQYLDLHYTLSTYLYAENLQWLTNLTKLKSLDLSGVTLSKAS
HWLEVTNALPSLIALSLSNCDLDPVPPLKNVNFSSLGSLDLSYNTFSNFISSWIFTLTSLVSLDLSHNSF
QGQFPDGRRNMTSLTYLSLSSNGFNSSIPDWLYSLNHLQHLNLGSNNFQGTISEGVGVAEATIILITILS
EIFR
>EVM0000078.1 gene=EVM0000078
MNIMGMSEQWCIHWRNLRDLILVHPDVKKKVDIFALRIYGLVIFPKALRHIDEAVFDLFDRLDKRVTPIP
AILAETFRSLNACRRTGKGRFIGCTQLLLAWFHNHFWKVEKVSYRIFSKNYSLLKELVATPRQDDITKEK
WMMILQNLQDEDVEWRTPWNDNYKKKVREISNAWNRTHRMKKFAANLMTTLEYDQWWEPLVWEKRQNNGG
KKLKRKRVNPINEKGNSEMLKHMTPDRTHCKTWRKSQARASDNMLKVTAKKLQRESLKCSNLPGHPKSPI
>EVM0000069.1 gene=EVM0000069
MAKTSESGAFVEKFILQPTSSSQQLPLSGLTFAVKDIFDVDGYVTGFGNPDWKRTHSAATLTAPAVLDVL
EGGATCVGKTIMDEMAYCINGENIHYGTPTNPCAPDRVPGGSSSGSAVAVGAGLVDFSLGSDTGGSVRVP
ASYCGILGFRPSHDAISTSGVIPMAQSFDTVGWFARDPTVLNRVGRALLHLPNVNPVTPSQIFIPEDCFS
LSSIPSARTTGVLIKSIEKLVGGSILKHVNLGDYVKEKVPSLHHFMAKGNDHAYNIPSLAALSSSMRLLQ
RCEFKKNHAEWLTTVNPNLGPRLSKRIWDAVRSPEENIGICRSVQTELRAALTDLLKDEGILVLPTVPGD
PPKLQTDLASLEVFRARAFSLLSIAGVSGFCQVSIPLGMHNNLPVSISLLAKHGSDAFLLNLVEAFYDTI
QEEAGFAEKFTN
>EVM0000088.1 gene=EVM0000088
MAATRFEIEKFDGETNFNFSNWLKKVVTGKKPENLNQIEWEELDEMALSAIQLCLTNTVLQEVLMDKTSS
ALWKMLETLYATKSLANCLVLKQRLFTFRMNEGELLRDHISQFFTFLNDFKNVEVHIDDEDQAMLLLCSL
PLSYKSFKETLIYGRDRLLFEDVKGHLLSRDKLDNKFGLDSKVDKQVFVLVASKKQDKKVSLL
>EVM0000131.1 gene=EVM0000131
MIAKSRTEGEHVQVLRKLFLKLRKFQLKLNPAKCTFGARSGKLLGFLVSEKGIEIDPDKVKAIQELPPPS
TQKEVRGFLGKLNYIARFISQLTKKCDPIFRLLRKHNPGIWDKECQKTFERVKHYLSNAPVLMPPCPDKP
LILYLAVFENSMGCVLANMMSQDEKKERSIISVRSSLNAKRDIRQLKNYVAHWFGLLRD
>EVM0000116.1 gene=EVM0000116
MYVATTEASTQEGNTWKLNFDGASNAMGNEIGAVLVSPNGDHYPFTSKLDFDCTNNMAEYEACIMGIRAA
MERKIKVLEVYGDSALVIYQLKGEWETRDPKLISYRRIVLELIEEFDDITFCYLPQDENQMADVLATLAS
MIKVNRPEDVKPIQMSIYDAPAHCCNIDEEEEKDDNPLYQDILRYVKNREYPNQATKNDKRMLRRLASDY
VLDGEILYKRGKDQVLLRCVDAVEAKQILEEVHDGICGTHANGFTMARQIMRFGYYWSTMEGDCIKYAKK
CHKCQIYGDKIHVPPSPLHVMTSPWPFSMWGMDVIGPISPKASNGHRFIFVVIDYFTKWVEATSYTNVTK
TAVSKFLKKEIICRYGMPERIISDNVLNLNNSTIAEVCSQFKIKHHNSSPYRPTMNGAVEAANKNIKKIV
GKMTETYRDWHEKLPFALYAYRTSVRTSTGATPFSLVYGMEAVLPIEVEIPSLLVFSELKLDEAEWVQSR
YDQLNLIGERRLRAIRHGQMYQKRMMRAYNKKVRPRNFHEWDLVLKKILPIQKDFRGKWMPNWEGPYVVK
KAFSGGGINFNWDGWKKLAQSCEFGFSEEVLCLKKKKERPRRKPVKGTLRPKGF
>EVM0000003.1 gene=EVM0000003
MAGIGDDVGFGDFLFFSSSSSHSINGPQFSAKDMTTTAAAANDDDDDDWGDFINSSNNLSRTESLPVNNF
QFDSSPGSPPPTQSDSAPSRVESVKAQWDKLTGALPLSIFGEEEKEDGGSDAVDAGFNGVNSSFSFPKQD
GNLKEKGSNLKDVLADLYKEKEKGNEANGFRSGLDVKKAIDLNSNAGTWNWNGSNSGLNGSGLKVDALDL
STNGPASVKKEENFGSNGYAFGMERTEVNMGLSGLDLSSNGSSLGQKGLNLDSNAGNSVLVDEEDDDGWE
FKGAEPKAEAAAEILKSNPNVPMSNFNMSTLSWDPLGTNASVLSSNINGVNANASRLDPNLVDENDKTSV
DADDDADDDDDDDGWEFKAAEPETRFSASDAKVEDQDREKPQGAEFSVGFGNGANGSSDSFGTSDGISKK
PGEWDLGFSFSPSFESQSKQNDTKDGEISSSAGINIGSGEMSWAFKDATFGHESKAKEEPRVADASSSAV
EGFSFDGHIQGNEETSKKNKGALPLSIFGDEEIETEDPLKHEDVSLLKPTTTKGGLKDTRSNISINDLIS
SLYSQSEINTSLNPISNQNGPLSSQIDAGSSLVNGDNFDDDSWEFKGAVSGTGGENQNSSFSFGDSYEKY
TIKTELNDYLDLYSKFSTELCFVALSHLENMKKDKSTAAPSGEDAEVKAIEEEIQGLYNELQKDGIISEE
VTSENLQSRSIHLGEYAKVLLEKKFQVLESEYQLSEKLSLLFPSITTPRSLGPSFGGTISGITPFIFRTP
KHQVDLLSITGCCYVGF
>EVM0000087.1 gene=EVM0000087
MSNQLGLFKNLVDLYITSNSISGPIPDSLRTLTSLREVDLSENRFNGSFPEWFGQLRKLEVLWIGKNLLE
GVASGNRLSLKVSPDWVPPFQLGVIALSSWNLGPRFPNWLRYQKDFLFLDISVARIIDTIPDWFWNLSSQ
IFYMNLSHNQIQGRVAGILNTNPPLGYASSIDLSSNFFQGSLPCLPSNVGTLDLSNNSFSGSISPLLCCK
MEEPKSLGTLRLAYNHLSGPIPDCWMSWPNIFSMDLKNNNLSGSLPSSMGSLSFLQSLHLGKNNLSGVLP
PSLQNCSSLLALDLGENKLEGNIPNWIGERLSRIMILGLRSNNFQGDIPPELCALGSLTILDLAHNNLSG
NIPECFNNFSAMASVRNSSDPISYSFGHFKNSIETTLVVIKGILLEYSTTLQLVTSMDLSDNNLSGQIPV
GITDLLGLRSLNLSINRLLGKIPETIGNMGTLESLDFSFNQLSGAIRPSISKLTFLSYLNVAYNNLTGKI
PSSTQLQSFAASNFAGNTLCGPPLTDNCSINAVEPDAGGGNSEGSEGGLEVDWFWFYVSMALGFVVAFWS
FAGPLLFKKSWRSAYFQMLDSMGKKARQCFC
>EVM0000067.1 gene=EVM0000067
MIKSLDYGAFMEKFSLQLSPSQHQLPLRGLTFAVKDIFDIEGYVTGFGNPDWARTHSAATSTAPAVMDLL
TAGATCLGKTVMDEMAYCMYGVNKHYGTPTNPCVPDRVPGGSSSGSAVAVAAKLVDFSLGTDTGASVRVP
ASYCGILGFRPSLGAVSTVGVLPMSQSYDTVGWFARDPMILNRVGRVLLHLPDVDPIKPSQIIIAEDCFR
LSTIPSDRTAQVLVKSIEKLFGAQCVKHVILGDHVKDKVPSLQHFMDKGNEDQEDDIPSLAALSSAMRLL
QRYEFKNYHAKWVTKVNPDFGPGISERIWDAIKATGENIDFCHSVRTELRAALTALLGDHGILALPTTPG
EPPKVQANPATSDIFFSRPFSLLSVAGSSGFCQVSIPLGRYDNVPLAISLVAKHGSDAFLLNLVETLYDT
LQETI
>EVM0000034.1 gene=EVM0000034
MDHQGHGQPPAMGIIGGGAQMPYGTNPYPNQVTGAPNSGSVGGIQPSSQPTGAQLAQHQLAYQQIHQQQQ
QQLQQQLQTFWANQYQEVEKVSDFKNHSLPLARIKKIMKADEDVRMISAEAPVIFARACEMFILELTLRS
WNHTEENKRRTLQKNDIAAAITRTDIFDFLVDIVPREDLKDEVLASIPRGTVPVGGPADALPYYMPAQHA
PQVGTPGMIMGKPVMDPALYAQQSHPYMAQPQQMWPPPGPEQQQSSSDH
>EVM0000144.1 gene=EVM0000144
MIISTQESRKSEDLQEFPSPFTIPLTFISIPSRTESTERLKLSRNKESQNTQSLDLNGMALSFPPFLKST
LLCLTLLSSLLFFFFLQAPRKPPRIPQRSLLSTSCYSRQSSDSTLINYLSLHYCLFNEKFFLSIPFLSLL
LLLDFYILIKTAQSHFSVVTTKLSSLLNLSPSMAAVTLLALGNGAPDVFASLHAVRSGHYRTGFGAILSA
GTFVSAFVVGFVAIYAAPFGVKPAPFIRDVLFYLTGALFLFYVYLSGEIFVWQAVSFVAFYIFFVGFVFW
MDFGTEREEEKLALQNEMVTKESHLLGKNGEVGDVERGMKVDKKAFGIAGVCEVISKAWEVPIIFLLKLT
IPQSSPSEWSRFYLSANIALCPLALLFACNSFMPLDHPIVFLLPNTHFPLWVVVLFGSFSLATLHFMLEK
EPPKNDQIPVVVLAFVMSVFWISTVAGELLNCLAAIGSLLELPPALLGLTVLAWGNSVGDLVADVAVAKA
GHPAMAMAGCFAGPMFNMLVGLGSALVKQTTNVYPEAYQLNFHIGIIIAFVFLLLSLMGSLLVITWSRFR
VPRFWGFCLVGLYIIFTLVSLIIAKFSG
>EVM0000059.1 gene=EVM0000059
MASSSLYFLLIFLSISSFTLLSQSQTSSKLNKLVLPIHQDNKTNLYVANIYKRTPLLQIPFVVDLNGRLL
WVTCEQNYLSSTYRAPRCYSTQCARANTHYCHTCFSKARPGCHNNTCGLMSVNPVTGLTAMSELAQDVLS
IYSTQGSNPGPLVKIPRFLFTCAPSLLLQPVLPGNVQGIAGLGHSPISLPTQLASHFGYAGFAPTFALCL
APNGVIFFGDSPYYMLPGIDISLPLGYTPLIISPLGEYYIEVKSIKINNKDVPLNTTLLSIDRRGIGGTK
LSTINPYTILEHSIFKSVTEFFTKELSGIPLVKPVEPFEVCFNSKSIDKRTRVGPKVPTIDLVLHDQHVI
WRIYGSNSVVEATPGVSCLAFVDGGLNTRAAIVIGAYQMENNLILFDMARSRLGFSSSLLFFKTSCNNLI
SLLFHKENDFVLAHCIY
>EVM0000149.1 gene=EVM0000149
MAMVNSIRLLGEQFNEARIVEKVLSTLPERYEEKISSLEDSRDLTSISLTELINALYAQEQRRATKTKLD
SSTTSYKGKKAWRDRPKSDTLRRLDRPCRHCKRPAAREKISNGWLLDSGCTNHMSPNTAIFKFLDRSCKT
KVKGGNGHFIKAEGKRDVVVCTPIGNKIISNVLLVPEIDRNLLSIAQLVERGYTVVFKENECQISDPSGF
MLMSVAMTDKSFVVDWNEGLDSAYIVSSEESKLWHQRLGHVNFNSMAQMVREDLAENFTGSVENGEVCEV
CQLGKQARLPFPPNKARRASEKLQLIHSDVCGPMKTQLLKDSRLPTKALAHRTLFEAWFGFKSSLAHLRT
FGCLCYAQVPAFKRSKLDKKAQAGILVGYSSVKKGYKILDPSTNKVIVSRDVVFNEKASWNWNKNEPEGC
SKEYMLDQTEPGQNGPEMDVDDEPDRGTRSLTEVYERAQVALVEPSSFDEAEVDQGWKQAMADEIAMIKK
NQT
>EVM0000047.1 gene=EVM0000047
MEWKIHQLDVKSAFLNGFLEEEIYVEQPQGFKVPDKEDMVYRLEKALYGLKQAQRAWYSRIDSYLLSLGF
QGSLSEPTFDWAGSRDDMKITSGHAFTLGSIIFCWSSKKQNVVAQSTAEAEYVVAARAVNQAIGQAFAKL
ESLSLKELYNQEKRKVSEGAMPSLRQLEIENCRQLKKLPDGLRFIATLQELKIGSMPKTFKDKVEEGGED
FCKVQHVPSIIFQNCK
>EVM0000099.1 gene=EVM0000099
MEGSARALFSGAVAANIAEEAEIGVVKITLDVFIAMNWKPKESLIIEVGSVVVFAWCVNKELRPWSLLPV
FAEIESAILKVDNVVFSLADRKSNVLASSLAIAGVNRPQMFKAWR
>EVM0000071.1 gene=EVM0000071
MSFTPPPPLVFAGENYHIWVVKMKTYLQAHDLWSVIENDAEPPLLRANPTIAQMRQHSEECAKKHKAMAC
LQNGVSDVIFTRIMACDLPKQAWEKLKEEFMGSVKTRQQQLINLRRDFENLKMRESETIKQYSDKIMTIV
NNIRLIGDDFSESRVVEKVITTLLEKFESKISSLEDSRDLSAISLSELVNSLYALEQRRANRQEEHPEGA
FQAKAKKGSGSSQKGKKPWVDRREKSRRDAGKNRFPPCIHCKKTSHLEKNCWHRPDVHGCTHHMATDERL
FKELDRSFASKIRIGNGNLIEAKGRGNVVINTKSGSKVISDVLFVPNIDQNLLSFGQLVEKGYSLAFKNG
SCIVEDSYG
>EVM0000115.1 gene=EVM0000115
MWNTIIHEKKLIKLTNLHRLKYLNFHNKIIRSWFGYFIKLQSLYLNAIKFNIVLIFDNFSKLQVLNLQWN
RIFGKLPSSLFKCKELTYLSLYHNALEGSIPREIENLPSLEYLYLDYNNLKGEIPLVVGNLTSLIELHLF
YNILTGEIPPVIGKLTSLVIIDFSFNNLTA
>EVM0000151.1 gene=EVM0000151
MNRTLLEKVRCMLSNTGLGKQFWAEAVTYAGHLVNRLPSSALERKTPMEVWSGKPATDYDSLHVFGSTTY
YHVKESKLDPKAKKALFMGITSGVKGFRLWCLSTKKMICSRDVTFDESTILKKVTDEDIQTSDTPQQVEC
TPKQVEFEQMGICPVNKSNSPATMEELEVEEVLTQEPLSTPEPVAVARPQREIRRPARFTDMVAYVLPVV
DDDIPVTYQEAIQSFENDK
>EVM0000109.1 gene=EVM0000109
MLDSNVIEAKISVQVKTTSPKKYCVRPNVGIIMPKSACGFTVTMQAQEEAPPDMICRDKFLIQSTVVPVG
TTDEDITSATFVKDSGRHIEENKLKVALVSPSDSPVLSPINGTMNQGMDYDRVETFATLPTVVTIEESKM
RNTEDLKPTKDAEWNSRKDMLYEEKLKPKKDAELKPMNDIFGDNLNIIKDTELKPKTDAELKPMNDIFGD
NLNIIKDTELKPKNNSFNSKELKPVKDEESKPMEDILETEELKPVKDYKVKTLKTDEDLKFAKDMEEMKS
KLSDLESKLGKAEATISKLTEERRLTVQERKTLQEELALLRKKSDVRRVQVGFPLLFVCMVAIGSMFMGY
QMQQ
>EVM0000072.1 gene=EVM0000072
MSKFYGSNLNEGNEISMATSPFFTDQVFESREELMQWVQNTAFSLGYIIVTRRSKAKENGVVSYVTLICD
RGGEYKFKESSKKSGTKKTNCKFRLVGSVICDQHNHPSAQYMEGHAYARRLKENEKNCVLKYLDQVWLSK
YKEMFMSVWIDRVESQHAKLKKYLCAKNSSLDKFVGCIDQIAKSQLTSIYESFEKSRIVLKHRHNLPCFR
LLWSFVALEVLDILEGELQRSSRHQLDSSNCGCKLCHSYGLPCTCMLSVYLNSGGIFNNYFLNFIYILNF
YKLMVFQCRKLDLSPSTSVENEDICCDGELEMFKENFTKKLIDIFQPSKTLIKEPTIQKNTLDSISQTPR
RCSHSTTSKSVGLDLVELNKELARHSSYRSEQVSDFIDLNQMPESCDTHPLMKEILDMFHPYITHVQDVR
YQWLYVRHQLLDKLLSSYDVYARVFTDGIDELRNSLCFSQSPALAEHWMVMPMTIVLIANKFGVILNYLT
KRCPEHFQYHHSITIAHVYDNHNVMVQLEGDYPMPTISAYWIRHRAPSTAGSQTMYMSRLKFYRQLKPCN
LKTPVITIEDYC
>EVM0000130.1 gene=EVM0000130
MVARTVDLRSDTVTKPTETMRAAMATAEVDDDVLGADPTAFRLESEVAKITGKEAGLFVSSGTMGNLISV
LVHCDIRGSEVILGDNSHIHIYENGGISTIGGVHPRPVKNNEDGTMDIDSIEVAIRDPRGELVFPTTKLI
CLENSHANSGGRCLSAEYTDRVGELAKKNGLKLHIDGARIFNASVALGVPVQRLVQAADSVSVCLSKGLG
APVGSVIVGSKSFITKARRLRKTLGGGMRQVGFICAAAFVALKENVEKLDGDHKKAKELAEGLTQIKGLK
VDVAAVETNIIYVDIVEGSKITAEKLYKNLEEHGVLVMPKGLSRMRIVLHHQISSSDVHYTLSCFQNQKK
LATYEPH
>EVM0000112.1 gene=EVM0000112
MRIMIKGGVWKNTEDEILKAAVMKYGKNQWARISSLLVRKSAKQCKARWYEWLDPSIKKTEWTREEDEKL
LHLAKLMPTQWRTIAPIVGRTPSQCLEQYEKLLDAACARDENYEPGDDPRKLRPGEIDPNPESKPARPDP
VDMDEDEKEMLSEARARLANTRGKKAKRKAREKQLEEARRLASLQKRRELKAAGIDTRQRKRKRKGIDYN
AEIPFEKRPPPGFYDVADEDRPVEQPKFPTTIEELEGKRRVDIEAQLRKQDIAKNKIAQRQDAASAILQA
NKLNDPEAVRKRSKLMLPEPQISNHELEEIAKMGYASDLLAGNEELAEASSATRALLSNYSQTPRQGVTP
LRTPQRTPAGKGDAIMMEAENLARLRESQTPLLGGENPELHPSDFSGVTPKRQVQTPNPMLTPAATPGGT
GLTPRIGMTPSRDGYSFGLTPKGAPIRDELHINEDMDLHDSVKLEQQRQADIRRNLRSGLGSLPQPKNEY
QIVIQPPPEESEEPEEKIEEDMSDRIARERAEEEAQQQALLKKRSKVLQRELPRPPSASLELIRDSLMRT
DGDKSTFVPPTLFEQADEMIRKELLSLLEHDNAKYPLDEKANKGKKKGAKRSANGSIPSIEDFEEDEMKE
ADSWVKEEAEFLRVAMGHENESLDDFVEAHNTCLSDLMYFPTRHAYGLSSVAGNTEKLAALQSEFDHVKK
KMDNDKLKAEGMEKKFNVLTQGYERRAATLWRQIESTFKQIDTAGTELECFQALQKQEQLAASHRINGLW
EEVQKQKELEQTSQSRYGNLIAEIERIQKIMNVYRVQAQKQAEAAEKDHALESSEAPASQAAVPSSGLSE
PAPSSEDVYSSLDGQPSLKIDMNVDSQEQHATMDLETGGNISGNVPLVVEDNGDNITKTPAQDAGTSSEV
VAESVNPDTVSTKPESIEEALEGEGFTDHAKIDSTCVLGGDTAENQTAMEE
>EVM0000091.1 gene=EVM0000091
MLSETLKNKYQLCEEIGRGRFGVISRVFCPLTESSFACKSIDKRLLSDPTDRECLENEPKVMTLLSPHSN
IVQIYDMFESDDTLQLIIDLCQPFTLYDKILEPDMSEPKAAAYMQQLMLGLAHCHRFGIVHRDIKPDNIF
FDFRGNLKIGDFGSSTWLGEVGTADGLVGTPYYVAPEVVMGRAYNEKVDVWSAGVVLYVMLAGVPPFYGE
TADEIFEAVLRGNLRFPSRIFRSVSAEVKDLLRKMICRDVSRRWSAEQVLSKFFYFLSSF
>EVM0000133.1 gene=EVM0000133
MAEIKVDPVDNHTMVIPETEISAQKPRRTLRVASLDIFRGLTVALMILVDDAGGEWPMIGHAPWHSCNLA
DFVMPFFLFIVGMAIPLALKRIPSKGKAVKKVVFRTLKLLFWGLLLQGGFSHAPDKLTYGVDMQMIRFCG
ILQRIAFAYLVVALAEIFLKDAQSNDIAAGYCSVFRLYCWHWLLGACILILYLAMLYGTYVPDWQFAVHD
KESADYGRVFTVDCNVRGKLNPPCNAVGYIDREILGINHMYLKPAWRRAKACTVNSPYEGPFINDAPSWC
HAPFEPEGILSSISAVLSTIIGVHFGHVLVHLKGHSERLKQWIMMGFALLILGIILHFTNAIPLNKQLYT
FSYVCVTSGAAALVFSAIYILVDIWGLKYMFVPLKWIGMNAMLVYVMAAEGIFAGFINGWYYEDPHNTLV
YWIEKHIFIGVWNSRRVGILLYVLFAEIIFWAIIAGILHRFGIYWKL
>EVM0000135.1 gene=EVM0000135
MLVYQDLLTGDELLSDSFPYKEIENGMLWEVEGKWVVQGAVNVDIGANPSAEGADDDEGVDDQAVKVVDI
VDTFRLQEQPAFDKKQFVTFMKRYIKNLTPKLEPEKQESFKKNIEGATKFLMSKLKDLQFFVGESMHDDG
SLVFAYYKDGATDPTFLYFAYGLKEIKC
>EVM0000081.1 gene=EVM0000081
MARWQILLSEFDIVYVNQKAMKGSAIADFLASRALEDYEPLNFNFPNEDLMYVAIAEGDMPENHSWKLNF
DRASNAIGNGVGAVLISPNGDHYPFTCKLDFDCTNNMTEYEACIMGIRAAIDREIKVLEVYGDSVLVIYQ
LKGEWETRDPKLISYRKLILELIEKFDDITFHYLPRSENQMADALATLAFMVKVNEQEDMKPIQMSICEA
PAHCCNVDEEEERDDHPWYHDILQYVKSRAYPDKATENDKRTLRRLASDYVLDGEVLYKKRKDQVLLRCV
DAVEAKKILEEVHDGVCGTHANGFTMARQIMRFGYYWSTMEGDCINYAKKCHKCQIYGDKIHVPPSPLHV
MTSPWPFSMWGMDVIGPISPKASNGHRFIFVVIDYFTKWVEVASYGNVTKSAVSKFLKKEIICRYGMPER
IVSDNALNLNNSAIAEVCSWFNIKYHNSSLYRPKMNGEVEAANKNIKKIVGKMAETYKDWHEKLPFALYA
YRTSVRTSTRATPFSLVYGMEAVLPIEVEIPSLRVLSELKLDEAEWIQSRYDQLNLIEEKRLKAIRHGQM
YQRRMMRAYNKKVRPRVFHEGDLVLKKILPMQKDFRGK
>EVM0000152.1 gene=EVM0000152
GSINTPNIEAEPTKGKLVMFRQEVERSEPLVNELVMEKEAKEFLKFLKHSEYNVVEQLHQLPNRISVLNL
LLNSEVHRNVLMKVLNETYVADDISVNKLDRLVSNISTDNFISFSDDEIPPGGRGSIKALHVTTRCKGYT
LPGVLVDNGSALNVLPWDTLNRLPIDSSHMKTKQEQRRVRLRGTEVRIQGRLCMVIPGYAWFKYRYRSAP
CLYKKGVQASSAEAPKDET
>EVM0000031.1 gene=EVM0000031
MAQGDSNFQQDMAKEEEEQRLKYLEFVQVAAVHAALCFTNLYLYAKERSGPLKPSVETVEGTVKCVVGPV
YDKYHDVPVEFLKFVDSKVGESVTKLDRRVPPVIKQVSTEAISAAQKAPEVARGVASEVHRAGVVNTASG
LAKSVYTKYEPTAKQLYAKYEPKAEQCAVSAWRKLNKLPLFPQVASVVVPTAAYCSDKYNETVVSSAEKG
YKVASYLPLVPTEKIAKVFGEQTTEMEPLVSES
>EVM0000157.1 gene=EVM0000157
MAEEETELSDNQKKEIAKWFLLNAPAGEIQYVAKDLKSVLNNDDVYDEAASEAFPVYNKSHMICLEMSGR
FGDVLVTSYGELQGNEYLDPKTAQVAIVDHVKQVCTEVRPASDEELPTPYVEEYRCALEAEMLKYVGEAY
PKGSCSVYCINGKDVEGPGYDFELVAVISAARLSPQNFCTGSWQSIWNIECKDDIQVLELKGKLQVGAHY
FEEGNVQLDAKHECRDSTMFQSPDDSAIAIASLIRHHETEYLASLEASYLNLPDATFKDLRRKLPVTRTL
FPWHSTSLFSLTREISKELGIGK
>EVM0000124.1 gene=EVM0000124
MAVLNYKLVVICTTLMAAAAAAVMTVDASGDDHLQHPILGWIPTRSPCKGSIAECLAGEEFELDSEISRR
ILATTRYISYGALQRNTVPCSRRGASYYNCKPGAQANPYNRGCSRITRCRG
>EVM0000008.1 gene=EVM0000008
MASLAGSSISMQPRQTLATSRVSGLKLVSFVNRGRSSLSFRLRPDRLRISCAAKPETVDKVCEIVRKQLA
LPSDKPVTGESKFAELGADSLDTVEIVMGLEEEFGITVEEDNAQSISTVHDAAELIDKLCGEKSA
>EVM0000102.1 gene=EVM0000102
MLKIKETKTIKDYSDKLEGIVNKVILLGKDFSDNRIVQKILITLPEKYEFNIYSLEESKDLLSISLAELV
NKSQAPEQSRKMRQETSIEGDFQAKFENSGSKDKKIKDKTNNNNNEIYPPCPYYKKTNHLPKKCWWRSNF
KCRKCGCIGRIERVCKSQQHEQQKHLLSNNKKSSFLW
>EVM0000049.1 gene=EVM0000049
NQNGIPIFLFLFPPPIPSFIVLMLMLEHCNTYWQCDSFSMTLEFLENYRMHPLVAHFLVGFLHSNVFTNG
KVCIPILSWSPTYIQTQIIYLVSSWITFSVSNI
>EVM0000143.1 gene=EVM0000143
MVDKGLVLGHIISAEGISINKVKIDIINSLPYPTTVREIQSFLGHVSFYRWFIKDFSKIAQPLCNLLQKD
KELEFDQSCKEAFDMFKQKLVSAPIVQPPNQSYPFEIMCDASDHSVGAFIRQRIEKEPHVISYASKTLDA
AQINYSTTEKEFLAIVFALEKFRSYLLGTKIVVCSDHVALKYLIGKKEAKLKLIRWILLL
>EVM0000079.1 gene=EVM0000079
MAANSQQFQPVTKPTRRVHGLSSLLANSTKKFQQKTYMHFQELDKQVSKLVLTVSRLESQWKLPSQTELN
PRHNASALTLSSGKILEPVPDTSRGHDTSCAHDTGRDEKNHDTEAPVKSAPQNSFAVPPPFPGRLVEINI
PLLDAIKQIPRYAKFLKELRTSKRKLLGNEKVSVGENVSADQGMFFISCKIGSVGIKKRMCELGASINVM
PLSIYKLLNAGPFKETSVIIQLADRSVVYPEGVLEDVLFKVNELIFPADFYIINMEDDNSANSSDILLGR
PFLSTAQTKINVRSGIITMEFDGEVVKFNVYEAMNHSSMISNVSNIDIIDPLTELYLEYHDEDEL
>EVM0000065.1 gene=EVM0000065
VAAAVHNRSAEMVEALYSMNRAYLSLPDGTASVIGLIAMMTDHYNVLGVSDGERESNKPSDMSEKVQKRK
RAKVHLESSKEDVVQPRSIASSEGCLSLLKRAGLNGILPHACRKRTPRVPVSYSYRRDDTESFVPPTKRI
KKSEVDDKDDEHVAALTLTGTLQKGGSPSASRSPYKITERRRPSPVRSYDRMLPQSETSKAELHDSSYEC
WMEGGPGGIELVSGTYARDRGPLMDMDGIGTVEVHRKGKNFYRKKIKVEESKNNLSDDGGEACSGTEGIV
GNDLKRKVDMEISSAKKKLSPCTERKRTKKHVLGDQSCALDALLALANLSSVVPTSITESESSVKLKEDR
TTIEADDQSSVPEAASITHHRDKIKQPRPNKKVLNLLNGTEDDTSRKSTVSEPKQQQEPSNNPRKRKQKP
YVSKISNSEAPMDSRLRKHCDNEEMAKEEKKYLTKSKCASQQTSFKVPEGSVTNNDPKMAGIDSVVSTSQ
VPAPDPVSLPAKHQSRRKMNLKRALLSAHKNSSVCTLKNQPNNHSVPPFTPKEMLSSCLSSNLARRWCCF
EWFYSAIDYAWFAKREFVEYLNHVSLDHIPRLTRVEWGVIRSSLGKPRRLSEHFLIEEREKLNQYRESVR
QHYTQLRVGTREGLATDLAPPLCVGQRVIAIHPKTREVHDGKVLTVDHDRCRVQFDSPDLGVEFVMDIDC
MPLNPLENMPETLKKQNLTFDQFSLAPRGSQGNRHLELGGPEVFTSCGCVENATSSVNINPIKVDAKHTL
LHGKPALPHVVSAHQAACDQPLGIAHIQGREADIRAMSELSHALDKKEALLSELRNTNDIIEIQNGESCL
NVSEHFKKHITTVLVQLKEASGQASSALLNLRQRNTYPANPLLPWQKHPTNLDFLGGLTSCSFDSSLISP
EAGCVVGDIINGSRLKARAMVDAAIKALSSMKEGEDAFKRIGEALNIVDKKQITSDISMPAIKSSEQNQV
NGSVSITSKPMPTTGWAPNPR
>EVM0000052.1 gene=EVM0000052
VVVNLPQYYLIFSSSFFFLNGILKAGPHDSLKDVALKILNGNVATVPITHSSSPDGLFPQLLHLATLSEI
LKCICRHFKHSSSSLPILQQPICSIPLGTQVPKIGESNRRPLAMLRPNASLGAALSLLVQAEVSSIPIVD
ENNALIDIYSRSDITTLAKDKAYAQVRLEDMSIHQALQLEQDANSFNGQRCQMCLQSDTLHKVMERLANP
GILFQTFSFQTSIILIYHLLLSSNLITIKPPSPSNCFKS
>EVM0000113.1 gene=EVM0000113
MFKFFVDKEWRHDEHQPFVIGDYGVVNTIFIAREPDMLSPSFSPETPGRSNMDLDDVSSQMEAAPTISNA
DLEVSRHRIAAFLSRHTAYELLPESGKVVALDVDIAVKQAFHILHEQ
>EVM0000045.1 gene=EVM0000045
MARTSTGLAYPDRFYAAASYAGLDGSLSSNNNDVSSRFSNEVALILYALYQQATIGPCDVPKPSSWNPVE
QSKWKSWQQLGNMATTEAMRLFVKILEEEDPGWYSRASNFVLEPTIDVQMN
>EVM0000070.1 gene=EVM0000070
MYIYGGNHNGRYLGDLHVLDFRSWTWSKVGTKAVESPSPVNIAPCAAHSLIPWGNKLLSIAGHMKDPSET
IQVKAFDLQTGTWSMLKTYGKPPVSRGGQSVNLVGTTLVIFGGQGANRTLLNDLYILDLETMTWDEIDVA
GVAPSPRSDHAAAVHAERYLLVFGGSSHATFFNDLHVLDLQTVR
>EVM0000092.1 gene=EVM0000092
MEFRPLEIKVISAKDLKDVNLFTKMDVYVVVSINGDSRTAQRTPVDKDGGSNPEWNYTVRFTVDEAAARQ
NGLTVVFTLKSQRQLGDKDIGTVQVPVKELLDNGDGNRKGQNNLSYAVRLANGKAKGVLHLSYKFGDKFT
QPPVTVAGAMTVDKQWGNEKPVMAYPPPSSGYMDKPAMAYPPPATGYPGPSSGYPPSHGAYPPPPQTASY
PYPQPGGGYPPYGYQQAPVQGYGYPGQGGYYGYPPVQKPQKPKKGSGGMGAGLGLGLAGGLLGGMLIGDM
VGDAYEAGLEDGFDFDF
>EVM0000012.1 gene=EVM0000012
MESVQLEHENVTEFVLVTLRDRVEEGRRFSNEEKDPMTSKELNEEPYEFQPKKANSI
>EVM0000046.1 gene=EVM0000046
MEWSKPAQLGELPTPRAGHAGVTIGENWFIAGGGDNKSGASKTIVLNMSSFVWSVVTSVEGTVPLASEGL
SLVVGSLKGYDILVSFGGYNGRYNCEVNILNPSCKLNLQSNITEAPSAVHNATNPTRDLRSEFEIGQGKI
REIVMDNVNSKPTISECEKTNERIIATLKVEEQELESSLSEEKLQSLQLKQQVLEAETRNTELYKELQSV
RGQLGTEQSRCFKLEVEVAELRQKLQTMETLEKELEFLQRLKAASEQAALNAMQRQGSSGVWGWLAGNPP
EHTAIDDNA
>EVM0000060.1 gene=EVM0000060
MQNEEGQNMDLYIPRKCSATNRLITSKDHASVQINVGHLDELGRYTGTFSTFALCGFVRAQGDADSALDR
LWQKKKAEVKQQ
>EVM0000036.1 gene=EVM0000036
MYIDVETPKKLACQPSKCLYFVLCFWFYSLAEHSMQYKKDVNLLPLQMMMPNVWPFR
>EVM0000084.1 gene=EVM0000084
MSEQWVTTQIQQKGDGRCIPWVSLRDLIVAHLDTKRKVDVFALSIYGLVIFPHALRHIDEVVVDFFDRLD
KEVTPVSAILAETFRSLSACWRASEGRFIGCAQLLLACYSLLKEIVAMSRKDDISEENWIFVPDEILYWC
GSFDWVPLLGIWGAAGYVCLLVLRQYRSRQFIPMTHGLAQSEFTYKLAVGSITTPEYNGWLSKSVNDNIS
EPSLEDLEIVKQDFEERNAELGKNIKQLEEENKLEAERLRKWKRKVGEDLDTGFLLTLQVSPQQIPQYST
KSVCQYQTPISGWYFGTGKFPNGLVF
>EVM0000044.1 gene=EVM0000044
MSSSSFSPVFHQQPVFNGEGFHIWLVKMKTYLQAFDLWEVVNTDAEPAPLRANPTVAQIRQHADERTKRH
KAMSCIQNCVSDVIFTRIMACETPKQAWDKLKEEFQGTERTRQQQLLNLRRDFENLKMKEEETVKQYADR
IMAVVNSIRLLGEHFDEARIVEKVLSTLPERYEAKISSLEDSRDLATISLTELINTFYAQEQRRASRAED
HQEGAFNAKAREASSINAPRGKKPWKSRPKPDTARSNDQPCRHCKRPGHPEDRCWFRPDAVCQHYKKKGH
VERVCKNRTKSRQSQFQQPKVEARVAEDSSDQEEQVFAVSCLAAEKKCSKGWLLDSGFTNHMSPDASLFK
TLDRSCKTKVKVGNGQFIRAKGRGEVLICTPTGNKIIPNVLLVLEIDRNLLSIAQLLEKGYSVVFKNKQC
HIADPSGSSLMTVTMTDKCFEVHWPNDSKSAYTASIDDSKLWQQRLGHANFRSLARMAKEGLAENFTSSV
EHDDVCEVCQMGKQARLPFPTNSAWRATEKLQLVHSDLCGPMRTESLSKNRYFILFIDDFTRFCWIFFLK
HKSEVAQVFVKFKTTVETETAEWGIRKKDRSLMDMARCLLFEKKLPKTMWAEAVNTAVYLQNRLPTKALA
SKTPFEAWSGFKPSLAHPKVFGCLCYAQIPAAKRDKLSERAQPGVLVGYSSVKKGYRVLDPLTNIVQVSR
DVIFDEKACWNWEKNEPEAASEDLVPNQAELEQLGPEMDVDDVPVRGTRPLDDIYERAQVAIAEPSSFEE
AEADEGWKLAMVDEINMIEKNQTWELVDKPTGKKTTGVKWVYRAKQNADGSVNKLKARLVVKGFSQRYGL
DYLETFAPVARLDTVRMIVALAAQHQWTIHQLDVKSAFLNGFLEEEIYIEQPQGFVVTGKEHKVYRLNKA
LYGLKQAPRAWYARIDSYLLSLEFERSLSEPTLYVKKNQAETQLILSLYVDDLLVTGGDRRILEDFKRKM
MEMFEMSDLGRMNYFLGMEVKQTAKGIFLSQSSFTMKILDKFSMKNCKPTSTPMAVGVKLSRQGSGEPIC
ETMYKSLIGSLLYLTATRPDIMFAVSVLSRYMNCCNDQHFQAAKRVLRYIKGTIDHGVLFKRAENMKLIG
YVDSDWAGSCDDMRSTSGYAFSLGSGMFCWSSKKKSLVAQSTAEAEYVAAASAVNQAIWLRKILADLNQN
QEKATEIYCDNKSAVAIAKNPIFHGRTKHFNIKLHVIREMEQAHEIELVHCNSEEQIADIFTKALNVSKF
VKLRRQLGVTNMETKEEC
>EVM0000015.1 gene=EVM0000015
MAEAIAFDIATELIIKLSSLALSQIGLWWNLKDDLDDLKRTVSTIKAVLLDAEEKSATNNLVKVWLEELK
DVLYDADDLIDDFSTETLWKDLMGENKLTKEVRLFFSSSNQFAYGLKIGGKIKAIKARLASIGSEAKMFD
FVERDRPMETSFMTKKRQQTHSFEREDEIIGRDDDKVALLKLVLEFQSEENVYIIPIMGFGGLGKTALAL
LVYNDEMVKSNFELTMFVCVSNVFDVKVIVANIIKSVTNQALDENLEMDQLQKQLRDKIDGKKYLLVLDD
IWNEDPIQWSRLKKLLMGGAKGSRIIVTTRSQKVAKITNKCQSHILKLKGLSDDATWSLFKKIAFEQRYV
DSTNSTFVEVGKQISKRCGGVPLVIRTIASTLSLKETENDYDHLPSHLKHCFAFCRLYPKDYEIDVRTLV
QFWIAQGFVKQSNPKQSLEEIGFRYFKDLVERSFFQEVEGDLIEEMTCKMHDVMHDLAELVAGTESTIVD
SNLSISQVGEKCRHISINVSLIPLLKGKKLRTLLHFPKARYYLSDETWDPMIVNCRCLRVLEMNFLYFTT
IPRSIYKLKHLRYLDFSKNRGLRSLPESICKIQNLQALKLDWCDGLEELPNKIERLVNLTHLACHGCCRL
THTPRGIGKLMSLETLSMFVVDKDRSHGGADLSELSGLNNLRGELEITNLGFVKNAKEKFKAANLKEKQH
LRSLVLQWGSFLAWGDDNHDEERSLEDLQPHPNLKELGVRGWRGDAKFPNWFSLLTNLVHIAISGNFKQL
PSFAQLPYLKQLKISYCTELEYMDDNSPKGSQGKPESFFPSLKHLWLWNCSNMKSWWRTTEAIGYDTNED
DTTVMGTSTVSFPCLSSLKVRNCPLTSMPLYPSLDDELELVNTSTRPLKQTTKMNMNAKTPSSSTSSISL
SKLKSFRVDNIEGLDTHMLDECLQHLTGLKSLTIEDCKEVDLEGMQWEALKNLSFLRIRSIPLLESLPLG
LQHLTNLQELSLFYLPNLASLPDEMRCLTNLKYLNMKETPQLKERCREDIGADWHKIAHIPNIQL
>EVM0000051.1 gene=EVM0000051
MSFTPPLPPVFAGENYHIWVVKMKTYLQAQDFWNVVENDAEPPLLKANPTIAQIRQHNEESTKNHKVLAC
LQNGVSDVIFTRIMACDSPKQAWEKLKEEFMGSDKTRIMATVNNIRLLVEDFSESRVVEKVITTFLEKFE
SKISSLEDSRDLSEKVCKNKGNSPAQQQIQAQAAKDLQAQEEHVFTALCFATSNKARCNWFGFEKSVSEA
TLYVKRSRSETLLIMSLYVDDLLVTGSKNELISEFKVQMQEVFDMTDLGIMTYFLGMEVNQSDQGIFISQ
HAFALKILNRFCMSNCKSISTLVPQEEKLSSNGNQERIDDKEY
>EVM0000103.1 gene=EVM0000103
MQSTLCITTPDDYYTLVACAKYPYMDQLYGVFSTYGAQISGRVMLPLNMASEEGPIYAVLQNKLTKARKP
YMHYSRHLHAMRRPRGCGGRFLNTRGSGSDKDDTATRKATQGLISNRSCSSDSGTLNSSKGPTHSGASEV
TSIYSRGDLDHHFLIDHLGLSVHSISSMINNQRGGTVTVATADNCCNLKV
>EVM0000121.1 gene=EVM0000121
MADPASTPLGKMLLEEITPVVMVLCTPYVEESCLKNGLSLIQLLSPFCDFTNIDVPVRTASDQPYRLRKF
KLRLFYSSDIRQPNLEVAKERLKKVITHVGEKNFLESSDPSQVNNLLSRPESEMLPSWFQFFNKELVRTL
SFSDHEAFDHPVACLLVVSSKDDEPVNRFVDLFNTNKLPSLLNDSAMDPKIMKHYLLLHDNQDGPFNKAT
KLLADMRNAFGQNDCQIICFNSSQDGKIHHQDNPWAPFKSDALPTENLGCFLNLDDLNEIKDFMQELSSK
HIIPYMEQKIRVLNQQVSATRKGFRNQIKNLWWRKGKEDTIDTPNGPVYTFNSIESQIRILGDYAFMLGD
YELALSNYRLISTDYKLDKAWKRYAGVQEMMGLTYFLLDQSRKDAEYCMENAFNTYLKLGSAGRRNATRC
GLWWAEMLKTRDQLKEAATVYFRICGEDTLHSAVMLEQASFCYLLSKPPMLHKYGFHLVLSGDHYKKCDQ
IKHAIRTYRSAIPVYKGTTWSLIKDHVHFHIGQWYALLGMYDVAVTHMLEVLASTHQSKTTQELFLRDFL
QIVQKTGKTFEVLKLQLPVINISSLKVIFEDQRTNASAAAASVKESLWHSLEEDMIPSSTARSNWLELQS
KIIPRKYKESNICVAGEALKVDIEFKNPLQIRISVSSVSLMCELSANPEEGKLPNSNNEVQNNEDRTSTS
SGDINSCLILSEVGFSLEGGETTVVQLTVTPRIEGILKIVGVKWKLSSAVVGLCNFEFNPVNKRVVRGRR
KQHSPSSDLKFLVIKSLPRLEGFIHSLPEKTYAGDLRPLVLELSNQSKFPVKNLKMKISNPRFLYAGNQK
ELNADFPACLKKKMNVEKSGSHANVNKTLQNLFHFPEDISVQEETSLSWPLWFHAAVPGSIPLYITIYYE
MEGVSSIMKYRTLRMHYNLQVLPSLDVSFQLSTRPSRSQEFLLRMDVVNKTSSECFQVHQLSSVGQQWEI
SLLQPVDSILPSQSLFAGQSLSCFFMLKDRRRSSTSEDSIPSLSHIQSDVRLGPQDNSEAFFDVSSSPLA
DFHDCERSSQGMSSQGCEYKVDFVFIAQLPKGNRDSSSNAPLVFSHHACDCSPSSMSPISWLVDGPRTIQ
HNFSAPLCEVNLKMTITNSSDAIASVHINTFDSPSSNNQPIDDATTSQPPEHQSGWSEIPIVNDTKIITT
EALTTRVPKSLSLESVPQYIWSGTSSTKLVLQPRSTAEIPLQICVFTPGIYDLSNYVLNWILTPVNDGEN
QGEANKSSGVCQGYPYYLSVLESNFKD
>EVM0000089.1 gene=EVM0000089
MNNGRQTQTAANSSSSAFSFISKGWREVRDSADADLRLMKDRANSFKNIAASFDREIENLINSATPTFTV
PPIRQSSEIEFMKKLHPKISEFRRVYSAPEISRKVMEKCGPRANLGIDLSRIRSTIAAEVYGTMEEDMKG
IIEFNKVRSEKLNEEGQFGEWEPIRVLKTRFREFEKKNSTVEIFAGFKNNEIVEKVKSSLKAICKEPQES
KEVPPLDVPELLAVLVRQSGLFLDQFGIRRNLCDKIVENLCSKRKNQLVLRSLVAGEPPAVDPDKINDEL
DLRIASVLQSTGHCSESGGSWTDFMKPDVTDGKRHVAIVAAASLPWMTGTAVNPLFRAAYLAKSEKQKVT
LLVPWLCRSDQELVYPNNLTFCSPEEQENYIRDWLEERVGFKADFRISFYPGKFSRERRSIIPAGDTSQF
IPSKDADIAILEEPEHLNWYHHGKRWTDKFNHVVGRKNGALQAFFVKHINNLVTRAHCHKVLRLSAATQD
MPKSVICNVHGVNPKFLKIGEKMVWAKGYKELIDLLAKHKNDLDGFKLDVYGNGEDAHEVQSTAKRLDLN
LNFQKGRDHADDSLHGYKVFINPSVSDVLCTATAEALAMGKFVVCADHPSNEFFSSFPNCLTYKSPEDFV
AKVKEALANEPQPLTPEQRYNLSWEAATKRFIEYSELDRILNNEHSGTMVRKSNGKLIARSVSMPTLSEM
VDGGIAFAHYCLTGNEFLRLCTGAIPGTRDYGRQQCKDLHLLPPQVESPIYGW
>EVM0000014.1 gene=EVM0000014
MAEAIAFDIATELITKLSSRALSQVGLYWKPKHDIDHITRTVRTIKAVLLDAEEKSVTDNLVKVWLEELK
DVLYDADDLLDDFSTEALRKDLMDGNKLTKEVCLFFSSSNQFAYVLKMGRKIKAIKARLASIQREANTFR
FMERDRPTETSFMTKKRQQMHSFEREDDIIGRDDDKAALLKLVLEFQSEENVYIIPIVGFGGLGKTALAQ
LVYNHEMVKNHFDLTMFACVSNYFDMKVIVANIIKSDKNLEMDELQKQLRDKIDGKKYLLVAEIANKCES
HVLKLEGLSDDDAWSLFKKIAFEQRYADSTNSAFVEVGKQISKRCKMHDLMHDLAESIAGIESSIVDSDK
TASEVDEKYRHISISPSLIPLFKGKKLRTLLQSPNMGTQKLSEETWDFVIANCRCLRVLELYNLNLKTIS
PSIYKLKHLRYLDLSFNFGLEILPKSICKIQNLLVLKLDYCSGLEELPKKIEKLVNLSHLGCEGCNDLTH
MPRGIGKLTSLETLSMFVVDKDGLLKQTMKMNITSSTPSSSTSSLPLSKLKSLTLDNIEGLDTHTLDECL
QHLTSLKDLEIWNCKEVDLEGMQWEALKNISGLEILNIPTLVSLPRGLQHLTNLRLLRLTDLPNLTSLPD
EMCCLTSLEYLQITEVPQLEERCRKDSGADWHKIAHIPKI
>EVM0000040.1 gene=EVM0000040
MSYKELYQTLFDAHVVAPRYLSPLQPPYPKWYDTNAQCDYHAEISGHSIENCTAFKKVVEGLINLGVVKL
DDSPNAKNPLPNHADKGVNMVSEGTGEEVKTDIAEVKTPLKRVWKEMAKRGLVISDSEEGHEMGNYCEFH
HKTGHEIQECEEFKALVQSMMDNKEMRFYEDAKEMRSICATELGTKAPKINHPVVIISRPKGNEVRAQVT
PKIVIQKPSNFSYRDNKMVPWNYGCNVTILGKEAERNQEIGSYTRNGKRYDAQAESSREENWKKEQRKGK
AVEVEPLVNEPIKEEEAKEFLKFLKHSEYSVVEQLQKQPARISVLALLINSEVHRNALLKVLNETYVADD
ISVNKLDRLINNIGADNFIFFNDDEIPSGGRGSTKALHVIVRCKGYTLPGALVDNGSALNVLPLSTLSRL
PIDSSHMKACQGIVRAFDGTKKEVIGRIEIPLRIGPVTYEVDFLVMDIKPSYNCLLGRPWIHSAGAVPSS
LHQKVKLVSEDRLVTIDAEDDIIAMMTSDAPYVDINDEALECSFRSLEFVNAMFIAEGNRIPVPKISRTT
EMGLRLMVGRGALPGK
>EVM0000056.1 gene=EVM0000056
MAEYEACIMGIRAAIERNIEVLRVYGDSALVIYQLKGEWETRDPKLIGYRKLVLELAEEFDDITFYYLPR
EENQMADALATLASMIQVNRLEAMRPVQMSISETPANCCNIEEEGKDDCPWYQSILRYVKNREYPDQATE
NDKKTLRKIAIEYVLDREVLYKRRKDQVLLRCVDAVEANKILEEVHEGICGTHASGFTMARQIMRFGYYW
PTMEGDCIDHARKCHKCQIYGDKIHAPPSPLHVMTSPWPFSMWGMDVIGPISPKASNGHRFIFVVIDYFT
KWVEAASYANVTKAVVSKFLKKEIICRYGMPERIISDNAIAQ
>EVM0000002.1 gene=EVM0000002
MMRAYNKKVRPREFREGDLVLRFFLCKEILEENGSLILCEMDGKSLPNPVNADSVKKYFT
>EVM0000085.1 gene=EVM0000085
MKKMSELTTLCGIRACLIIYSPNESEPMVWPSHAEVQRQLEEYWKTSELDRLKKMVNQETYLKERITKAK
EQLRKLQRKNNEVEMGHLMHRIEQGKGIDEYNNGELHRLKWLVEEKMDEIQKRIEFFHQLPQGDPTAQTV
GGGHKPLMMNQRFTNMVNNNEHTLGDIMAQDHLGQLPGHNLGGDSDVGVPLYGDLRGTITDMGQQLLGFR
PYGDGATEMGLPHGSTIGSNNISGAFGNDIGMVGHPFECIGSSYNVSEQGVAWPLGGDGGDNCGGTSNGI
DMQFDGQSWPNNFAA
>EVM0000097.1 gene=EVM0000097
MRRKKVTLARISNDNVRTASLKKRRLGLTKKRSQEKEVRINEKMSELIIHYGGHVYHVIYRPDESEPMIW
SSQDKVQQILDECRKMPKLDRMKKMVNKETYLKQRITKAKEQ
>EVM0000038.1 gene=EVM0000038
MDWLIEHDAIVNCREKRIDLKCQTGEIVSAEFGDKKNDVRIISTFTARKLIRKGNEAFLAYILDTRGSEL
KMEQLSVVNEFTDVFPEELPGLPPDREVEFTIDVIPGTAPISITPYRMAPAELKELKTQLQELLDKGFIR
PSTSPWGAPVTIKNKYPLPRIDDLFDQLKGATVFLKIDLRSGYYQLKVKECDVPKTAFRTRKCEFWLHEV
GFLGHIISAEGIHVDPSKVSAVVNWKTPKNVTEVRSFLGLAGYYRRFVKNFSTIASPMTRLLQKNVEFMW
PDECQQSFDQLKKMLTEAPVLTQPESGISYVVYNDASLSGLGCVLMQSEKKELNLRQRRWLELLKDYDLV
IDYHPGKANVVADALSRKSSLFALRAMNAHLALNEEGVVLVELKVKPMFLQQIQKLQNKDPKLVLKRQMV
RDNLDSEFSIDDEGILRYHNRICVPNNSDLKNDILSEAHNSMYSIHPGSTKNVW
>EVM0000075.1 gene=EVM0000075
MGSYTGTCEIVEAGRELKPVQRSVRPSRLHSGSGLSDKDQKPPVLKLGYKDSLEGDINRLFEAINLKGPK
GLSVSYQGDASSSSLKKNALKKPIAMGMPHSPRIGGSERLSLKHALRDLCISRASEMAAMKRLSMSTSSP
RFSEAGRIKSLFDSVVVESSGGSGRRKDEGNRGVVEISLVPEESKLKSLSQSTNSSPRFVRATAEISTEA
STSSRTDVSASRKVGTKAPKAELHWKEEHSSAGNNTVEPEKTVPASTKLPKRSSTPKSGRKVRLQVVATS
SSMNGNKVNRMTRNAPRVAKAVVRNKSLVKKKIKPESTSATSNGVNSSLGSTTSQLVCQRCQCSMKNSSN
ESNQDSMKANASGISAEVNSNPVKLAKNNANKTQPPILRAKQKSPKSRDKGDFSRSPSSLGDSTSTSISD
YSNLSRSSCGNRPHMSKDVKWEAIRHVKVQDGILGLRHFNLLKKLGCGDIGTVYLAELIGTNCFFALKIM
DNEYLVRRKKMPRAQTEREILRMLDHPFLPTLYTQFNSDNLSCLVMEYCPGGDLHVLRQRQPGRCFSEPA
ARFYVAEVLLALEYLHMLGVIYRDLKPENILVREDGHIMLTDFDLSLRCSVNPTLLKSSSNLDPARISGS
CGASGCAEPFCIEPSCQIRCFRPRLSPAPTKTKTVRPSHASRVRSLPQLVAEPTDARSNSFVGTHEYLAP
EIIKGEGHGAAVDWWTYGVFLYELLHGKTPFKGAGNDETLANVVLQSLTFPDSPIVSVQARELIRGLLVK
EPENRLGTEKGAAEIKQHPFFEGLNWALIRCAVPPELPELYEFGFPAVMSPKTKSNYLECKAAGKQLEFE
LF
>EVM0000037.1 gene=EVM0000037
MKEEETVKQYSDRITAMVNSRRLLGEEFSKAKIMEKVISTLPKRYEVKISSLEDSRDLTSISLTELINVE
HQEGAIQAKTRPVSSFSPKLDGARRRDQPCRHCKRLASKEKVTSGWLIDSGCTNHMTSDAAIFKSIDKSF
KTRVNVGNGHFIKVEGKGDVLINTPTGKKFISNVLLVPEINRNLLIVVQLIEKGSSVVFKAKECQISDPS
GSKLMSVTMADKRFVVDWNKDLDSVYTALTKEDLVENFNNLVEKEEVCEICQLGKAFERLQLVHTDVCGP
MKKTPFEAWFKFKPSLAHLRVFGCIYYAHVPAVKRDKLAKKAQPSILVGYSNVKKGYRILDPSCNKVFVN
RDVVFDEKSSWTWEKNKPEAVFEDFVAD
>EVM0000033.1 gene=EVM0000033
MRESETIKQYSNRIMAIINNIRLFDDDFSENRVVEKVIATLLEKFKSKISSLEDSRDLSTISLSELVNSL
YALEQKRPNRQEEHPEGAFQAKAKEGSSSSQKGKKPWVNRREKSRRDVRKKRFPPCIHCKKNTYLEKNYW
FRPDIQCISYK
>EVM0000061.1 gene=EVM0000061
MINLKGSEYLIKTPDFTTAPELEALIMEGCTRLVDVHPSIRVLKMLKLLNLRDCKSPRSLPTRIGMESLE
TLILSGCSSLIRFPEIDGKMESLKTLDLSGCYKIKYLPLNLQQIEFLEELDLSETAITEPPSLIFQLENL
KVLSFNGCKGPSSKLRPNMPLMLPSLSSLSLLRELKLRDCNLSEGDIPSDISSLSSLTDLDLSGNNFISI
PASFTRLSKLWFLDLSNCNMCTLGEADIHGLSALSYLKLRGNNFITIPLALTQLSRLQLHALSNCKKLKS
LPGLLTTIRNMEIDGCSSLEVIASPSKVCNSVDSGAVKAFNCFKLAENINAVTLLKEHLKYVKGYLIQSK
SRSSLERYLRPSQLDRQSTLSNLNFFIFKKVLSLKLSTLLDSLITMSKTNMSFKI
>EVM0000126.1 gene=EVM0000126
MASSSFSPAAPQVFNGEGYHIWVVKMKTYLQAFDLWEVVNSDVEPEPLRANPTVAQIRQHADERTKRHKA
MSCIQNSVSDVIFTRIMACESPKQAWDKLQEEFQGTERTRQQQLLNLRRDFENLKMKEEETIKQYSDRIM
AVVNNIRLFGEQFNEARIVEKVIATLPERAEESKQTGGAPRMCLSGKNKYCLQRQEGLERQAKE
>EVM0000029.1 gene=EVM0000029
MTVVNSIRLLGEHFDEARIVEKVLSTLPEKYEAKISSLEDSRDLASISLTELINTFYAQEQRRASRAEDH
QEGAFQAKAREASSTNAQRGKKPWKNRPKPDTARSHDQPCRHCKRPAAEKKYSKGWLLDSGCTNHMSPDA
SLFKTLDRSYKTKVKVGNGQFIRAEGRGEVLICTPTGNKIIPNVLFVPEIDRNLLSIAQLLEKGYSVVFK
DKQCHITDPSGSSLMTVTMTDKCFEVHWANDSNSAYTTSVDDFKLWHQRLGHANFRSMARLAKEGLAENF
TSSVEHDDVCEVCQMGKQARLPFPTNSAWRATERLQLVHSDVCGLMRTESLSKNRLPTKALASETPFEAW
FKPSLAHLKVFGCLCYAQIPAAKRDKLSKRAQPSVLVGYSSVKKGYRVLDPLTNKVQVSKDVIFDEKACW
NWEKMSQKQFQKT
>EVM0000011.1 gene=EVM0000011
MALSGFSPTTPPVFNREDYHIWVVKMKTYLRAFGLWKVVNSDVEPMPLRANPIVAQIRQHTNERTKRHKA
MSCIQNCVPNVIFTRIMSCEIPNQVWDRLKEEFQGTERTRQQ
>EVM0000054.1 gene=EVM0000054
MAVVNSVRLLGEQFSKARIVEKVISTLPERYEAKISSLEDSRDLTSISLTDITLTELINALYAQEQRKGS
RLEEHQEGAFQAKTKLDSSTTTYKGKKTLKDKPKSDAPRRWDRPCRHCKRPNAQRQHCKKMGHVERVCKS
RPRQNQLQQQKAEEQVFAVSCSATQKKVSNGWLLDSGCANHMSPNAAIFKSLDKSCMTKVKVGNGHFIKA
EGKGDVLICTPTGNKLISNVLFVPKIDKNLLSIAQLLEKGYAVVFKGSECKIRDPSGSMLMTVAITDKSF
VFDWNKASNSAYTTSIDESKL
>EVM0000146.1 gene=EVM0000146
MQAVLAQMDLEDALLGIDKMPSTLTDEEKKRKNQKALTQLHLHLSNEILQDVMKEKTAAALWKRLEQICM
SKTLTSKLHMKQRLYAHRLEEGASVHEHLTVIKEILSNLEAMEVQYDKEDLGLILLCSLPPSYSTFRDTI
LYSRESLTVDEVYDSLTSYDKMKHLVVKPDSQGEGLIVRGRQDRNVDDDRGRTQERNPRGKSKGRSKSSN
RGHIKSECYKLQNKIKREAANQKGKQPENSGEADVVEDYSDGELLVASVNDSKVSEEWILDSGCTFHMSP
NRDWFTTYETVSEGVVLMRNNASCKITGVGTIKVKMFDGVVRTLSDVRHVPELKRNLISLSTLDSKGYRY
TAESGVLKISKGSLVVMKGQRKIAKLYVLQGSTVTGDAAVASSSLSDDDITKLWHMRLGHMSENGMAELS
KRGLLDGQGIYKLNFCEHCVFGKQKRVRFTRGIHNMKETLEYIHSDLWGPSRVPSRGGANYMLTFIDDFS
KKIWAFFLKQKSDVFSAFKSWKIMIEKQTGKQIKYLCTDNGLEFCSDEFNRLCKSKGIMRHLTVRHTPQQ
NGVVERMNRTIMEKVQCMLSNANLPKSFWAEAASTACFLINRSPSVAIEKKTPQEVWSGNPANYSDLKIF
GCPAYAHVDNGKLEPRFIKCVFLGYKAGVKGYKLWCPENKKVVISRDVVFDETAMLPNLSLKDSSNKENQ
KQVEHQINTESTP
>EVM0000082.1 gene=EVM0000082
MSCLIILVLLLFLLFVASSDVNQGQFGFNGYLNVEGVAGVDSRGLGQIFYKNPIQFKNSTNATVSFFSTT
FIFAIVPEYTEFGGPGLAFVISPNNEISVALPSQYLGLSSEINIGLDLNHVVAIELDMSRTIAVGDIDDN
HVGIDINSPRSVTAASTGYFTDESEFKNLSLKSGDPMQVWVEYDGVEKQIDVTLYPINVSKPKTPLLSLK
KDLSPYLYESMFVGFSLPTGLLVFSHYILVWIFKMNGKADELDLFRLPKIPWDDNNNKQGIKQLQRILAL
TLSLTGLTLFLVLVFGAVLISRKKRFVEILEDWEVQYGPHRFSYKDRFKATKGFKEKEVLGKGGFGRVYK
GVLPSSNVQIAVKRISHDSRQGMREFMAEIATIGRLRHPNLVRLLGYCRCKHELLLVYDYMPNGSLDKFV
YHQPNSSLTWTQRLKIIKDVASALFYLHQQWVQVIIHRDIKPANVLIDSDMNARLGDFGLAKLCDLGNDP
QTSHVASTLGYMAPELASTGKANTSTDIYAFGLFMLEVAYGRRPIEVRAPPDETFLADWIMDCWDKGDIL
AAIDGRLEKRFVVQEAELVWKLGLLCSHPIAVARPTMSNVVSYLDDVASLPDDLNSCIKAREFPGVSNDC
>EVM0000074.1 gene=EVM0000074
MRFSASTGHSNVIILVDSGSTHNFLDSKLVKRLDLLVELSSQLHVMVANGVRLTIDRLRACA
>EVM0000010.1 gene=EVM0000010
MLSLPSTSSPISRKKYDVFMSFRGEDTRKNFTGHLYDALKSSGIVTFRDDPKLEAGEEIAPELSKAIQQS
WCSVIIFSKTYAFSGWCLEELAEIVQQKNADGHKVFPIFYDVDPSDLRNQKEKVEEAFAKHEERYKEDKD
KIQKWRNALTEVAKIKGCDDNQYLRMHALLQEMGRKIVEEKCVDEPGKRCRLWKERDVHHVLTKNTVNHS
TKIIYKILFLSIYDVNPTLSLIGLHIDP
>EVM0000063.1 gene=EVM0000063
MNLKGSQNLIKTPDFTTASNLEILILEGCTKLVHVHPSIGVLKSFKLLNLRDCKSLRTLPTRIGMESLET
LILSGCSSLLRFPEIDGKMKRLKTLDLSSCYKIEYFPVNLQQVEFLEELDLSETSITEPPSFIFQLKNLN
SLSFNGCKGPSSKLRPNLSSLFKVIQGRRTTPMAPMLPLLSGLSSLRRLNLRDCNLCEGDIPRDISGLSS
LKHLDLSDNNFISIPASLTGLSKLGFLELSNCNMCTLGEADIQSYISGLSSLVHLGLSDNNFISIPASLT
RLSKLQFLGLSNCKMLKSLPELPTRVADVCINGCSSLEVCNLVDSADFRAINCFKLAENINPLTLREVCN
LIGSGAFRAINCFKLAENMNALTLLKKQLKVH
>EVM0000058.1 gene=EVM0000058
MTEEKPSISTTSTSYILPRIGTANTRFVVEIFDGTGHFGMWQSELLDALFQQGLDIAIEEEKPEGVDDKE
WKTINRLACGTIRSCLSREQKYTFSKETSASKLWKALEEKFLKKNSQNKLHMKKRLFRFSYVPGTTMNEH
ITNFNQLVADLLNLDVTFEDEDLALMLLGSLPEEFEYLETTLLHGKSEVTFNEVTAALYSYELRRKDKLK
GSGEAAVEALVTRGRQQSQSKGKRRKSKGRAVAKDECSFCKEKGHWKKDCPKLKKKGKTPQDANVAECNT
LCSGKTTKGEIWHWDSQY
>EVM0000006.1 gene=EVM0000006
MNRTLVEKVRCMLSNARLDRKFWTEAVTYAQHLINHLPSSAINGKTPLEKWYGKPATDYDTLRIFGSIAY
YHVKESKLDPRAKKALFMGFNAGVKGYRLWCLEAKKTIISRDVTFHESAMVNKVNPEGVSSTSQQVECTP
QQVEFEQSVVIPAKGTTSDSSLADAESDKEEVSTQEPQQQSEPIAVRRQRREIQKPARFTDMVAYALPVV
DNIPSTYTEAIQSLENYRWLGAMEEEMQSLEKNKMWKLAQLPKGKKVIGCKI
>EVM0000041.1 gene=EVM0000041
MYITIALKILTLKKLFFIIRPRNDKWKTGCVVGLACMIIGLEASDVSKTSEVAEEIPTVIVSESNSRVAR
WSDKRMCPPWLANSLETIVPENLPRPSARRKWEDIGFSNNAPATKVTIARETRAGCFSM
>EVM0000125.1 gene=EVM0000125
MMAILVQNGLKKVVTGKKPENLNQTEWEELDEKALSAIQLCLASTVLQEVLMEKTSFALWKRLETLYATK
SLANSLVLKQRLFTFRMNECELLKDHISQFITILNDLKNVEVYIDDEDQAMLLLCSLPSSYKSFRETLIY
GRDKLSFEAVKGHLLSRDKLNNEFDLNSKADRQASVLVASKKRDKRCRYCKKLGHVKADCYKLRNKRAAE
SNEEDVAGANLVDKGGDDFLLVSTSDNSKLTSEWILDSGCSFHMCPNREWFSTYSSVEGGIVHMGNDSSS
KIIGIGTVKIRIHNGTIRTLSDVRYVPDLRKNLISLSILDLKGCRINIESSDIKVSRGALVLLKGKITGS
LYILEGSTVTDEIGRPSSVTESKSTHLKRRQLGHRREKGMTVSLKRGSLLDAGFEKLWHCIRENQTRVSF
DLAVHKSKARSLPVSKHRFDSVNSLHSSR
>EVM0000128.1 gene=EVM0000128
MDRSWMKLSTVSNAYQNGVQTFLNFAFQNGSQENMILCPCKKCGNIYWHFREVVYEHLIVDDFIRGYKKW
IFHRECTSSGTFSTINPTYPDIDYHQYVRQDDMEDMLRDAFNMRSHGEQSFPPDCIISEDCNITGNVFCE
TGTSAPNEEPNEEAAKFYNLLNEMNEELYKGSKYSKLSFCIRLFHLKCLGGWTGNSFTILLEFLREMFPF
AKIPQSCQDMKRLIKDLGLGYDKIHSCPNDCMFNTEDVNTDEGGAQLRKKPVKVLQYFPLIPRLQRLFMS
SKTAESMRWHNHQRTDDGLLRHPADSLAWKSFDSKFPSFASDPRNVRLGLAADGFNPFKIMSTSYSTWPV
VLVPYNLPPWICMKQSSFILSMIIPGEKGPGNDIDIYLQPLIEEKENFNLRAALLWTINDFPAYANLSGW
STKGRYACPCCAAQTCSKWLYNGKKFSYMGHCRWLDGNHKFRFQRTLLDGTEEYRGAPQQTVGSEILFML
KDINFSYGKMNQPPNTRSKRISRDESDDESDEEDDPNEARLWKKRIIFFELPYWEHNILRHNLDVMHIEK
NVCENIIGTILNVDGKSKDNLQSRLDLVDMRIRHDLHPQVLPNGKYRLPPSIFSMSKEEKKVFCMVLNDI
KVPNAYASNISRCVSLKDRRLYSLKSHDYHILMQDLLPVALRCCMSKNVTSCIIELSNIMKAICGKVLDV
EELKKVQDRTALTLCNLEKIFPPSFFTIMVHLVIHLPHEAILGGPIFYRWMYPIESGKDVNDEVKWLSQG
PNRIIKRYSVFLINGYRFNTKYRERMRRTQNCGVVVNSSITSYASARDSNPVEGNVVYYGLITDIIELDY
SGRWKVVLFQCDWADVNTTRGIKEDQFGKMRRRRVRDLSIVQNTPNSKERNSEQQTVVGSSNVPETLDEP
EEFQTESGGTRRVRGRTLLRDLYDLDPVERVKVSRNTHGQPVGSEARLLAGYLGILARNANMLPINYESW
HHMPDSNKNQALANSKEIFALEVSDDYIKKALGKRWRDNKSTLKKKYFKKDISLEEKLRNVPKKGEVLRI
SKLLYIVTVSELEQAAGKNKNSRTRQGRELDAFNFLRLRIGRKMDLL

## Sheet:  Table S10 Chr21-gene
Table S10 Genes on Chr 21.
	SeqID(BAC name + contig number)	source	type	Start	End	score	strand(+/-)	phase	atribute
1	Chr21_1_BNL2650_00002	EVM	gene	52736	55438	.	-	0	ID=EVM0000029;
1	Chr21_1_BNL2650_00002	EVM	mRNA	52736	55438	.	-	0	ID=EVM0000029.1;Parent=EVM0000029;
1	Chr21_1_BNL2650_00002	EVM	exon	52736	55438	.	-	0	Parent=EVM0000029.1;
1	Chr21_1_BNL2650_00002	EVM	CDS	52736	55438	.	-	0	Parent=EVM0000029.1;
1	Chr21_1_BNL2650_00002	EVM	gene	12435	13699	.	-	0	ID=EVM0000040;
1	Chr21_1_BNL2650_00002	EVM	mRNA	12435	13699	.	-	0	ID=EVM0000040.1;Parent=EVM0000040;
1	Chr21_1_BNL2650_00002	EVM	exon	13655	13699	.	-	0	Parent=EVM0000040.1;
1	Chr21_1_BNL2650_00002	EVM	CDS	13655	13699	.	-	0	Parent=EVM0000040.1;
1	Chr21_1_BNL2650_00002	EVM	exon	13433	13510	.	-	0	Parent=EVM0000040.1;
1	Chr21_1_BNL2650_00002	EVM	CDS	13433	13510	.	-	0	Parent=EVM0000040.1;
1	Chr21_1_BNL2650_00002	EVM	exon	12435	12518	.	-	0	Parent=EVM0000040.1;
1	Chr21_1_BNL2650_00002	EVM	CDS	12435	12518	.	-	0	Parent=EVM0000040.1;
1	Chr21_1_BNL2650_00002	EVM	gene	57007	59099	.	-	0	ID=EVM0000041;
1	Chr21_1_BNL2650_00002	EVM	mRNA	57007	59099	.	-	0	ID=EVM0000041.1;Parent=EVM0000041;
1	Chr21_1_BNL2650_00002	EVM	exon	59022	59099	.	-	0	Parent=EVM0000041.1;
1	Chr21_1_BNL2650_00002	EVM	CDS	59022	59099	.	-	0	Parent=EVM0000041.1;
1	Chr21_1_BNL2650_00002	EVM	exon	58589	58699	.	-	0	Parent=EVM0000041.1;
1	Chr21_1_BNL2650_00002	EVM	CDS	58589	58699	.	-	0	Parent=EVM0000041.1;
1	Chr21_1_BNL2650_00002	EVM	exon	58132	58342	.	-	0	Parent=EVM0000041.1;
1	Chr21_1_BNL2650_00002	EVM	CDS	58132	58342	.	-	0	Parent=EVM0000041.1;
1	Chr21_1_BNL2650_00002	EVM	exon	57817	58054	.	-	0	Parent=EVM0000041.1;
1	Chr21_1_BNL2650_00002	EVM	CDS	57817	58054	.	-	0	Parent=EVM0000041.1;
1	Chr21_1_BNL2650_00002	EVM	exon	57480	57630	.	-	0	Parent=EVM0000041.1;
1	Chr21_1_BNL2650_00002	EVM	CDS	57480	57630	.	-	0	Parent=EVM0000041.1;
1	Chr21_1_BNL2650_00002	EVM	exon	57007	57333	.	-	0	Parent=EVM0000041.1;
1	Chr21_1_BNL2650_00002	EVM	CDS	57007	57333	.	-	0	Parent=EVM0000041.1;
1	Chr21_1_BNL2650_00002	EVM	gene	36688	41910	.	+	0	ID=EVM0000045;
1	Chr21_1_BNL2650_00002	EVM	mRNA	36688	41910	.	+	0	ID=EVM0000045.1;Parent=EVM0000045;
1	Chr21_1_BNL2650_00002	EVM	exon	36688	36855	.	+	0	Parent=EVM0000045.1;
1	Chr21_1_BNL2650_00002	EVM	CDS	36688	36855	.	+	0	Parent=EVM0000045.1;
1	Chr21_1_BNL2650_00002	EVM	exon	37016	37132	.	+	0	Parent=EVM0000045.1;
1	Chr21_1_BNL2650_00002	EVM	CDS	37016	37132	.	+	0	Parent=EVM0000045.1;
1	Chr21_1_BNL2650_00002	EVM	exon	37501	37557	.	+	0	Parent=EVM0000045.1;
1	Chr21_1_BNL2650_00002	EVM	CDS	37501	37557	.	+	0	Parent=EVM0000045.1;
1	Chr21_1_BNL2650_00002	EVM	exon	37811	37888	.	+	0	Parent=EVM0000045.1;
1	Chr21_1_BNL2650_00002	EVM	CDS	37811	37888	.	+	0	Parent=EVM0000045.1;
1	Chr21_1_BNL2650_00002	EVM	exon	38061	38105	.	+	0	Parent=EVM0000045.1;
1	Chr21_1_BNL2650_00002	EVM	CDS	38061	38105	.	+	0	Parent=EVM0000045.1;
1	Chr21_1_BNL2650_00002	EVM	exon	38777	38836	.	+	0	Parent=EVM0000045.1;
1	Chr21_1_BNL2650_00002	EVM	CDS	38777	38836	.	+	0	Parent=EVM0000045.1;
1	Chr21_1_BNL2650_00002	EVM	exon	38956	39078	.	+	0	Parent=EVM0000045.1;
1	Chr21_1_BNL2650_00002	EVM	CDS	38956	39078	.	+	0	Parent=EVM0000045.1;
1	Chr21_1_BNL2650_00002	EVM	exon	39253	39330	.	+	0	Parent=EVM0000045.1;
1	Chr21_1_BNL2650_00002	EVM	CDS	39253	39330	.	+	0	Parent=EVM0000045.1;
1	Chr21_1_BNL2650_00002	EVM	exon	39751	39820	.	+	0	Parent=EVM0000045.1;
1	Chr21_1_BNL2650_00002	EVM	CDS	39751	39820	.	+	0	Parent=EVM0000045.1;
1	Chr21_1_BNL2650_00002	EVM	exon	40104	40211	.	+	0	Parent=EVM0000045.1;
1	Chr21_1_BNL2650_00002	EVM	CDS	40104	40211	.	+	0	Parent=EVM0000045.1;
1	Chr21_1_BNL2650_00002	EVM	exon	40361	40494	.	+	0	Parent=EVM0000045.1;
1	Chr21_1_BNL2650_00002	EVM	CDS	40361	40494	.	+	0	Parent=EVM0000045.1;
1	Chr21_1_BNL2650_00002	EVM	exon	41256	41335	.	+	0	Parent=EVM0000045.1;
1	Chr21_1_BNL2650_00002	EVM	CDS	41256	41335	.	+	0	Parent=EVM0000045.1;
1	Chr21_1_BNL2650_00002	EVM	exon	41673	41718	.	+	0	Parent=EVM0000045.1;
1	Chr21_1_BNL2650_00002	EVM	CDS	41673	41718	.	+	0	Parent=EVM0000045.1;
1	Chr21_1_BNL2650_00002	EVM	exon	41860	41910	.	+	0	Parent=EVM0000045.1;
1	Chr21_1_BNL2650_00002	EVM	CDS	41860	41910	.	+	0	Parent=EVM0000045.1;
1	Chr21_1_BNL2650_00002	EVM	gene	17619	18338	.	-	0	ID=EVM0000046;
1	Chr21_1_BNL2650_00002	EVM	mRNA	17619	18338	.	-	0	ID=EVM0000046.1;Parent=EVM0000046;
1	Chr21_1_BNL2650_00002	EVM	exon	17619	18338	.	-	0	Parent=EVM0000046.1;
1	Chr21_1_BNL2650_00002	EVM	CDS	17619	18338	.	-	0	Parent=EVM0000046.1;
1	Chr21_1_BNL2650_00002	EVM	gene	3693	5078	.	-	0	ID=EVM0000048;
1	Chr21_1_BNL2650_00002	EVM	mRNA	3693	5078	.	-	0	ID=EVM0000048.1;Parent=EVM0000048;
1	Chr21_1_BNL2650_00002	EVM	exon	4859	5078	.	-	0	Parent=EVM0000048.1;
1	Chr21_1_BNL2650_00002	EVM	CDS	4859	5078	.	-	0	Parent=EVM0000048.1;
1	Chr21_1_BNL2650_00002	EVM	exon	4630	4735	.	-	0	Parent=EVM0000048.1;
1	Chr21_1_BNL2650_00002	EVM	CDS	4630	4735	.	-	0	Parent=EVM0000048.1;
1	Chr21_1_BNL2650_00002	EVM	exon	4132	4231	.	-	0	Parent=EVM0000048.1;
1	Chr21_1_BNL2650_00002	EVM	CDS	4132	4231	.	-	0	Parent=EVM0000048.1;
1	Chr21_1_BNL2650_00002	EVM	exon	3693	3788	.	-	0	Parent=EVM0000048.1;
1	Chr21_1_BNL2650_00002	EVM	CDS	3693	3788	.	-	0	Parent=EVM0000048.1;
1	Chr21_1_BNL2650_00002	EVM	gene	8562	9860	.	+	0	ID=EVM0000049;
1	Chr21_1_BNL2650_00002	EVM	mRNA	8562	9860	.	+	0	ID=EVM0000049.1;Parent=EVM0000049;
1	Chr21_1_BNL2650_00002	EVM	exon	8562	9860	.	+	0	Parent=EVM0000049.1;
1	Chr21_1_BNL2650_00002	EVM	CDS	8562	9860	.	+	0	Parent=EVM0000049.1;
1	Chr21_1_BNL2650_00002	EVM	gene	21287	21685	.	-	0	ID=EVM0000059;
1	Chr21_1_BNL2650_00002	EVM	mRNA	21287	21685	.	-	0	ID=EVM0000059.1;Parent=EVM0000059;
1	Chr21_1_BNL2650_00002	EVM	exon	21287	21685	.	-	0	Parent=EVM0000059.1;
1	Chr21_1_BNL2650_00002	EVM	CDS	21287	21685	.	-	0	Parent=EVM0000059.1;
1	Chr21_1_BNL2650_00002	EVM	gene	26323	27626	.	-	0	ID=EVM0000062;
1	Chr21_1_BNL2650_00002	EVM	mRNA	26323	27626	.	-	0	ID=EVM0000062.1;Parent=EVM0000062;
1	Chr21_1_BNL2650_00002	EVM	exon	27479	27626	.	-	0	Parent=EVM0000062.1;
1	Chr21_1_BNL2650_00002	EVM	CDS	27479	27626	.	-	0	Parent=EVM0000062.1;
1	Chr21_1_BNL2650_00002	EVM	exon	27086	27331	.	-	0	Parent=EVM0000062.1;
1	Chr21_1_BNL2650_00002	EVM	CDS	27086	27331	.	-	0	Parent=EVM0000062.1;
1	Chr21_1_BNL2650_00002	EVM	exon	26795	27033	.	-	0	Parent=EVM0000062.1;
1	Chr21_1_BNL2650_00002	EVM	CDS	26795	27033	.	-	0	Parent=EVM0000062.1;
1	Chr21_1_BNL2650_00002	EVM	exon	26702	26746	.	-	0	Parent=EVM0000062.1;
1	Chr21_1_BNL2650_00002	EVM	CDS	26702	26746	.	-	0	Parent=EVM0000062.1;
1	Chr21_1_BNL2650_00002	EVM	exon	26573	26656	.	-	0	Parent=EVM0000062.1;
1	Chr21_1_BNL2650_00002	EVM	CDS	26573	26656	.	-	0	Parent=EVM0000062.1;
1	Chr21_1_BNL2650_00002	EVM	exon	26323	26481	.	-	0	Parent=EVM0000062.1;
1	Chr21_1_BNL2650_00002	EVM	CDS	26323	26481	.	-	0	Parent=EVM0000062.1;
1	Chr21_1_BNL2650_00002	EVM	gene	23928	25432	.	-	0	ID=EVM0000068;
1	Chr21_1_BNL2650_00002	EVM	mRNA	23928	25432	.	-	0	ID=EVM0000068.1;Parent=EVM0000068;
1	Chr21_1_BNL2650_00002	EVM	exon	25067	25432	.	-	0	Parent=EVM0000068.1;
1	Chr21_1_BNL2650_00002	EVM	CDS	25067	25432	.	-	0	Parent=EVM0000068.1;
1	Chr21_1_BNL2650_00002	EVM	exon	24360	24524	.	-	0	Parent=EVM0000068.1;
1	Chr21_1_BNL2650_00002	EVM	CDS	24360	24524	.	-	0	Parent=EVM0000068.1;
1	Chr21_1_BNL2650_00002	EVM	exon	24029	24209	.	-	0	Parent=EVM0000068.1;
1	Chr21_1_BNL2650_00002	EVM	CDS	24029	24209	.	-	0	Parent=EVM0000068.1;
1	Chr21_1_BNL2650_00002	EVM	exon	23928	23986	.	-	0	Parent=EVM0000068.1;
1	Chr21_1_BNL2650_00002	EVM	CDS	23928	23986	.	-	0	Parent=EVM0000068.1;
1	Chr21_1_BNL2650_00002	EVM	gene	18651	19244	.	-	0	ID=EVM0000073;
1	Chr21_1_BNL2650_00002	EVM	mRNA	18651	19244	.	-	0	ID=EVM0000073.1;Parent=EVM0000073;
1	Chr21_1_BNL2650_00002	EVM	exon	18651	19244	.	-	0	Parent=EVM0000073.1;
1	Chr21_1_BNL2650_00002	EVM	CDS	18651	19244	.	-	0	Parent=EVM0000073.1;
1	Chr21_1_BNL2650_00002	EVM	gene	16248	16905	.	-	0	ID=EVM0000091;
1	Chr21_1_BNL2650_00002	EVM	mRNA	16248	16905	.	-	0	ID=EVM0000091.1;Parent=EVM0000091;
1	Chr21_1_BNL2650_00002	EVM	exon	16787	16905	.	-	0	Parent=EVM0000091.1;
1	Chr21_1_BNL2650_00002	EVM	CDS	16787	16905	.	-	0	Parent=EVM0000091.1;
1	Chr21_1_BNL2650_00002	EVM	exon	16248	16302	.	-	0	Parent=EVM0000091.1;
1	Chr21_1_BNL2650_00002	EVM	CDS	16248	16302	.	-	0	Parent=EVM0000091.1;
1	Chr21_1_BNL2650_00002	EVM	gene	30651	31476	.	-	0	ID=EVM0000092;
1	Chr21_1_BNL2650_00002	EVM	mRNA	30651	31476	.	-	0	ID=EVM0000092.1;Parent=EVM0000092;
1	Chr21_1_BNL2650_00002	EVM	exon	31336	31476	.	-	0	Parent=EVM0000092.1;
1	Chr21_1_BNL2650_00002	EVM	CDS	31336	31476	.	-	0	Parent=EVM0000092.1;
1	Chr21_1_BNL2650_00002	EVM	exon	31110	31223	.	-	0	Parent=EVM0000092.1;
1	Chr21_1_BNL2650_00002	EVM	CDS	31110	31223	.	-	0	Parent=EVM0000092.1;
1	Chr21_1_BNL2650_00002	EVM	exon	30651	30761	.	-	0	Parent=EVM0000092.1;
1	Chr21_1_BNL2650_00002	EVM	CDS	30651	30761	.	-	0	Parent=EVM0000092.1;
1	Chr21_1_BNL2650_00002	EVM	gene	45545	48066	.	+	0	ID=EVM0000102;
1	Chr21_1_BNL2650_00002	EVM	mRNA	45545	48066	.	+	0	ID=EVM0000102.1;Parent=EVM0000102;
1	Chr21_1_BNL2650_00002	EVM	exon	45545	45760	.	+	0	Parent=EVM0000102.1;
1	Chr21_1_BNL2650_00002	EVM	CDS	45545	45760	.	+	0	Parent=EVM0000102.1;
1	Chr21_1_BNL2650_00002	EVM	exon	46613	46879	.	+	0	Parent=EVM0000102.1;
1	Chr21_1_BNL2650_00002	EVM	CDS	46613	46879	.	+	0	Parent=EVM0000102.1;
1	Chr21_1_BNL2650_00002	EVM	exon	46968	47085	.	+	0	Parent=EVM0000102.1;
1	Chr21_1_BNL2650_00002	EVM	CDS	46968	47085	.	+	0	Parent=EVM0000102.1;
1	Chr21_1_BNL2650_00002	EVM	exon	47222	47445	.	+	0	Parent=EVM0000102.1;
1	Chr21_1_BNL2650_00002	EVM	CDS	47222	47445	.	+	0	Parent=EVM0000102.1;
1	Chr21_1_BNL2650_00002	EVM	exon	47644	48066	.	+	0	Parent=EVM0000102.1;
1	Chr21_1_BNL2650_00002	EVM	CDS	47644	48066	.	+	0	Parent=EVM0000102.1;
1	Chr21_1_BNL2650_00002	EVM	gene	49665	52076	.	+	0	ID=EVM0000122;
1	Chr21_1_BNL2650_00002	EVM	mRNA	49665	52076	.	+	0	ID=EVM0000122.1;Parent=EVM0000122;
1	Chr21_1_BNL2650_00002	EVM	exon	49665	49884	.	+	0	Parent=EVM0000122.1;
1	Chr21_1_BNL2650_00002	EVM	CDS	49665	49884	.	+	0	Parent=EVM0000122.1;
1	Chr21_1_BNL2650_00002	EVM	exon	50351	50502	.	+	0	Parent=EVM0000122.1;
1	Chr21_1_BNL2650_00002	EVM	CDS	50351	50502	.	+	0	Parent=EVM0000122.1;
1	Chr21_1_BNL2650_00002	EVM	exon	50592	51089	.	+	0	Parent=EVM0000122.1;
1	Chr21_1_BNL2650_00002	EVM	CDS	50592	51089	.	+	0	Parent=EVM0000122.1;
1	Chr21_1_BNL2650_00002	EVM	exon	51816	52076	.	+	0	Parent=EVM0000122.1;
1	Chr21_1_BNL2650_00002	EVM	CDS	51816	52076	.	+	0	Parent=EVM0000122.1;
2	Chr21_2_DC40316_00002	EVM	gene	22735	24774	.	+	0	ID=EVM0000011;
2	Chr21_2_DC40316_00002	EVM	mRNA	22735	24774	.	+	0	ID=EVM0000011.1;Parent=EVM0000011;
2	Chr21_2_DC40316_00002	EVM	exon	22735	22821	.	+	0	Parent=EVM0000011.1;
2	Chr21_2_DC40316_00002	EVM	CDS	22735	22821	.	+	0	Parent=EVM0000011.1;
2	Chr21_2_DC40316_00002	EVM	exon	22922	23073	.	+	0	Parent=EVM0000011.1;
2	Chr21_2_DC40316_00002	EVM	CDS	22922	23073	.	+	0	Parent=EVM0000011.1;
2	Chr21_2_DC40316_00002	EVM	exon	23159	23532	.	+	0	Parent=EVM0000011.1;
2	Chr21_2_DC40316_00002	EVM	CDS	23159	23532	.	+	0	Parent=EVM0000011.1;
2	Chr21_2_DC40316_00002	EVM	exon	23613	24539	.	+	0	Parent=EVM0000011.1;
2	Chr21_2_DC40316_00002	EVM	CDS	23613	24539	.	+	0	Parent=EVM0000011.1;
2	Chr21_2_DC40316_00002	EVM	exon	24644	24774	.	+	0	Parent=EVM0000011.1;
2	Chr21_2_DC40316_00002	EVM	CDS	24644	24774	.	+	0	Parent=EVM0000011.1;
2	Chr21_2_DC40316_00002	EVM	gene	50054	51893	.	-	0	ID=EVM0000014;
2	Chr21_2_DC40316_00002	EVM	mRNA	50054	51893	.	-	0	ID=EVM0000014.1;Parent=EVM0000014;
2	Chr21_2_DC40316_00002	EVM	exon	51517	51893	.	-	0	Parent=EVM0000014.1;
2	Chr21_2_DC40316_00002	EVM	CDS	51517	51893	.	-	0	Parent=EVM0000014.1;
2	Chr21_2_DC40316_00002	EVM	exon	51161	51332	.	-	0	Parent=EVM0000014.1;
2	Chr21_2_DC40316_00002	EVM	CDS	51161	51332	.	-	0	Parent=EVM0000014.1;
2	Chr21_2_DC40316_00002	EVM	exon	50772	50968	.	-	0	Parent=EVM0000014.1;
2	Chr21_2_DC40316_00002	EVM	CDS	50772	50968	.	-	0	Parent=EVM0000014.1;
2	Chr21_2_DC40316_00002	EVM	exon	50529	50690	.	-	0	Parent=EVM0000014.1;
2	Chr21_2_DC40316_00002	EVM	CDS	50529	50690	.	-	0	Parent=EVM0000014.1;
2	Chr21_2_DC40316_00002	EVM	exon	50054	50417	.	-	0	Parent=EVM0000014.1;
2	Chr21_2_DC40316_00002	EVM	CDS	50054	50417	.	-	0	Parent=EVM0000014.1;
2	Chr21_2_DC40316_00002	EVM	gene	63161	68279	.	+	0	ID=EVM0000017;
2	Chr21_2_DC40316_00002	EVM	mRNA	63161	68279	.	+	0	ID=EVM0000017.1;Parent=EVM0000017;
2	Chr21_2_DC40316_00002	EVM	exon	63161	63782	.	+	0	Parent=EVM0000017.1;
2	Chr21_2_DC40316_00002	EVM	CDS	63161	63782	.	+	0	Parent=EVM0000017.1;
2	Chr21_2_DC40316_00002	EVM	exon	64899	65042	.	+	0	Parent=EVM0000017.1;
2	Chr21_2_DC40316_00002	EVM	CDS	64899	65042	.	+	0	Parent=EVM0000017.1;
2	Chr21_2_DC40316_00002	EVM	exon	65167	65319	.	+	0	Parent=EVM0000017.1;
2	Chr21_2_DC40316_00002	EVM	CDS	65167	65319	.	+	0	Parent=EVM0000017.1;
2	Chr21_2_DC40316_00002	EVM	exon	65578	65693	.	+	0	Parent=EVM0000017.1;
2	Chr21_2_DC40316_00002	EVM	CDS	65578	65693	.	+	0	Parent=EVM0000017.1;
2	Chr21_2_DC40316_00002	EVM	exon	65771	65941	.	+	0	Parent=EVM0000017.1;
2	Chr21_2_DC40316_00002	EVM	CDS	65771	65941	.	+	0	Parent=EVM0000017.1;
2	Chr21_2_DC40316_00002	EVM	exon	67645	67818	.	+	0	Parent=EVM0000017.1;
2	Chr21_2_DC40316_00002	EVM	CDS	67645	67818	.	+	0	Parent=EVM0000017.1;
2	Chr21_2_DC40316_00002	EVM	exon	68205	68279	.	+	0	Parent=EVM0000017.1;
2	Chr21_2_DC40316_00002	EVM	CDS	68205	68279	.	+	0	Parent=EVM0000017.1;
2	Chr21_2_DC40316_00002	EVM	gene	35618	36758	.	-	0	ID=EVM0000020;
2	Chr21_2_DC40316_00002	EVM	mRNA	35618	36758	.	-	0	ID=EVM0000020.1;Parent=EVM0000020;
2	Chr21_2_DC40316_00002	EVM	exon	36425	36758	.	-	0	Parent=EVM0000020.1;
2	Chr21_2_DC40316_00002	EVM	CDS	36425	36758	.	-	0	Parent=EVM0000020.1;
2	Chr21_2_DC40316_00002	EVM	exon	36056	36333	.	-	0	Parent=EVM0000020.1;
2	Chr21_2_DC40316_00002	EVM	CDS	36056	36333	.	-	0	Parent=EVM0000020.1;
2	Chr21_2_DC40316_00002	EVM	exon	35837	35977	.	-	0	Parent=EVM0000020.1;
2	Chr21_2_DC40316_00002	EVM	CDS	35837	35977	.	-	0	Parent=EVM0000020.1;
2	Chr21_2_DC40316_00002	EVM	exon	35618	35710	.	-	0	Parent=EVM0000020.1;
2	Chr21_2_DC40316_00002	EVM	CDS	35618	35710	.	-	0	Parent=EVM0000020.1;
2	Chr21_2_DC40316_00002	EVM	gene	42008	49622	.	-	0	ID=EVM0000039;
2	Chr21_2_DC40316_00002	EVM	mRNA	42008	49622	.	-	0	ID=EVM0000039.1;Parent=EVM0000039;
2	Chr21_2_DC40316_00002	EVM	exon	49065	49622	.	-	0	Parent=EVM0000039.1;
2	Chr21_2_DC40316_00002	EVM	CDS	49065	49622	.	-	0	Parent=EVM0000039.1;
2	Chr21_2_DC40316_00002	EVM	exon	48773	49012	.	-	0	Parent=EVM0000039.1;
2	Chr21_2_DC40316_00002	EVM	CDS	48773	49012	.	-	0	Parent=EVM0000039.1;
2	Chr21_2_DC40316_00002	EVM	exon	48425	48719	.	-	0	Parent=EVM0000039.1;
2	Chr21_2_DC40316_00002	EVM	CDS	48425	48719	.	-	0	Parent=EVM0000039.1;
2	Chr21_2_DC40316_00002	EVM	exon	42901	43319	.	-	0	Parent=EVM0000039.1;
2	Chr21_2_DC40316_00002	EVM	CDS	42901	43319	.	-	0	Parent=EVM0000039.1;
2	Chr21_2_DC40316_00002	EVM	exon	42669	42869	.	-	0	Parent=EVM0000039.1;
2	Chr21_2_DC40316_00002	EVM	CDS	42669	42869	.	-	0	Parent=EVM0000039.1;
2	Chr21_2_DC40316_00002	EVM	exon	42576	42636	.	-	0	Parent=EVM0000039.1;
2	Chr21_2_DC40316_00002	EVM	CDS	42576	42636	.	-	0	Parent=EVM0000039.1;
2	Chr21_2_DC40316_00002	EVM	exon	42249	42359	.	-	0	Parent=EVM0000039.1;
2	Chr21_2_DC40316_00002	EVM	CDS	42249	42359	.	-	0	Parent=EVM0000039.1;
2	Chr21_2_DC40316_00002	EVM	exon	42008	42168	.	-	0	Parent=EVM0000039.1;
2	Chr21_2_DC40316_00002	EVM	CDS	42008	42168	.	-	0	Parent=EVM0000039.1;
2	Chr21_2_DC40316_00002	EVM	gene	51	6050	.	-	0	ID=EVM0000044;
2	Chr21_2_DC40316_00002	EVM	mRNA	51	6050	.	-	0	ID=EVM0000044.1;Parent=EVM0000044;
2	Chr21_2_DC40316_00002	EVM	exon	5953	6050	.	-	0	Parent=EVM0000044.1;
2	Chr21_2_DC40316_00002	EVM	CDS	5953	6050	.	-	0	Parent=EVM0000044.1;
2	Chr21_2_DC40316_00002	EVM	exon	2928	2978	.	-	0	Parent=EVM0000044.1;
2	Chr21_2_DC40316_00002	EVM	CDS	2928	2978	.	-	0	Parent=EVM0000044.1;
2	Chr21_2_DC40316_00002	EVM	exon	2685	2746	.	-	0	Parent=EVM0000044.1;
2	Chr21_2_DC40316_00002	EVM	CDS	2685	2746	.	-	0	Parent=EVM0000044.1;
2	Chr21_2_DC40316_00002	EVM	exon	817	887	.	-	0	Parent=EVM0000044.1;
2	Chr21_2_DC40316_00002	EVM	CDS	817	887	.	-	0	Parent=EVM0000044.1;
2	Chr21_2_DC40316_00002	EVM	exon	661	749	.	-	0	Parent=EVM0000044.1;
2	Chr21_2_DC40316_00002	EVM	CDS	661	749	.	-	0	Parent=EVM0000044.1;
2	Chr21_2_DC40316_00002	EVM	exon	449	581	.	-	0	Parent=EVM0000044.1;
2	Chr21_2_DC40316_00002	EVM	CDS	449	581	.	-	0	Parent=EVM0000044.1;
2	Chr21_2_DC40316_00002	EVM	exon	51	371	.	-	0	Parent=EVM0000044.1;
2	Chr21_2_DC40316_00002	EVM	CDS	51	371	.	-	0	Parent=EVM0000044.1;
2	Chr21_2_DC40316_00002	EVM	gene	38383	40059	.	-	0	ID=EVM0000069;
2	Chr21_2_DC40316_00002	EVM	mRNA	38383	40059	.	-	0	ID=EVM0000069.1;Parent=EVM0000069;
2	Chr21_2_DC40316_00002	EVM	exon	39150	40059	.	-	0	Parent=EVM0000069.1;
2	Chr21_2_DC40316_00002	EVM	CDS	39150	40059	.	-	0	Parent=EVM0000069.1;
2	Chr21_2_DC40316_00002	EVM	exon	38383	39071	.	-	0	Parent=EVM0000069.1;
2	Chr21_2_DC40316_00002	EVM	CDS	38383	39071	.	-	0	Parent=EVM0000069.1;
2	Chr21_2_DC40316_00002	EVM	gene	17565	19503	.	+	0	ID=EVM0000083;
2	Chr21_2_DC40316_00002	EVM	mRNA	17565	19503	.	+	0	ID=EVM0000083.1;Parent=EVM0000083;
2	Chr21_2_DC40316_00002	EVM	exon	17565	17634	.	+	0	Parent=EVM0000083.1;
2	Chr21_2_DC40316_00002	EVM	CDS	17565	17634	.	+	0	Parent=EVM0000083.1;
2	Chr21_2_DC40316_00002	EVM	exon	17714	19503	.	+	0	Parent=EVM0000083.1;
2	Chr21_2_DC40316_00002	EVM	CDS	17714	19503	.	+	0	Parent=EVM0000083.1;
2	Chr21_2_DC40316_00002	EVM	gene	6180	12176	.	+	0	ID=EVM0000104;
2	Chr21_2_DC40316_00002	EVM	mRNA	6180	12176	.	+	0	ID=EVM0000104.1;Parent=EVM0000104;
2	Chr21_2_DC40316_00002	EVM	exon	6180	6308	.	+	0	Parent=EVM0000104.1;
2	Chr21_2_DC40316_00002	EVM	CDS	6180	6308	.	+	0	Parent=EVM0000104.1;
2	Chr21_2_DC40316_00002	EVM	exon	6857	6995	.	+	0	Parent=EVM0000104.1;
2	Chr21_2_DC40316_00002	EVM	CDS	6857	6995	.	+	0	Parent=EVM0000104.1;
2	Chr21_2_DC40316_00002	EVM	exon	7260	7411	.	+	0	Parent=EVM0000104.1;
2	Chr21_2_DC40316_00002	EVM	CDS	7260	7411	.	+	0	Parent=EVM0000104.1;
2	Chr21_2_DC40316_00002	EVM	exon	7789	7872	.	+	0	Parent=EVM0000104.1;
2	Chr21_2_DC40316_00002	EVM	CDS	7789	7872	.	+	0	Parent=EVM0000104.1;
2	Chr21_2_DC40316_00002	EVM	exon	7951	8013	.	+	0	Parent=EVM0000104.1;
2	Chr21_2_DC40316_00002	EVM	CDS	7951	8013	.	+	0	Parent=EVM0000104.1;
2	Chr21_2_DC40316_00002	EVM	exon	8377	8505	.	+	0	Parent=EVM0000104.1;
2	Chr21_2_DC40316_00002	EVM	CDS	8377	8505	.	+	0	Parent=EVM0000104.1;
2	Chr21_2_DC40316_00002	EVM	exon	8593	8805	.	+	0	Parent=EVM0000104.1;
2	Chr21_2_DC40316_00002	EVM	CDS	8593	8805	.	+	0	Parent=EVM0000104.1;
2	Chr21_2_DC40316_00002	EVM	exon	9302	9421	.	+	0	Parent=EVM0000104.1;
2	Chr21_2_DC40316_00002	EVM	CDS	9302	9421	.	+	0	Parent=EVM0000104.1;
2	Chr21_2_DC40316_00002	EVM	exon	9829	9878	.	+	0	Parent=EVM0000104.1;
2	Chr21_2_DC40316_00002	EVM	CDS	9829	9878	.	+	0	Parent=EVM0000104.1;
2	Chr21_2_DC40316_00002	EVM	exon	10024	10186	.	+	0	Parent=EVM0000104.1;
2	Chr21_2_DC40316_00002	EVM	CDS	10024	10186	.	+	0	Parent=EVM0000104.1;
2	Chr21_2_DC40316_00002	EVM	exon	10280	10417	.	+	0	Parent=EVM0000104.1;
2	Chr21_2_DC40316_00002	EVM	CDS	10280	10417	.	+	0	Parent=EVM0000104.1;
2	Chr21_2_DC40316_00002	EVM	exon	10885	11007	.	+	0	Parent=EVM0000104.1;
2	Chr21_2_DC40316_00002	EVM	CDS	10885	11007	.	+	0	Parent=EVM0000104.1;
2	Chr21_2_DC40316_00002	EVM	exon	11099	11197	.	+	0	Parent=EVM0000104.1;
2	Chr21_2_DC40316_00002	EVM	CDS	11099	11197	.	+	0	Parent=EVM0000104.1;
2	Chr21_2_DC40316_00002	EVM	exon	11440	11529	.	+	0	Parent=EVM0000104.1;
2	Chr21_2_DC40316_00002	EVM	CDS	11440	11529	.	+	0	Parent=EVM0000104.1;
2	Chr21_2_DC40316_00002	EVM	exon	11630	11714	.	+	0	Parent=EVM0000104.1;
2	Chr21_2_DC40316_00002	EVM	CDS	11630	11714	.	+	0	Parent=EVM0000104.1;
2	Chr21_2_DC40316_00002	EVM	exon	11814	11947	.	+	0	Parent=EVM0000104.1;
2	Chr21_2_DC40316_00002	EVM	CDS	11814	11947	.	+	0	Parent=EVM0000104.1;
2	Chr21_2_DC40316_00002	EVM	exon	12048	12176	.	+	0	Parent=EVM0000104.1;
2	Chr21_2_DC40316_00002	EVM	CDS	12048	12176	.	+	0	Parent=EVM0000104.1;
2	Chr21_2_DC40316_00002	EVM	gene	32319	33441	.	+	0	ID=EVM0000111;
2	Chr21_2_DC40316_00002	EVM	mRNA	32319	33441	.	+	0	ID=EVM0000111.1;Parent=EVM0000111;
2	Chr21_2_DC40316_00002	EVM	exon	32319	32749	.	+	0	Parent=EVM0000111.1;
2	Chr21_2_DC40316_00002	EVM	CDS	32319	32749	.	+	0	Parent=EVM0000111.1;
2	Chr21_2_DC40316_00002	EVM	exon	32928	33441	.	+	0	Parent=EVM0000111.1;
2	Chr21_2_DC40316_00002	EVM	CDS	32928	33441	.	+	0	Parent=EVM0000111.1;
4	Chr21_4_GHACC1_UCR90_00001	EVM	gene	3836	7708	.	+	0	ID=EVM0000053;
4	Chr21_4_GHACC1_UCR90_00001	EVM	mRNA	3836	7708	.	+	0	ID=EVM0000053.1;Parent=EVM0000053;
4	Chr21_4_GHACC1_UCR90_00001	EVM	exon	3836	4075	.	+	0	Parent=EVM0000053.1;
4	Chr21_4_GHACC1_UCR90_00001	EVM	CDS	3836	4075	.	+	0	Parent=EVM0000053.1;
4	Chr21_4_GHACC1_UCR90_00001	EVM	exon	4985	5177	.	+	0	Parent=EVM0000053.1;
4	Chr21_4_GHACC1_UCR90_00001	EVM	CDS	4985	5177	.	+	0	Parent=EVM0000053.1;
4	Chr21_4_GHACC1_UCR90_00001	EVM	exon	5318	5371	.	+	0	Parent=EVM0000053.1;
4	Chr21_4_GHACC1_UCR90_00001	EVM	CDS	5318	5371	.	+	0	Parent=EVM0000053.1;
4	Chr21_4_GHACC1_UCR90_00001	EVM	exon	5475	5560	.	+	0	Parent=EVM0000053.1;
4	Chr21_4_GHACC1_UCR90_00001	EVM	CDS	5475	5560	.	+	0	Parent=EVM0000053.1;
4	Chr21_4_GHACC1_UCR90_00001	EVM	exon	5671	5759	.	+	0	Parent=EVM0000053.1;
4	Chr21_4_GHACC1_UCR90_00001	EVM	CDS	5671	5759	.	+	0	Parent=EVM0000053.1;
4	Chr21_4_GHACC1_UCR90_00001	EVM	exon	5875	5929	.	+	0	Parent=EVM0000053.1;
4	Chr21_4_GHACC1_UCR90_00001	EVM	CDS	5875	5929	.	+	0	Parent=EVM0000053.1;
4	Chr21_4_GHACC1_UCR90_00001	EVM	exon	6124	6176	.	+	0	Parent=EVM0000053.1;
4	Chr21_4_GHACC1_UCR90_00001	EVM	CDS	6124	6176	.	+	0	Parent=EVM0000053.1;
4	Chr21_4_GHACC1_UCR90_00001	EVM	exon	6265	6315	.	+	0	Parent=EVM0000053.1;
4	Chr21_4_GHACC1_UCR90_00001	EVM	CDS	6265	6315	.	+	0	Parent=EVM0000053.1;
4	Chr21_4_GHACC1_UCR90_00001	EVM	exon	6421	6469	.	+	0	Parent=EVM0000053.1;
4	Chr21_4_GHACC1_UCR90_00001	EVM	CDS	6421	6469	.	+	0	Parent=EVM0000053.1;
4	Chr21_4_GHACC1_UCR90_00001	EVM	exon	6547	6612	.	+	0	Parent=EVM0000053.1;
4	Chr21_4_GHACC1_UCR90_00001	EVM	CDS	6547	6612	.	+	0	Parent=EVM0000053.1;
4	Chr21_4_GHACC1_UCR90_00001	EVM	exon	6703	6779	.	+	0	Parent=EVM0000053.1;
4	Chr21_4_GHACC1_UCR90_00001	EVM	CDS	6703	6779	.	+	0	Parent=EVM0000053.1;
4	Chr21_4_GHACC1_UCR90_00001	EVM	exon	6904	7132	.	+	0	Parent=EVM0000053.1;
4	Chr21_4_GHACC1_UCR90_00001	EVM	CDS	6904	7132	.	+	0	Parent=EVM0000053.1;
4	Chr21_4_GHACC1_UCR90_00001	EVM	exon	7380	7446	.	+	0	Parent=EVM0000053.1;
4	Chr21_4_GHACC1_UCR90_00001	EVM	CDS	7380	7446	.	+	0	Parent=EVM0000053.1;
4	Chr21_4_GHACC1_UCR90_00001	EVM	exon	7578	7708	.	+	0	Parent=EVM0000053.1;
4	Chr21_4_GHACC1_UCR90_00001	EVM	CDS	7578	7708	.	+	0	Parent=EVM0000053.1;
4	Chr21_4_GHACC1_UCR90_00002	EVM	gene	236	2432	.	-	0	ID=EVM0000008;
4	Chr21_4_GHACC1_UCR90_00002	EVM	mRNA	236	2432	.	-	0	ID=EVM0000008.1;Parent=EVM0000008;
4	Chr21_4_GHACC1_UCR90_00002	EVM	exon	2401	2432	.	-	0	Parent=EVM0000008.1;
4	Chr21_4_GHACC1_UCR90_00002	EVM	CDS	2401	2432	.	-	0	Parent=EVM0000008.1;
4	Chr21_4_GHACC1_UCR90_00002	EVM	exon	2169	2267	.	-	0	Parent=EVM0000008.1;
4	Chr21_4_GHACC1_UCR90_00002	EVM	CDS	2169	2267	.	-	0	Parent=EVM0000008.1;
4	Chr21_4_GHACC1_UCR90_00002	EVM	exon	1403	1459	.	-	0	Parent=EVM0000008.1;
4	Chr21_4_GHACC1_UCR90_00002	EVM	CDS	1403	1459	.	-	0	Parent=EVM0000008.1;
4	Chr21_4_GHACC1_UCR90_00002	EVM	exon	1183	1246	.	-	0	Parent=EVM0000008.1;
4	Chr21_4_GHACC1_UCR90_00002	EVM	CDS	1183	1246	.	-	0	Parent=EVM0000008.1;
4	Chr21_4_GHACC1_UCR90_00002	EVM	exon	736	948	.	-	0	Parent=EVM0000008.1;
4	Chr21_4_GHACC1_UCR90_00002	EVM	CDS	736	948	.	-	0	Parent=EVM0000008.1;
4	Chr21_4_GHACC1_UCR90_00002	EVM	exon	236	328	.	-	0	Parent=EVM0000008.1;
4	Chr21_4_GHACC1_UCR90_00002	EVM	CDS	236	328	.	-	0	Parent=EVM0000008.1;
4	Chr21_4_GHACC1_UCR90_00003	EVM	gene	750	4196	.	+	0	ID=EVM0000075;
4	Chr21_4_GHACC1_UCR90_00003	EVM	mRNA	750	4196	.	+	0	ID=EVM0000075.1;Parent=EVM0000075;
4	Chr21_4_GHACC1_UCR90_00003	EVM	exon	750	1577	.	+	0	Parent=EVM0000075.1;
4	Chr21_4_GHACC1_UCR90_00003	EVM	CDS	750	1577	.	+	0	Parent=EVM0000075.1;
4	Chr21_4_GHACC1_UCR90_00003	EVM	exon	1614	4196	.	+	0	Parent=EVM0000075.1;
4	Chr21_4_GHACC1_UCR90_00003	EVM	CDS	1614	4196	.	+	0	Parent=EVM0000075.1;
4	Chr21_4_GHACC1_UCR90_00004	EVM	gene	51839	52645	.	-	0	ID=EVM0000026;
4	Chr21_4_GHACC1_UCR90_00004	EVM	mRNA	51839	52645	.	-	0	ID=EVM0000026.1;Parent=EVM0000026;
4	Chr21_4_GHACC1_UCR90_00004	EVM	exon	51839	52645	.	-	0	Parent=EVM0000026.1;
4	Chr21_4_GHACC1_UCR90_00004	EVM	CDS	51839	52645	.	-	0	Parent=EVM0000026.1;
4	Chr21_4_GHACC1_UCR90_00004	EVM	gene	7124	7882	.	-	0	ID=EVM0000074;
4	Chr21_4_GHACC1_UCR90_00004	EVM	mRNA	7124	7882	.	-	0	ID=EVM0000074.1;Parent=EVM0000074;
4	Chr21_4_GHACC1_UCR90_00004	EVM	exon	7124	7882	.	-	0	Parent=EVM0000074.1;
4	Chr21_4_GHACC1_UCR90_00004	EVM	CDS	7124	7882	.	-	0	Parent=EVM0000074.1;
4	Chr21_4_GHACC1_UCR90_00004	EVM	gene	22499	23332	.	-	0	ID=EVM0000076;
4	Chr21_4_GHACC1_UCR90_00004	EVM	mRNA	22499	23332	.	-	0	ID=EVM0000076.1;Parent=EVM0000076;
4	Chr21_4_GHACC1_UCR90_00004	EVM	exon	22499	23332	.	-	0	Parent=EVM0000076.1;
4	Chr21_4_GHACC1_UCR90_00004	EVM	CDS	22499	23332	.	-	0	Parent=EVM0000076.1;
4	Chr21_4_GHACC1_UCR90_00005	EVM	gene	7375	10092	.	+	0	ID=EVM0000067;
4	Chr21_4_GHACC1_UCR90_00005	EVM	mRNA	7375	10092	.	+	0	ID=EVM0000067.1;Parent=EVM0000067;
4	Chr21_4_GHACC1_UCR90_00005	EVM	exon	7375	8042	.	+	0	Parent=EVM0000067.1;
4	Chr21_4_GHACC1_UCR90_00005	EVM	CDS	7375	8042	.	+	0	Parent=EVM0000067.1;
4	Chr21_4_GHACC1_UCR90_00005	EVM	exon	8073	10092	.	+	0	Parent=EVM0000067.1;
4	Chr21_4_GHACC1_UCR90_00005	EVM	CDS	8073	10092	.	+	0	Parent=EVM0000067.1;
4	Chr21_4_GHACC1_UCR90_00005	EVM	gene	708	2798	.	+	0	ID=EVM0000094;
4	Chr21_4_GHACC1_UCR90_00005	EVM	mRNA	708	2798	.	+	0	ID=EVM0000094.1;Parent=EVM0000094;
4	Chr21_4_GHACC1_UCR90_00005	EVM	exon	708	2521	.	+	0	Parent=EVM0000094.1;
4	Chr21_4_GHACC1_UCR90_00005	EVM	CDS	708	2521	.	+	0	Parent=EVM0000094.1;
4	Chr21_4_GHACC1_UCR90_00005	EVM	exon	2579	2798	.	+	0	Parent=EVM0000094.1;
4	Chr21_4_GHACC1_UCR90_00005	EVM	CDS	2579	2798	.	+	0	Parent=EVM0000094.1;
4	Chr21_4_GHACC1_UCR90_00005	EVM	gene	4940	6388	.	+	0	ID=EVM0000113;
4	Chr21_4_GHACC1_UCR90_00005	EVM	mRNA	4940	6388	.	+	0	ID=EVM0000113.1;Parent=EVM0000113;
4	Chr21_4_GHACC1_UCR90_00005	EVM	exon	4940	6388	.	+	0	Parent=EVM0000113.1;
4	Chr21_4_GHACC1_UCR90_00005	EVM	CDS	4940	6388	.	+	0	Parent=EVM0000113.1;
4	Chr21_4_GHACC1_UCR90_00008	EVM	gene	430	645	.	+	0	ID=EVM0000013;
4	Chr21_4_GHACC1_UCR90_00008	EVM	mRNA	430	645	.	+	0	ID=EVM0000013.1;Parent=EVM0000013;
4	Chr21_4_GHACC1_UCR90_00008	EVM	exon	430	645	.	+	0	Parent=EVM0000013.1;
4	Chr21_4_GHACC1_UCR90_00008	EVM	CDS	430	645	.	+	0	Parent=EVM0000013.1;
5	Chr21_5_CIR316_UCR56_00001	EVM	gene	10901	16807	.	-	0	ID=EVM0000002;
5	Chr21_5_CIR316_UCR56_00001	EVM	mRNA	10901	16807	.	-	0	ID=EVM0000002.1;Parent=EVM0000002;
5	Chr21_5_CIR316_UCR56_00001	EVM	exon	16552	16807	.	-	0	Parent=EVM0000002.1;
5	Chr21_5_CIR316_UCR56_00001	EVM	CDS	16552	16807	.	-	0	Parent=EVM0000002.1;
5	Chr21_5_CIR316_UCR56_00001	EVM	exon	15319	15431	.	-	0	Parent=EVM0000002.1;
5	Chr21_5_CIR316_UCR56_00001	EVM	CDS	15319	15431	.	-	0	Parent=EVM0000002.1;
5	Chr21_5_CIR316_UCR56_00001	EVM	exon	13627	13695	.	-	0	Parent=EVM0000002.1;
5	Chr21_5_CIR316_UCR56_00001	EVM	CDS	13627	13695	.	-	0	Parent=EVM0000002.1;
5	Chr21_5_CIR316_UCR56_00001	EVM	exon	12395	12535	.	-	0	Parent=EVM0000002.1;
5	Chr21_5_CIR316_UCR56_00001	EVM	CDS	12395	12535	.	-	0	Parent=EVM0000002.1;
5	Chr21_5_CIR316_UCR56_00001	EVM	exon	10901	11266	.	-	0	Parent=EVM0000002.1;
5	Chr21_5_CIR316_UCR56_00001	EVM	CDS	10901	11266	.	-	0	Parent=EVM0000002.1;
5	Chr21_5_CIR316_UCR56_00001	EVM	gene	31263	32234	.	+	0	ID=EVM0000036;
5	Chr21_5_CIR316_UCR56_00001	EVM	mRNA	31263	32234	.	+	0	ID=EVM0000036.1;Parent=EVM0000036;
5	Chr21_5_CIR316_UCR56_00001	EVM	exon	31263	32234	.	+	0	Parent=EVM0000036.1;
5	Chr21_5_CIR316_UCR56_00001	EVM	CDS	31263	32234	.	+	0	Parent=EVM0000036.1;
5	Chr21_5_CIR316_UCR56_00001	EVM	gene	4166	9663	.	+	0	ID=EVM0000043;
5	Chr21_5_CIR316_UCR56_00001	EVM	mRNA	4166	9663	.	+	0	ID=EVM0000043.1;Parent=EVM0000043;
5	Chr21_5_CIR316_UCR56_00001	EVM	exon	4166	4282	.	+	0	Parent=EVM0000043.1;
5	Chr21_5_CIR316_UCR56_00001	EVM	CDS	4166	4282	.	+	0	Parent=EVM0000043.1;
5	Chr21_5_CIR316_UCR56_00001	EVM	exon	4370	4508	.	+	0	Parent=EVM0000043.1;
5	Chr21_5_CIR316_UCR56_00001	EVM	CDS	4370	4508	.	+	0	Parent=EVM0000043.1;
5	Chr21_5_CIR316_UCR56_00001	EVM	exon	5161	5275	.	+	0	Parent=EVM0000043.1;
5	Chr21_5_CIR316_UCR56_00001	EVM	CDS	5161	5275	.	+	0	Parent=EVM0000043.1;
5	Chr21_5_CIR316_UCR56_00001	EVM	exon	5362	5412	.	+	0	Parent=EVM0000043.1;
5	Chr21_5_CIR316_UCR56_00001	EVM	CDS	5362	5412	.	+	0	Parent=EVM0000043.1;
5	Chr21_5_CIR316_UCR56_00001	EVM	exon	5552	5618	.	+	0	Parent=EVM0000043.1;
5	Chr21_5_CIR316_UCR56_00001	EVM	CDS	5552	5618	.	+	0	Parent=EVM0000043.1;
5	Chr21_5_CIR316_UCR56_00001	EVM	exon	5889	6068	.	+	0	Parent=EVM0000043.1;
5	Chr21_5_CIR316_UCR56_00001	EVM	CDS	5889	6068	.	+	0	Parent=EVM0000043.1;
5	Chr21_5_CIR316_UCR56_00001	EVM	exon	6171	6281	.	+	0	Parent=EVM0000043.1;
5	Chr21_5_CIR316_UCR56_00001	EVM	CDS	6171	6281	.	+	0	Parent=EVM0000043.1;
5	Chr21_5_CIR316_UCR56_00001	EVM	exon	6734	6898	.	+	0	Parent=EVM0000043.1;
5	Chr21_5_CIR316_UCR56_00001	EVM	CDS	6734	6898	.	+	0	Parent=EVM0000043.1;
5	Chr21_5_CIR316_UCR56_00001	EVM	exon	6996	7154	.	+	0	Parent=EVM0000043.1;
5	Chr21_5_CIR316_UCR56_00001	EVM	CDS	6996	7154	.	+	0	Parent=EVM0000043.1;
5	Chr21_5_CIR316_UCR56_00001	EVM	exon	7310	7543	.	+	0	Parent=EVM0000043.1;
5	Chr21_5_CIR316_UCR56_00001	EVM	CDS	7310	7543	.	+	0	Parent=EVM0000043.1;
5	Chr21_5_CIR316_UCR56_00001	EVM	exon	8076	8249	.	+	0	Parent=EVM0000043.1;
5	Chr21_5_CIR316_UCR56_00001	EVM	CDS	8076	8249	.	+	0	Parent=EVM0000043.1;
5	Chr21_5_CIR316_UCR56_00001	EVM	exon	8534	8643	.	+	0	Parent=EVM0000043.1;
5	Chr21_5_CIR316_UCR56_00001	EVM	CDS	8534	8643	.	+	0	Parent=EVM0000043.1;
5	Chr21_5_CIR316_UCR56_00001	EVM	exon	9105	9663	.	+	0	Parent=EVM0000043.1;
5	Chr21_5_CIR316_UCR56_00001	EVM	CDS	9105	9663	.	+	0	Parent=EVM0000043.1;
5	Chr21_5_CIR316_UCR56_00012	EVM	gene	26864	27376	.	-	0	ID=EVM0000035;
5	Chr21_5_CIR316_UCR56_00012	EVM	mRNA	26864	27376	.	-	0	ID=EVM0000035.1;Parent=EVM0000035;
5	Chr21_5_CIR316_UCR56_00012	EVM	exon	26864	27376	.	-	0	Parent=EVM0000035.1;
5	Chr21_5_CIR316_UCR56_00012	EVM	CDS	26864	27376	.	-	0	Parent=EVM0000035.1;
5	Chr21_5_CIR316_UCR56_00012	EVM	gene	19325	20017	.	-	0	ID=EVM0000058;
5	Chr21_5_CIR316_UCR56_00012	EVM	mRNA	19325	20017	.	-	0	ID=EVM0000058.1;Parent=EVM0000058;
5	Chr21_5_CIR316_UCR56_00012	EVM	exon	19325	20017	.	-	0	Parent=EVM0000058.1;
5	Chr21_5_CIR316_UCR56_00012	EVM	CDS	19325	20017	.	-	0	Parent=EVM0000058.1;
5	Chr21_5_CIR316_UCR56_00012	EVM	gene	16	1938	.	+	0	ID=EVM0000070;
5	Chr21_5_CIR316_UCR56_00012	EVM	mRNA	16	1938	.	+	0	ID=EVM0000070.1;Parent=EVM0000070;
5	Chr21_5_CIR316_UCR56_00012	EVM	exon	16	51	.	+	0	Parent=EVM0000070.1;
5	Chr21_5_CIR316_UCR56_00012	EVM	CDS	16	51	.	+	0	Parent=EVM0000070.1;
5	Chr21_5_CIR316_UCR56_00012	EVM	exon	84	752	.	+	0	Parent=EVM0000070.1;
5	Chr21_5_CIR316_UCR56_00012	EVM	CDS	84	752	.	+	0	Parent=EVM0000070.1;
5	Chr21_5_CIR316_UCR56_00012	EVM	exon	838	1938	.	+	0	Parent=EVM0000070.1;
5	Chr21_5_CIR316_UCR56_00012	EVM	CDS	838	1938	.	+	0	Parent=EVM0000070.1;
5	Chr21_5_CIR316_UCR56_00018	EVM	gene	1824	1976	.	+	0	ID=EVM0000088;
5	Chr21_5_CIR316_UCR56_00018	EVM	mRNA	1824	1976	.	+	0	ID=EVM0000088.1;Parent=EVM0000088;
5	Chr21_5_CIR316_UCR56_00018	EVM	exon	1824	1976	.	+	0	Parent=EVM0000088.1;
5	Chr21_5_CIR316_UCR56_00018	EVM	CDS	1824	1976	.	+	0	Parent=EVM0000088.1;
5	Chr21_5_CIR316_UCR56_00022	EVM	gene	230	1645	.	+	0	ID=EVM0000115;
5	Chr21_5_CIR316_UCR56_00022	EVM	mRNA	230	1645	.	+	0	ID=EVM0000115.1;Parent=EVM0000115;
5	Chr21_5_CIR316_UCR56_00022	EVM	exon	230	548	.	+	0	Parent=EVM0000115.1;
5	Chr21_5_CIR316_UCR56_00022	EVM	CDS	230	548	.	+	0	Parent=EVM0000115.1;
5	Chr21_5_CIR316_UCR56_00022	EVM	exon	581	1444	.	+	0	Parent=EVM0000115.1;
5	Chr21_5_CIR316_UCR56_00022	EVM	CDS	581	1444	.	+	0	Parent=EVM0000115.1;
5	Chr21_5_CIR316_UCR56_00022	EVM	exon	1482	1645	.	+	0	Parent=EVM0000115.1;
5	Chr21_5_CIR316_UCR56_00022	EVM	CDS	1482	1645	.	+	0	Parent=EVM0000115.1;
6	Chr21_6_UCR49_00001	EVM	gene	35659	36171	.	-	0	ID=EVM0000057;
6	Chr21_6_UCR49_00001	EVM	mRNA	35659	36171	.	-	0	ID=EVM0000057.1;Parent=EVM0000057;
6	Chr21_6_UCR49_00001	EVM	exon	35659	36171	.	-	0	Parent=EVM0000057.1;
6	Chr21_6_UCR49_00001	EVM	CDS	35659	36171	.	-	0	Parent=EVM0000057.1;
6	Chr21_6_UCR49_00001	EVM	gene	7922	10733	.	+	0	ID=EVM0000087;
6	Chr21_6_UCR49_00001	EVM	mRNA	7922	10733	.	+	0	ID=EVM0000087.1;Parent=EVM0000087;
6	Chr21_6_UCR49_00001	EVM	exon	7922	8257	.	+	0	Parent=EVM0000087.1;
6	Chr21_6_UCR49_00001	EVM	CDS	7922	8257	.	+	0	Parent=EVM0000087.1;
6	Chr21_6_UCR49_00001	EVM	exon	8629	8787	.	+	0	Parent=EVM0000087.1;
6	Chr21_6_UCR49_00001	EVM	CDS	8629	8787	.	+	0	Parent=EVM0000087.1;
6	Chr21_6_UCR49_00001	EVM	exon	8879	9547	.	+	0	Parent=EVM0000087.1;
6	Chr21_6_UCR49_00001	EVM	CDS	8879	9547	.	+	0	Parent=EVM0000087.1;
6	Chr21_6_UCR49_00001	EVM	exon	9633	10733	.	+	0	Parent=EVM0000087.1;
6	Chr21_6_UCR49_00001	EVM	CDS	9633	10733	.	+	0	Parent=EVM0000087.1;
6	Chr21_6_UCR49_00001	EVM	gene	28120	28812	.	-	0	ID=EVM0000116;
6	Chr21_6_UCR49_00001	EVM	mRNA	28120	28812	.	-	0	ID=EVM0000116.1;Parent=EVM0000116;
6	Chr21_6_UCR49_00001	EVM	exon	28120	28812	.	-	0	Parent=EVM0000116.1;
6	Chr21_6_UCR49_00001	EVM	CDS	28120	28812	.	-	0	Parent=EVM0000116.1;
6	Chr21_6_UCR49_00002	EVM	gene	34	3324	.	+	0	ID=EVM0000066;
6	Chr21_6_UCR49_00002	EVM	mRNA	34	3324	.	+	0	ID=EVM0000066.1;Parent=EVM0000066;
6	Chr21_6_UCR49_00002	EVM	exon	34	3324	.	+	0	Parent=EVM0000066.1;
6	Chr21_6_UCR49_00002	EVM	CDS	34	3324	.	+	0	Parent=EVM0000066.1;
6	Chr21_6_UCR49_00003	EVM	gene	23850	24436	.	+	0	ID=EVM0000078;
6	Chr21_6_UCR49_00003	EVM	mRNA	23850	24436	.	+	0	ID=EVM0000078.1;Parent=EVM0000078;
6	Chr21_6_UCR49_00003	EVM	exon	23850	24269	.	+	0	Parent=EVM0000078.1;
6	Chr21_6_UCR49_00003	EVM	CDS	23850	24269	.	+	0	Parent=EVM0000078.1;
6	Chr21_6_UCR49_00003	EVM	exon	24308	24436	.	+	0	Parent=EVM0000078.1;
6	Chr21_6_UCR49_00003	EVM	CDS	24308	24436	.	+	0	Parent=EVM0000078.1;
6	Chr21_6_UCR49_00003	EVM	gene	20958	22199	.	+	0	ID=EVM0000105;
6	Chr21_6_UCR49_00003	EVM	mRNA	20958	22199	.	+	0	ID=EVM0000105.1;Parent=EVM0000105;
6	Chr21_6_UCR49_00003	EVM	exon	20958	22199	.	+	0	Parent=EVM0000105.1;
6	Chr21_6_UCR49_00003	EVM	CDS	20958	22199	.	+	0	Parent=EVM0000105.1;
6	Chr21_6_UCR49_00003	EVM	gene	13336	14490	.	+	0	ID=EVM0000109;
6	Chr21_6_UCR49_00003	EVM	mRNA	13336	14490	.	+	0	ID=EVM0000109.1;Parent=EVM0000109;
6	Chr21_6_UCR49_00003	EVM	exon	13336	13806	.	+	0	Parent=EVM0000109.1;
6	Chr21_6_UCR49_00003	EVM	CDS	13336	13806	.	+	0	Parent=EVM0000109.1;
6	Chr21_6_UCR49_00003	EVM	exon	13891	14490	.	+	0	Parent=EVM0000109.1;
6	Chr21_6_UCR49_00003	EVM	CDS	13891	14490	.	+	0	Parent=EVM0000109.1;
6	Chr21_6_UCR49_00003	EVM	gene	26930	27517	.	+	0	ID=EVM0000119;
6	Chr21_6_UCR49_00003	EVM	mRNA	26930	27517	.	+	0	ID=EVM0000119.1;Parent=EVM0000119;
6	Chr21_6_UCR49_00003	EVM	exon	26930	27517	.	+	0	Parent=EVM0000119.1;
6	Chr21_6_UCR49_00003	EVM	CDS	26930	27517	.	+	0	Parent=EVM0000119.1;
6	Chr21_6_UCR49_00004	EVM	gene	15157	17031	.	+	0	ID=EVM0000001;
6	Chr21_6_UCR49_00004	EVM	mRNA	15157	17031	.	+	0	ID=EVM0000001.1;Parent=EVM0000001;
6	Chr21_6_UCR49_00004	EVM	exon	15157	17031	.	+	0	Parent=EVM0000001.1;
6	Chr21_6_UCR49_00004	EVM	CDS	15157	17031	.	+	0	Parent=EVM0000001.1;
7	Chr21_7_NAU3480_00001	EVM	gene	18786	22953	.	+	0	ID=EVM0000022;
7	Chr21_7_NAU3480_00001	EVM	mRNA	18786	22953	.	+	0	ID=EVM0000022.1;Parent=EVM0000022;
7	Chr21_7_NAU3480_00001	EVM	exon	18786	19484	.	+	0	Parent=EVM0000022.1;
7	Chr21_7_NAU3480_00001	EVM	CDS	18786	19484	.	+	0	Parent=EVM0000022.1;
7	Chr21_7_NAU3480_00001	EVM	exon	20357	20436	.	+	0	Parent=EVM0000022.1;
7	Chr21_7_NAU3480_00001	EVM	CDS	20357	20436	.	+	0	Parent=EVM0000022.1;
7	Chr21_7_NAU3480_00001	EVM	exon	20693	20865	.	+	0	Parent=EVM0000022.1;
7	Chr21_7_NAU3480_00001	EVM	CDS	20693	20865	.	+	0	Parent=EVM0000022.1;
7	Chr21_7_NAU3480_00001	EVM	exon	21081	21155	.	+	0	Parent=EVM0000022.1;
7	Chr21_7_NAU3480_00001	EVM	CDS	21081	21155	.	+	0	Parent=EVM0000022.1;
7	Chr21_7_NAU3480_00001	EVM	exon	22766	22953	.	+	0	Parent=EVM0000022.1;
7	Chr21_7_NAU3480_00001	EVM	CDS	22766	22953	.	+	0	Parent=EVM0000022.1;
7	Chr21_7_NAU3480_00001	EVM	gene	5296	9619	.	+	0	ID=EVM0000052;
7	Chr21_7_NAU3480_00001	EVM	mRNA	5296	9619	.	+	0	ID=EVM0000052.1;Parent=EVM0000052;
7	Chr21_7_NAU3480_00001	EVM	exon	5296	5570	.	+	0	Parent=EVM0000052.1;
7	Chr21_7_NAU3480_00001	EVM	CDS	5296	5570	.	+	0	Parent=EVM0000052.1;
7	Chr21_7_NAU3480_00001	EVM	exon	5703	5797	.	+	0	Parent=EVM0000052.1;
7	Chr21_7_NAU3480_00001	EVM	CDS	5703	5797	.	+	0	Parent=EVM0000052.1;
7	Chr21_7_NAU3480_00001	EVM	exon	6138	6208	.	+	0	Parent=EVM0000052.1;
7	Chr21_7_NAU3480_00001	EVM	CDS	6138	6208	.	+	0	Parent=EVM0000052.1;
7	Chr21_7_NAU3480_00001	EVM	exon	6312	6503	.	+	0	Parent=EVM0000052.1;
7	Chr21_7_NAU3480_00001	EVM	CDS	6312	6503	.	+	0	Parent=EVM0000052.1;
7	Chr21_7_NAU3480_00001	EVM	exon	6719	6793	.	+	0	Parent=EVM0000052.1;
7	Chr21_7_NAU3480_00001	EVM	CDS	6719	6793	.	+	0	Parent=EVM0000052.1;
7	Chr21_7_NAU3480_00001	EVM	exon	7427	7486	.	+	0	Parent=EVM0000052.1;
7	Chr21_7_NAU3480_00001	EVM	CDS	7427	7486	.	+	0	Parent=EVM0000052.1;
7	Chr21_7_NAU3480_00001	EVM	exon	7678	7755	.	+	0	Parent=EVM0000052.1;
7	Chr21_7_NAU3480_00001	EVM	CDS	7678	7755	.	+	0	Parent=EVM0000052.1;
7	Chr21_7_NAU3480_00001	EVM	exon	7874	7925	.	+	0	Parent=EVM0000052.1;
7	Chr21_7_NAU3480_00001	EVM	CDS	7874	7925	.	+	0	Parent=EVM0000052.1;
7	Chr21_7_NAU3480_00001	EVM	exon	8057	8328	.	+	0	Parent=EVM0000052.1;
7	Chr21_7_NAU3480_00001	EVM	CDS	8057	8328	.	+	0	Parent=EVM0000052.1;
7	Chr21_7_NAU3480_00001	EVM	exon	8496	8744	.	+	0	Parent=EVM0000052.1;
7	Chr21_7_NAU3480_00001	EVM	CDS	8496	8744	.	+	0	Parent=EVM0000052.1;
7	Chr21_7_NAU3480_00001	EVM	exon	9473	9619	.	+	0	Parent=EVM0000052.1;
7	Chr21_7_NAU3480_00001	EVM	CDS	9473	9619	.	+	0	Parent=EVM0000052.1;
7	Chr21_7_NAU3480_00001	EVM	gene	50761	54048	.	-	0	ID=EVM0000056;
7	Chr21_7_NAU3480_00001	EVM	mRNA	50761	54048	.	-	0	ID=EVM0000056.1;Parent=EVM0000056;
7	Chr21_7_NAU3480_00001	EVM	exon	52947	54048	.	-	0	Parent=EVM0000056.1;
7	Chr21_7_NAU3480_00001	EVM	CDS	52947	54048	.	-	0	Parent=EVM0000056.1;
7	Chr21_7_NAU3480_00001	EVM	exon	52281	52548	.	-	0	Parent=EVM0000056.1;
7	Chr21_7_NAU3480_00001	EVM	CDS	52281	52548	.	-	0	Parent=EVM0000056.1;
7	Chr21_7_NAU3480_00001	EVM	exon	52105	52190	.	-	0	Parent=EVM0000056.1;
7	Chr21_7_NAU3480_00001	EVM	CDS	52105	52190	.	-	0	Parent=EVM0000056.1;
7	Chr21_7_NAU3480_00001	EVM	exon	51877	52034	.	-	0	Parent=EVM0000056.1;
7	Chr21_7_NAU3480_00001	EVM	CDS	51877	52034	.	-	0	Parent=EVM0000056.1;
7	Chr21_7_NAU3480_00001	EVM	exon	51707	51783	.	-	0	Parent=EVM0000056.1;
7	Chr21_7_NAU3480_00001	EVM	CDS	51707	51783	.	-	0	Parent=EVM0000056.1;
7	Chr21_7_NAU3480_00001	EVM	exon	50761	50827	.	-	0	Parent=EVM0000056.1;
7	Chr21_7_NAU3480_00001	EVM	CDS	50761	50827	.	-	0	Parent=EVM0000056.1;
7	Chr21_7_NAU3480_00001	EVM	gene	24659	27671	.	-	0	ID=EVM0000085;
7	Chr21_7_NAU3480_00001	EVM	mRNA	24659	27671	.	-	0	ID=EVM0000085.1;Parent=EVM0000085;
7	Chr21_7_NAU3480_00001	EVM	exon	27232	27671	.	-	0	Parent=EVM0000085.1;
7	Chr21_7_NAU3480_00001	EVM	CDS	27232	27671	.	-	0	Parent=EVM0000085.1;
7	Chr21_7_NAU3480_00001	EVM	exon	26183	26235	.	-	0	Parent=EVM0000085.1;
7	Chr21_7_NAU3480_00001	EVM	CDS	26183	26235	.	-	0	Parent=EVM0000085.1;
7	Chr21_7_NAU3480_00001	EVM	exon	25713	25964	.	-	0	Parent=EVM0000085.1;
7	Chr21_7_NAU3480_00001	EVM	CDS	25713	25964	.	-	0	Parent=EVM0000085.1;
7	Chr21_7_NAU3480_00001	EVM	exon	24889	25191	.	-	0	Parent=EVM0000085.1;
7	Chr21_7_NAU3480_00001	EVM	CDS	24889	25191	.	-	0	Parent=EVM0000085.1;
7	Chr21_7_NAU3480_00001	EVM	exon	24659	24813	.	-	0	Parent=EVM0000085.1;
7	Chr21_7_NAU3480_00001	EVM	CDS	24659	24813	.	-	0	Parent=EVM0000085.1;
7	Chr21_7_NAU3480_00001	EVM	gene	38375	40670	.	-	0	ID=EVM0000110;
7	Chr21_7_NAU3480_00001	EVM	mRNA	38375	40670	.	-	0	ID=EVM0000110.1;Parent=EVM0000110;
7	Chr21_7_NAU3480_00001	EVM	exon	40392	40670	.	-	0	Parent=EVM0000110.1;
7	Chr21_7_NAU3480_00001	EVM	CDS	40392	40670	.	-	0	Parent=EVM0000110.1;
7	Chr21_7_NAU3480_00001	EVM	exon	38375	38797	.	-	0	Parent=EVM0000110.1;
7	Chr21_7_NAU3480_00001	EVM	CDS	38375	38797	.	-	0	Parent=EVM0000110.1;
8	Chr21_8_MUCS088_CIR196_00001	EVM	gene	40113	42029	.	-	0	ID=EVM0000021;
8	Chr21_8_MUCS088_CIR196_00001	EVM	mRNA	40113	42029	.	-	0	ID=EVM0000021.1;Parent=EVM0000021;
8	Chr21_8_MUCS088_CIR196_00001	EVM	exon	41993	42029	.	-	0	Parent=EVM0000021.1;
8	Chr21_8_MUCS088_CIR196_00001	EVM	CDS	41993	42029	.	-	0	Parent=EVM0000021.1;
8	Chr21_8_MUCS088_CIR196_00001	EVM	exon	41672	41775	.	-	0	Parent=EVM0000021.1;
8	Chr21_8_MUCS088_CIR196_00001	EVM	CDS	41672	41775	.	-	0	Parent=EVM0000021.1;
8	Chr21_8_MUCS088_CIR196_00001	EVM	exon	41561	41641	.	-	0	Parent=EVM0000021.1;
8	Chr21_8_MUCS088_CIR196_00001	EVM	CDS	41561	41641	.	-	0	Parent=EVM0000021.1;
8	Chr21_8_MUCS088_CIR196_00001	EVM	exon	41163	41375	.	-	0	Parent=EVM0000021.1;
8	Chr21_8_MUCS088_CIR196_00001	EVM	CDS	41163	41375	.	-	0	Parent=EVM0000021.1;
8	Chr21_8_MUCS088_CIR196_00001	EVM	exon	40951	41079	.	-	0	Parent=EVM0000021.1;
8	Chr21_8_MUCS088_CIR196_00001	EVM	CDS	40951	41079	.	-	0	Parent=EVM0000021.1;
8	Chr21_8_MUCS088_CIR196_00001	EVM	exon	40113	40853	.	-	0	Parent=EVM0000021.1;
8	Chr21_8_MUCS088_CIR196_00001	EVM	CDS	40113	40853	.	-	0	Parent=EVM0000021.1;
8	Chr21_8_MUCS088_CIR196_00001	EVM	gene	26832	27698	.	-	0	ID=EVM0000037;
8	Chr21_8_MUCS088_CIR196_00001	EVM	mRNA	26832	27698	.	-	0	ID=EVM0000037.1;Parent=EVM0000037;
8	Chr21_8_MUCS088_CIR196_00001	EVM	exon	26832	27698	.	-	0	Parent=EVM0000037.1;
8	Chr21_8_MUCS088_CIR196_00001	EVM	CDS	26832	27698	.	-	0	Parent=EVM0000037.1;
8	Chr21_8_MUCS088_CIR196_00001	EVM	gene	20504	25281	.	+	0	ID=EVM0000060;
8	Chr21_8_MUCS088_CIR196_00001	EVM	mRNA	20504	25281	.	+	0	ID=EVM0000060.1;Parent=EVM0000060;
8	Chr21_8_MUCS088_CIR196_00001	EVM	exon	20504	20551	.	+	0	Parent=EVM0000060.1;
8	Chr21_8_MUCS088_CIR196_00001	EVM	CDS	20504	20551	.	+	0	Parent=EVM0000060.1;
8	Chr21_8_MUCS088_CIR196_00001	EVM	exon	21101	21205	.	+	0	Parent=EVM0000060.1;
8	Chr21_8_MUCS088_CIR196_00001	EVM	CDS	21101	21205	.	+	0	Parent=EVM0000060.1;
8	Chr21_8_MUCS088_CIR196_00001	EVM	exon	22127	22286	.	+	0	Parent=EVM0000060.1;
8	Chr21_8_MUCS088_CIR196_00001	EVM	CDS	22127	22286	.	+	0	Parent=EVM0000060.1;
8	Chr21_8_MUCS088_CIR196_00001	EVM	exon	22749	22968	.	+	0	Parent=EVM0000060.1;
8	Chr21_8_MUCS088_CIR196_00001	EVM	CDS	22749	22968	.	+	0	Parent=EVM0000060.1;
8	Chr21_8_MUCS088_CIR196_00001	EVM	exon	24061	24150	.	+	0	Parent=EVM0000060.1;
8	Chr21_8_MUCS088_CIR196_00001	EVM	CDS	24061	24150	.	+	0	Parent=EVM0000060.1;
8	Chr21_8_MUCS088_CIR196_00001	EVM	exon	24464	24595	.	+	0	Parent=EVM0000060.1;
8	Chr21_8_MUCS088_CIR196_00001	EVM	CDS	24464	24595	.	+	0	Parent=EVM0000060.1;
8	Chr21_8_MUCS088_CIR196_00001	EVM	exon	24716	24767	.	+	0	Parent=EVM0000060.1;
8	Chr21_8_MUCS088_CIR196_00001	EVM	CDS	24716	24767	.	+	0	Parent=EVM0000060.1;
8	Chr21_8_MUCS088_CIR196_00001	EVM	exon	25129	25281	.	+	0	Parent=EVM0000060.1;
8	Chr21_8_MUCS088_CIR196_00001	EVM	CDS	25129	25281	.	+	0	Parent=EVM0000060.1;
8	Chr21_8_MUCS088_CIR196_00001	EVM	gene	11100	14919	.	+	0	ID=EVM0000077;
8	Chr21_8_MUCS088_CIR196_00001	EVM	mRNA	11100	14919	.	+	0	ID=EVM0000077.1;Parent=EVM0000077;
8	Chr21_8_MUCS088_CIR196_00001	EVM	exon	11100	11346	.	+	0	Parent=EVM0000077.1;
8	Chr21_8_MUCS088_CIR196_00001	EVM	CDS	11100	11346	.	+	0	Parent=EVM0000077.1;
8	Chr21_8_MUCS088_CIR196_00001	EVM	exon	12680	12792	.	+	0	Parent=EVM0000077.1;
8	Chr21_8_MUCS088_CIR196_00001	EVM	CDS	12680	12792	.	+	0	Parent=EVM0000077.1;
8	Chr21_8_MUCS088_CIR196_00001	EVM	exon	12878	13249	.	+	0	Parent=EVM0000077.1;
8	Chr21_8_MUCS088_CIR196_00001	EVM	CDS	12878	13249	.	+	0	Parent=EVM0000077.1;
8	Chr21_8_MUCS088_CIR196_00001	EVM	exon	13391	14156	.	+	0	Parent=EVM0000077.1;
8	Chr21_8_MUCS088_CIR196_00001	EVM	CDS	13391	14156	.	+	0	Parent=EVM0000077.1;
8	Chr21_8_MUCS088_CIR196_00001	EVM	exon	14858	14919	.	+	0	Parent=EVM0000077.1;
8	Chr21_8_MUCS088_CIR196_00001	EVM	CDS	14858	14919	.	+	0	Parent=EVM0000077.1;
8	Chr21_8_MUCS088_CIR196_00001	EVM	gene	3655	4188	.	+	0	ID=EVM0000103;
8	Chr21_8_MUCS088_CIR196_00001	EVM	mRNA	3655	4188	.	+	0	ID=EVM0000103.1;Parent=EVM0000103;
8	Chr21_8_MUCS088_CIR196_00001	EVM	exon	3655	4188	.	+	0	Parent=EVM0000103.1;
8	Chr21_8_MUCS088_CIR196_00001	EVM	CDS	3655	4188	.	+	0	Parent=EVM0000103.1;
9	Chr21_9_NAU5428_00001	EVM	gene	21337	23952	.	+	0	ID=EVM0000003;
9	Chr21_9_NAU5428_00001	EVM	mRNA	21337	23952	.	+	0	ID=EVM0000003.1;Parent=EVM0000003;
9	Chr21_9_NAU5428_00001	EVM	exon	21337	21645	.	+	0	Parent=EVM0000003.1;
9	Chr21_9_NAU5428_00001	EVM	CDS	21337	21645	.	+	0	Parent=EVM0000003.1;
9	Chr21_9_NAU5428_00001	EVM	exon	21828	21853	.	+	0	Parent=EVM0000003.1;
9	Chr21_9_NAU5428_00001	EVM	CDS	21828	21853	.	+	0	Parent=EVM0000003.1;
9	Chr21_9_NAU5428_00001	EVM	exon	21959	22045	.	+	0	Parent=EVM0000003.1;
9	Chr21_9_NAU5428_00001	EVM	CDS	21959	22045	.	+	0	Parent=EVM0000003.1;
9	Chr21_9_NAU5428_00001	EVM	exon	22140	22913	.	+	0	Parent=EVM0000003.1;
9	Chr21_9_NAU5428_00001	EVM	CDS	22140	22913	.	+	0	Parent=EVM0000003.1;
9	Chr21_9_NAU5428_00001	EVM	exon	23748	23808	.	+	0	Parent=EVM0000003.1;
9	Chr21_9_NAU5428_00001	EVM	CDS	23748	23808	.	+	0	Parent=EVM0000003.1;
9	Chr21_9_NAU5428_00001	EVM	exon	23905	23952	.	+	0	Parent=EVM0000003.1;
9	Chr21_9_NAU5428_00001	EVM	CDS	23905	23952	.	+	0	Parent=EVM0000003.1;
9	Chr21_9_NAU5428_00001	EVM	gene	2869	4361	.	-	0	ID=EVM0000005;
9	Chr21_9_NAU5428_00001	EVM	mRNA	2869	4361	.	-	0	ID=EVM0000005.1;Parent=EVM0000005;
9	Chr21_9_NAU5428_00001	EVM	exon	3754	4361	.	-	0	Parent=EVM0000005.1;
9	Chr21_9_NAU5428_00001	EVM	CDS	3754	4361	.	-	0	Parent=EVM0000005.1;
9	Chr21_9_NAU5428_00001	EVM	exon	2869	3559	.	-	0	Parent=EVM0000005.1;
9	Chr21_9_NAU5428_00001	EVM	CDS	2869	3559	.	-	0	Parent=EVM0000005.1;
9	Chr21_9_NAU5428_00001	EVM	gene	12279	12973	.	-	0	ID=EVM0000006;
9	Chr21_9_NAU5428_00001	EVM	mRNA	12279	12973	.	-	0	ID=EVM0000006.1;Parent=EVM0000006;
9	Chr21_9_NAU5428_00001	EVM	exon	12688	12973	.	-	0	Parent=EVM0000006.1;
9	Chr21_9_NAU5428_00001	EVM	CDS	12688	12973	.	-	0	Parent=EVM0000006.1;
9	Chr21_9_NAU5428_00001	EVM	exon	12279	12457	.	-	0	Parent=EVM0000006.1;
9	Chr21_9_NAU5428_00001	EVM	CDS	12279	12457	.	-	0	Parent=EVM0000006.1;
9	Chr21_9_NAU5428_00001	EVM	gene	35792	43230	.	-	0	ID=EVM0000024;
9	Chr21_9_NAU5428_00001	EVM	mRNA	35792	43230	.	-	0	ID=EVM0000024.1;Parent=EVM0000024;
9	Chr21_9_NAU5428_00001	EVM	exon	42729	43230	.	-	0	Parent=EVM0000024.1;
9	Chr21_9_NAU5428_00001	EVM	CDS	42729	43230	.	-	0	Parent=EVM0000024.1;
9	Chr21_9_NAU5428_00001	EVM	exon	35792	36990	.	-	0	Parent=EVM0000024.1;
9	Chr21_9_NAU5428_00001	EVM	CDS	35792	36990	.	-	0	Parent=EVM0000024.1;
9	Chr21_9_NAU5428_00001	EVM	gene	23957	24175	.	-	0	ID=EVM0000030;
9	Chr21_9_NAU5428_00001	EVM	mRNA	23957	24175	.	-	0	ID=EVM0000030.1;Parent=EVM0000030;
9	Chr21_9_NAU5428_00001	EVM	exon	23957	24175	.	-	0	Parent=EVM0000030.1;
9	Chr21_9_NAU5428_00001	EVM	CDS	23957	24175	.	-	0	Parent=EVM0000030.1;
9	Chr21_9_NAU5428_00001	EVM	gene	26542	29998	.	+	0	ID=EVM0000032;
9	Chr21_9_NAU5428_00001	EVM	mRNA	26542	29998	.	+	0	ID=EVM0000032.1;Parent=EVM0000032;
9	Chr21_9_NAU5428_00001	EVM	exon	26542	26591	.	+	0	Parent=EVM0000032.1;
9	Chr21_9_NAU5428_00001	EVM	CDS	26542	26591	.	+	0	Parent=EVM0000032.1;
9	Chr21_9_NAU5428_00001	EVM	exon	26819	27029	.	+	0	Parent=EVM0000032.1;
9	Chr21_9_NAU5428_00001	EVM	CDS	26819	27029	.	+	0	Parent=EVM0000032.1;
9	Chr21_9_NAU5428_00001	EVM	exon	27768	28005	.	+	0	Parent=EVM0000032.1;
9	Chr21_9_NAU5428_00001	EVM	CDS	27768	28005	.	+	0	Parent=EVM0000032.1;
9	Chr21_9_NAU5428_00001	EVM	exon	28314	28447	.	+	0	Parent=EVM0000032.1;
9	Chr21_9_NAU5428_00001	EVM	CDS	28314	28447	.	+	0	Parent=EVM0000032.1;
9	Chr21_9_NAU5428_00001	EVM	exon	28540	28614	.	+	0	Parent=EVM0000032.1;
9	Chr21_9_NAU5428_00001	EVM	CDS	28540	28614	.	+	0	Parent=EVM0000032.1;
9	Chr21_9_NAU5428_00001	EVM	exon	29045	29146	.	+	0	Parent=EVM0000032.1;
9	Chr21_9_NAU5428_00001	EVM	CDS	29045	29146	.	+	0	Parent=EVM0000032.1;
9	Chr21_9_NAU5428_00001	EVM	exon	29337	29446	.	+	0	Parent=EVM0000032.1;
9	Chr21_9_NAU5428_00001	EVM	CDS	29337	29446	.	+	0	Parent=EVM0000032.1;
9	Chr21_9_NAU5428_00001	EVM	exon	29544	29631	.	+	0	Parent=EVM0000032.1;
9	Chr21_9_NAU5428_00001	EVM	CDS	29544	29631	.	+	0	Parent=EVM0000032.1;
9	Chr21_9_NAU5428_00001	EVM	exon	29948	29998	.	+	0	Parent=EVM0000032.1;
9	Chr21_9_NAU5428_00001	EVM	CDS	29948	29998	.	+	0	Parent=EVM0000032.1;
9	Chr21_9_NAU5428_00001	EVM	gene	18292	20231	.	+	0	ID=EVM0000093;
9	Chr21_9_NAU5428_00001	EVM	mRNA	18292	20231	.	+	0	ID=EVM0000093.1;Parent=EVM0000093;
9	Chr21_9_NAU5428_00001	EVM	exon	18292	18948	.	+	0	Parent=EVM0000093.1;
9	Chr21_9_NAU5428_00001	EVM	CDS	18292	18948	.	+	0	Parent=EVM0000093.1;
9	Chr21_9_NAU5428_00001	EVM	exon	19035	19191	.	+	0	Parent=EVM0000093.1;
9	Chr21_9_NAU5428_00001	EVM	CDS	19035	19191	.	+	0	Parent=EVM0000093.1;
9	Chr21_9_NAU5428_00001	EVM	exon	19354	19508	.	+	0	Parent=EVM0000093.1;
9	Chr21_9_NAU5428_00001	EVM	CDS	19354	19508	.	+	0	Parent=EVM0000093.1;
9	Chr21_9_NAU5428_00001	EVM	exon	19641	19826	.	+	0	Parent=EVM0000093.1;
9	Chr21_9_NAU5428_00001	EVM	CDS	19641	19826	.	+	0	Parent=EVM0000093.1;
9	Chr21_9_NAU5428_00001	EVM	exon	20019	20231	.	+	0	Parent=EVM0000093.1;
9	Chr21_9_NAU5428_00001	EVM	CDS	20019	20231	.	+	0	Parent=EVM0000093.1;
9	Chr21_9_NAU5428_00001	EVM	gene	927	2248	.	+	0	ID=EVM0000097;
9	Chr21_9_NAU5428_00001	EVM	mRNA	927	2248	.	+	0	ID=EVM0000097.1;Parent=EVM0000097;
9	Chr21_9_NAU5428_00001	EVM	exon	927	1079	.	+	0	Parent=EVM0000097.1;
9	Chr21_9_NAU5428_00001	EVM	CDS	927	1079	.	+	0	Parent=EVM0000097.1;
9	Chr21_9_NAU5428_00001	EVM	exon	1398	1484	.	+	0	Parent=EVM0000097.1;
9	Chr21_9_NAU5428_00001	EVM	CDS	1398	1484	.	+	0	Parent=EVM0000097.1;
9	Chr21_9_NAU5428_00001	EVM	exon	2147	2248	.	+	0	Parent=EVM0000097.1;
9	Chr21_9_NAU5428_00001	EVM	CDS	2147	2248	.	+	0	Parent=EVM0000097.1;
9	Chr21_9_NAU5428_00002	EVM	gene	53	4003	.	-	0	ID=EVM0000033;
9	Chr21_9_NAU5428_00002	EVM	mRNA	53	4003	.	-	0	ID=EVM0000033.1;Parent=EVM0000033;
9	Chr21_9_NAU5428_00002	EVM	exon	53	4003	.	-	0	Parent=EVM0000033.1;
9	Chr21_9_NAU5428_00002	EVM	CDS	53	4003	.	-	0	Parent=EVM0000033.1;
9	Chr21_9_NAU5428_00003	EVM	gene	733	2917	.	+	0	ID=EVM0000019;
9	Chr21_9_NAU5428_00003	EVM	mRNA	733	2917	.	+	0	ID=EVM0000019.1;Parent=EVM0000019;
9	Chr21_9_NAU5428_00003	EVM	exon	733	773	.	+	0	Parent=EVM0000019.1;
9	Chr21_9_NAU5428_00003	EVM	CDS	733	773	.	+	0	Parent=EVM0000019.1;
9	Chr21_9_NAU5428_00003	EVM	exon	1400	1640	.	+	0	Parent=EVM0000019.1;
9	Chr21_9_NAU5428_00003	EVM	CDS	1400	1640	.	+	0	Parent=EVM0000019.1;
9	Chr21_9_NAU5428_00003	EVM	exon	1784	1886	.	+	0	Parent=EVM0000019.1;
9	Chr21_9_NAU5428_00003	EVM	CDS	1784	1886	.	+	0	Parent=EVM0000019.1;
9	Chr21_9_NAU5428_00003	EVM	exon	2324	2378	.	+	0	Parent=EVM0000019.1;
9	Chr21_9_NAU5428_00003	EVM	CDS	2324	2378	.	+	0	Parent=EVM0000019.1;
9	Chr21_9_NAU5428_00003	EVM	exon	2485	2917	.	+	0	Parent=EVM0000019.1;
9	Chr21_9_NAU5428_00003	EVM	CDS	2485	2917	.	+	0	Parent=EVM0000019.1;
9	Chr21_9_NAU5428_00003	EVM	gene	15743	16018	.	+	0	ID=EVM0000065;
9	Chr21_9_NAU5428_00003	EVM	mRNA	15743	16018	.	+	0	ID=EVM0000065.1;Parent=EVM0000065;
9	Chr21_9_NAU5428_00003	EVM	exon	15743	16018	.	+	0	Parent=EVM0000065.1;
9	Chr21_9_NAU5428_00003	EVM	CDS	15743	16018	.	+	0	Parent=EVM0000065.1;
9	Chr21_9_NAU5428_00003	EVM	gene	7328	7729	.	-	0	ID=EVM0000081;
9	Chr21_9_NAU5428_00003	EVM	mRNA	7328	7729	.	-	0	ID=EVM0000081.1;Parent=EVM0000081;
9	Chr21_9_NAU5428_00003	EVM	exon	7328	7729	.	-	0	Parent=EVM0000081.1;
9	Chr21_9_NAU5428_00003	EVM	CDS	7328	7729	.	-	0	Parent=EVM0000081.1;
9	Chr21_9_NAU5428_00003	EVM	gene	23315	27801	.	+	0	ID=EVM0000082;
9	Chr21_9_NAU5428_00003	EVM	mRNA	23315	27801	.	+	0	ID=EVM0000082.1;Parent=EVM0000082;
9	Chr21_9_NAU5428_00003	EVM	exon	23315	23962	.	+	0	Parent=EVM0000082.1;
9	Chr21_9_NAU5428_00003	EVM	CDS	23315	23962	.	+	0	Parent=EVM0000082.1;
9	Chr21_9_NAU5428_00003	EVM	exon	25111	25150	.	+	0	Parent=EVM0000082.1;
9	Chr21_9_NAU5428_00003	EVM	CDS	25111	25150	.	+	0	Parent=EVM0000082.1;
9	Chr21_9_NAU5428_00003	EVM	exon	26138	26222	.	+	0	Parent=EVM0000082.1;
9	Chr21_9_NAU5428_00003	EVM	CDS	26138	26222	.	+	0	Parent=EVM0000082.1;
9	Chr21_9_NAU5428_00003	EVM	exon	26256	26378	.	+	0	Parent=EVM0000082.1;
9	Chr21_9_NAU5428_00003	EVM	CDS	26256	26378	.	+	0	Parent=EVM0000082.1;
9	Chr21_9_NAU5428_00003	EVM	exon	27687	27801	.	+	0	Parent=EVM0000082.1;
9	Chr21_9_NAU5428_00003	EVM	CDS	27687	27801	.	+	0	Parent=EVM0000082.1;
9	Chr21_9_NAU5428_00003	EVM	gene	9969	10748	.	-	0	ID=EVM0000084;
9	Chr21_9_NAU5428_00003	EVM	mRNA	9969	10748	.	-	0	ID=EVM0000084.1;Parent=EVM0000084;
9	Chr21_9_NAU5428_00003	EVM	exon	9969	10748	.	-	0	Parent=EVM0000084.1;
9	Chr21_9_NAU5428_00003	EVM	CDS	9969	10748	.	-	0	Parent=EVM0000084.1;
9	Chr21_9_NAU5428_00003	EVM	gene	29645	32170	.	+	0	ID=EVM0000096;
9	Chr21_9_NAU5428_00003	EVM	mRNA	29645	32170	.	+	0	ID=EVM0000096.1;Parent=EVM0000096;
9	Chr21_9_NAU5428_00003	EVM	exon	29645	30315	.	+	0	Parent=EVM0000096.1;
9	Chr21_9_NAU5428_00003	EVM	CDS	29645	30315	.	+	0	Parent=EVM0000096.1;
9	Chr21_9_NAU5428_00003	EVM	exon	30619	32170	.	+	0	Parent=EVM0000096.1;
9	Chr21_9_NAU5428_00003	EVM	CDS	30619	32170	.	+	0	Parent=EVM0000096.1;
9	Chr21_9_NAU5428_00004	EVM	gene	2714	4347	.	-	0	ID=EVM0000071;
9	Chr21_9_NAU5428_00004	EVM	mRNA	2714	4347	.	-	0	ID=EVM0000071.1;Parent=EVM0000071;
9	Chr21_9_NAU5428_00004	EVM	exon	4109	4347	.	-	0	Parent=EVM0000071.1;
9	Chr21_9_NAU5428_00004	EVM	CDS	4109	4347	.	-	0	Parent=EVM0000071.1;
9	Chr21_9_NAU5428_00004	EVM	exon	3677	3793	.	-	0	Parent=EVM0000071.1;
9	Chr21_9_NAU5428_00004	EVM	CDS	3677	3793	.	-	0	Parent=EVM0000071.1;
9	Chr21_9_NAU5428_00004	EVM	exon	2714	2792	.	-	0	Parent=EVM0000071.1;
9	Chr21_9_NAU5428_00004	EVM	CDS	2714	2792	.	-	0	Parent=EVM0000071.1;
10	Chr21_10_NAU6697_00001	EVM	gene	236	6276	.	-	0	ID=EVM0000112;
10	Chr21_10_NAU6697_00001	EVM	mRNA	236	6276	.	-	0	ID=EVM0000112.1;Parent=EVM0000112;
10	Chr21_10_NAU6697_00001	EVM	exon	6181	6276	.	-	0	Parent=EVM0000112.1;
10	Chr21_10_NAU6697_00001	EVM	CDS	6181	6276	.	-	0	Parent=EVM0000112.1;
10	Chr21_10_NAU6697_00001	EVM	exon	5578	5639	.	-	0	Parent=EVM0000112.1;
10	Chr21_10_NAU6697_00001	EVM	CDS	5578	5639	.	-	0	Parent=EVM0000112.1;
10	Chr21_10_NAU6697_00001	EVM	exon	4979	5066	.	-	0	Parent=EVM0000112.1;
10	Chr21_10_NAU6697_00001	EVM	CDS	4979	5066	.	-	0	Parent=EVM0000112.1;
10	Chr21_10_NAU6697_00001	EVM	exon	4776	4837	.	-	0	Parent=EVM0000112.1;
10	Chr21_10_NAU6697_00001	EVM	CDS	4776	4837	.	-	0	Parent=EVM0000112.1;
10	Chr21_10_NAU6697_00001	EVM	exon	4594	4690	.	-	0	Parent=EVM0000112.1;
10	Chr21_10_NAU6697_00001	EVM	CDS	4594	4690	.	-	0	Parent=EVM0000112.1;
10	Chr21_10_NAU6697_00001	EVM	exon	4037	4489	.	-	0	Parent=EVM0000112.1;
10	Chr21_10_NAU6697_00001	EVM	CDS	4037	4489	.	-	0	Parent=EVM0000112.1;
10	Chr21_10_NAU6697_00001	EVM	exon	2941	3402	.	-	0	Parent=EVM0000112.1;
10	Chr21_10_NAU6697_00001	EVM	CDS	2941	3402	.	-	0	Parent=EVM0000112.1;
10	Chr21_10_NAU6697_00001	EVM	exon	2069	2149	.	-	0	Parent=EVM0000112.1;
10	Chr21_10_NAU6697_00001	EVM	CDS	2069	2149	.	-	0	Parent=EVM0000112.1;
10	Chr21_10_NAU6697_00001	EVM	exon	1520	1628	.	-	0	Parent=EVM0000112.1;
10	Chr21_10_NAU6697_00001	EVM	CDS	1520	1628	.	-	0	Parent=EVM0000112.1;
10	Chr21_10_NAU6697_00001	EVM	exon	236	288	.	-	0	Parent=EVM0000112.1;
10	Chr21_10_NAU6697_00001	EVM	CDS	236	288	.	-	0	Parent=EVM0000112.1;
10	Chr21_10_NAU6697_00002	EVM	gene	7536	22362	.	+	0	ID=EVM0000010;
10	Chr21_10_NAU6697_00002	EVM	mRNA	7536	22362	.	+	0	ID=EVM0000010.1;Parent=EVM0000010;
10	Chr21_10_NAU6697_00002	EVM	exon	7536	8663	.	+	0	Parent=EVM0000010.1;
10	Chr21_10_NAU6697_00002	EVM	CDS	7536	8663	.	+	0	Parent=EVM0000010.1;
10	Chr21_10_NAU6697_00002	EVM	exon	21751	22362	.	+	0	Parent=EVM0000010.1;
10	Chr21_10_NAU6697_00002	EVM	CDS	21751	22362	.	+	0	Parent=EVM0000010.1;
10	Chr21_10_NAU6697_00002	EVM	gene	4452	6428	.	+	0	ID=EVM0000028;
10	Chr21_10_NAU6697_00002	EVM	mRNA	4452	6428	.	+	0	ID=EVM0000028.1;Parent=EVM0000028;
10	Chr21_10_NAU6697_00002	EVM	exon	4452	4939	.	+	0	Parent=EVM0000028.1;
10	Chr21_10_NAU6697_00002	EVM	CDS	4452	4939	.	+	0	Parent=EVM0000028.1;
10	Chr21_10_NAU6697_00002	EVM	exon	5216	6428	.	+	0	Parent=EVM0000028.1;
10	Chr21_10_NAU6697_00002	EVM	CDS	5216	6428	.	+	0	Parent=EVM0000028.1;
11	Chr21_11_NAU2152_00001	EVM	gene	14943	19430	.	+	0	ID=EVM0000004;
11	Chr21_11_NAU2152_00001	EVM	mRNA	14943	19430	.	+	0	ID=EVM0000004.1;Parent=EVM0000004;
11	Chr21_11_NAU2152_00001	EVM	exon	14943	15240	.	+	0	Parent=EVM0000004.1;
11	Chr21_11_NAU2152_00001	EVM	CDS	14943	15240	.	+	0	Parent=EVM0000004.1;
11	Chr21_11_NAU2152_00001	EVM	exon	15424	15540	.	+	0	Parent=EVM0000004.1;
11	Chr21_11_NAU2152_00001	EVM	CDS	15424	15540	.	+	0	Parent=EVM0000004.1;
11	Chr21_11_NAU2152_00001	EVM	exon	19390	19430	.	+	0	Parent=EVM0000004.1;
11	Chr21_11_NAU2152_00001	EVM	CDS	19390	19430	.	+	0	Parent=EVM0000004.1;
11	Chr21_11_NAU2152_00001	EVM	gene	9436	14417	.	+	0	ID=EVM0000007;
11	Chr21_11_NAU2152_00001	EVM	mRNA	9436	14417	.	+	0	ID=EVM0000007.1;Parent=EVM0000007;
11	Chr21_11_NAU2152_00001	EVM	exon	9436	9700	.	+	0	Parent=EVM0000007.1;
11	Chr21_11_NAU2152_00001	EVM	CDS	9436	9700	.	+	0	Parent=EVM0000007.1;
11	Chr21_11_NAU2152_00001	EVM	exon	10189	10357	.	+	0	Parent=EVM0000007.1;
11	Chr21_11_NAU2152_00001	EVM	CDS	10189	10357	.	+	0	Parent=EVM0000007.1;
11	Chr21_11_NAU2152_00001	EVM	exon	12323	12476	.	+	0	Parent=EVM0000007.1;
11	Chr21_11_NAU2152_00001	EVM	CDS	12323	12476	.	+	0	Parent=EVM0000007.1;
11	Chr21_11_NAU2152_00001	EVM	exon	12559	12639	.	+	0	Parent=EVM0000007.1;
11	Chr21_11_NAU2152_00001	EVM	CDS	12559	12639	.	+	0	Parent=EVM0000007.1;
11	Chr21_11_NAU2152_00001	EVM	exon	12918	13081	.	+	0	Parent=EVM0000007.1;
11	Chr21_11_NAU2152_00001	EVM	CDS	12918	13081	.	+	0	Parent=EVM0000007.1;
11	Chr21_11_NAU2152_00001	EVM	exon	14285	14417	.	+	0	Parent=EVM0000007.1;
11	Chr21_11_NAU2152_00001	EVM	CDS	14285	14417	.	+	0	Parent=EVM0000007.1;
11	Chr21_11_NAU2152_00001	EVM	gene	91338	96074	.	-	0	ID=EVM0000015;
11	Chr21_11_NAU2152_00001	EVM	mRNA	91338	96074	.	-	0	ID=EVM0000015.1;Parent=EVM0000015;
11	Chr21_11_NAU2152_00001	EVM	exon	95949	96074	.	-	0	Parent=EVM0000015.1;
11	Chr21_11_NAU2152_00001	EVM	CDS	95949	96074	.	-	0	Parent=EVM0000015.1;
11	Chr21_11_NAU2152_00001	EVM	exon	95153	95236	.	-	0	Parent=EVM0000015.1;
11	Chr21_11_NAU2152_00001	EVM	CDS	95153	95236	.	-	0	Parent=EVM0000015.1;
11	Chr21_11_NAU2152_00001	EVM	exon	94270	94385	.	-	0	Parent=EVM0000015.1;
11	Chr21_11_NAU2152_00001	EVM	CDS	94270	94385	.	-	0	Parent=EVM0000015.1;
11	Chr21_11_NAU2152_00001	EVM	exon	93607	93697	.	-	0	Parent=EVM0000015.1;
11	Chr21_11_NAU2152_00001	EVM	CDS	93607	93697	.	-	0	Parent=EVM0000015.1;
11	Chr21_11_NAU2152_00001	EVM	exon	91953	92024	.	-	0	Parent=EVM0000015.1;
11	Chr21_11_NAU2152_00001	EVM	CDS	91953	92024	.	-	0	Parent=EVM0000015.1;
11	Chr21_11_NAU2152_00001	EVM	exon	91744	91854	.	-	0	Parent=EVM0000015.1;
11	Chr21_11_NAU2152_00001	EVM	CDS	91744	91854	.	-	0	Parent=EVM0000015.1;
11	Chr21_11_NAU2152_00001	EVM	exon	91338	91640	.	-	0	Parent=EVM0000015.1;
11	Chr21_11_NAU2152_00001	EVM	CDS	91338	91640	.	-	0	Parent=EVM0000015.1;
11	Chr21_11_NAU2152_00001	EVM	gene	53974	55851	.	-	0	ID=EVM0000018;
11	Chr21_11_NAU2152_00001	EVM	mRNA	53974	55851	.	-	0	ID=EVM0000018.1;Parent=EVM0000018;
11	Chr21_11_NAU2152_00001	EVM	exon	55370	55851	.	-	0	Parent=EVM0000018.1;
11	Chr21_11_NAU2152_00001	EVM	CDS	55370	55851	.	-	0	Parent=EVM0000018.1;
11	Chr21_11_NAU2152_00001	EVM	exon	53974	55150	.	-	0	Parent=EVM0000018.1;
11	Chr21_11_NAU2152_00001	EVM	CDS	53974	55150	.	-	0	Parent=EVM0000018.1;
11	Chr21_11_NAU2152_00001	EVM	gene	61293	63503	.	-	0	ID=EVM0000061;
11	Chr21_11_NAU2152_00001	EVM	mRNA	61293	63503	.	-	0	ID=EVM0000061.1;Parent=EVM0000061;
11	Chr21_11_NAU2152_00001	EVM	exon	63323	63503	.	-	0	Parent=EVM0000061.1;
11	Chr21_11_NAU2152_00001	EVM	CDS	63323	63503	.	-	0	Parent=EVM0000061.1;
11	Chr21_11_NAU2152_00001	EVM	exon	63144	63235	.	-	0	Parent=EVM0000061.1;
11	Chr21_11_NAU2152_00001	EVM	CDS	63144	63235	.	-	0	Parent=EVM0000061.1;
11	Chr21_11_NAU2152_00001	EVM	exon	62269	62376	.	-	0	Parent=EVM0000061.1;
11	Chr21_11_NAU2152_00001	EVM	CDS	62269	62376	.	-	0	Parent=EVM0000061.1;
11	Chr21_11_NAU2152_00001	EVM	exon	61293	61505	.	-	0	Parent=EVM0000061.1;
11	Chr21_11_NAU2152_00001	EVM	CDS	61293	61505	.	-	0	Parent=EVM0000061.1;
11	Chr21_11_NAU2152_00001	EVM	gene	66649	68498	.	+	0	ID=EVM0000063;
11	Chr21_11_NAU2152_00001	EVM	mRNA	66649	68498	.	+	0	ID=EVM0000063.1;Parent=EVM0000063;
11	Chr21_11_NAU2152_00001	EVM	exon	66649	66954	.	+	0	Parent=EVM0000063.1;
11	Chr21_11_NAU2152_00001	EVM	CDS	66649	66954	.	+	0	Parent=EVM0000063.1;
11	Chr21_11_NAU2152_00001	EVM	exon	67810	68100	.	+	0	Parent=EVM0000063.1;
11	Chr21_11_NAU2152_00001	EVM	CDS	67810	68100	.	+	0	Parent=EVM0000063.1;
11	Chr21_11_NAU2152_00001	EVM	exon	68337	68498	.	+	0	Parent=EVM0000063.1;
11	Chr21_11_NAU2152_00001	EVM	CDS	68337	68498	.	+	0	Parent=EVM0000063.1;
11	Chr21_11_NAU2152_00001	EVM	gene	71804	75767	.	+	0	ID=EVM0000089;
11	Chr21_11_NAU2152_00001	EVM	mRNA	71804	75767	.	+	0	ID=EVM0000089.1;Parent=EVM0000089;
11	Chr21_11_NAU2152_00001	EVM	exon	71804	72467	.	+	0	Parent=EVM0000089.1;
11	Chr21_11_NAU2152_00001	EVM	CDS	71804	72467	.	+	0	Parent=EVM0000089.1;
11	Chr21_11_NAU2152_00001	EVM	exon	73071	73244	.	+	0	Parent=EVM0000089.1;
11	Chr21_11_NAU2152_00001	EVM	CDS	73071	73244	.	+	0	Parent=EVM0000089.1;
11	Chr21_11_NAU2152_00001	EVM	exon	74056	74111	.	+	0	Parent=EVM0000089.1;
11	Chr21_11_NAU2152_00001	EVM	CDS	74056	74111	.	+	0	Parent=EVM0000089.1;
11	Chr21_11_NAU2152_00001	EVM	exon	74573	74737	.	+	0	Parent=EVM0000089.1;
11	Chr21_11_NAU2152_00001	EVM	CDS	74573	74737	.	+	0	Parent=EVM0000089.1;
11	Chr21_11_NAU2152_00001	EVM	exon	75181	75294	.	+	0	Parent=EVM0000089.1;
11	Chr21_11_NAU2152_00001	EVM	CDS	75181	75294	.	+	0	Parent=EVM0000089.1;
11	Chr21_11_NAU2152_00001	EVM	exon	75675	75767	.	+	0	Parent=EVM0000089.1;
11	Chr21_11_NAU2152_00001	EVM	CDS	75675	75767	.	+	0	Parent=EVM0000089.1;
11	Chr21_11_NAU2152_00001	EVM	gene	29956	31468	.	+	0	ID=EVM0000095;
11	Chr21_11_NAU2152_00001	EVM	mRNA	29956	31468	.	+	0	ID=EVM0000095.1;Parent=EVM0000095;
11	Chr21_11_NAU2152_00001	EVM	exon	29956	30046	.	+	0	Parent=EVM0000095.1;
11	Chr21_11_NAU2152_00001	EVM	CDS	29956	30046	.	+	0	Parent=EVM0000095.1;
11	Chr21_11_NAU2152_00001	EVM	exon	30382	30515	.	+	0	Parent=EVM0000095.1;
11	Chr21_11_NAU2152_00001	EVM	CDS	30382	30515	.	+	0	Parent=EVM0000095.1;
11	Chr21_11_NAU2152_00001	EVM	exon	31037	31129	.	+	0	Parent=EVM0000095.1;
11	Chr21_11_NAU2152_00001	EVM	CDS	31037	31129	.	+	0	Parent=EVM0000095.1;
11	Chr21_11_NAU2152_00001	EVM	exon	31163	31468	.	+	0	Parent=EVM0000095.1;
11	Chr21_11_NAU2152_00001	EVM	CDS	31163	31468	.	+	0	Parent=EVM0000095.1;
11	Chr21_11_NAU2152_00001	EVM	gene	83555	84457	.	+	0	ID=EVM0000114;
11	Chr21_11_NAU2152_00001	EVM	mRNA	83555	84457	.	+	0	ID=EVM0000114.1;Parent=EVM0000114;
11	Chr21_11_NAU2152_00001	EVM	exon	83555	84457	.	+	0	Parent=EVM0000114.1;
11	Chr21_11_NAU2152_00001	EVM	CDS	83555	84457	.	+	0	Parent=EVM0000114.1;
11	Chr21_11_NAU2152_00001	EVM	gene	87166	87879	.	-	0	ID=EVM0000120;
11	Chr21_11_NAU2152_00001	EVM	mRNA	87166	87879	.	-	0	ID=EVM0000120.1;Parent=EVM0000120;
11	Chr21_11_NAU2152_00001	EVM	exon	87396	87879	.	-	0	Parent=EVM0000120.1;
11	Chr21_11_NAU2152_00001	EVM	CDS	87396	87879	.	-	0	Parent=EVM0000120.1;
11	Chr21_11_NAU2152_00001	EVM	exon	87166	87245	.	-	0	Parent=EVM0000120.1;
11	Chr21_11_NAU2152_00001	EVM	CDS	87166	87245	.	-	0	Parent=EVM0000120.1;
11	Chr21_11_NAU2152_00001	EVM	gene	56951	59398	.	-	0	ID=EVM0000121;
11	Chr21_11_NAU2152_00001	EVM	mRNA	56951	59398	.	-	0	ID=EVM0000121.1;Parent=EVM0000121;
11	Chr21_11_NAU2152_00001	EVM	exon	56951	59398	.	-	0	Parent=EVM0000121.1;
11	Chr21_11_NAU2152_00001	EVM	CDS	56951	59398	.	-	0	Parent=EVM0000121.1;
12	Chr21_12_NAU6525_00001	EVM	gene	8398	10020	.	+	0	ID=EVM0000027;
12	Chr21_12_NAU6525_00001	EVM	mRNA	8398	10020	.	+	0	ID=EVM0000027.1;Parent=EVM0000027;
12	Chr21_12_NAU6525_00001	EVM	exon	8398	8654	.	+	0	Parent=EVM0000027.1;
12	Chr21_12_NAU6525_00001	EVM	CDS	8398	8654	.	+	0	Parent=EVM0000027.1;
12	Chr21_12_NAU6525_00001	EVM	exon	8707	8845	.	+	0	Parent=EVM0000027.1;
12	Chr21_12_NAU6525_00001	EVM	CDS	8707	8845	.	+	0	Parent=EVM0000027.1;
12	Chr21_12_NAU6525_00001	EVM	exon	9961	10020	.	+	0	Parent=EVM0000027.1;
12	Chr21_12_NAU6525_00001	EVM	CDS	9961	10020	.	+	0	Parent=EVM0000027.1;
12	Chr21_12_NAU6525_00001	EVM	gene	1888	5165	.	+	0	ID=EVM0000054;
12	Chr21_12_NAU6525_00001	EVM	mRNA	1888	5165	.	+	0	ID=EVM0000054.1;Parent=EVM0000054;
12	Chr21_12_NAU6525_00001	EVM	exon	1888	1928	.	+	0	Parent=EVM0000054.1;
12	Chr21_12_NAU6525_00001	EVM	CDS	1888	1928	.	+	0	Parent=EVM0000054.1;
12	Chr21_12_NAU6525_00001	EVM	exon	3578	4034	.	+	0	Parent=EVM0000054.1;
12	Chr21_12_NAU6525_00001	EVM	CDS	3578	4034	.	+	0	Parent=EVM0000054.1;
12	Chr21_12_NAU6525_00001	EVM	exon	4132	4306	.	+	0	Parent=EVM0000054.1;
12	Chr21_12_NAU6525_00001	EVM	CDS	4132	4306	.	+	0	Parent=EVM0000054.1;
12	Chr21_12_NAU6525_00001	EVM	exon	4939	5165	.	+	0	Parent=EVM0000054.1;
12	Chr21_12_NAU6525_00001	EVM	CDS	4939	5165	.	+	0	Parent=EVM0000054.1;
12	Chr21_12_NAU6525_00002	EVM	gene	1480	3719	.	+	0	ID=EVM0000009;
12	Chr21_12_NAU6525_00002	EVM	mRNA	1480	3719	.	+	0	ID=EVM0000009.1;Parent=EVM0000009;
12	Chr21_12_NAU6525_00002	EVM	exon	1480	1967	.	+	0	Parent=EVM0000009.1;
12	Chr21_12_NAU6525_00002	EVM	CDS	1480	1967	.	+	0	Parent=EVM0000009.1;
12	Chr21_12_NAU6525_00002	EVM	exon	2634	2806	.	+	0	Parent=EVM0000009.1;
12	Chr21_12_NAU6525_00002	EVM	CDS	2634	2806	.	+	0	Parent=EVM0000009.1;
12	Chr21_12_NAU6525_00002	EVM	exon	2857	3719	.	+	0	Parent=EVM0000009.1;
12	Chr21_12_NAU6525_00002	EVM	CDS	2857	3719	.	+	0	Parent=EVM0000009.1;
12	Chr21_12_NAU6525_00005	EVM	gene	1259	1852	.	-	0	ID=EVM0000072;
12	Chr21_12_NAU6525_00005	EVM	mRNA	1259	1852	.	-	0	ID=EVM0000072.1;Parent=EVM0000072;
12	Chr21_12_NAU6525_00005	EVM	exon	1259	1852	.	-	0	Parent=EVM0000072.1;
12	Chr21_12_NAU6525_00005	EVM	CDS	1259	1852	.	-	0	Parent=EVM0000072.1;
13	Chr21_13_Gh288_00002	EVM	gene	32369	36245	.	+	0	ID=EVM0000025;
13	Chr21_13_Gh288_00002	EVM	mRNA	32369	36245	.	+	0	ID=EVM0000025.1;Parent=EVM0000025;
13	Chr21_13_Gh288_00002	EVM	exon	32369	32417	.	+	0	Parent=EVM0000025.1;
13	Chr21_13_Gh288_00002	EVM	CDS	32369	32417	.	+	0	Parent=EVM0000025.1;
13	Chr21_13_Gh288_00002	EVM	exon	32505	32552	.	+	0	Parent=EVM0000025.1;
13	Chr21_13_Gh288_00002	EVM	CDS	32505	32552	.	+	0	Parent=EVM0000025.1;
13	Chr21_13_Gh288_00002	EVM	exon	32949	33079	.	+	0	Parent=EVM0000025.1;
13	Chr21_13_Gh288_00002	EVM	CDS	32949	33079	.	+	0	Parent=EVM0000025.1;
13	Chr21_13_Gh288_00002	EVM	exon	33193	33277	.	+	0	Parent=EVM0000025.1;
13	Chr21_13_Gh288_00002	EVM	CDS	33193	33277	.	+	0	Parent=EVM0000025.1;
13	Chr21_13_Gh288_00002	EVM	exon	33362	33625	.	+	0	Parent=EVM0000025.1;
13	Chr21_13_Gh288_00002	EVM	CDS	33362	33625	.	+	0	Parent=EVM0000025.1;
13	Chr21_13_Gh288_00002	EVM	exon	33722	34001	.	+	0	Parent=EVM0000025.1;
13	Chr21_13_Gh288_00002	EVM	CDS	33722	34001	.	+	0	Parent=EVM0000025.1;
13	Chr21_13_Gh288_00002	EVM	exon	34246	34407	.	+	0	Parent=EVM0000025.1;
13	Chr21_13_Gh288_00002	EVM	CDS	34246	34407	.	+	0	Parent=EVM0000025.1;
13	Chr21_13_Gh288_00002	EVM	exon	34560	34775	.	+	0	Parent=EVM0000025.1;
13	Chr21_13_Gh288_00002	EVM	CDS	34560	34775	.	+	0	Parent=EVM0000025.1;
13	Chr21_13_Gh288_00002	EVM	exon	34875	34912	.	+	0	Parent=EVM0000025.1;
13	Chr21_13_Gh288_00002	EVM	CDS	34875	34912	.	+	0	Parent=EVM0000025.1;
13	Chr21_13_Gh288_00002	EVM	exon	35006	35169	.	+	0	Parent=EVM0000025.1;
13	Chr21_13_Gh288_00002	EVM	CDS	35006	35169	.	+	0	Parent=EVM0000025.1;
13	Chr21_13_Gh288_00002	EVM	exon	35260	35373	.	+	0	Parent=EVM0000025.1;
13	Chr21_13_Gh288_00002	EVM	CDS	35260	35373	.	+	0	Parent=EVM0000025.1;
13	Chr21_13_Gh288_00002	EVM	exon	35469	36245	.	+	0	Parent=EVM0000025.1;
13	Chr21_13_Gh288_00002	EVM	CDS	35469	36245	.	+	0	Parent=EVM0000025.1;
13	Chr21_13_Gh288_00002	EVM	gene	9133	10677	.	-	0	ID=EVM0000055;
13	Chr21_13_Gh288_00002	EVM	mRNA	9133	10677	.	-	0	ID=EVM0000055.1;Parent=EVM0000055;
13	Chr21_13_Gh288_00002	EVM	exon	9133	10677	.	-	0	Parent=EVM0000055.1;
13	Chr21_13_Gh288_00002	EVM	CDS	9133	10677	.	-	0	Parent=EVM0000055.1;
13	Chr21_13_Gh288_00002	EVM	gene	2007	3402	.	-	0	ID=EVM0000079;
13	Chr21_13_Gh288_00002	EVM	mRNA	2007	3402	.	-	0	ID=EVM0000079.1;Parent=EVM0000079;
13	Chr21_13_Gh288_00002	EVM	exon	2881	3402	.	-	0	Parent=EVM0000079.1;
13	Chr21_13_Gh288_00002	EVM	CDS	2881	3402	.	-	0	Parent=EVM0000079.1;
13	Chr21_13_Gh288_00002	EVM	exon	2559	2784	.	-	0	Parent=EVM0000079.1;
13	Chr21_13_Gh288_00002	EVM	CDS	2559	2784	.	-	0	Parent=EVM0000079.1;
13	Chr21_13_Gh288_00002	EVM	exon	2007	2464	.	-	0	Parent=EVM0000079.1;
13	Chr21_13_Gh288_00002	EVM	CDS	2007	2464	.	-	0	Parent=EVM0000079.1;
13	Chr21_13_Gh288_00002	EVM	gene	47672	56835	.	-	0	ID=EVM0000098;
13	Chr21_13_Gh288_00002	EVM	mRNA	47672	56835	.	-	0	ID=EVM0000098.1;Parent=EVM0000098;
13	Chr21_13_Gh288_00002	EVM	exon	56506	56835	.	-	0	Parent=EVM0000098.1;
13	Chr21_13_Gh288_00002	EVM	CDS	56506	56835	.	-	0	Parent=EVM0000098.1;
13	Chr21_13_Gh288_00002	EVM	exon	54905	55030	.	-	0	Parent=EVM0000098.1;
13	Chr21_13_Gh288_00002	EVM	CDS	54905	55030	.	-	0	Parent=EVM0000098.1;
13	Chr21_13_Gh288_00002	EVM	exon	54665	54784	.	-	0	Parent=EVM0000098.1;
13	Chr21_13_Gh288_00002	EVM	CDS	54665	54784	.	-	0	Parent=EVM0000098.1;
13	Chr21_13_Gh288_00002	EVM	exon	54103	54378	.	-	0	Parent=EVM0000098.1;
13	Chr21_13_Gh288_00002	EVM	CDS	54103	54378	.	-	0	Parent=EVM0000098.1;
13	Chr21_13_Gh288_00002	EVM	exon	53607	53779	.	-	0	Parent=EVM0000098.1;
13	Chr21_13_Gh288_00002	EVM	CDS	53607	53779	.	-	0	Parent=EVM0000098.1;
13	Chr21_13_Gh288_00002	EVM	exon	53039	53293	.	-	0	Parent=EVM0000098.1;
13	Chr21_13_Gh288_00002	EVM	CDS	53039	53293	.	-	0	Parent=EVM0000098.1;
13	Chr21_13_Gh288_00002	EVM	exon	52600	52751	.	-	0	Parent=EVM0000098.1;
13	Chr21_13_Gh288_00002	EVM	CDS	52600	52751	.	-	0	Parent=EVM0000098.1;
13	Chr21_13_Gh288_00002	EVM	exon	52204	52394	.	-	0	Parent=EVM0000098.1;
13	Chr21_13_Gh288_00002	EVM	CDS	52204	52394	.	-	0	Parent=EVM0000098.1;
13	Chr21_13_Gh288_00002	EVM	exon	51533	51641	.	-	0	Parent=EVM0000098.1;
13	Chr21_13_Gh288_00002	EVM	CDS	51533	51641	.	-	0	Parent=EVM0000098.1;
13	Chr21_13_Gh288_00002	EVM	exon	51288	51442	.	-	0	Parent=EVM0000098.1;
13	Chr21_13_Gh288_00002	EVM	CDS	51288	51442	.	-	0	Parent=EVM0000098.1;
13	Chr21_13_Gh288_00002	EVM	exon	50511	50603	.	-	0	Parent=EVM0000098.1;
13	Chr21_13_Gh288_00002	EVM	CDS	50511	50603	.	-	0	Parent=EVM0000098.1;
13	Chr21_13_Gh288_00002	EVM	exon	47899	47979	.	-	0	Parent=EVM0000098.1;
13	Chr21_13_Gh288_00002	EVM	CDS	47899	47979	.	-	0	Parent=EVM0000098.1;
13	Chr21_13_Gh288_00002	EVM	exon	47672	47743	.	-	0	Parent=EVM0000098.1;
13	Chr21_13_Gh288_00002	EVM	CDS	47672	47743	.	-	0	Parent=EVM0000098.1;
13	Chr21_13_Gh288_00002	EVM	gene	21864	28493	.	+	0	ID=EVM0000099;
13	Chr21_13_Gh288_00002	EVM	mRNA	21864	28493	.	+	0	ID=EVM0000099.1;Parent=EVM0000099;
13	Chr21_13_Gh288_00002	EVM	exon	21864	22069	.	+	0	Parent=EVM0000099.1;
13	Chr21_13_Gh288_00002	EVM	CDS	21864	22069	.	+	0	Parent=EVM0000099.1;
13	Chr21_13_Gh288_00002	EVM	exon	22479	22611	.	+	0	Parent=EVM0000099.1;
13	Chr21_13_Gh288_00002	EVM	CDS	22479	22611	.	+	0	Parent=EVM0000099.1;
13	Chr21_13_Gh288_00002	EVM	exon	23044	23193	.	+	0	Parent=EVM0000099.1;
13	Chr21_13_Gh288_00002	EVM	CDS	23044	23193	.	+	0	Parent=EVM0000099.1;
13	Chr21_13_Gh288_00002	EVM	exon	23440	23616	.	+	0	Parent=EVM0000099.1;
13	Chr21_13_Gh288_00002	EVM	CDS	23440	23616	.	+	0	Parent=EVM0000099.1;
13	Chr21_13_Gh288_00002	EVM	exon	23858	24112	.	+	0	Parent=EVM0000099.1;
13	Chr21_13_Gh288_00002	EVM	CDS	23858	24112	.	+	0	Parent=EVM0000099.1;
13	Chr21_13_Gh288_00002	EVM	exon	24508	24576	.	+	0	Parent=EVM0000099.1;
13	Chr21_13_Gh288_00002	EVM	CDS	24508	24576	.	+	0	Parent=EVM0000099.1;
13	Chr21_13_Gh288_00002	EVM	exon	24716	24771	.	+	0	Parent=EVM0000099.1;
13	Chr21_13_Gh288_00002	EVM	CDS	24716	24771	.	+	0	Parent=EVM0000099.1;
13	Chr21_13_Gh288_00002	EVM	exon	25132	25213	.	+	0	Parent=EVM0000099.1;
13	Chr21_13_Gh288_00002	EVM	CDS	25132	25213	.	+	0	Parent=EVM0000099.1;
13	Chr21_13_Gh288_00002	EVM	exon	25562	25773	.	+	0	Parent=EVM0000099.1;
13	Chr21_13_Gh288_00002	EVM	CDS	25562	25773	.	+	0	Parent=EVM0000099.1;
13	Chr21_13_Gh288_00002	EVM	exon	25850	25919	.	+	0	Parent=EVM0000099.1;
13	Chr21_13_Gh288_00002	EVM	CDS	25850	25919	.	+	0	Parent=EVM0000099.1;
13	Chr21_13_Gh288_00002	EVM	exon	26401	26513	.	+	0	Parent=EVM0000099.1;
13	Chr21_13_Gh288_00002	EVM	CDS	26401	26513	.	+	0	Parent=EVM0000099.1;
13	Chr21_13_Gh288_00002	EVM	exon	26780	26930	.	+	0	Parent=EVM0000099.1;
13	Chr21_13_Gh288_00002	EVM	CDS	26780	26930	.	+	0	Parent=EVM0000099.1;
13	Chr21_13_Gh288_00002	EVM	exon	27530	27716	.	+	0	Parent=EVM0000099.1;
13	Chr21_13_Gh288_00002	EVM	CDS	27530	27716	.	+	0	Parent=EVM0000099.1;
13	Chr21_13_Gh288_00002	EVM	exon	28420	28493	.	+	0	Parent=EVM0000099.1;
13	Chr21_13_Gh288_00002	EVM	CDS	28420	28493	.	+	0	Parent=EVM0000099.1;
13	Chr21_13_Gh288_00002	EVM	gene	107	1770	.	-	0	ID=EVM0000101;
13	Chr21_13_Gh288_00002	EVM	mRNA	107	1770	.	-	0	ID=EVM0000101.1;Parent=EVM0000101;
13	Chr21_13_Gh288_00002	EVM	exon	1411	1770	.	-	0	Parent=EVM0000101.1;
13	Chr21_13_Gh288_00002	EVM	CDS	1411	1770	.	-	0	Parent=EVM0000101.1;
13	Chr21_13_Gh288_00002	EVM	exon	1111	1336	.	-	0	Parent=EVM0000101.1;
13	Chr21_13_Gh288_00002	EVM	CDS	1111	1336	.	-	0	Parent=EVM0000101.1;
13	Chr21_13_Gh288_00002	EVM	exon	107	117	.	-	0	Parent=EVM0000101.1;
13	Chr21_13_Gh288_00002	EVM	CDS	107	117	.	-	0	Parent=EVM0000101.1;
13	Chr21_13_Gh288_00002	EVM	gene	39115	46197	.	+	0	ID=EVM0000108;
13	Chr21_13_Gh288_00002	EVM	mRNA	39115	46197	.	+	0	ID=EVM0000108.1;Parent=EVM0000108;
13	Chr21_13_Gh288_00002	EVM	exon	39115	39250	.	+	0	Parent=EVM0000108.1;
13	Chr21_13_Gh288_00002	EVM	CDS	39115	39250	.	+	0	Parent=EVM0000108.1;
13	Chr21_13_Gh288_00002	EVM	exon	39900	39960	.	+	0	Parent=EVM0000108.1;
13	Chr21_13_Gh288_00002	EVM	CDS	39900	39960	.	+	0	Parent=EVM0000108.1;
13	Chr21_13_Gh288_00002	EVM	exon	40039	40116	.	+	0	Parent=EVM0000108.1;
13	Chr21_13_Gh288_00002	EVM	CDS	40039	40116	.	+	0	Parent=EVM0000108.1;
13	Chr21_13_Gh288_00002	EVM	exon	40203	40274	.	+	0	Parent=EVM0000108.1;
13	Chr21_13_Gh288_00002	EVM	CDS	40203	40274	.	+	0	Parent=EVM0000108.1;
13	Chr21_13_Gh288_00002	EVM	exon	40384	40465	.	+	0	Parent=EVM0000108.1;
13	Chr21_13_Gh288_00002	EVM	CDS	40384	40465	.	+	0	Parent=EVM0000108.1;
13	Chr21_13_Gh288_00002	EVM	exon	40633	40738	.	+	0	Parent=EVM0000108.1;
13	Chr21_13_Gh288_00002	EVM	CDS	40633	40738	.	+	0	Parent=EVM0000108.1;
13	Chr21_13_Gh288_00002	EVM	exon	40814	40890	.	+	0	Parent=EVM0000108.1;
13	Chr21_13_Gh288_00002	EVM	CDS	40814	40890	.	+	0	Parent=EVM0000108.1;
13	Chr21_13_Gh288_00002	EVM	exon	41039	41083	.	+	0	Parent=EVM0000108.1;
13	Chr21_13_Gh288_00002	EVM	CDS	41039	41083	.	+	0	Parent=EVM0000108.1;
13	Chr21_13_Gh288_00002	EVM	exon	41187	41273	.	+	0	Parent=EVM0000108.1;
13	Chr21_13_Gh288_00002	EVM	CDS	41187	41273	.	+	0	Parent=EVM0000108.1;
13	Chr21_13_Gh288_00002	EVM	exon	41610	41699	.	+	0	Parent=EVM0000108.1;
13	Chr21_13_Gh288_00002	EVM	CDS	41610	41699	.	+	0	Parent=EVM0000108.1;
13	Chr21_13_Gh288_00002	EVM	exon	41807	41886	.	+	0	Parent=EVM0000108.1;
13	Chr21_13_Gh288_00002	EVM	CDS	41807	41886	.	+	0	Parent=EVM0000108.1;
13	Chr21_13_Gh288_00002	EVM	exon	41997	42090	.	+	0	Parent=EVM0000108.1;
13	Chr21_13_Gh288_00002	EVM	CDS	41997	42090	.	+	0	Parent=EVM0000108.1;
13	Chr21_13_Gh288_00002	EVM	exon	42423	42511	.	+	0	Parent=EVM0000108.1;
13	Chr21_13_Gh288_00002	EVM	CDS	42423	42511	.	+	0	Parent=EVM0000108.1;
13	Chr21_13_Gh288_00002	EVM	exon	42596	42684	.	+	0	Parent=EVM0000108.1;
13	Chr21_13_Gh288_00002	EVM	CDS	42596	42684	.	+	0	Parent=EVM0000108.1;
13	Chr21_13_Gh288_00002	EVM	exon	42887	43016	.	+	0	Parent=EVM0000108.1;
13	Chr21_13_Gh288_00002	EVM	CDS	42887	43016	.	+	0	Parent=EVM0000108.1;
13	Chr21_13_Gh288_00002	EVM	exon	43212	43330	.	+	0	Parent=EVM0000108.1;
13	Chr21_13_Gh288_00002	EVM	CDS	43212	43330	.	+	0	Parent=EVM0000108.1;
13	Chr21_13_Gh288_00002	EVM	exon	43628	43751	.	+	0	Parent=EVM0000108.1;
13	Chr21_13_Gh288_00002	EVM	CDS	43628	43751	.	+	0	Parent=EVM0000108.1;
13	Chr21_13_Gh288_00002	EVM	exon	43838	43924	.	+	0	Parent=EVM0000108.1;
13	Chr21_13_Gh288_00002	EVM	CDS	43838	43924	.	+	0	Parent=EVM0000108.1;
13	Chr21_13_Gh288_00002	EVM	exon	44227	44330	.	+	0	Parent=EVM0000108.1;
13	Chr21_13_Gh288_00002	EVM	CDS	44227	44330	.	+	0	Parent=EVM0000108.1;
13	Chr21_13_Gh288_00002	EVM	exon	44405	44490	.	+	0	Parent=EVM0000108.1;
13	Chr21_13_Gh288_00002	EVM	CDS	44405	44490	.	+	0	Parent=EVM0000108.1;
13	Chr21_13_Gh288_00002	EVM	exon	45153	45239	.	+	0	Parent=EVM0000108.1;
13	Chr21_13_Gh288_00002	EVM	CDS	45153	45239	.	+	0	Parent=EVM0000108.1;
13	Chr21_13_Gh288_00002	EVM	exon	45327	45413	.	+	0	Parent=EVM0000108.1;
13	Chr21_13_Gh288_00002	EVM	CDS	45327	45413	.	+	0	Parent=EVM0000108.1;
13	Chr21_13_Gh288_00002	EVM	exon	46102	46197	.	+	0	Parent=EVM0000108.1;
13	Chr21_13_Gh288_00002	EVM	CDS	46102	46197	.	+	0	Parent=EVM0000108.1;
15	Chr21_15_Gh132_00001	EVM	gene	21227	23012	.	-	0	ID=EVM0000050;
15	Chr21_15_Gh132_00001	EVM	mRNA	21227	23012	.	-	0	ID=EVM0000050.1;Parent=EVM0000050;
15	Chr21_15_Gh132_00001	EVM	exon	22955	23012	.	-	0	Parent=EVM0000050.1;
15	Chr21_15_Gh132_00001	EVM	CDS	22955	23012	.	-	0	Parent=EVM0000050.1;
15	Chr21_15_Gh132_00001	EVM	exon	21227	21885	.	-	0	Parent=EVM0000050.1;
15	Chr21_15_Gh132_00001	EVM	CDS	21227	21885	.	-	0	Parent=EVM0000050.1;
15	Chr21_15_Gh132_00004	EVM	gene	3600	5461	.	-	0	ID=EVM0000016;
15	Chr21_15_Gh132_00004	EVM	mRNA	3600	5461	.	-	0	ID=EVM0000016.1;Parent=EVM0000016;
15	Chr21_15_Gh132_00004	EVM	exon	5282	5461	.	-	0	Parent=EVM0000016.1;
15	Chr21_15_Gh132_00004	EVM	CDS	5282	5461	.	-	0	Parent=EVM0000016.1;
15	Chr21_15_Gh132_00004	EVM	exon	4963	5231	.	-	0	Parent=EVM0000016.1;
15	Chr21_15_Gh132_00004	EVM	CDS	4963	5231	.	-	0	Parent=EVM0000016.1;
15	Chr21_15_Gh132_00004	EVM	exon	4792	4859	.	-	0	Parent=EVM0000016.1;
15	Chr21_15_Gh132_00004	EVM	CDS	4792	4859	.	-	0	Parent=EVM0000016.1;
15	Chr21_15_Gh132_00004	EVM	exon	4304	4485	.	-	0	Parent=EVM0000016.1;
15	Chr21_15_Gh132_00004	EVM	CDS	4304	4485	.	-	0	Parent=EVM0000016.1;
15	Chr21_15_Gh132_00004	EVM	exon	3600	3884	.	-	0	Parent=EVM0000016.1;
15	Chr21_15_Gh132_00004	EVM	CDS	3600	3884	.	-	0	Parent=EVM0000016.1;
16	Chr21_16_BNL1551_00002	EVM	gene	2614	4434	.	-	0	ID=EVM0000123;
16	Chr21_16_BNL1551_00002	EVM	mRNA	2614	4434	.	-	0	ID=EVM0000123.1;Parent=EVM0000123;
16	Chr21_16_BNL1551_00002	EVM	exon	4041	4434	.	-	0	Parent=EVM0000123.1;
16	Chr21_16_BNL1551_00002	EVM	CDS	4041	4434	.	-	0	Parent=EVM0000123.1;
16	Chr21_16_BNL1551_00002	EVM	exon	3652	3921	.	-	0	Parent=EVM0000123.1;
16	Chr21_16_BNL1551_00002	EVM	CDS	3652	3921	.	-	0	Parent=EVM0000123.1;
16	Chr21_16_BNL1551_00002	EVM	exon	2614	3293	.	-	0	Parent=EVM0000123.1;
16	Chr21_16_BNL1551_00002	EVM	CDS	2614	3293	.	-	0	Parent=EVM0000123.1;
16	Chr21_16_BNL1551_00004	EVM	gene	104710	109189	.	+	0	ID=EVM0000023;
16	Chr21_16_BNL1551_00004	EVM	mRNA	104710	109189	.	+	0	ID=EVM0000023.1;Parent=EVM0000023;
16	Chr21_16_BNL1551_00004	EVM	exon	104710	104736	.	+	0	Parent=EVM0000023.1;
16	Chr21_16_BNL1551_00004	EVM	CDS	104710	104736	.	+	0	Parent=EVM0000023.1;
16	Chr21_16_BNL1551_00004	EVM	exon	104812	105006	.	+	0	Parent=EVM0000023.1;
16	Chr21_16_BNL1551_00004	EVM	CDS	104812	105006	.	+	0	Parent=EVM0000023.1;
16	Chr21_16_BNL1551_00004	EVM	exon	105669	105797	.	+	0	Parent=EVM0000023.1;
16	Chr21_16_BNL1551_00004	EVM	CDS	105669	105797	.	+	0	Parent=EVM0000023.1;
16	Chr21_16_BNL1551_00004	EVM	exon	105876	105961	.	+	0	Parent=EVM0000023.1;
16	Chr21_16_BNL1551_00004	EVM	CDS	105876	105961	.	+	0	Parent=EVM0000023.1;
16	Chr21_16_BNL1551_00004	EVM	exon	106087	106202	.	+	0	Parent=EVM0000023.1;
16	Chr21_16_BNL1551_00004	EVM	CDS	106087	106202	.	+	0	Parent=EVM0000023.1;
16	Chr21_16_BNL1551_00004	EVM	exon	106321	106433	.	+	0	Parent=EVM0000023.1;
16	Chr21_16_BNL1551_00004	EVM	CDS	106321	106433	.	+	0	Parent=EVM0000023.1;
16	Chr21_16_BNL1551_00004	EVM	exon	106559	106682	.	+	0	Parent=EVM0000023.1;
16	Chr21_16_BNL1551_00004	EVM	CDS	106559	106682	.	+	0	Parent=EVM0000023.1;
16	Chr21_16_BNL1551_00004	EVM	exon	106882	107003	.	+	0	Parent=EVM0000023.1;
16	Chr21_16_BNL1551_00004	EVM	CDS	106882	107003	.	+	0	Parent=EVM0000023.1;
16	Chr21_16_BNL1551_00004	EVM	exon	107518	107679	.	+	0	Parent=EVM0000023.1;
16	Chr21_16_BNL1551_00004	EVM	CDS	107518	107679	.	+	0	Parent=EVM0000023.1;
16	Chr21_16_BNL1551_00004	EVM	exon	107857	108023	.	+	0	Parent=EVM0000023.1;
16	Chr21_16_BNL1551_00004	EVM	CDS	107857	108023	.	+	0	Parent=EVM0000023.1;
16	Chr21_16_BNL1551_00004	EVM	exon	108268	108333	.	+	0	Parent=EVM0000023.1;
16	Chr21_16_BNL1551_00004	EVM	CDS	108268	108333	.	+	0	Parent=EVM0000023.1;
16	Chr21_16_BNL1551_00004	EVM	exon	109126	109189	.	+	0	Parent=EVM0000023.1;
16	Chr21_16_BNL1551_00004	EVM	CDS	109126	109189	.	+	0	Parent=EVM0000023.1;
16	Chr21_16_BNL1551_00004	EVM	gene	35655	36056	.	-	0	ID=EVM0000034;
16	Chr21_16_BNL1551_00004	EVM	mRNA	35655	36056	.	-	0	ID=EVM0000034.1;Parent=EVM0000034;
16	Chr21_16_BNL1551_00004	EVM	exon	35931	36056	.	-	0	Parent=EVM0000034.1;
16	Chr21_16_BNL1551_00004	EVM	CDS	35931	36056	.	-	0	Parent=EVM0000034.1;
16	Chr21_16_BNL1551_00004	EVM	exon	35655	35846	.	-	0	Parent=EVM0000034.1;
16	Chr21_16_BNL1551_00004	EVM	CDS	35655	35846	.	-	0	Parent=EVM0000034.1;
16	Chr21_16_BNL1551_00004	EVM	gene	42629	50952	.	-	0	ID=EVM0000042;
16	Chr21_16_BNL1551_00004	EVM	mRNA	42629	50952	.	-	0	ID=EVM0000042.1;Parent=EVM0000042;
16	Chr21_16_BNL1551_00004	EVM	exon	50746	50952	.	-	0	Parent=EVM0000042.1;
16	Chr21_16_BNL1551_00004	EVM	CDS	50746	50952	.	-	0	Parent=EVM0000042.1;
16	Chr21_16_BNL1551_00004	EVM	exon	50099	50201	.	-	0	Parent=EVM0000042.1;
16	Chr21_16_BNL1551_00004	EVM	CDS	50099	50201	.	-	0	Parent=EVM0000042.1;
16	Chr21_16_BNL1551_00004	EVM	exon	49941	50017	.	-	0	Parent=EVM0000042.1;
16	Chr21_16_BNL1551_00004	EVM	CDS	49941	50017	.	-	0	Parent=EVM0000042.1;
16	Chr21_16_BNL1551_00004	EVM	exon	49672	49863	.	-	0	Parent=EVM0000042.1;
16	Chr21_16_BNL1551_00004	EVM	CDS	49672	49863	.	-	0	Parent=EVM0000042.1;
16	Chr21_16_BNL1551_00004	EVM	exon	49398	49517	.	-	0	Parent=EVM0000042.1;
16	Chr21_16_BNL1551_00004	EVM	CDS	49398	49517	.	-	0	Parent=EVM0000042.1;
16	Chr21_16_BNL1551_00004	EVM	exon	49218	49280	.	-	0	Parent=EVM0000042.1;
16	Chr21_16_BNL1551_00004	EVM	CDS	49218	49280	.	-	0	Parent=EVM0000042.1;
16	Chr21_16_BNL1551_00004	EVM	exon	48970	49116	.	-	0	Parent=EVM0000042.1;
16	Chr21_16_BNL1551_00004	EVM	CDS	48970	49116	.	-	0	Parent=EVM0000042.1;
16	Chr21_16_BNL1551_00004	EVM	exon	48694	48858	.	-	0	Parent=EVM0000042.1;
16	Chr21_16_BNL1551_00004	EVM	CDS	48694	48858	.	-	0	Parent=EVM0000042.1;
16	Chr21_16_BNL1551_00004	EVM	exon	48531	48608	.	-	0	Parent=EVM0000042.1;
16	Chr21_16_BNL1551_00004	EVM	CDS	48531	48608	.	-	0	Parent=EVM0000042.1;
16	Chr21_16_BNL1551_00004	EVM	exon	47665	47751	.	-	0	Parent=EVM0000042.1;
16	Chr21_16_BNL1551_00004	EVM	CDS	47665	47751	.	-	0	Parent=EVM0000042.1;
16	Chr21_16_BNL1551_00004	EVM	exon	46862	46942	.	-	0	Parent=EVM0000042.1;
16	Chr21_16_BNL1551_00004	EVM	CDS	46862	46942	.	-	0	Parent=EVM0000042.1;
16	Chr21_16_BNL1551_00004	EVM	exon	46079	46174	.	-	0	Parent=EVM0000042.1;
16	Chr21_16_BNL1551_00004	EVM	CDS	46079	46174	.	-	0	Parent=EVM0000042.1;
16	Chr21_16_BNL1551_00004	EVM	exon	45906	45976	.	-	0	Parent=EVM0000042.1;
16	Chr21_16_BNL1551_00004	EVM	CDS	45906	45976	.	-	0	Parent=EVM0000042.1;
16	Chr21_16_BNL1551_00004	EVM	exon	44851	44979	.	-	0	Parent=EVM0000042.1;
16	Chr21_16_BNL1551_00004	EVM	CDS	44851	44979	.	-	0	Parent=EVM0000042.1;
16	Chr21_16_BNL1551_00004	EVM	exon	44656	44732	.	-	0	Parent=EVM0000042.1;
16	Chr21_16_BNL1551_00004	EVM	CDS	44656	44732	.	-	0	Parent=EVM0000042.1;
16	Chr21_16_BNL1551_00004	EVM	exon	44526	44566	.	-	0	Parent=EVM0000042.1;
16	Chr21_16_BNL1551_00004	EVM	CDS	44526	44566	.	-	0	Parent=EVM0000042.1;
16	Chr21_16_BNL1551_00004	EVM	exon	44355	44429	.	-	0	Parent=EVM0000042.1;
16	Chr21_16_BNL1551_00004	EVM	CDS	44355	44429	.	-	0	Parent=EVM0000042.1;
16	Chr21_16_BNL1551_00004	EVM	exon	44066	44217	.	-	0	Parent=EVM0000042.1;
16	Chr21_16_BNL1551_00004	EVM	CDS	44066	44217	.	-	0	Parent=EVM0000042.1;
16	Chr21_16_BNL1551_00004	EVM	exon	43885	43989	.	-	0	Parent=EVM0000042.1;
16	Chr21_16_BNL1551_00004	EVM	CDS	43885	43989	.	-	0	Parent=EVM0000042.1;
16	Chr21_16_BNL1551_00004	EVM	exon	43718	43793	.	-	0	Parent=EVM0000042.1;
16	Chr21_16_BNL1551_00004	EVM	CDS	43718	43793	.	-	0	Parent=EVM0000042.1;
16	Chr21_16_BNL1551_00004	EVM	exon	43454	43536	.	-	0	Parent=EVM0000042.1;
16	Chr21_16_BNL1551_00004	EVM	CDS	43454	43536	.	-	0	Parent=EVM0000042.1;
16	Chr21_16_BNL1551_00004	EVM	exon	42629	43298	.	-	0	Parent=EVM0000042.1;
16	Chr21_16_BNL1551_00004	EVM	CDS	42629	43298	.	-	0	Parent=EVM0000042.1;
16	Chr21_16_BNL1551_00004	EVM	gene	57102	58149	.	+	0	ID=EVM0000047;
16	Chr21_16_BNL1551_00004	EVM	mRNA	57102	58149	.	+	0	ID=EVM0000047.1;Parent=EVM0000047;
16	Chr21_16_BNL1551_00004	EVM	exon	57102	57467	.	+	0	Parent=EVM0000047.1;
16	Chr21_16_BNL1551_00004	EVM	CDS	57102	57467	.	+	0	Parent=EVM0000047.1;
16	Chr21_16_BNL1551_00004	EVM	exon	57541	58149	.	+	0	Parent=EVM0000047.1;
16	Chr21_16_BNL1551_00004	EVM	CDS	57541	58149	.	+	0	Parent=EVM0000047.1;
16	Chr21_16_BNL1551_00004	EVM	gene	92307	95837	.	-	0	ID=EVM0000064;
16	Chr21_16_BNL1551_00004	EVM	mRNA	92307	95837	.	-	0	ID=EVM0000064.1;Parent=EVM0000064;
16	Chr21_16_BNL1551_00004	EVM	exon	95358	95837	.	-	0	Parent=EVM0000064.1;
16	Chr21_16_BNL1551_00004	EVM	CDS	95358	95837	.	-	0	Parent=EVM0000064.1;
[truncated: 204 more rows]

## Sheet:  Table S11 Chr21-CDS
Table S11 CDS on Chr 21.
>EVM0000087.1 gene=EVM0000087
[truncated: 2,264 more rows]

[truncated: 1 more sheets:  Table S12 Chr21-peptide]
