# Supplementary material for: Sequence Composition of Bacterial Chromosome Clones in a Transgressive Root-Knot Nematode Resistance Chromosome Region in Tetraploid Cotton
Source: Front Plant Sci. 2020 Dec 14;11:574486. doi: 10.3389/fpls.2020.574486 (PMC7767830; doi:10.3389/fpls.2020.574486)
Supplement: Supplementary Tables 13–20 — Gene annotation on Chr 11 BACs, including GO (S13), GO summary tree (S14), Nr (S15), SwissProt (S16), COG (S17), KOG (S18), TrEMBL (S19), and Pfam (S20). [file Table_4.XLSX]

## Sheet: Table S13 GO
Table S13 GO on Chr11.
# BAC		BAC name	#Gene	GO_Anno	GO function
1		Chr11_1_BNL2650	EVM0000016.1	7	BP: response to molecule of bacterial origin (GO:0002237);	MF: protein serine/threonine kinase activity (GO:0004674);	MF: ATP binding (GO:0005524);	BP: protein phosphorylation (GO:0006468);	BP: detection of external stimulus (GO:0009581);	BP: detection of biotic stimulus (GO:0009595);	BP: response to chitin (GO:0010200);
1		Chr11_1_BNL2650	EVM0000048.1	5	MF: calmodulin-dependent protein kinase activity (GO:0004683);	MF: calcium ion binding (GO:0005509);	MF: ATP binding (GO:0005524);	CC: plasma membrane (GO:0005886);	BP: protein autophosphorylation (GO:0046777);
2		Chr11_2_CIR069	EVM0000038.1	1	MF: binding (GO:0005488);
2		Chr11_2_CIR069	EVM0000075.1	2	MF: protein kinase activity (GO:0004672);	BP: phosphorylation (GO:0016310);
5		Chr11_5_UCR91	EVM0000018.1	2	MF: androstan-3-alpha,17-beta-diol dehydrogenase activity (GO:0047044);	BP: oxidation-reduction process (GO:0055114);
5		Chr11_5_UCR91	EVM0000028.1	9	BP: mitotic cell cycle (GO:0000278);	MF: ubiquitin-protein transferase activity (GO:0004842);	MF: protein binding (GO:0005515);	CC: nucleus (GO:0005634);	CC: cytosol (GO:0005829);	BP: postreplication repair (GO:0006301);	BP: RNA processing (GO:0006396);	BP: ubiquitin-dependent protein catabolic process (GO:0006511);	CC: UBC13-MMS2 complex (GO:0031372);
5		Chr11_5_UCR91	EVM0000035.1	1	MF: acid-amino acid ligase activity (GO:0016881);
5		Chr11_5_UCR91	EVM0000108.1	1	MF: binding (GO:0005488);
6		Chr11_6_UCR61	EVM0000007.1	7	CC: cytoplasm (GO:0005737);	BP: oligosaccharide metabolic process (GO:0009311);	CC: plant-type cell wall (GO:0009505);	BP: glycoside catabolic process (GO:0016139);	BP: glycosylceramide catabolic process (GO:0046477);	CC: apoplast (GO:0048046);	MF: raffinose alpha-galactosidase activity (GO:0052692);
6		Chr11_6_UCR61	EVM0000138.1	7	BP: DNA replication (GO:0006260);	BP: transcription, DNA-templated (GO:0006351);	BP: cell cycle (GO:0007049);	BP: regulation of nucleobase-containing compound metabolic process (GO:0019219);	CC: intracellular part (GO:0044424);	BP: positive regulation of cellular process (GO:0048522);	BP: regulation of cellular macromolecule biosynthetic process (GO:2000112);
6		Chr11_6_UCR61	EVM0000153.1	5	MF: nucleic acid binding (GO:0003676);	MF: zinc ion binding (GO:0008270);	MF: hydrolase activity (GO:0016787);	BP: macromolecule metabolic process (GO:0043170);	BP: primary metabolic process (GO:0044238);
8		Chr11_8_CIR316	EVM0000089.1	16	BP: response to hypoxia (GO:0001666);	CC: mitochondrion (GO:0005739);	BP: unsaturated fatty acid biosynthetic process (GO:0006636);	BP: phosphatidylglycerol biosynthetic process (GO:0006655);	BP: lipid transport (GO:0006869);	CC: chloroplast outer membrane (GO:0009707);	BP: nodulation (GO:0009877);	BP: chlorophyll biosynthetic process (GO:0015995);	BP: cellular response to phosphate starvation (GO:0016036);	BP: carotenoid biosynthetic process (GO:0016117);	BP: isopentenyl diphosphate biosynthetic process, methylerythritol 4-phosphate pathway (GO:0019288);	BP: galactolipid biosynthetic process (GO:0019375);	BP: photosystem I stabilization (GO:0042550);	CC: peribacteroid membrane (GO:0043661);	MF: galactolipid galactosyltransferase activity (GO:0046480);	MF: digalactosyldiacylglycerol synthase activity (GO:0046481);
9		Chr11_9_UCR49	EVM0000077.1	3	MF: transcription coregulator activity (GO:0001104);	BP: regulation of transcription by RNA polymerase II (GO:0006357);	CC: mediator complex (GO:0016592);
9		Chr11_9_UCR49	EVM0000090.1	1	BP: response to karrikin (GO:0080167);
9		Chr11_9_UCR49	EVM0000123.1	3	MF: nucleic acid binding (GO:0003676);	MF: ATP binding (GO:0005524);	MF: ATP-dependent helicase activity (GO:0008026);
9		Chr11_9_UCR49	EVM0000136.1	1	CC: mitochondrion (GO:0005739);
9		Chr11_9_UCR49	EVM0000145.1	4	BP: phosphate ion transport (GO:0006817);	MF: zinc ion binding (GO:0008270);	BP: fatty acid catabolic process (GO:0009062);	BP: cellular response to phosphate starvation (GO:0016036);
10		Chr11_10_CM140_NAU1232	EVM0000006.1	4	MF: DNA binding (GO:0003677);	BP: DNA recombination (GO:0006310);	MF: zinc ion binding (GO:0008270);	BP: DNA integration (GO:0015074);
10		Chr11_10_CM140_NAU1232	EVM0000058.1	5	MF: nucleic acid binding (GO:0003676);	MF: zinc ion binding (GO:0008270);	MF: hydrolase activity (GO:0016787);	BP: macromolecule metabolic process (GO:0043170);	BP: primary metabolic process (GO:0044238);
12		Chr11_12_BNL1231	EVM0000011.1	1	MF: binding (GO:0005488);
12		Chr11_12_BNL1231	EVM0000082.1	4	MF: nucleotide binding (GO:0000166);	MF: protein serine/threonine kinase activity (GO:0004674);	CC: plasma membrane (GO:0005886);	MF: carbohydrate binding (GO:0030246);
12		Chr11_12_BNL1231	EVM0000126.1	1	MF: binding (GO:0005488);
12		Chr11_12_BNL1231	EVM0000146.1	2	MF: DNA binding (GO:0003677);	BP: DNA recombination (GO:0006310);
13		Chr11_13_Gh288	EVM0000045.1	9	MF: fatty-acyl-CoA binding (GO:0000062);	CC: cytosol (GO:0005829);	BP: DNA methylation (GO:0006306);	BP: methylation-dependent chromatin silencing (GO:0006346);	BP: lipid transport (GO:0006869);	BP: response to light stimulus (GO:0009416);	BP: embryo sac egg cell differentiation (GO:0009560);	BP: chromatin silencing by small RNA (GO:0031048);	BP: histone H3-K9 methylation (GO:0051567);
13		Chr11_13_Gh288	EVM0000046.1	1	MF: fatty-acyl-CoA binding (GO:0000062);
13		Chr11_13_Gh288	EVM0000052.1	6	MF: protein serine/threonine kinase activity (GO:0004674);	MF: protein kinase activator activity (GO:0030295);	MF: adenyl nucleotide binding (GO:0030554);	BP: cellular response to glucose starvation (GO:0042149);	BP: positive regulation of protein kinase activity (GO:0045860);	BP: protein autophosphorylation (GO:0046777);
13		Chr11_13_Gh288	EVM0000060.1	3	MF: structural constituent of ribosome (GO:0003735);	CC: ribosome (GO:0005840);	BP: translation (GO:0006412);
13		Chr11_13_Gh288	EVM0000092.1	11	CC: protein storage vacuole (GO:0000326);	MF: protein binding (GO:0005515);	CC: endoplasmic reticulum (GO:0005783);	CC: plasma membrane (GO:0005886);	BP: protein targeting (GO:0006605);	BP: amino acid transport (GO:0006865);	BP: response to stress (GO:0006950);	BP: response to abiotic stimulus (GO:0009628);	BP: membrane organization (GO:0016044);	BP: cytosolic transport (GO:0016482);	BP: regulation of programmed cell death (GO:0043067);
13		Chr11_13_Gh288	EVM0000113.1	8	MF: protein serine/threonine kinase activity (GO:0004674);	MF: protein binding (GO:0005515);	CC: nucleus (GO:0005634);	MF: protein kinase activator activity (GO:0030295);	MF: adenyl nucleotide binding (GO:0030554);	BP: cellular response to glucose starvation (GO:0042149);	BP: positive regulation of protein kinase activity (GO:0045860);	BP: protein autophosphorylation (GO:0046777);
14		Chr11_14_BNL3279	EVM0000024.1	12	MF: copper ion binding (GO:0005507);	BP: glucose metabolic process (GO:0006006);	MF: zinc ion binding (GO:0008270);	BP: pollen development (GO:0009555);	CC: membrane (GO:0016020);	MF: oxidoreductase activity, acting on the aldehyde or oxo group of donors, NAD or NADP as acceptor (GO:0016620);	BP: anther wall tapetum development (GO:0048658);	MF: NADP binding (GO:0050661);	MF: NAD binding (GO:0051287);	BP: oxidation-reduction process (GO:0055114);	BP: primary root development (GO:0080022);	BP: amino acid homeostasis (GO:0080144);
14		Chr11_14_BNL3279	EVM0000083.1	6	MF: RNA binding (GO:0003723);	MF: RNA-directed DNA polymerase activity (GO:0003964);	MF: aspartic-type endopeptidase activity (GO:0004190);	BP: RNA-dependent DNA biosynthetic process (GO:0006278);	BP: proteolysis (GO:0006508);	MF: metal ion binding (GO:0046872);
16		Chr11_16_NAU6507	EVM0000047.1	3	MF: nucleic acid binding (GO:0003676);	MF: zinc ion binding (GO:0008270);	BP: DNA integration (GO:0015074);
16		Chr11_16_NAU6507	EVM0000151.1	3	MF: nucleic acid binding (GO:0003676);	BP: DNA metabolic process (GO:0006259);	MF: metal ion binding (GO:0046872);
17		Chr11_17_NAU5505	EVM0000057.1	5	CC: nucleus (GO:0005634);	CC: plasma membrane (GO:0005886);	BP: membrane fusion (GO:0006944);	BP: response to nitrate (GO:0010167);	BP: Golgi vesicle transport (GO:0048193);
17		Chr11_17_NAU5505	EVM0000080.1	7	MF: voltage-gated chloride channel activity (GO:0005247);	CC: Golgi apparatus (GO:0005794);	BP: chloride transport (GO:0006821);	CC: chloroplast (GO:0009507);	CC: integral component of membrane (GO:0016021);	MF: adenyl nucleotide binding (GO:0030554);	BP: transmembrane transport (GO:0055085);
17		Chr11_17_NAU5505	EVM0000096.1	9	MF: RNA binding (GO:0003723);	MF: ATP binding (GO:0005524);	CC: nucleus (GO:0005634);	MF: ATP-dependent helicase activity (GO:0008026);	MF: zinc ion binding (GO:0008270);	CC: chloroplast stroma (GO:0009570);	BP: embryo development ending in seed dormancy (GO:0009793);	CC: chloroplast envelope (GO:0009941);	CC: membrane (GO:0016020);
17		Chr11_17_NAU5505	EVM0000140.1	1	MF: RNA binding (GO:0003723);
17		Chr11_17_NAU5505	EVM0000155.1	8	MF: iron ion binding (GO:0005506);	BP: transport (GO:0006810);	MF: NADH dehydrogenase (ubiquinone) activity (GO:0008137);	CC: chloroplast thylakoid membrane (GO:0009535);	BP: photosynthesis, light reaction (GO:0019684);	MF: quinone binding (GO:0048038);	MF: 4 iron, 4 sulfur cluster binding (GO:0051539);	BP: oxidation-reduction process (GO:0055114);
18		Chr11_18_Gh300	EVM0000031.1	3	MF: translation elongation factor activity (GO:0003746);	CC: vacuole (GO:0005773);	BP: translational elongation (GO:0006414);
18		Chr11_18_Gh300	EVM0000135.1	1	CC: cytoplasm (GO:0005737);
18		Chr11_18_Gh300	EVM0000157.1	9	MF: actin binding (GO:0003779);	CC: nucleus (GO:0005634);	CC: F-actin capping protein complex (GO:0008290);	BP: actin filament-based movement (GO:0030048);	BP: Golgi localization (GO:0051645);	BP: mitochondrion localization (GO:0051646);	BP: actin filament capping (GO:0051693);	BP: peroxisome localization (GO:0060151);	CC: WASH complex (GO:0071203);
19		Chr11_19_NAU4962	EVM0000034.1	5	MF: DNA-binding transcription factor activity (GO:0003700);	BP: regulation of transcription, DNA-templated (GO:0006355);	CC: CCAAT-binding factor complex (GO:0016602);	MF: sequence-specific DNA binding (GO:0043565);	MF: protein heterodimerization activity (GO:0046982);
19		Chr11_19_NAU4962	EVM0000067.1	9	MF: amidase activity (GO:0004040);	CC: cytosol (GO:0005829);	BP: indoleacetic acid biosynthetic process (GO:0009684);	BP: leaf morphogenesis (GO:0009965);	MF: carbon-nitrogen ligase activity, with glutamine as amido-N-donor (GO:0016884);	BP: glucosinolate biosynthetic process (GO:0019761);	BP: cell differentiation (GO:0030154);	MF: indoleacetamide hydrolase activity (GO:0043864);	BP: positive regulation of transcription, DNA-templated (GO:0045893);
19		Chr11_19_NAU4962	EVM0000069.1	9	MF: amidase activity (GO:0004040);	CC: cytosol (GO:0005829);	BP: indoleacetic acid biosynthetic process (GO:0009684);	BP: leaf morphogenesis (GO:0009965);	MF: carbon-nitrogen ligase activity, with glutamine as amido-N-donor (GO:0016884);	BP: glucosinolate biosynthetic process (GO:0019761);	BP: cell differentiation (GO:0030154);	MF: indoleacetamide hydrolase activity (GO:0043864);	BP: positive regulation of transcription, DNA-templated (GO:0045893);
19		Chr11_19_NAU4962	EVM0000087.1	1	MF: catalytic activity (GO:0003824);
19		Chr11_19_NAU4962	EVM0000144.1	7	MF: calcium:sodium antiporter activity (GO:0005432);	CC: plasma membrane (GO:0005886);	BP: potassium ion transmembrane transport (GO:0010163);	MF: potassium ion transmembrane transporter activity (GO:0015079);	CC: integral component of membrane (GO:0016021);	CC: nuclear periphery (GO:0034399);	BP: sodium ion transmembrane transport (GO:0035725);
19		Chr11_19_NAU4962	EVM0000156.1	5	MF: nucleic acid binding (GO:0003676);	MF: zinc ion binding (GO:0008270);	MF: hydrolase activity (GO:0016787);	BP: macromolecule metabolic process (GO:0043170);	BP: primary metabolic process (GO:0044238);
20		Chr11_20_NAU3115	EVM0000004.1	2	MF: 3-oxoacyl-[acyl-carrier-protein] reductase (NADPH) activity (GO:0004316);	BP: oxidation-reduction process (GO:0055114);
20		Chr11_20_NAU3115	EVM0000053.1	5	MF: nucleotide binding (GO:0000166);	MF: 3-oxoacyl-[acyl-carrier-protein] reductase (NADPH) activity (GO:0004316);	MF: protein binding (GO:0005515);	BP: response to arsenic-containing substance (GO:0046685);	BP: oxidation-reduction process (GO:0055114);
20		Chr11_20_NAU3115	EVM0000062.1	2	MF: nucleic acid binding (GO:0003676);	MF: endonuclease activity (GO:0004519);
20		Chr11_20_NAU3115	EVM0000100.1	5	BP: carbohydrate metabolic process (GO:0005975);	CC: plasmodesma (GO:0009506);	MF: glucan endo-1,3-beta-D-glucosidase activity (GO:0042973);	MF: cation binding (GO:0043169);	CC: anchored component of plasma membrane (GO:0046658);
20		Chr11_20_NAU3115	EVM0000134.1	5	MF: DNA binding (GO:0003677);	CC: nucleus (GO:0005634);	BP: DNA-templated transcription, initiation (GO:0006352);	MF: 2-alkenal reductase [NAD(P)] activity (GO:0032440);	BP: oxidation-reduction process (GO:0055114);
20		Chr11_20_NAU3115	EVM0000139.1	10	MF: DNA binding (GO:0003677);	MF: chromatin binding (GO:0003682);	MF: RNA binding (GO:0003723);	MF: RNA-directed DNA polymerase activity (GO:0003964);	MF: aspartic-type endopeptidase activity (GO:0004190);	BP: RNA-dependent DNA biosynthetic process (GO:0006278);	BP: DNA recombination (GO:0006310);	BP: chromatin assembly or disassembly (GO:0006333);	BP: proteolysis (GO:0006508);	MF: integrase activity (GO:0008907);
21		Chr11_21_DPL0325	EVM0000091.1	4	MF: protein serine/threonine kinase activity (GO:0004674);	MF: ATP binding (GO:0005524);	BP: protein phosphorylation (GO:0006468);	BP: cellular response to phosphate starvation (GO:0016036);
21		Chr11_21_DPL0325	EVM0000112.1	3	MF: DNA binding (GO:0003677);	MF: chromatin binding (GO:0003682);	BP: cell division (GO:0051301);
21		Chr11_21_DPL0325	EVM0000130.1	3	MF: threonine aldolase activity (GO:0004793);	BP: cellular amino acid metabolic process (GO:0006520);	MF: pyridoxal phosphate binding (GO:0030170);
23		Chr11_23_BNL3592	EVM0000008.1	2	BP: fatty acid biosynthetic process (GO:0006633);	CC: chloroplast (GO:0009507);
23		Chr11_23_BNL3592	EVM0000102.1	1	MF: binding (GO:0005488);

## Sheet:  Table S14 GO summary tree
Table S14 GO summary tree.
#GO_Function	Unigene_number	Unigene_ID
Biological Process	120
Biological Process: DNA integration (GO:0015074);	2	EVM0000047.1;EVM0000006.1
Biological Process: DNA metabolic process (GO:0006259);	1	EVM0000151.1
Biological Process: DNA methylation (GO:0006306);	1	EVM0000045.1
Biological Process: DNA recombination (GO:0006310);	3	EVM0000139.1;EVM0000146.1;EVM0000006.1
Biological Process: DNA replication (GO:0006260);	1	EVM0000138.1
Biological Process: DNA-templated transcription, initiation (GO:0006352);	1	EVM0000134.1
Biological Process: Golgi localization (GO:0051645);	1	EVM0000157.1
Biological Process: Golgi vesicle transport (GO:0048193);	1	EVM0000057.1
Biological Process: RNA processing (GO:0006396);	1	EVM0000028.1
Biological Process: RNA-dependent DNA biosynthetic process (GO:0006278);	2	EVM0000139.1;EVM0000083.1
Biological Process: actin filament capping (GO:0051693);	1	EVM0000157.1
Biological Process: actin filament-based movement (GO:0030048);	1	EVM0000157.1
Biological Process: amino acid homeostasis (GO:0080144);	1	EVM0000024.1
Biological Process: amino acid transport (GO:0006865);	1	EVM0000092.1
Biological Process: anther wall tapetum development (GO:0048658);	1	EVM0000024.1
Biological Process: carbohydrate metabolic process (GO:0005975);	1	EVM0000100.1
Biological Process: carotenoid biosynthetic process (GO:0016117);	1	EVM0000089.1
Biological Process: cell cycle (GO:0007049);	1	EVM0000138.1
Biological Process: cell differentiation (GO:0030154);	2	EVM0000069.1;EVM0000067.1
Biological Process: cell division (GO:0051301);	1	EVM0000112.1
Biological Process: cellular amino acid metabolic process (GO:0006520);	1	EVM0000130.1
Biological Process: cellular response to glucose starvation (GO:0042149);	2	EVM0000052.1;EVM0000113.1
Biological Process: cellular response to phosphate starvation (GO:0016036);	3	EVM0000091.1;EVM0000145.1;EVM0000089.1
Biological Process: chloride transport (GO:0006821);	1	EVM0000080.1
Biological Process: chlorophyll biosynthetic process (GO:0015995);	1	EVM0000089.1
Biological Process: chromatin assembly or disassembly (GO:0006333);	1	EVM0000139.1
Biological Process: chromatin silencing by small RNA (GO:0031048);	1	EVM0000045.1
Biological Process: cytosolic transport (GO:0016482);	1	EVM0000092.1
Biological Process: detection of biotic stimulus (GO:0009595);	1	EVM0000016.1
Biological Process: detection of external stimulus (GO:0009581);	1	EVM0000016.1
Biological Process: embryo development ending in seed dormancy (GO:0009793);	1	EVM0000096.1
Biological Process: embryo sac egg cell differentiation (GO:0009560);	1	EVM0000045.1
Biological Process: fatty acid biosynthetic process (GO:0006633);	1	EVM0000008.1
Biological Process: fatty acid catabolic process (GO:0009062);	1	EVM0000145.1
Biological Process: galactolipid biosynthetic process (GO:0019375);	1	EVM0000089.1
Biological Process: glucose metabolic process (GO:0006006);	1	EVM0000024.1
Biological Process: glucosinolate biosynthetic process (GO:0019761);	2	EVM0000067.1;EVM0000069.1
Biological Process: glycoside catabolic process (GO:0016139);	1	EVM0000007.1
Biological Process: glycosylceramide catabolic process (GO:0046477);	1	EVM0000007.1
Biological Process: histone H3-K9 methylation (GO:0051567);	1	EVM0000045.1
Biological Process: indoleacetic acid biosynthetic process (GO:0009684);	2	EVM0000067.1;EVM0000069.1
Biological Process: isopentenyl diphosphate biosynthetic process, methylerythritol 4-phosphate pathway (GO:0019288);	1	EVM0000089.1
Biological Process: leaf morphogenesis (GO:0009965);	2	EVM0000069.1;EVM0000067.1
Biological Process: lipid transport (GO:0006869);	2	EVM0000089.1;EVM0000045.1
Biological Process: macromolecule metabolic process (GO:0043170);	3	EVM0000156.1;EVM0000058.1;EVM0000153.1
Biological Process: membrane fusion (GO:0006944);	1	EVM0000057.1
Biological Process: membrane organization (GO:0016044);	1	EVM0000092.1
Biological Process: methylation-dependent chromatin silencing (GO:0006346);	1	EVM0000045.1
Biological Process: mitochondrion localization (GO:0051646);	1	EVM0000157.1
Biological Process: mitotic cell cycle (GO:0000278);	1	EVM0000028.1
Biological Process: nodulation (GO:0009877);	1	EVM0000089.1
Biological Process: oligosaccharide metabolic process (GO:0009311);	1	EVM0000007.1
Biological Process: oxidation-reduction process (GO:0055114);	6	EVM0000053.1;EVM0000134.1;EVM0000024.1;EVM0000018.1;EVM0000155.1;EVM0000004.1
Biological Process: peroxisome localization (GO:0060151);	1	EVM0000157.1
Biological Process: phosphate ion transport (GO:0006817);	1	EVM0000145.1
Biological Process: phosphatidylglycerol biosynthetic process (GO:0006655);	1	EVM0000089.1
Biological Process: phosphorylation (GO:0016310);	1	EVM0000075.1
Biological Process: photosynthesis, light reaction (GO:0019684);	1	EVM0000155.1
Biological Process: photosystem I stabilization (GO:0042550);	1	EVM0000089.1
Biological Process: pollen development (GO:0009555);	1	EVM0000024.1
Biological Process: positive regulation of cellular process (GO:0048522);	1	EVM0000138.1
Biological Process: positive regulation of protein kinase activity (GO:0045860);	2	EVM0000113.1;EVM0000052.1
Biological Process: positive regulation of transcription, DNA-templated (GO:0045893);	2	EVM0000067.1;EVM0000069.1
Biological Process: postreplication repair (GO:0006301);	1	EVM0000028.1
Biological Process: potassium ion transmembrane transport (GO:0010163);	1	EVM0000144.1
Biological Process: primary metabolic process (GO:0044238);	3	EVM0000156.1;EVM0000058.1;EVM0000153.1
Biological Process: primary root development (GO:0080022);	1	EVM0000024.1
Biological Process: protein autophosphorylation (GO:0046777);	3	EVM0000052.1;EVM0000113.1;EVM0000048.1
Biological Process: protein phosphorylation (GO:0006468);	2	EVM0000016.1;EVM0000091.1
Biological Process: protein targeting (GO:0006605);	1	EVM0000092.1
Biological Process: proteolysis (GO:0006508);	2	EVM0000139.1;EVM0000083.1
Biological Process: regulation of cellular macromolecule biosynthetic process (GO:2000112);	1	EVM0000138.1
Biological Process: regulation of nucleobase-containing compound metabolic process (GO:0019219);	1	EVM0000138.1
Biological Process: regulation of programmed cell death (GO:0043067);	1	EVM0000092.1
Biological Process: regulation of transcription by RNA polymerase II (GO:0006357);	1	EVM0000077.1
Biological Process: regulation of transcription, DNA-templated (GO:0006355);	1	EVM0000034.1
Biological Process: response to abiotic stimulus (GO:0009628);	1	EVM0000092.1
Biological Process: response to arsenic-containing substance (GO:0046685);	1	EVM0000053.1
Biological Process: response to chitin (GO:0010200);	1	EVM0000016.1
Biological Process: response to hypoxia (GO:0001666);	1	EVM0000089.1
Biological Process: response to karrikin (GO:0080167);	1	EVM0000090.1
Biological Process: response to light stimulus (GO:0009416);	1	EVM0000045.1
Biological Process: response to molecule of bacterial origin (GO:0002237);	1	EVM0000016.1
Biological Process: response to nitrate (GO:0010167);	1	EVM0000057.1
Biological Process: response to stress (GO:0006950);	1	EVM0000092.1
Biological Process: sodium ion transmembrane transport (GO:0035725);	1	EVM0000144.1
Biological Process: transcription, DNA-templated (GO:0006351);	1	EVM0000138.1
Biological Process: translation (GO:0006412);	1	EVM0000060.1
Biological Process: translational elongation (GO:0006414);	1	EVM0000031.1
Biological Process: transmembrane transport (GO:0055085);	1	EVM0000080.1
Biological Process: transport (GO:0006810);	1	EVM0000155.1
Biological Process: ubiquitin-dependent protein catabolic process (GO:0006511);	1	EVM0000028.1
Biological Process: unsaturated fatty acid biosynthetic process (GO:0006636);	1	EVM0000089.1
Cellular Component	46
Cellular Component: CCAAT-binding factor complex (GO:0016602);	1	EVM0000034.1
Cellular Component: F-actin capping protein complex (GO:0008290);	1	EVM0000157.1
Cellular Component: Golgi apparatus (GO:0005794);	1	EVM0000080.1
Cellular Component: UBC13-MMS2 complex (GO:0031372);	1	EVM0000028.1
Cellular Component: WASH complex (GO:0071203);	1	EVM0000157.1
Cellular Component: anchored component of plasma membrane (GO:0046658);	1	EVM0000100.1
Cellular Component: apoplast (GO:0048046);	1	EVM0000007.1
Cellular Component: chloroplast (GO:0009507);	2	EVM0000008.1;EVM0000080.1
Cellular Component: chloroplast envelope (GO:0009941);	1	EVM0000096.1
Cellular Component: chloroplast outer membrane (GO:0009707);	1	EVM0000089.1
Cellular Component: chloroplast stroma (GO:0009570);	1	EVM0000096.1
Cellular Component: chloroplast thylakoid membrane (GO:0009535);	1	EVM0000155.1
Cellular Component: cytoplasm (GO:0005737);	2	EVM0000135.1;EVM0000007.1
Cellular Component: cytosol (GO:0005829);	4	EVM0000069.1;EVM0000045.1;EVM0000067.1;EVM0000028.1
Cellular Component: endoplasmic reticulum (GO:0005783);	1	EVM0000092.1
Cellular Component: integral component of membrane (GO:0016021);	2	EVM0000144.1;EVM0000080.1
Cellular Component: intracellular part (GO:0044424);	1	EVM0000138.1
Cellular Component: mediator complex (GO:0016592);	1	EVM0000077.1
Cellular Component: membrane (GO:0016020);	2	EVM0000024.1;EVM0000096.1
Cellular Component: mitochondrion (GO:0005739);	2	EVM0000089.1;EVM0000136.1
Cellular Component: nuclear periphery (GO:0034399);	1	EVM0000144.1
Cellular Component: nucleus (GO:0005634);	6	EVM0000113.1;EVM0000157.1;EVM0000057.1;EVM0000134.1;EVM0000028.1;EVM0000096.1
Cellular Component: peribacteroid membrane (GO:0043661);	1	EVM0000089.1
Cellular Component: plant-type cell wall (GO:0009505);	1	EVM0000007.1
Cellular Component: plasma membrane (GO:0005886);	5	EVM0000048.1;EVM0000092.1;EVM0000057.1;EVM0000144.1;EVM0000082.1
Cellular Component: plasmodesma (GO:0009506);	1	EVM0000100.1
Cellular Component: protein storage vacuole (GO:0000326);	1	EVM0000092.1
Cellular Component: ribosome (GO:0005840);	1	EVM0000060.1
Cellular Component: vacuole (GO:0005773);	1	EVM0000031.1
Molecular Function	109
Molecular Function: 2-alkenal reductase [NAD(P)] activity (GO:0032440);	1	EVM0000134.1
Molecular Function: 3-oxoacyl-[acyl-carrier-protein] reductase (NADPH) activity (GO:0004316);	2	EVM0000004.1;EVM0000053.1
Molecular Function: 4 iron, 4 sulfur cluster binding (GO:0051539);	1	EVM0000155.1
Molecular Function: ATP binding (GO:0005524);	5	EVM0000123.1;EVM0000016.1;EVM0000091.1;EVM0000096.1;EVM0000048.1
Molecular Function: ATP-dependent helicase activity (GO:0008026);	2	EVM0000123.1;EVM0000096.1
Molecular Function: DNA binding (GO:0003677);	5	EVM0000139.1;EVM0000146.1;EVM0000112.1;EVM0000006.1;EVM0000134.1
Molecular Function: DNA-binding transcription factor activity (GO:0003700);	1	EVM0000034.1
Molecular Function: NAD binding (GO:0051287);	1	EVM0000024.1
Molecular Function: NADH dehydrogenase (ubiquinone) activity (GO:0008137);	1	EVM0000155.1
Molecular Function: NADP binding (GO:0050661);	1	EVM0000024.1
Molecular Function: RNA binding (GO:0003723);	4	EVM0000140.1;EVM0000096.1;EVM0000083.1;EVM0000139.1
Molecular Function: RNA-directed DNA polymerase activity (GO:0003964);	2	EVM0000139.1;EVM0000083.1
Molecular Function: acid-amino acid ligase activity (GO:0016881);	1	EVM0000035.1
Molecular Function: actin binding (GO:0003779);	1	EVM0000157.1
Molecular Function: adenyl nucleotide binding (GO:0030554);	3	EVM0000113.1;EVM0000052.1;EVM0000080.1
Molecular Function: amidase activity (GO:0004040);	2	EVM0000069.1;EVM0000067.1
Molecular Function: androstan-3-alpha,17-beta-diol dehydrogenase activity (GO:0047044);	1	EVM0000018.1
Molecular Function: aspartic-type endopeptidase activity (GO:0004190);	2	EVM0000083.1;EVM0000139.1
Molecular Function: binding (GO:0005488);	5	EVM0000102.1;EVM0000126.1;EVM0000038.1;EVM0000011.1;EVM0000108.1
Molecular Function: calcium ion binding (GO:0005509);	1	EVM0000048.1
Molecular Function: calcium:sodium antiporter activity (GO:0005432);	1	EVM0000144.1
Molecular Function: calmodulin-dependent protein kinase activity (GO:0004683);	1	EVM0000048.1
Molecular Function: carbohydrate binding (GO:0030246);	1	EVM0000082.1
Molecular Function: carbon-nitrogen ligase activity, with glutamine as amido-N-donor (GO:0016884);	2	EVM0000069.1;EVM0000067.1
Molecular Function: catalytic activity (GO:0003824);	1	EVM0000087.1
Molecular Function: cation binding (GO:0043169);	1	EVM0000100.1
Molecular Function: chromatin binding (GO:0003682);	2	EVM0000112.1;EVM0000139.1
Molecular Function: copper ion binding (GO:0005507);	1	EVM0000024.1
Molecular Function: digalactosyldiacylglycerol synthase activity (GO:0046481);	1	EVM0000089.1
Molecular Function: endonuclease activity (GO:0004519);	1	EVM0000062.1
Molecular Function: fatty-acyl-CoA binding (GO:0000062);	2	EVM0000045.1;EVM0000046.1
Molecular Function: galactolipid galactosyltransferase activity (GO:0046480);	1	EVM0000089.1
Molecular Function: glucan endo-1,3-beta-D-glucosidase activity (GO:0042973);	1	EVM0000100.1
Molecular Function: hydrolase activity (GO:0016787);	3	EVM0000153.1;EVM0000058.1;EVM0000156.1
Molecular Function: indoleacetamide hydrolase activity (GO:0043864);	2	EVM0000069.1;EVM0000067.1
Molecular Function: integrase activity (GO:0008907);	1	EVM0000139.1
Molecular Function: iron ion binding (GO:0005506);	1	EVM0000155.1
Molecular Function: metal ion binding (GO:0046872);	2	EVM0000151.1;EVM0000083.1
Molecular Function: nucleic acid binding (GO:0003676);	7	EVM0000151.1;EVM0000062.1;EVM0000058.1;EVM0000156.1;EVM0000047.1;EVM0000153.1;EVM0000123.1
Molecular Function: nucleotide binding (GO:0000166);	2	EVM0000053.1;EVM0000082.1
Molecular Function: oxidoreductase activity, acting on the aldehyde or oxo group of donors, NAD or NADP as acceptor (GO:0016620);	1	EVM0000024.1
Molecular Function: potassium ion transmembrane transporter activity (GO:0015079);	1	EVM0000144.1
Molecular Function: protein binding (GO:0005515);	4	EVM0000113.1;EVM0000092.1;EVM0000053.1;EVM0000028.1
Molecular Function: protein heterodimerization activity (GO:0046982);	1	EVM0000034.1
Molecular Function: protein kinase activator activity (GO:0030295);	2	EVM0000113.1;EVM0000052.1
Molecular Function: protein kinase activity (GO:0004672);	1	EVM0000075.1
Molecular Function: protein serine/threonine kinase activity (GO:0004674);	5	EVM0000113.1;EVM0000082.1;EVM0000016.1;EVM0000052.1;EVM0000091.1
Molecular Function: pyridoxal phosphate binding (GO:0030170);	1	EVM0000130.1
Molecular Function: quinone binding (GO:0048038);	1	EVM0000155.1
Molecular Function: raffinose alpha-galactosidase activity (GO:0052692);	1	EVM0000007.1
Molecular Function: sequence-specific DNA binding (GO:0043565);	1	EVM0000034.1
Molecular Function: structural constituent of ribosome (GO:0003735);	1	EVM0000060.1
Molecular Function: threonine aldolase activity (GO:0004793);	1	EVM0000130.1
Molecular Function: transcription coregulator activity (GO:0001104);	1	EVM0000077.1
Molecular Function: translation elongation factor activity (GO:0003746);	1	EVM0000031.1
Molecular Function: ubiquitin-protein transferase activity (GO:0004842);	1	EVM0000028.1
Molecular Function: voltage-gated chloride channel activity (GO:0005247);	1	EVM0000080.1
Molecular Function: zinc ion binding (GO:0008270);	8	EVM0000096.1;EVM0000047.1;EVM0000156.1;EVM0000006.1;EVM0000153.1;EVM0000058.1;EVM0000024.1;EVM0000145.1

## Sheet: Table S15 Nr
	Table S15 Nr on Chr 11.
#BAC	BAC name	#NrGeneID	Database_ID	E_value	Identity	Score	Annotation
1	Chr11_1_BNL2650	EVM0000016.1	gi|590628515|ref|XP_007026739.1|	0	269/361(74.52)	545	Kinase superfamily protein isoform 2 [Theobroma cacao]
1	Chr11_1_BNL2650	EVM0000048.1	gi|728836166|gb|KHG15609.1|	0	491/528(92.99)	1011	Calcium-dependent protein kinase 13 [Gossypium arboreum]
1	Chr11_1_BNL2650	EVM0000098.1	gi|590628493|ref|XP_007026733.1|	2.98297e-77	114/130(87.69)	234	Yippee family zinc-binding protein, putative isoform 2 [Theobroma cacao]
1	Chr11_1_BNL2650	EVM0000105.1	gi|698481725|ref|XP_009787832.1|	3.26019e-138	240/613(39.15)	451	PREDICTED: LOW QUALITY PROTEIN: uncharacterized protein LOC104235718, partial [Nicotiana sylvestris]
2	Chr11_2_CIR069	EVM0000038.1	gi|747089973|ref|XP_011092648.1|	9.22964e-164	258/516(50.00)	497	PREDICTED: uncharacterized protein LOC105172769 [Sesamum indicum]
2	Chr11_2_CIR069	EVM0000075.1	gi|728823949|gb|KHG05535.1|	0	838/842(99.52)	1724	Serine/threonine-protein kinase KIPK [Gossypium arboreum]
3	Chr11_3_UCR108	EVM0000013.1	gi|728848643|gb|KHG28086.1|	7.9893e-80	137/227(60.35)	249	SNF1-related protein kinase regulatory subunit beta-2 [Gossypium arboreum]
4	Chr11_4_UCR102	EVM0000025.1	gi|728844920|gb|KHG24363.1|	1.86045e-129	188/198(94.95)	379	Replication E1 [Gossypium arboreum]
4	Chr11_4_UCR102	EVM0000132.1	gi|728834046|gb|KHG13489.1|	2.27316e-91	130/130(100.00)	276	pentafunctional arom polypeptide [Gossypium arboreum]
5	Chr11_5_UCR91	EVM0000018.1	gi|590632661|ref|XP_007027903.1|	1.22356e-120	184/265(69.43)	356	Short chain alcohol dehydrogenase, putative [Theobroma cacao]
5	Chr11_5_UCR91	EVM0000021.1	gi|590632690|ref|XP_007027911.1|	2.15271e-32	69/103(66.99)	118	Gb:AAF02129.1 isoform 1 [Theobroma cacao]
5	Chr11_5_UCR91	EVM0000028.1	gi|728837595|gb|KHG17038.1|	2.88051e-101	142/146(97.26)	296	Ubiquitin-conjugating enzyme E2 variant 1C [Gossypium arboreum]
5	Chr11_5_UCR91	EVM0000035.1	gi|728837596|gb|KHG17039.1|	8.66337e-52	83/100(83.00)	168	Ubiquitin-conjugating enzyme E2 variant 1C -like protein [Gossypium arboreum]
5	Chr11_5_UCR91	EVM0000068.1	gi|728812775|gb|KHG00979.1|	0	903/1061(85.11)	1756	Putative disease resistance RGA4 [Gossypium arboreum]
5	Chr11_5_UCR91	EVM0000108.1	gi|590643301|ref|XP_007030765.1|	6.94465e-80	126/233(54.08)	268	Uncharacterized protein TCM_026511 [Theobroma cacao]
5	Chr11_5_UCR91	EVM0000118.1	gi|728837593|gb|KHG17036.1|	2.44027e-71	108/108(100.00)	217	NAD-dependent histone deacetylase HST4 [Gossypium arboreum]
5	Chr11_5_UCR91	EVM0000137.1	gi|590632575|ref|XP_007027879.1|	1.86226e-33	54/62(87.10)	117	Bric-a-brac 1 [Theobroma cacao]
6	Chr11_6_UCR61	EVM0000007.1	gi|728833532|gb|KHG12975.1|	0	290/353(82.15)	636	Alpha-galactosidase [Gossypium arboreum]
6	Chr11_6_UCR61	EVM0000019.1	gi|590632690|ref|XP_007027911.1|	5.41948e-32	67/102(65.69)	117	Gb:AAF02129.1 isoform 1 [Theobroma cacao]
6	Chr11_6_UCR61	EVM0000022.1	gi|113205349|gb|AAT38786.2|	1.38911e-115	197/444(44.37)	372	Gag-pol polyprotein, putative [Solanum demissum]
6	Chr11_6_UCR61	EVM0000073.1	gi|728831694|gb|KHG11137.1|	0	447/650(68.77)	800	Putative disease resistance RGA4 [Gossypium arboreum]
6	Chr11_6_UCR61	EVM0000093.1	gi|728840548|gb|KHG19991.1|	0	396/595(66.55)	719	Putative disease resistance RGA3 [Gossypium arboreum]
6	Chr11_6_UCR61	EVM0000104.1	gi|113205349|gb|AAT38786.2|	6.22681e-104	177/414(42.75)	341	Gag-pol polyprotein, putative [Solanum demissum]
6	Chr11_6_UCR61	EVM0000106.1	gi|590632747|ref|XP_007027927.1|	2.74438e-46	99/180(55.00)	167	E2F transcription factor 3 isoform 2 [Theobroma cacao]
6	Chr11_6_UCR61	EVM0000110.1	gi|255578585|ref|XP_002530154.1|	2.23595e-50	99/201(49.25)	175	E2F4,5, putative [Ricinus communis]
6	Chr11_6_UCR61	EVM0000111.1	gi|731361723|ref|XP_010692517.1|	2.97117e-99	188/419(44.87)	336	PREDICTED: uncharacterized protein LOC104905624 [Beta vulgaris subsp. vulgaris]
6	Chr11_6_UCR61	EVM0000138.1	gi|590632743|ref|XP_007027926.1|	9.75304e-74	123/190(64.74)	238	E2F transcription factor 3 isoform 1 [Theobroma cacao]
6	Chr11_6_UCR61	EVM0000153.1	gi|661878516|emb|CDP17738.1|	3.10751e-116	196/275(71.27)	362	unnamed protein product [Coffea canephora]
7	Chr11_7_MUSB1076	EVM0000015.1	gi|728840548|gb|KHG19991.1|	0	735/1111(66.16)	1310	Putative disease resistance RGA3 [Gossypium arboreum]
7	Chr11_7_MUSB1076	EVM0000044.1	gi|590643301|ref|XP_007030765.1|	0	658/1327(49.59)	1326	Uncharacterized protein TCM_026511 [Theobroma cacao]
7	Chr11_7_MUSB1076	EVM0000051.1	gi|147835879|emb|CAN68421.1|	6.09913e-53	121/364(33.24)	191	hypothetical protein VITISV_031322 [Vitis vinifera]
7	Chr11_7_MUSB1076	EVM0000084.1	gi|590566000|ref|XP_007010106.1|	8.88497e-44	84/221(38.01)	158	Uncharacterized protein TCM_043420 [Theobroma cacao]
8	Chr11_8_CIR316	EVM0000002.1	gi|590727949|ref|XP_007099632.1|	1.45894e-13	39/78(50.00)	68	RNA-directed DNA polymerase (Reverse transcriptase), Ribonuclease H [Theobroma cacao]
8	Chr11_8_CIR316	EVM0000014.1	gi|728812775|gb|KHG00979.1|	0	379/738(51.36)	565	Putative disease resistance RGA4 [Gossypium arboreum]
8	Chr11_8_CIR316	EVM0000040.1	gi|590636870|ref|XP_007028966.1|	2.1858e-167	285/616(46.27)	530	Uncharacterized protein TCM_024883 [Theobroma cacao]
8	Chr11_8_CIR316	EVM0000056.1	gi|590575278|ref|XP_007012641.1|	4.6016e-159	213/319(66.77)	464	RNA-directed DNA polymerase (Reverse transcriptase), Ribonuclease H, putative [Theobroma cacao]
8	Chr11_8_CIR316	EVM0000085.1	gi|590633058|ref|XP_007028013.1|	7.20416e-65	138/330(41.82)	216	AGAMOUS-like 48, putative [Theobroma cacao]
8	Chr11_8_CIR316	EVM0000089.1	gi|728808773|gb|KHF98508.1|	0	696/789(88.21)	1397	Digalactosyldiacylglycerol synthase 1, chloroplastic [Gossypium arboreum]
8	Chr11_8_CIR316	EVM0000097.1	gi|590633030|ref|XP_007028008.1|	1.95153e-24	56/112(50.00)	102	AGAMOUS-like 48, putative [Theobroma cacao]
8	Chr11_8_CIR316	EVM0000103.1	gi|728808775|gb|KHF98510.1|	3.61034e-118	172/192(89.58)	347	Nuclear transcription factor Y subunit A-10 -like protein [Gossypium arboreum]
8	Chr11_8_CIR316	EVM0000121.1	gi|728808774|gb|KHF98509.1|	0	1225/1287(95.18)	2520	Trafficking particle complex subunit 8 [Gossypium arboreum]
9	Chr11_9_UCR49	EVM0000005.1	gi|728841194|gb|KHG20637.1|	0	746/754(98.94)	1538	Splicing factor 3A subunit 3 [Gossypium arboreum]
9	Chr11_9_UCR49	EVM0000017.1	gi|590633155|ref|XP_007028037.1|	0	792/1100(72.00)	1588	Pentatricopeptide repeat (PPR) superfamily protein, putative [Theobroma cacao]
9	Chr11_9_UCR49	EVM0000077.1	gi|728845592|gb|KHG25035.1|	1.39754e-117	168/168(100.00)	339	Putative mediator of RNA polymerase II transcription subunit 7 [Gossypium arboreum]
9	Chr11_9_UCR49	EVM0000090.1	gi|590633221|ref|XP_007028057.1|	3.31185e-43	81/125(64.80)	147	Uncharacterized protein TCM_023124 [Theobroma cacao]
9	Chr11_9_UCR49	EVM0000101.1	gi|590633058|ref|XP_007028013.1|	1.07154e-15	74/252(29.37)	80	AGAMOUS-like 48, putative [Theobroma cacao]
9	Chr11_9_UCR49	EVM0000123.1	gi|728845591|gb|KHG25034.1|	0	448/456(98.25)	921	DEAD-box ATP-dependent RNA helicase 37 -like protein [Gossypium arboreum]
9	Chr11_9_UCR49	EVM0000136.1	gi|590637666|ref|XP_007029178.1|	0	521/616(84.58)	1099	Pentatricopeptide repeat (PPR) superfamily protein [Theobroma cacao]
9	Chr11_9_UCR49	EVM0000145.1	gi|728845593|gb|KHG25036.1|	0	336/339(99.12)	703	putative E3 ubiquitin-protein ligase BAH1-like protein [Gossypium arboreum]
10	Chr11_10_CM140_NAU1232	EVM0000006.1	gi|353685482|gb|AER13159.1|	2.65864e-140	209/261(80.08)	425	putative Ty-1 copia retrotransposon [Phaseolus vulgaris]
10	Chr11_10_CM140_NAU1232	EVM0000041.1	gi|728830500|gb|KHG09943.1|	8.00506e-72	108/109(99.08)	221	Histone deacetylase 18 -like protein [Gossypium arboreum]
10	Chr11_10_CM140_NAU1232	EVM0000058.1	gi|661878516|emb|CDP17738.1|	1.30824e-115	196/275(71.27)	361	unnamed protein product [Coffea canephora]
10	Chr11_10_CM140_NAU1232	EVM0000125.1	gi|731361723|ref|XP_010692517.1|	4.62422e-100	190/449(42.32)	338	PREDICTED: uncharacterized protein LOC104905624 [Beta vulgaris subsp. vulgaris]
10	Chr11_10_CM140_NAU1232	EVM0000128.1	gi|502166178|ref|XP_004513813.1|	0	393/803(48.94)	766	PREDICTED: uncharacterized protein LOC101489594 [Cicer arietinum]
11	Chr11_11_NAU2152	EVM0000026.1	gi|590643012|ref|XP_007030684.1|	0	646/815(79.26)	1353	Pentatricopeptide repeat superfamily protein [Theobroma cacao]
11	Chr11_11_NAU2152	EVM0000032.1	gi|590642807|ref|XP_007030623.1|	0	255/300(85.00)	549	Uncharacterized protein TCM_026394 [Theobroma cacao]
11	Chr11_11_NAU2152	EVM0000039.1	gi|728816877|gb|KHG02277.1|	5.58002e-134	185/188(98.40)	383	hypothetical protein F383_24076 [Gossypium arboreum]
11	Chr11_11_NAU2152	EVM0000066.1	gi|728849327|gb|KHG28770.1|	6.60767e-87	126/127(99.21)	261	Pre-rRNA-processing TSR2 [Gossypium arboreum]
11	Chr11_11_NAU2152	EVM0000095.1	gi|728816876|gb|KHG02276.1|	0	357/360(99.17)	735	Adenine deaminase [Gossypium arboreum]
11	Chr11_11_NAU2152	EVM0000117.1	gi|728849326|gb|KHG28769.1|	0	391/396(98.74)	792	putative Fe (2+)-trafficking [Gossypium arboreum]
11	Chr11_11_NAU2152	EVM0000122.1	gi|590615118|ref|XP_007023132.1|	0	458/806(56.82)	842	Disease resistance protein, putative [Theobroma cacao]
11	Chr11_11_NAU2152	EVM0000129.1	gi|641834326|gb|KDO53322.1|	2.72049e-93	172/258(66.67)	285	hypothetical protein CISIN_1g046001mg [Citrus sinensis]
12	Chr11_12_BNL1231	EVM0000010.1	gi|728851175|gb|KHG30618.1|	4.35293e-73	118/145(81.38)	250	TMV resistance N [Gossypium arboreum]
12	Chr11_12_BNL1231	EVM0000011.1	gi|590609336|ref|XP_007021509.1|	8.82274e-38	60/112(53.57)	133	Uncharacterized protein TCM_031541 [Theobroma cacao]
12	Chr11_12_BNL1231	EVM0000029.1	gi|147776648|emb|CAN73998.1|	2.59064e-90	165/492(33.54)	296	hypothetical protein VITISV_043372 [Vitis vinifera]
12	Chr11_12_BNL1231	EVM0000033.1	gi|567868827|ref|XP_006427035.1|	3.99607e-38	70/147(47.62)	139	hypothetical protein CICLE_v10027035mg [Citrus clementina]
12	Chr11_12_BNL1231	EVM0000037.1	gi|147776648|emb|CAN73998.1|	3.78854e-62	147/501(29.34)	219	hypothetical protein VITISV_043372 [Vitis vinifera]
12	Chr11_12_BNL1231	EVM0000054.1	gi|571523526|ref|XP_006598605.1|	1.59264e-70	125/308(40.58)	235	PREDICTED: uncharacterized protein LOC102665853 [Glycine max]
12	Chr11_12_BNL1231	EVM0000061.1	gi|728826353|gb|KHG06681.1|	0	331/340(97.35)	655	putative WRKY transcription factor 19 -like protein [Gossypium arboreum]
12	Chr11_12_BNL1231	EVM0000063.1	gi|728845357|gb|KHG24800.1|	1.30208e-167	274/352(77.84)	486	TMV resistance N [Gossypium arboreum]
12	Chr11_12_BNL1231	EVM0000074.1	gi|571437750|ref|XP_006574308.1|	1.63268e-07	26/55(47.27)	53	PREDICTED: uncharacterized protein LOC102668258 [Glycine max]
12	Chr11_12_BNL1231	EVM0000082.1	gi|643732914|gb|KDP39903.1|	0	398/643(61.90)	786	hypothetical protein JCGZ_03434 [Jatropha curcas]
12	Chr11_12_BNL1231	EVM0000126.1	gi|590610282|ref|XP_007021771.1|	1.12289e-74	108/172(62.79)	233	Uncharacterized protein TCM_031836 [Theobroma cacao]
12	Chr11_12_BNL1231	EVM0000146.1	gi|38344889|emb|CAD41912.2|	0	429/726(59.09)	895	OSJNBa0033G05.13 [Oryza sativa Japonica Group]
13	Chr11_13_Gh288	EVM0000012.1	gi|629107118|gb|KCW72264.1|	1.75954e-22	49/64(76.56)	91	hypothetical protein EUGRSUZ_E00717 [Eucalyptus grandis]
13	Chr11_13_Gh288	EVM0000045.1	gi|728834019|gb|KHG13462.1|	3.29599e-79	120/121(99.17)	254	Acyl-CoA-binding domain-containing 4 -like protein [Gossypium arboreum]
13	Chr11_13_Gh288	EVM0000046.1	gi|728834019|gb|KHG13462.1|	0	279/289(96.54)	563	Acyl-CoA-binding domain-containing 4 -like protein [Gossypium arboreum]
13	Chr11_13_Gh288	EVM0000052.1	gi|728820969|gb|KHG04062.1|	2.48631e-126	185/187(98.93)	379	Sucrose nonfermenting 4-like protein [Gossypium arboreum]
13	Chr11_13_Gh288	EVM0000060.1	gi|728831326|gb|KHG10769.1|	7.92855e-55	81/82(98.78)	173	40S ribosomal S21 [Gossypium arboreum]
13	Chr11_13_Gh288	EVM0000065.1	gi|590643967|ref|XP_007030951.1|	0	726/1033(70.28)	1415	DIRP,Myb-like DNA-binding domain, putative isoform 3 [Theobroma cacao]
13	Chr11_13_Gh288	EVM0000070.1	gi|728834019|gb|KHG13462.1|	8.90438e-126	178/184(96.74)	379	Acyl-CoA-binding domain-containing 4 -like protein [Gossypium arboreum]
13	Chr11_13_Gh288	EVM0000092.1	gi|590644044|ref|XP_007030973.1|	2.49933e-90	197/305(64.59)	280	Soybean gene regulated by cold-2, putative [Theobroma cacao]
13	Chr11_13_Gh288	EVM0000113.1	gi|728820969|gb|KHG04062.1|	7.431e-74	114/116(98.28)	238	Sucrose nonfermenting 4-like protein [Gossypium arboreum]
14	Chr11_14_BNL3279	EVM0000024.1	gi|590613472|ref|XP_007022673.1|	0	366/438(83.56)	729	Glyceraldehyde-3-phosphate dehydrogenase of plastid 2 isoform 1 [Theobroma cacao]
14	Chr11_14_BNL3279	EVM0000027.1	gi|590684653|ref|XP_007041905.1|	2.50233e-38	78/162(48.15)	139	Disease resistance response protein, putative [Theobroma cacao]
14	Chr11_14_BNL3279	EVM0000030.1	gi|590651697|ref|XP_007032958.1|	1.28306e-99	188/558(33.69)	325	Uncharacterized protein TCM_019098 [Theobroma cacao]
14	Chr11_14_BNL3279	EVM0000055.1	gi|728835654|gb|KHG15097.1|	1.5827e-70	130/204(63.73)	237	Histone-lysine N-methyltransferase SETDB1 [Gossypium arboreum]
14	Chr11_14_BNL3279	EVM0000083.1	gi|698481725|ref|XP_009787832.1|	2.93085e-149	217/335(64.78)	459	PREDICTED: LOW QUALITY PROTEIN: uncharacterized protein LOC104235718, partial [Nicotiana sylvestris]
14	Chr11_14_BNL3279	EVM0000107.1	gi|590630969|ref|XP_007027433.1|	9.50136e-127	231/554(41.70)	407	Gag-pro-like protein [Theobroma cacao]
14	Chr11_14_BNL3279	EVM0000119.1	gi|590684653|ref|XP_007041905.1|	1.65239e-66	106/189(56.08)	211	Disease resistance response protein, putative [Theobroma cacao]
14	Chr11_14_BNL3279	EVM0000120.1	gi|590636065|ref|XP_007028775.1|	0	655/908(72.14)	1412	RNA-directed DNA polymerase (Reverse transcriptase), Ribonuclease H, putative [Theobroma cacao]
14	Chr11_14_BNL3279	EVM0000127.1	gi|590642256|ref|XP_007030466.1|	0	480/814(58.97)	867	Disease resistance family protein / LRR family protein, putative [Theobroma cacao]
15	Chr11_15_CIR003	EVM0000020.1	gi|720099232|ref|XP_010247874.1|	6.04813e-51	92/185(49.73)	175	PREDICTED: uncharacterized protein LOC104590819 [Nelumbo nucifera]
15	Chr11_15_CIR003	EVM0000076.1	gi|590609604|ref|XP_007021583.1|	0	549/944(58.16)	998	CC-NBS-LRR class disease resistance protein, putative [Theobroma cacao]
15	Chr11_15_CIR003	EVM0000150.1	gi|590604904|ref|XP_007020360.1|	2.41473e-129	212/382(55.50)	390	Serine-threonine protein kinase [Theobroma cacao]
16	Chr11_16_NAU6507	EVM0000047.1	gi|702504040|ref|XP_010039206.1|	1.88118e-37	75/139(53.96)	147	PREDICTED: LOW QUALITY PROTEIN: scarecrow-like protein 9 [Eucalyptus grandis]
16	Chr11_16_NAU6507	EVM0000071.1	gi|147770077|emb|CAN72134.1|	3.43888e-107	171/405(42.22)	332	hypothetical protein VITISV_028721 [Vitis vinifera]
16	Chr11_16_NAU6507	EVM0000099.1	gi|590657545|ref|XP_007034594.1|	9.70072e-12	37/113(32.74)	66	Uncharacterized protein TCM_020504 [Theobroma cacao]
16	Chr11_16_NAU6507	EVM0000115.1	gi|590604911|ref|XP_007020362.1|	8.88546e-31	83/218(38.07)	122	Serine-threonine protein kinase [Theobroma cacao]
16	Chr11_16_NAU6507	EVM0000149.1	gi|147801877|emb|CAN70616.1|	2.58249e-88	184/566(32.51)	300	hypothetical protein VITISV_006246 [Vitis vinifera]
16	Chr11_16_NAU6507	EVM0000151.1	gi|353685482|gb|AER13159.1|	2.30682e-90	152/229(66.38)	293	putative Ty-1 copia retrotransposon [Phaseolus vulgaris]
17	Chr11_17_NAU5505	EVM0000001.1	gi|590644502|ref|XP_007031099.1|	9.77623e-150	252/444(56.76)	443	Importin alpha, ALPHA,AIMP ALPHA isoform 2 [Theobroma cacao]
17	Chr11_17_NAU5505	EVM0000023.1	gi|590569838|ref|XP_007011180.1|	2.66917e-106	187/374(50.00)	335	Cysteine/Histidine-rich C1 domain family protein, putative isoform 2 [Theobroma cacao]
17	Chr11_17_NAU5505	EVM0000057.1	gi|728840861|gb|KHG20304.1|	3.21329e-37	63/73(86.30)	131	RPM1-interacting 4 -like protein [Gossypium arboreum]
17	Chr11_17_NAU5505	EVM0000064.1	gi|590645250|ref|XP_007031305.1|	0	379/421(90.02)	769	Uncharacterized protein TCM_026870 [Theobroma cacao]
17	Chr11_17_NAU5505	EVM0000080.1	gi|728839775|gb|KHG19218.1|	0	616/622(99.04)	1257	Chloride channel CLC-f -like protein [Gossypium arboreum]
17	Chr11_17_NAU5505	EVM0000096.1	gi|728839778|gb|KHG19221.1|	0	739/764(96.73)	1489	DEAD-box ATP-dependent RNA helicase 3, chloroplastic -like protein [Gossypium arboreum]
17	Chr11_17_NAU5505	EVM0000114.1	gi|502145384|ref|XP_004506006.1|	7.55435e-19	59/180(32.78)	94	PREDICTED: uncharacterized protein LOC101490190 [Cicer arietinum]
17	Chr11_17_NAU5505	EVM0000140.1	gi|694439619|ref|XP_009346681.1|	5.48627e-175	240/291(82.47)	495	PREDICTED: KH domain-containing protein At5g56140-like [Pyrus x bretschneideri]
17	Chr11_17_NAU5505	EVM0000147.1	gi|590569810|ref|XP_007011171.1|	6.60095e-90	167/365(45.75)	286	Cysteine/Histidine-rich C1 domain family protein [Theobroma cacao]
17	Chr11_17_NAU5505	EVM0000148.1	gi|728838285|gb|KHG17728.1|	0	628/636(98.74)	1296	WPP domain-interacting 1 -like protein [Gossypium arboreum]
17	Chr11_17_NAU5505	EVM0000155.1	gi|313199706|ref|YP_004021320.1|	5.99335e-27	49/57(85.96)	106	NADH-plastoquinone oxidoreductase subunit K [Theobroma cacao]
18	Chr11_18_Gh300	EVM0000031.1	gi|728850786|gb|KHG30229.1|	2.49114e-175	243/243(100.00)	492	hypothetical protein F383_12676 [Gossypium arboreum]
18	Chr11_18_Gh300	EVM0000081.1	gi|590636065|ref|XP_007028775.1|	0	408/599(68.11)	880	RNA-directed DNA polymerase (Reverse transcriptase), Ribonuclease H, putative [Theobroma cacao]
18	Chr11_18_Gh300	EVM0000124.1	gi|590644121|ref|XP_007030995.1|	2.87915e-57	94/121(77.69)	182	Rapid alkalinization factor 1, putative [Theobroma cacao]
18	Chr11_18_Gh300	EVM0000133.1	gi|728807209|gb|KHF97415.1|	0	463/467(99.14)	950	Heparan-alpha-glucosaminide N-acetyltransferase [Gossypium arboreum]
18	Chr11_18_Gh300	EVM0000135.1	gi|728807211|gb|KHF97417.1|	8.32827e-119	168/168(100.00)	342	Translationally-controlled tumor [Gossypium arboreum]
18	Chr11_18_Gh300	EVM0000152.1	gi|590630969|ref|XP_007027433.1|	4.73628e-52	102/188(54.26)	188	Gag-pro-like protein [Theobroma cacao]
18	Chr11_18_Gh300	EVM0000157.1	gi|728850787|gb|KHG30230.1|	0	299/303(98.68)	622	hypothetical protein F383_12677 [Gossypium arboreum]
19	Chr11_19_NAU4962	EVM0000003.1	gi|728819753|gb|KHG03381.1|	0	730/740(98.65)	1442	Synergin gamma [Gossypium arboreum]
19	Chr11_19_NAU4962	EVM0000009.1	gi|571485671|ref|XP_006589975.1|	1.22988e-109	180/407(44.23)	338	PREDICTED: uncharacterized protein LOC102669743 [Glycine max]
19	Chr11_19_NAU4962	EVM0000034.1	gi|728825776|gb|KHG06404.1|	1.54769e-154	236/264(89.39)	441	Nuclear transcription factor Y subunit C-9 -like protein [Gossypium arboreum]
19	Chr11_19_NAU4962	EVM0000059.1	gi|590643795|ref|XP_007030900.1|	0	334/419(79.71)	693	Eukaryotic aspartyl protease family protein, putative [Theobroma cacao]
19	Chr11_19_NAU4962	EVM0000067.1	gi|590643671|ref|XP_007030866.1|	0	375/425(88.24)	785	Amidase 1 [Theobroma cacao]
19	Chr11_19_NAU4962	EVM0000069.1	gi|728840615|gb|KHG20058.1|	0	431/432(99.77)	884	Amidase 1 -like protein [Gossypium arboreum]
19	Chr11_19_NAU4962	EVM0000078.1	gi|728831361|gb|KHG10804.1|	2.66065e-42	67/118(56.78)	154	Pentatricopeptide repeat-containing -like protein [Gossypium arboreum]
19	Chr11_19_NAU4962	EVM0000087.1	gi|590671205|ref|XP_007038269.1|	0	480/607(79.08)	931	Disease resistance family protein / LRR family protein, putative [Theobroma cacao]
19	Chr11_19_NAU4962	EVM0000088.1	gi|731361723|ref|XP_010692517.1|	5.56841e-43	84/185(45.41)	163	PREDICTED: uncharacterized protein LOC104905624 [Beta vulgaris subsp. vulgaris]
19	Chr11_19_NAU4962	EVM0000116.1	gi|590636065|ref|XP_007028775.1|	0	378/562(67.26)	831	RNA-directed DNA polymerase (Reverse transcriptase), Ribonuclease H, putative [Theobroma cacao]
19	Chr11_19_NAU4962	EVM0000131.1	gi|590641249|ref|XP_007030179.1|	1.11294e-75	120/170(70.59)	252	Uncharacterized protein TCM_025982 [Theobroma cacao]
19	Chr11_19_NAU4962	EVM0000142.1	gi|590671205|ref|XP_007038269.1|	1.97009e-170	261/347(75.22)	511	Disease resistance family protein / LRR family protein, putative [Theobroma cacao]
19	Chr11_19_NAU4962	EVM0000144.1	gi|590643763|ref|XP_007030891.1|	0	459/531(86.44)	807	Cation exchanger 11 [Theobroma cacao]
19	Chr11_19_NAU4962	EVM0000156.1	gi|661878516|emb|CDP17738.1|	5.2362e-116	195/275(70.91)	362	unnamed protein product [Coffea canephora]
20	Chr11_20_NAU3115	EVM0000004.1	gi|728847967|gb|KHG27410.1|	0	263/265(99.25)	536	Short-chain type dehydrogenase/reductase [Gossypium arboreum]
20	Chr11_20_NAU3115	EVM0000042.1	gi|728833084|gb|KHG12527.1|	0	289/291(99.31)	595	GATA transcription factor 9 -like protein [Gossypium arboreum]
20	Chr11_20_NAU3115	EVM0000053.1	gi|590643085|ref|XP_007030705.1|	1.60105e-151	226/253(89.33)	467	Pentatricopeptide repeat superfamily protein isoform 1 [Theobroma cacao]
20	Chr11_20_NAU3115	EVM0000062.1	gi|590643075|ref|XP_007030702.1|	0	246/282(87.23)	512	HNH endonuclease [Theobroma cacao]
20	Chr11_20_NAU3115	EVM0000086.1	gi|698442390|ref|XP_009762955.1|	2.03686e-61	118/258(45.74)	218	PREDICTED: uncharacterized protein LOC104214925 [Nicotiana sylvestris]
20	Chr11_20_NAU3115	EVM0000100.1	gi|590643069|ref|XP_007030700.1|	0	416/479(86.85)	864	O-Glycosyl hydrolases family 17 protein [Theobroma cacao]
20	Chr11_20_NAU3115	EVM0000134.1	gi|728813179|gb|KHG01105.1|	1.29523e-145	201/201(100.00)	413	TATA-box-binding [Gossypium arboreum]
20	Chr11_20_NAU3115	EVM0000139.1	gi|720047447|ref|XP_010270820.1|	4.37729e-107	160/255(62.75)	340	PREDICTED: uncharacterized protein LOC104607029 [Nelumbo nucifera]
20	Chr11_20_NAU3115	EVM0000154.1	gi|590643088|ref|XP_007030706.1|	0	905/1029(87.95)	1893	Pentatricopeptide repeat (PPR) superfamily protein isoform 2 [Theobroma cacao]
21	Chr11_21_DPL0325	EVM0000072.1	gi|641835019|gb|KDO54002.1|	1.28575e-34	126/492(25.61)	146	hypothetical protein CISIN_1g002828mg [Citrus sinensis]
21	Chr11_21_DPL0325	EVM0000091.1	gi|728831981|gb|KHG11424.1|	0	260/260(100.00)	539	Phosphoenolpyruvate carboxylase kinase 1 -like protein [Gossypium arboreum]
21	Chr11_21_DPL0325	EVM0000112.1	gi|728810464|gb|KHF99639.1|	0	956/961(99.48)	1959	Cell division cycle 5-like protein [Gossypium arboreum]
21	Chr11_21_DPL0325	EVM0000130.1	gi|590642116|ref|XP_007030424.1|	0	318/357(89.08)	647	Threonine aldolase 1 isoform 5 [Theobroma cacao]
22	Chr11_22_BNL1408	EVM0000109.1	gi|728849601|gb|KHG29044.1|	0	339/351(96.58)	687	Vesicle-associated 2-2 -like protein [Gossypium arboreum]
23	Chr11_23_BNL3592	EVM0000008.1	gi|728821035|gb|KHG04128.1|	7.44393e-91	134/135(99.26)	269	Acyl carrier 1, chloroplastic [Gossypium arboreum]
23	Chr11_23_BNL3592	EVM0000049.1	gi|430812768|emb|CCJ29829.1|	9.69281e-08	28/90(31.11)	53	unnamed protein product [Pneumocystis jirovecii]
23	Chr11_23_BNL3592	EVM0000079.1	gi|747107824|ref|XP_011102224.1|	3.34714e-106	184/354(51.98)	342	PREDICTED: uncharacterized protein LOC105180247, partial [Sesamum indicum]
23	Chr11_23_BNL3592	EVM0000102.1	gi|147786981|emb|CAN77815.1|	1.29503e-57	110/173(63.58)	202	hypothetical protein VITISV_023977 [Vitis vinifera]
23	Chr11_23_BNL3592	EVM0000143.1	gi|720077026|ref|XP_010240905.1|	2.80032e-87	131/200(65.50)	288	PREDICTED: LOW QUALITY PROTEIN: uncharacterized protein LOC104585652 [Nelumbo nucifera]
							uncharacterized protein 28, unnamed proteins 4, hyperthetical proteins 14, total 46

## Sheet: Table S16 SwissProt
	Table S16 SwissProt on Chr 11.
# BAC	BAC name	#SwissprotGeneID	Database_ID	E_value	Identity	Score	Annotation
1	Chr11_1_BNL2650	EVM0000016.1	tr|C0LGH3|Y5614_ARATH	4.87382e-87	147/296(49.66)	286	Probable LRR receptor-like serine/threonine-protein kinase At1g56140 (Precursor) GN=At1g56140 OS=Arabidopsis thaliana (Mouse-ear cress) PE=2 SV=2
1	Chr11_1_BNL2650	EVM0000048.1	tr|Q8W4I7|CDPKD_ARATH	0	452/529(85.44)	938	Calcium-dependent protein kinase 13 GN=CPK13 OS=Arabidopsis thaliana (Mouse-ear cress) PE=1 SV=2
1	Chr11_1_BNL2650	EVM0000098.1	tr|P59234|YIPL_SOLTU	4.22621e-67	94/129(72.87)	202	Protein yippee-like OS=Solanum tuberosum (Potato) PE=2 SV=1
1	Chr11_1_BNL2650	EVM0000105.1	tr|P92523|M860_ARATH	5.0861e-06	28/72(38.89)	47	Uncharacterized mitochondrial protein AtMg00860 GN=AtMg00860 OS=Arabidopsis thaliana (Mouse-ear cress) PE=4 SV=1
2	Chr11_2_CIR069	EVM0000038.1	tr|P92523|M860_ARATH	7.98714e-28	53/114(46.49)	109	Uncharacterized mitochondrial protein AtMg00860 GN=AtMg00860 OS=Arabidopsis thaliana (Mouse-ear cress) PE=4 SV=1
2	Chr11_2_CIR069	EVM0000075.1	tr|Q9LFA2|KIPK_ARATH	0	497/944(52.65)	833	Serine/threonine-protein kinase KIPK GN=KIPK OS=Arabidopsis thaliana (Mouse-ear cress) PE=1 SV=1
3	Chr11_3_UCR108	EVM0000013.1	tr|Q9SCY5|KINB2_ARATH	8.71904e-49	105/238(44.12)	164	SNF1-related protein kinase regulatory subunit beta-2 GN=KINB2 OS=Arabidopsis thaliana (Mouse-ear cress) PE=1 SV=1
5	Chr11_5_UCR91	EVM0000018.1	tr|Q94KL8|SILD_PODPE	1.33469e-90	151/271(55.72)	273	Secoisolariciresinol dehydrogenase (Fragment) OS=Podophyllum peltatum (Mayapple) PE=1 SV=1
5	Chr11_5_UCR91	EVM0000028.1	tr|Q9SJ44|UEV1C_ARATH	8.01621e-96	131/146(89.73)	276	Ubiquitin-conjugating enzyme E2 variant 1C GN=F11F19.3 OS=Arabidopsis thaliana (Mouse-ear cress) PE=1 SV=1
5	Chr11_5_UCR91	EVM0000035.1	tr|Q9SVD7|UEV1D_ARATH	6.73042e-51	78/100(78.00)	160	Ubiquitin-conjugating enzyme E2 variant 1D GN=F22O6.60 OS=Arabidopsis thaliana (Mouse-ear cress) PE=1 SV=1
5	Chr11_5_UCR91	EVM0000068.1	tr|Q7XA39|RGA4_SOLBU	1.10401e-153	363/1077(33.70)	486	Putative disease resistance protein RGA4 GN=RGA4 OS=Solanum bulbocastanum (Wild potato) PE=2 SV=1
6	Chr11_6_UCR61	EVM0000007.1	tr|Q42656|AGAL_COFAR	3.6121e-175	228/351(64.96)	497	Alpha-galactosidase (Precursor) OS=Coffea arabica (Arabian coffee) PE=1 SV=1
6	Chr11_6_UCR61	EVM0000022.1	tr|P10978|POLX_TOBAC	1.34847e-11	87/416(20.91)	66	Endonuclease OS=Nicotiana tabacum (Common tobacco) PE=2 SV=1
6	Chr11_6_UCR61	EVM0000073.1	tr|Q7XA42|RGA1_SOLBU	4.1737e-60	204/621(32.85)	221	Putative disease resistance protein RGA1 GN=RGA1 OS=Solanum bulbocastanum (Wild potato) PE=2 SV=2
6	Chr11_6_UCR61	EVM0000093.1	tr|Q7XA40|RGA3_SOLBU	2.29581e-97	182/488(37.30)	320	Putative disease resistance protein RGA3 GN=RGA3 OS=Solanum bulbocastanum (Wild potato) PE=2 SV=2
6	Chr11_6_UCR61	EVM0000104.1	tr|P10978|POLX_TOBAC	2.07492e-22	104/418(24.88)	99	Endonuclease OS=Nicotiana tabacum (Common tobacco) PE=2 SV=1
6	Chr11_6_UCR61	EVM0000106.1	tr|Q9FNY0|E2FA_ARATH	1.51561e-19	61/181(33.70)	87	Transcription factor E2FA GN=F11F19.8 OS=Arabidopsis thaliana (Mouse-ear cress) PE=1 SV=1
6	Chr11_6_UCR61	EVM0000110.1	tr|Q9FV71|E2FB_ARATH	1.14809e-37	76/141(53.90)	135	Transcription factor E2FB GN=E2FB OS=Arabidopsis thaliana (Mouse-ear cress) PE=1 SV=1
6	Chr11_6_UCR61	EVM0000111.1	tr|P10978|POLX_TOBAC	1.78679e-63	146/476(30.67)	224	Endonuclease OS=Nicotiana tabacum (Common tobacco) PE=2 SV=1
6	Chr11_6_UCR61	EVM0000138.1	tr|Q9FNY0|E2FA_ARATH	3.46219e-50	94/197(47.72)	170	Transcription factor E2FA GN=F11F19.8 OS=Arabidopsis thaliana (Mouse-ear cress) PE=1 SV=1
6	Chr11_6_UCR61	EVM0000153.1	tr|P10978|POLX_TOBAC	6.32985e-40	91/265(34.34)	150	Endonuclease OS=Nicotiana tabacum (Common tobacco) PE=2 SV=1
7	Chr11_7_MUSB1076	EVM0000015.1	tr|Q7XBQ9|RGA2_SOLBU	4.54763e-148	348/1087(32.01)	470	Disease resistance protein RGA2 GN=RGA2 OS=Solanum bulbocastanum (Wild potato) PE=1 SV=1
7	Chr11_7_MUSB1076	EVM0000044.1	tr|P10978|POLX_TOBAC	0	426/1373(31.03)	631	Endonuclease OS=Nicotiana tabacum (Common tobacco) PE=2 SV=1
7	Chr11_7_MUSB1076	EVM0000051.1	tr|P92519|M810_ARATH	1.89668e-16	39/98(39.80)	77	Uncharacterized mitochondrial protein AtMg00810 GN=AtMg00810 OS=Arabidopsis thaliana (Mouse-ear cress) PE=4 SV=1
8	Chr11_8_CIR316	EVM0000014.1	tr|Q7XA40|RGA3_SOLBU	4.20164e-35	104/366(28.42)	142	Putative disease resistance protein RGA3 GN=RGA3 OS=Solanum bulbocastanum (Wild potato) PE=2 SV=2
8	Chr11_8_CIR316	EVM0000085.1	tr|Q9FJK3|AGL80_ARATH	6.01605e-26	55/147(37.41)	105	Agamous-like MADS-box protein AGL80 GN=K15N18.16 OS=Arabidopsis thaliana (Mouse-ear cress) PE=1 SV=1
8	Chr11_8_CIR316	EVM0000089.1	tr|Q6DW74|DGDG1_LOTJA	0	569/791(71.93)	1164	Digalactosyldiacylglycerol synthase 1, chloroplastic (Precursor) GN=DGD1 OS=Lotus japonicus (Lotus corniculatus var. japonicus) PE=2 SV=1
8	Chr11_8_CIR316	EVM0000097.1	tr|Q9FJK3|AGL80_ARATH	6.44426e-16	48/111(43.24)	72	Agamous-like MADS-box protein AGL80 GN=K15N18.16 OS=Arabidopsis thaliana (Mouse-ear cress) PE=1 SV=1
8	Chr11_8_CIR316	EVM0000103.1	tr|Q9M9X4|NFYA2_ARATH	1.03201e-27	83/205(40.49)	107	Nuclear transcription factor Y subunit A-2 GN=F18C1.4 OS=Arabidopsis thaliana (Mouse-ear cress) PE=2 SV=1
9	Chr11_9_UCR49	EVM0000017.1	tr|Q9FNG8|PP366_ARATH	0	549/1055(52.04)	1095	Putative pentatricopeptide repeat-containing protein At5g06400, mitochondrial (Precursor) GN=At5g06400 OS=Arabidopsis thaliana (Mouse-ear cress) PE=3 SV=1
9	Chr11_9_UCR49	EVM0000077.1	tr|Q9LZD7|MED7B_ARATH	4.69082e-92	139/168(82.74)	269	Mediator of RNA polymerase II transcription subunit 7b GN=F12E4.270 OS=Arabidopsis thaliana (Mouse-ear cress) PE=1 SV=1
9	Chr11_9_UCR49	EVM0000123.1	tr|Q84W89|RH37_ARATH	0	338/463(73.00)	644	DEAD-box ATP-dependent RNA helicase 37 GN=RH37 OS=Arabidopsis thaliana (Mouse-ear cress) PE=2 SV=2
9	Chr11_9_UCR49	EVM0000136.1	tr|Q9FG16|PP367_ARATH	0	403/622(64.79)	870	Pentatricopeptide repeat-containing protein At5g06540 GN=PCMP-H88 OS=Arabidopsis thaliana (Mouse-ear cress) PE=3 SV=1
9	Chr11_9_UCR49	EVM0000145.1	tr|Q8GW10|BAH1L_ARATH	1.67674e-151	226/343(65.89)	433	Probable E3 ubiquitin-protein ligase BAH1-like GN=RF178 OS=Arabidopsis thaliana (Mouse-ear cress) PE=2 SV=1
10	Chr11_10_CM140_NAU1232	EVM0000006.1	tr|P10978|POLX_TOBAC	2.38107e-33	98/281(34.88)	130	Endonuclease OS=Nicotiana tabacum (Common tobacco) PE=2 SV=1
10	Chr11_10_CM140_NAU1232	EVM0000058.1	tr|P10978|POLX_TOBAC	4.71637e-40	91/265(34.34)	151	Endonuclease OS=Nicotiana tabacum (Common tobacco) PE=2 SV=1
10	Chr11_10_CM140_NAU1232	EVM0000125.1	tr|P10978|POLX_TOBAC	1.76485e-63	148/457(32.39)	224	Endonuclease OS=Nicotiana tabacum (Common tobacco) PE=2 SV=1
11	Chr11_11_NAU2152	EVM0000026.1	tr|O81767|PP348_ARATH	0	309/773(39.97)	565	Pentatricopeptide repeat-containing protein At4g33990 GN=F17I5.180 OS=Arabidopsis thaliana (Mouse-ear cress) PE=3 SV=2
11	Chr11_11_NAU2152	EVM0000095.1	tr|Q8GYX9|WDL1_ARATH	6.76283e-57	130/304(42.76)	190	Protein WVD2-like 1 GN=WDL1 OS=Arabidopsis thaliana (Mouse-ear cress) PE=1 SV=1
11	Chr11_11_NAU2152	EVM0000122.1	tr|Q40392|TMVRN_NICGU	2.14613e-170	329/877(37.51)	531	TMV resistance protein N GN=N OS=Nicotiana glutinosa (Tobacco) PE=1 SV=1
11	Chr11_11_NAU2152	EVM0000129.1	tr|P09444|LEA34_GOSHI	3.35892e-78	144/262(54.96)	240	Late embryogenesis abundant protein D-34 OS=Gossypium hirsutum (Upland cotton) PE=4 SV=1
12	Chr11_12_BNL1231	EVM0000010.1	tr|Q40392|TMVRN_NICGU	3.944e-48	82/150(54.67)	172	TMV resistance protein N GN=N OS=Nicotiana glutinosa (Tobacco) PE=1 SV=1
12	Chr11_12_BNL1231	EVM0000029.1	tr|P10978|POLX_TOBAC	2.52061e-20	72/240(30.00)	93	Endonuclease OS=Nicotiana tabacum (Common tobacco) PE=2 SV=1
12	Chr11_12_BNL1231	EVM0000037.1	tr|P10978|POLX_TOBAC	2.19506e-13	34/73(46.58)	72	Endonuclease OS=Nicotiana tabacum (Common tobacco) PE=2 SV=1
12	Chr11_12_BNL1231	EVM0000054.1	tr|P10978|POLX_TOBAC	6.56255e-08	63/271(23.25)	53	Endonuclease OS=Nicotiana tabacum (Common tobacco) PE=2 SV=1
12	Chr11_12_BNL1231	EVM0000061.1	tr|Q40392|TMVRN_NICGU	2.68013e-30	95/279(34.05)	124	TMV resistance protein N GN=N OS=Nicotiana glutinosa (Tobacco) PE=1 SV=1
12	Chr11_12_BNL1231	EVM0000063.1	tr|Q40392|TMVRN_NICGU	6.27595e-31	100/294(34.01)	126	TMV resistance protein N GN=N OS=Nicotiana glutinosa (Tobacco) PE=1 SV=1
12	Chr11_12_BNL1231	EVM0000082.1	tr|Q9SZD5|LRK59_ARATH	0	355/626(56.71)	729	L-type lectin-domain containing receptor kinase V.9 (Precursor) GN=LECRK59 OS=Arabidopsis thaliana (Mouse-ear cress) PE=2 SV=1
12	Chr11_12_BNL1231	EVM0000146.1	tr|P10978|POLX_TOBAC	4.18475e-156	275/700(39.29)	490	Endonuclease OS=Nicotiana tabacum (Common tobacco) PE=2 SV=1
13	Chr11_13_Gh288	EVM0000045.1	tr|Q8RWD9|ACBP5_ARATH	1.19865e-55	84/121(69.42)	185	Acyl-CoA-binding domain-containing protein 5 GN=ACBP5 OS=Arabidopsis thaliana (Mouse-ear cress) PE=1 SV=1
13	Chr11_13_Gh288	EVM0000046.1	tr|Q9MA55|ACBP4_ARATH	1.49131e-132	203/295(68.81)	394	Acyl-CoA-binding domain-containing protein 4 GN=ACBP4 OS=Arabidopsis thaliana (Mouse-ear cress) PE=1 SV=1
13	Chr11_13_Gh288	EVM0000052.1	tr|Q944A6|SNF4_ARATH	1.52808e-97	143/195(73.33)	297	Sucrose nonfermenting 4-like protein GN=F7G19.11 OS=Arabidopsis thaliana (Mouse-ear cress) PE=1 SV=1
13	Chr11_13_Gh288	EVM0000060.1	tr|P35687|RS21_ORYSJ	2.27376e-47	67/82(81.71)	148	40S ribosomal protein S21 GN=RPS21 OS=Oryza sativa subsp. japonica (Rice) PE=3 SV=1
13	Chr11_13_Gh288	EVM0000065.1	tr|Q6A333|ALY2_ARATH	0	387/843(45.91)	627	Protein ALWAYS EARLY 2 GN=ALY2 OS=Arabidopsis thaliana (Mouse-ear cress) PE=1 SV=1
13	Chr11_13_Gh288	EVM0000070.1	tr|Q9MA55|ACBP4_ARATH	1.33723e-99	143/188(76.06)	305	Acyl-CoA-binding domain-containing protein 4 GN=ACBP4 OS=Arabidopsis thaliana (Mouse-ear cress) PE=1 SV=1
13	Chr11_13_Gh288	EVM0000092.1	tr|Q9C8S6|Y1322_ARATH	1.21642e-06	31/88(35.23)	47	C2 domain-containing protein At1g63220 GN=At1g63220 OS=Arabidopsis thaliana (Mouse-ear cress) PE=1 SV=1
13	Chr11_13_Gh288	EVM0000113.1	tr|Q944A6|SNF4_ARATH	7.16156e-49	82/121(67.77)	164	Sucrose nonfermenting 4-like protein GN=F7G19.11 OS=Arabidopsis thaliana (Mouse-ear cress) PE=1 SV=1
14	Chr11_14_BNL3279	EVM0000024.1	tr|Q5E924|G3PP2_ARATH	0	321/370(86.76)	680	Glyceraldehyde-3-phosphate dehydrogenase GAPCP2, chloroplastic (Precursor) GN=GAPCP2 OS=Arabidopsis thaliana (Mouse-ear cress) PE=2 SV=1
14	Chr11_14_BNL3279	EVM0000027.1	tr|F4JUF8|DIR15_ARATH	1.26457e-34	69/159(43.40)	122	Dirigent protein 15 (Precursor) GN=DIR15 OS=Arabidopsis thaliana (Mouse-ear cress) PE=3 SV=1
14	Chr11_14_BNL3279	EVM0000083.1	tr|P92523|M860_ARATH	3.31603e-27	50/126(39.68)	106	Uncharacterized mitochondrial protein AtMg00860 GN=AtMg00860 OS=Arabidopsis thaliana (Mouse-ear cress) PE=4 SV=1
14	Chr11_14_BNL3279	EVM0000119.1	tr|F4JUF8|DIR15_ARATH	1.71614e-46	78/190(41.05)	153	Dirigent protein 15 (Precursor) GN=DIR15 OS=Arabidopsis thaliana (Mouse-ear cress) PE=3 SV=1
14	Chr11_14_BNL3279	EVM0000120.1	tr|P92523|M860_ARATH	9.28564e-14	42/119(35.29)	71	Uncharacterized mitochondrial protein AtMg00860 GN=AtMg00860 OS=Arabidopsis thaliana (Mouse-ear cress) PE=4 SV=1
14	Chr11_14_BNL3279	EVM0000127.1	tr|Q9C9H7|RLP12_ARATH	1.60594e-85	238/738(32.25)	292	Receptor-like protein 12 (Precursor) GN=RLP12 OS=Arabidopsis thaliana (Mouse-ear cress) PE=2 SV=2
15	Chr11_15_CIR003	EVM0000076.1	tr|Q9SX38|DRL4_ARATH	3.04179e-163	352/965(36.48)	503	Putative disease resistance protein At1g50180 GN=At1g50180 OS=Arabidopsis thaliana (Mouse-ear cress) PE=3 SV=2
15	Chr11_15_CIR003	EVM0000150.1	tr|Q9C9H7|RLP12_ARATH	4.42085e-49	123/368(33.42)	177	Receptor-like protein 12 (Precursor) GN=RLP12 OS=Arabidopsis thaliana (Mouse-ear cress) PE=2 SV=2
16	Chr11_16_NAU6507	EVM0000047.1	tr|P0C8S1|RP8L2_ARATH	2.22827e-20	42/85(49.41)	90	Probable disease resistance RPP8-like protein 2 GN=RPP8L2 OS=Arabidopsis thaliana (Mouse-ear cress) PE=3 SV=1
16	Chr11_16_NAU6507	EVM0000071.1	tr|P10978|POLX_TOBAC	2.15027e-07	78/390(20.00)	52	Endonuclease OS=Nicotiana tabacum (Common tobacco) PE=2 SV=1
16	Chr11_16_NAU6507	EVM0000115.1	tr|Q8VZG8|Y4885_ARATH	3.69909e-24	60/151(39.74)	100	Probable LRR receptor-like serine/threonine-protein kinase At4g08850 (Precursor) GN=At4g08850 OS=Arabidopsis thaliana (Mouse-ear cress) PE=2 SV=3
16	Chr11_16_NAU6507	EVM0000149.1	tr|P10978|POLX_TOBAC	2.1901e-15	57/225(25.33)	79	Endonuclease OS=Nicotiana tabacum (Common tobacco) PE=2 SV=1
16	Chr11_16_NAU6507	EVM0000151.1	tr|P10978|POLX_TOBAC	1.25174e-22	87/250(34.80)	97	Endonuclease OS=Nicotiana tabacum (Common tobacco) PE=2 SV=1
17	Chr11_17_NAU5505	EVM0000001.1	tr|O22478|IMA_SOLLC	1.47532e-139	229/410(55.85)	411	Importin subunit alpha OS=Solanum lycopersicum (Tomato) PE=2 SV=2
17	Chr11_17_NAU5505	EVM0000057.1	tr|Q8GYN5|RIN4_ARATH	7.8631e-10	22/44(50.00)	54	RPM1-interacting protein 4 GN=RIN4 OS=Arabidopsis thaliana (Mouse-ear cress) PE=1 SV=1
17	Chr11_17_NAU5505	EVM0000080.1	tr|Q8RXR2|CLCF_ARATH	0	528/786(67.18)	1018	Chloride channel protein CLC-f GN=F20N2.5 OS=Arabidopsis thaliana (Mouse-ear cress) PE=2 SV=2
17	Chr11_17_NAU5505	EVM0000096.1	tr|Q8L7S8|RH3_ARATH	0	493/661(74.58)	954	DEAD-box ATP-dependent RNA helicase 3, chloroplastic (Precursor) OS=Arabidopsis thaliana (Mouse-ear cress) PE=1 SV=2
17	Chr11_17_NAU5505	EVM0000140.1	tr|Q0WLR1|QKIL1_ARATH	3.42721e-149	215/290(74.14)	424	KH domain-containing protein At4g26480 GN=At4g26480 OS=Arabidopsis thaliana (Mouse-ear cress) PE=2 SV=1
17	Chr11_17_NAU5505	EVM0000148.1	tr|Q8GXA4|WIP1_ARATH	9.33494e-63	197/616(31.98)	218	WPP domain-interacting protein 1 GN=WIP1 OS=Arabidopsis thaliana (Mouse-ear cress) PE=1 SV=1
17	Chr11_17_NAU5505	EVM0000155.1	tr|Q2L909|NDHK_GOSHI	3.57062e-29	49/57(85.96)	106	NAD(P)H-quinone oxidoreductase subunit K, chloroplastic {ECO:0000255|HAMAP-Rule:MF_01356} OS=Gossypium hirsutum (Upland cotton) PE=3 SV=1
18	Chr11_18_Gh300	EVM0000031.1	tr|Q9MA63|Y3550_ARATH	3.35212e-111	166/229(72.49)	323	REF/SRPP-like protein At3g05500 GN=At3g05500 OS=Arabidopsis thaliana (Mouse-ear cress) PE=1 SV=1
18	Chr11_18_Gh300	EVM0000124.1	tr|Q8L9P8|RLF33_ARATH	2.91044e-41	70/116(60.34)	135	Protein RALF-like 33 (Precursor) OS=Arabidopsis thaliana (Mouse-ear cress) PE=2 SV=1
18	Chr11_18_Gh300	EVM0000135.1	tr|Q5J907|TCTP_ELAGV	4.92638e-113	156/168(92.86)	322	Translationally-controlled tumor protein homolog GN=TCTP OS=Elaeis guineensis var. tenera (Oil palm) PE=2 SV=1
18	Chr11_18_Gh300	EVM0000157.1	tr|O82631|CAPZA_ARATH	9.47597e-165	215/295(72.88)	464	F-actin-capping protein subunit alpha GN=At3g05520 OS=Arabidopsis thaliana (Mouse-ear cress) PE=2 SV=2
19	Chr11_19_NAU4962	EVM0000034.1	tr|Q8L4B2|NFYC9_ARATH	3.48991e-88	158/248(63.71)	265	Nuclear transcription factor Y subunit C-9 GN=F7G19.16 OS=Arabidopsis thaliana (Mouse-ear cress) PE=2 SV=1
19	Chr11_19_NAU4962	EVM0000059.1	tr|P13917|7SB1_SOYBN	1.12618e-133	209/421(49.64)	395	Basic 7S globulin low kDa subunit (Precursor) GN=BG OS=Glycine max (Soybean) PE=1 SV=2
19	Chr11_19_NAU4962	EVM0000067.1	tr|Q9FR37|AMI1_ARATH	0	267/421(63.42)	530	Amidase 1 GN=F7G19.15 OS=Arabidopsis thaliana (Mouse-ear cress) PE=1 SV=1
19	Chr11_19_NAU4962	EVM0000069.1	tr|Q9FR37|AMI1_ARATH	0	268/421(63.66)	533	Amidase 1 GN=F7G19.15 OS=Arabidopsis thaliana (Mouse-ear cress) PE=1 SV=1
19	Chr11_19_NAU4962	EVM0000087.1	tr|Q9C9H7|RLP12_ARATH	1.56053e-56	163/513(31.77)	205	Receptor-like protein 12 (Precursor) GN=RLP12 OS=Arabidopsis thaliana (Mouse-ear cress) PE=2 SV=2
19	Chr11_19_NAU4962	EVM0000088.1	tr|P10978|POLX_TOBAC	8.68745e-30	63/190(33.16)	118	Endonuclease OS=Nicotiana tabacum (Common tobacco) PE=2 SV=1
19	Chr11_19_NAU4962	EVM0000131.1	tr|P92523|M860_ARATH	1.53426e-12	39/119(32.77)	62	Uncharacterized mitochondrial protein AtMg00860 GN=AtMg00860 OS=Arabidopsis thaliana (Mouse-ear cress) PE=4 SV=1
19	Chr11_19_NAU4962	EVM0000142.1	tr|Q9LRT1|Y3804_ARATH	3.93814e-28	103/345(29.86)	117	Probably inactive leucine-rich repeat receptor-like protein kinase At3g28040 (Precursor) GN=At3g28040 OS=Arabidopsis thaliana (Mouse-ear cress) PE=2 SV=1
19	Chr11_19_NAU4962	EVM0000144.1	tr|O04034|CCX5_ARATH	0	374/543(68.88)	681	Cation/calcium exchanger 5 GN=F7G19.17 OS=Arabidopsis thaliana (Mouse-ear cress) PE=2 SV=1
19	Chr11_19_NAU4962	EVM0000156.1	tr|P10978|POLX_TOBAC	4.37153e-40	90/264(34.09)	151	Endonuclease OS=Nicotiana tabacum (Common tobacco) PE=2 SV=1
20	Chr11_20_NAU3115	EVM0000004.1	tr|Q08632|SDR1_PICAB	9.40424e-106	156/256(60.94)	311	Short-chain type dehydrogenase/reductase OS=Picea abies (Norway spruce) PE=2 SV=1
20	Chr11_20_NAU3115	EVM0000042.1	tr|O82632|GATA9_ARATH	1.51986e-39	95/253(37.55)	142	GATA transcription factor 9 GN=GATA9 OS=Arabidopsis thaliana (Mouse-ear cress) PE=2 SV=1
20	Chr11_20_NAU3115	EVM0000053.1	tr|Q08632|SDR1_PICAB	7.1604e-97	145/256(56.64)	289	Short-chain type dehydrogenase/reductase OS=Picea abies (Norway spruce) PE=2 SV=1
20	Chr11_20_NAU3115	EVM0000100.1	tr|Q6NKW9|E138_ARATH	0	350/453(77.26)	732	Glucan endo-1,3-beta-glucosidase 8 (Precursor) GN=At1g64760 OS=Arabidopsis thaliana (Mouse-ear cress) PE=1 SV=2
20	Chr11_20_NAU3115	EVM0000134.1	tr|P26357|TBP_SOLTU	4.56316e-143	196/201(97.51)	401	TATA-box-binding protein GN=TBP OS=Solanum tuberosum (Potato) PE=2 SV=1
20	Chr11_20_NAU3115	EVM0000139.1	tr|P92523|M860_ARATH	1.39558e-36	60/128(46.88)	130	Uncharacterized mitochondrial protein AtMg00860 GN=AtMg00860 OS=Arabidopsis thaliana (Mouse-ear cress) PE=4 SV=1
20	Chr11_20_NAU3115	EVM0000154.1	tr|Q9SVP7|PP307_ARATH	0	633/1012(62.55)	1357	Pentatricopeptide repeat-containing protein At4g13650 GN=PCMP-H42 OS=Arabidopsis thaliana (Mouse-ear cress) PE=2 SV=2
21	Chr11_21_DPL0325	EVM0000091.1	tr|Q9SPK4|PPCK1_ARATH	2.72533e-119	162/262(61.83)	347	Phosphoenolpyruvate carboxylase kinase 1 GN=PPCK1 OS=Arabidopsis thaliana (Mouse-ear cress) PE=1 SV=1
21	Chr11_21_DPL0325	EVM0000112.1	tr|P92948|CDC5L_ARATH	0	646/828(78.02)	1270	Cell division cycle 5-like protein GN=F21M12.15 OS=Arabidopsis thaliana (Mouse-ear cress) PE=1 SV=2
21	Chr11_21_DPL0325	EVM0000130.1	tr|Q8RXU4|THA1_ARATH	0	261/356(73.31)	553	Probable low-specificity L-threonine aldolase 1 GN=THA1 OS=Arabidopsis thaliana (Mouse-ear cress) PE=1 SV=1
22	Chr11_22_BNL1408	EVM0000109.1	tr|B9DHD7|VAP22_ARATH	3.70562e-69	156/377(41.38)	224	Vesicle-associated protein 2-2, N-terminally processed GN=F22O13.31 OS=Arabidopsis thaliana (Mouse-ear cress) PE=1 SV=1
23	Chr11_23_BNL3592	EVM0000008.1	tr|P93092|ACP1_CASGL	2.31735e-53	89/135(65.93)	167	Acyl carrier protein 1, chloroplastic (Precursor) GN=ACP1 OS=Casuarina glauca (Swamp oak) PE=2 SV=1
23	Chr11_23_BNL3592	EVM0000049.1	tr|P25866|UBC2_WHEAT	1.90629e-08	22/67(32.84)	48	Ubiquitin-conjugating enzyme E2 2 GN=UBC2 OS=Triticum aestivum (Wheat) PE=1 SV=1
23	Chr11_23_BNL3592	EVM0000143.1	tr|P92523|M860_ARATH	1.34345e-15	33/96(34.38)	71	Uncharacterized mitochondrial protein AtMg00860 GN=AtMg00860 OS=Arabidopsis thaliana (Mouse-ear cress) PE=4 SV=1

## Sheet: Table S17 COG
Table S17 COG on Chr 11.
# BAC	BAC name	#Gene name	Portein name in COG	E_value	Identity	Score	Organism	COG id	COG class defination	Function code	Functional categories	Function class defination
1	Chr11_1_BNL2650	EVM0000016.1	YMR001c	1e-17	61/220(27.73)	85.9	Sce	COG0515	Serine/threonine protein kinase	[RTKL]	--	--
1	Chr11_1_BNL2650	EVM0000048.1	SPACUNK12.02c	1e-58	118/302(39.07)	202	Spo	COG0515	Serine/threonine protein kinase	[RTKL]	--	--
2	Chr11_2_CIR069	EVM0000038.1	SPAC9.04	6e-19	85/335(25.37)	92.4	Spo	COG2801	Transposase and inactivated derivatives	[L]	INFORMATION STORAGE AND PROCESSING	Replication, recombination and repair
2	Chr11_2_CIR069	EVM0000075.1	SPAC4G8.05	1e-90	157/367(42.78)	302	Spo	COG0515	Serine/threonine protein kinase	[RTKL]	--	--
5	Chr11_5_UCR91	EVM0000018.1	CC0094	4e-46	97/259(37.45)	160	Ccr	COG1028	Dehydrogenases with different specificities (related to short-chain alcohol dehydrogenases)	[IQR]	--	--
5	Chr11_5_UCR91	EVM0000028.1	SPCC338.05c	4e-51	75/135(55.56)	164	Spo	COG5078	Ubiquitin-protein ligase	[O]	CELLULAR PROCESSES AND SIGNALING	Posttranslational modification, protein turnover, chaperones
5	Chr11_5_UCR91	EVM0000035.1	SPCC338.05c	3e-25	46/88(52.27)	95.5	Spo	COG5078	Ubiquitin-protein ligase	[O]	CELLULAR PROCESSES AND SIGNALING	Posttranslational modification, protein turnover, chaperones
5	Chr11_5_UCR91	EVM0000068.1	alr0124_1	3e-06	36/92(39.13)	52.8	Nos	COG4886	Leucine-rich repeat (LRR) protein	[S]	POORLY CHARACTERIZED	Function unknown
6	Chr11_6_UCR61	EVM0000073.1	alr0124_1	1e-07	39/107(36.45)	57	Nos	COG4886	Leucine-rich repeat (LRR) protein	[S]	POORLY CHARACTERIZED	Function unknown
7	Chr11_7_MUSB1076	EVM0000015.1	alr0124_1	1e-11	67/238(28.15)	70.1	Nos	COG4886	Leucine-rich repeat (LRR) protein	[S]	POORLY CHARACTERIZED	Function unknown
8	Chr11_8_CIR316	EVM0000014.1	alr0124_1	1e-09	77/264(29.17)	63.2	Nos	COG4886	Leucine-rich repeat (LRR) protein	[S]	POORLY CHARACTERIZED	Function unknown
8	Chr11_8_CIR316	EVM0000056.1	SPAC167.08	2e-14	72/312(23.08)	75.9	Spo	COG2801	Transposase and inactivated derivatives	[L]	INFORMATION STORAGE AND PROCESSING	Replication, recombination and repair
8	Chr11_8_CIR316	EVM0000089.1	all5341	5e-07	47/159(29.56)	54.7	Nos	COG0438	Glycosyltransferase	[M]	CELLULAR PROCESSES AND SIGNALING	Cell wall/membrane/envelope biogenesis
9	Chr11_9_UCR49	EVM0000123.1	YPL119c	2e-127	213/463(46.00)	388	Sce	COG0513	Superfamily II DNA and RNA helicases	[LKJ]	--	--
9	Chr11_9_UCR49	EVM0000145.1	SPBC3D6.11c	6e-06	59/232(25.43)	49.3	Spo	COG5574	RING-finger-containing E3 ubiquitin ligase	[O]	CELLULAR PROCESSES AND SIGNALING	Posttranslational modification, protein turnover, chaperones
11	Chr11_11_NAU2152	EVM0000117.1	alr1346	4e-41	109/290(37.59)	152	Nos	COG4371	Predicted membrane protein	[S]	POORLY CHARACTERIZED	Function unknown
11	Chr11_11_NAU2152	EVM0000122.1	RSp0875	1e-09	79/272(29.04)	64.3	Rso	COG4886	Leucine-rich repeat (LRR) protein	[S]	POORLY CHARACTERIZED	Function unknown
12	Chr11_12_BNL1231	EVM0000061.1	alr0124_1	3e-10	64/222(28.83)	63.9	Nos	COG4886	Leucine-rich repeat (LRR) protein	[S]	POORLY CHARACTERIZED	Function unknown
12	Chr11_12_BNL1231	EVM0000063.1	alr0124_1	3e-10	64/220(29.09)	63.2	Nos	COG4886	Leucine-rich repeat (LRR) protein	[S]	POORLY CHARACTERIZED	Function unknown
12	Chr11_12_BNL1231	EVM0000082.1	YAR019c	1e-25	61/198(30.81)	114	Sce	COG0515	Serine/threonine protein kinase	[RTKL]	--	--
13	Chr11_13_Gh288	EVM0000052.1	YGL115w	5e-06	33/113(29.20)	48.9	Sce	COG0517	FOG: CBS domain	[R]	POORLY CHARACTERIZED	General function prediction only
14	Chr11_14_BNL3279	EVM0000024.1	SPBC32F12.11	3e-171	233/329(70.82)	488	Spo	COG0057	Glyceraldehyde-3-phosphate dehydrogenase/erythrose-4-phosphate dehydrogenase	[G]	METABOLISM	Carbohydrate transport and metabolism
14	Chr11_14_BNL3279	EVM0000083.1	SPCC1020.14	6e-50	110/330(33.33)	182	Spo	COG2801	Transposase and inactivated derivatives	[L]	INFORMATION STORAGE AND PROCESSING	Replication, recombination and repair
14	Chr11_14_BNL3279	EVM0000120.1	SPAC167.08	2e-32	93/329(28.27)	138	Spo	COG2801	Transposase and inactivated derivatives	[L]	INFORMATION STORAGE AND PROCESSING	Replication, recombination and repair
14	Chr11_14_BNL3279	EVM0000127.1	alr0124_1	3e-21	112/392(28.57)	99.8	Nos	COG4886	Leucine-rich repeat (LRR) protein	[S]	POORLY CHARACTERIZED	Function unknown
17	Chr11_17_NAU5505	EVM0000001.1	SPCC962.03c	1e-82	169/405(41.73)	266	Spo	COG5064	Karyopherin (importin) alpha	[U]	CELLULAR PROCESSES AND SIGNALING	Intracellular trafficking, secretion, and vesicular transport
17	Chr11_17_NAU5505	EVM0000080.1	alr2079_1	2e-49	149/367(40.60)	182	Nos	COG0038	Chloride channel protein EriC	[P]	METABOLISM	Inorganic ion transport and metabolism
17	Chr11_17_NAU5505	EVM0000096.1	DR1624	3e-94	172/385(44.68)	310	Dra	COG0513	Superfamily II DNA and RNA helicases	[LKJ]	--	--
17	Chr11_17_NAU5505	EVM0000155.1	slr1280	9e-14	27/57(47.37)	66.2	Syn	COG0377	NADH:ubiquinone oxidoreductase 20 kD subunit and related Fe-S oxidoreductases	[C]	METABOLISM	Energy production and conversion
18	Chr11_18_Gh300	EVM0000081.1	SPAC13D1.01c	2e-22	103/464(22.20)	104	Spo	COG2801	Transposase and inactivated derivatives	[L]	INFORMATION STORAGE AND PROCESSING	Replication, recombination and repair
18	Chr11_18_Gh300	EVM0000133.1	all1887	9e-36	124/432(28.70)	139	Nos	COG4299	Uncharacterized conserved protein	[S]	POORLY CHARACTERIZED	Function unknown
19	Chr11_19_NAU4962	EVM0000067.1	mlr2975	3e-66	158/425(37.18)	221	Mlo	COG0154	Asp-tRNAAsn/Glu-tRNAGln amidotransferase A subunit and related amidases	[J]	INFORMATION STORAGE AND PROCESSING	Translation, ribosomal structure and biogenesis
19	Chr11_19_NAU4962	EVM0000069.1	mlr2975	5e-66	153/406(37.68)	221	Mlo	COG0154	Asp-tRNAAsn/Glu-tRNAGln amidotransferase A subunit and related amidases	[J]	INFORMATION STORAGE AND PROCESSING	Translation, ribosomal structure and biogenesis
19	Chr11_19_NAU4962	EVM0000116.1	SPAC167.08	3e-25	138/583(23.67)	113	Spo	COG2801	Transposase and inactivated derivatives	[L]	INFORMATION STORAGE AND PROCESSING	Replication, recombination and repair
19	Chr11_19_NAU4962	EVM0000131.1	SPAC9.04	4e-17	47/163(28.83)	82.4	Spo	COG2801	Transposase and inactivated derivatives	[L]	INFORMATION STORAGE AND PROCESSING	Replication, recombination and repair
19	Chr11_19_NAU4962	EVM0000142.1	alr0124_1	9e-11	73/246(29.67)	64.7	Nos	COG4886	Leucine-rich repeat (LRR) protein	[S]	POORLY CHARACTERIZED	Function unknown
19	Chr11_19_NAU4962	EVM0000144.1	SPAC3A12.06c	5e-23	63/173(36.42)	105	Spo	COG0530	Ca2+/Na+ antiporter	[P]	METABOLISM	Inorganic ion transport and metabolism
20	Chr11_20_NAU3115	EVM0000004.1	SMb20493	9e-67	119/250(47.60)	213	Sme	COG1028	Dehydrogenases with different specificities (related to short-chain alcohol dehydrogenases)	[IQR]	--	--
20	Chr11_20_NAU3115	EVM0000053.1	SMb20493	2e-69	125/251(49.80)	219	Sme	COG1028	Dehydrogenases with different specificities (related to short-chain alcohol dehydrogenases)	[IQR]	--	--
20	Chr11_20_NAU3115	EVM0000062.1	all2457	5e-30	66/172(38.37)	115	Nos	COG1403	Restriction endonuclease	[V]	CELLULAR PROCESSES AND SIGNALING	Defense mechanisms
20	Chr11_20_NAU3115	EVM0000134.1	SPAC29E6.08	2e-112	158/191(82.72)	326	Spo	COG2101	TATA-box binding protein (TBP), component of TFIID and TFIIIB	[K]	INFORMATION STORAGE AND PROCESSING	Transcription
20	Chr11_20_NAU3115	EVM0000139.1	YIL082w-a_2	7e-39	87/243(35.80)	149	Sce	COG2801	Transposase and inactivated derivatives	[L]	INFORMATION STORAGE AND PROCESSING	Replication, recombination and repair
21	Chr11_21_DPL0325	EVM0000091.1	YDR477w_1	1e-38	84/254(33.07)	143	Sce	COG0515	Serine/threonine protein kinase	[RTKL]	--	--
21	Chr11_21_DPL0325	EVM0000112.1	SPAC644.12	2e-146	333/835(39.88)	459	Spo	COG5147	Myb superfamily proteins, including transcription factors and mRNA splicing factors	[KAD]	--	--
21	Chr11_21_DPL0325	EVM0000130.1	TM1744	1e-97	166/341(48.68)	298	Tma	COG2008	Threonine aldolase	[E]	METABOLISM	Amino acid transport and metabolism
22	Chr11_22_BNL1408	EVM0000109.1	SPBC16G5.05c	6e-12	33/55(60.00)	68.2	Spo	COG5066	VAMP-associated protein involved in inositol metabolism	[U]	CELLULAR PROCESSES AND SIGNALING	Intracellular trafficking, secretion, and vesicular transport
23	Chr11_23_BNL3592	EVM0000008.1	BMEI1475	2e-15	36/73(49.32)	70.1	Bme	COG0236	Acyl carrier protein	[IQ]	--	--
23	Chr11_23_BNL3592	EVM0000049.1	YGL058w	6e-08	26/84(30.95)	49.7		COG5078	Ubiquitin-protein ligase	[O]	CELLULAR PROCESSES AND SIGNALING	Posttranslational modification, protein turnover, chaperones
23	Chr11_23_BNL3592	EVM0000143.1	YGR109w-b_2	2e-26	67/192(34.90)	109	Sce	COG2801	Transposase and inactivated derivatives	[L]	INFORMATION STORAGE AND PROCESSING	Replication, recombination and repair

## Sheet: Table S18  KOG
Table S18 KOG on Chr 11.
# BAC	BAC name	#Gene name	Portein_name_in_KOG	E_value	Identity	Score	Organism	KOG_id	KOG_class_defination	Function_code	Functional_categories	Function_class_defination
1	Chr11_1_BNL2650	EVM0000016.1	At3g09010	2e-156	217/324(66.98)	450	ath	KOG1187	Serine/threonine protein kinase	[T]	CELLULAR PROCESSES AND SIGNALING	Signal transduction mechanisms
1	Chr11_1_BNL2650	EVM0000048.1	At3g51850	0	433/529(81.85)	881	ath	KOG0032	Ca2+/calmodulin-dependent protein kinase, EF-Hand protein superfamily	[T]	CELLULAR PROCESSES AND SIGNALING	Signal transduction mechanisms
1	Chr11_1_BNL2650	EVM0000098.1	At2g40110	4e-65	92/130(70.77)	199	ath	KOG3399	Predicted Yippee-type zinc-binding protein	[R]	POORLY CHARACTERIZED	General function prediction only
1	Chr11_1_BNL2650	EVM0000105.1	At2g10780	3e-72	186/589(31.58)	263	ath	KOG0017	FOG: Transposon-encoded proteins with TYA, reverse transcriptase, integrase domains in various combinations	[R]	POORLY CHARACTERIZED	General function prediction only
2	Chr11_2_CIR069	EVM0000038.1	At1g36120	1e-89	194/510(38.04)	300	ath	KOG0017	FOG: Transposon-encoded proteins with TYA, reverse transcriptase, integrase domains in various combinations	[R]	POORLY CHARACTERIZED	General function prediction only
2	Chr11_2_CIR069	EVM0000075.1	At2g36350	0	482/958(50.31)	836	ath	KOG0610	Putative serine/threonine protein kinase	[R]	POORLY CHARACTERIZED	General function prediction only
3	Chr11_3_UCR108	EVM0000013.1	At4g16360	9e-42	88/192(45.83)	145	ath	KOG1616	Protein involved in Snf1 protein kinase complex assembly	[G]	METABOLISM	Carbohydrate transport and metabolism
5	Chr11_5_UCR91	EVM0000018.1	At1g52340	1e-70	126/266(47.37)	224	ath	KOG0725	Reductases with broad range of substrate specificities	[R]	POORLY CHARACTERIZED	General function prediction only
5	Chr11_5_UCR91	EVM0000028.1	At2g36060	3e-95	131/146(89.73)	276	ath	KOG0896	Ubiquitin-conjugating enzyme E2	[O]	CELLULAR PROCESSES AND SIGNALING	Posttranslational modification, protein turnover, chaperones
5	Chr11_5_UCR91	EVM0000035.1	At3g52560	2e-50	78/100(78.00)	160	ath	KOG0896	Ubiquitin-conjugating enzyme E2	[O]	CELLULAR PROCESSES AND SIGNALING	Posttranslational modification, protein turnover, chaperones
5	Chr11_5_UCR91	EVM0000068.1	At3g14470	9e-120	320/1027(31.16)	398	ath	KOG4658	Apoptotic ATPase	[T]	CELLULAR PROCESSES AND SIGNALING	Signal transduction mechanisms
5	Chr11_5_UCR91	EVM0000108.1	At2g15650	3e-37	80/216(37.04)	142	ath	KOG0017	FOG: Transposon-encoded proteins with TYA, reverse transcriptase, integrase domains in various combinations	[R]	POORLY CHARACTERIZED	General function prediction only
6	Chr11_6_UCR61	EVM0000007.1	At5g08380	0	265/353(75.07)	591	ath	KOG2366	Alpha-D-galactosidase (melibiase)	[G]	METABOLISM	Carbohydrate transport and metabolism
6	Chr11_6_UCR61	EVM0000022.1	At3g29775	5e-69	146/438(33.33)	239	ath	KOG0017	FOG: Transposon-encoded proteins with TYA, reverse transcriptase, integrase domains in various combinations	[R]	POORLY CHARACTERIZED	General function prediction only
6	Chr11_6_UCR61	EVM0000073.1	At3g14470	3e-46	185/645(28.68)	181	ath	KOG4658	Apoptotic ATPase	[T]	CELLULAR PROCESSES AND SIGNALING	Signal transduction mechanisms
6	Chr11_6_UCR61	EVM0000093.1	At3g14470	3e-93	185/513(36.06)	311	ath	KOG4658	Apoptotic ATPase	[T]	CELLULAR PROCESSES AND SIGNALING	Signal transduction mechanisms
6	Chr11_6_UCR61	EVM0000104.1	At3g29775	2e-70	140/412(33.98)	244	ath	KOG0017	FOG: Transposon-encoded proteins with TYA, reverse transcriptase, integrase domains in various combinations	[R]	POORLY CHARACTERIZED	General function prediction only
6	Chr11_6_UCR61	EVM0000106.1	At2g36010	1e-18	55/142(38.73)	85.9	ath	KOG2577	Transcription factor E2F/dimerization partner (TDP)	[K]	INFORMATION STORAGE AND PROCESSING	Transcription
6	Chr11_6_UCR61	EVM0000110.1	At1g47870	3e-27	65/148(43.92)	107	ath	KOG2577	Transcription factor E2F/dimerization partner (TDP)	[K]	INFORMATION STORAGE AND PROCESSING	Transcription
6	Chr11_6_UCR61	EVM0000111.1	At2g21310	8e-68	160/495(32.32)	235	ath	KOG0017	FOG: Transposon-encoded proteins with TYA, reverse transcriptase, integrase domains in various combinations	[R]	POORLY CHARACTERIZED	General function prediction only
6	Chr11_6_UCR61	EVM0000138.1	At2g36010	7e-37	74/146(50.68)	135	ath	KOG2577	Transcription factor E2F/dimerization partner (TDP)	[K]	INFORMATION STORAGE AND PROCESSING	Transcription
6	Chr11_6_UCR61	EVM0000153.1	At3g45520	1e-27	88/281(31.32)	116	ath	KOG0017	FOG: Transposon-encoded proteins with TYA, reverse transcriptase, integrase domains in various combinations	[R]	POORLY CHARACTERIZED	General function prediction only
7	Chr11_7_MUSB1076	EVM0000015.1	At3g14470	6e-118	313/1031(30.36)	393	ath	KOG4658	Apoptotic ATPase	[T]	CELLULAR PROCESSES AND SIGNALING	Signal transduction mechanisms
7	Chr11_7_MUSB1076	EVM0000044.1	At3g29775	0	565/1360(41.54)	1065	ath	KOG0017	FOG: Transposon-encoded proteins with TYA, reverse transcriptase, integrase domains in various combinations	[R]	POORLY CHARACTERIZED	General function prediction only
7	Chr11_7_MUSB1076	EVM0000051.1	At2g15650	8e-30	61/123(49.59)	123	ath	KOG0017	FOG: Transposon-encoded proteins with TYA, reverse transcriptase, integrase domains in various combinations	[R]	POORLY CHARACTERIZED	General function prediction only
8	Chr11_8_CIR316	EVM0000014.1	At3g14470	8e-31	101/376(26.86)	130	ath	KOG4658	Apoptotic ATPase	[T]	CELLULAR PROCESSES AND SIGNALING	Signal transduction mechanisms
8	Chr11_8_CIR316	EVM0000040.1	At2g14380	1e-13	40/134(29.85)	75.9	ath	KOG0017	FOG: Transposon-encoded proteins with TYA, reverse transcriptase, integrase domains in various combinations	[R]	POORLY CHARACTERIZED	General function prediction only
8	Chr11_8_CIR316	EVM0000056.1	At1g20390	5e-56	123/333(36.94)	200	ath	KOG0017	FOG: Transposon-encoded proteins with TYA, reverse transcriptase, integrase domains in various combinations	[R]	POORLY CHARACTERIZED	General function prediction only
8	Chr11_8_CIR316	EVM0000085.1	At5g48670	2e-25	55/147(37.41)	105	ath	KOG0014	MADS box transcription factor	[K]	INFORMATION STORAGE AND PROCESSING	Transcription
8	Chr11_8_CIR316	EVM0000097.1	At5g48670	2e-15	48/111(43.24)	72	ath	KOG0014	MADS box transcription factor	[K]	INFORMATION STORAGE AND PROCESSING	Transcription
8	Chr11_8_CIR316	EVM0000103.1	At3g05690	3e-27	83/205(40.49)	107	ath	KOG1561	CCAAT-binding factor, subunit B (HAP2)	[K]	INFORMATION STORAGE AND PROCESSING	Transcription
8	Chr11_8_CIR316	EVM0000121.1	At5g16280	0	770/1300(59.23)	1540	ath	KOG1938	Protein with predicted involvement in meiosis (GSG1)	[D]	CELLULAR PROCESSES AND SIGNALING	Cell cycle control, cell division, chromosome partitioning
9	Chr11_9_UCR49	EVM0000017.1	At5g06400	0	549/1055(52.04)	1095	ath	KOG4197	FOG: PPR repeat	[R]	POORLY CHARACTERIZED	General function prediction only
9	Chr11_9_UCR49	EVM0000077.1	At5g03500_1	1e-89	137/166(82.53)	264	ath	KOG0570	Transcriptional coactivator	[K]	INFORMATION STORAGE AND PROCESSING	Transcription
9	Chr11_9_UCR49	EVM0000123.1	At2g42520	0	338/463(73.00)	644	ath	KOG0335	ATP-dependent RNA helicase	[A]	INFORMATION STORAGE AND PROCESSING	RNA processing and modification
9	Chr11_9_UCR49	EVM0000136.1	At5g06540	0	403/622(64.79)	870	ath	KOG4197	FOG: PPR repeat	[R]	POORLY CHARACTERIZED	General function prediction only
10	Chr11_10_CM140_NAU1232	EVM0000006.1	At5g35820	1e-52	109/287(37.98)	187	ath	KOG0017	FOG: Transposon-encoded proteins with TYA, reverse transcriptase, integrase domains in various combinations	[R]	POORLY CHARACTERIZED	General function prediction only
10	Chr11_10_CM140_NAU1232	EVM0000058.1	At4g10460	1e-27	85/296(28.72)	116	ath	KOG0017	FOG: Transposon-encoded proteins with TYA, reverse transcriptase, integrase domains in various combinations	[R]	POORLY CHARACTERIZED	General function prediction only
10	Chr11_10_CM140_NAU1232	EVM0000125.1	At2g21310	1e-69	151/440(34.32)	240	ath	KOG0017	FOG: Transposon-encoded proteins with TYA, reverse transcriptase, integrase domains in various combinations	[R]	POORLY CHARACTERIZED	General function prediction only
11	Chr11_11_NAU2152	EVM0000026.1	At1g11290	0	294/783(37.55)	560	ath	KOG4197	FOG: PPR repeat	[R]	POORLY CHARACTERIZED	General function prediction only
11	Chr11_11_NAU2152	EVM0000039.1	At1g08790	9e-51	98/175(56.00)	166	ath	KOG4197	FOG: PPR repeat	[R]	POORLY CHARACTERIZED	General function prediction only
11	Chr11_11_NAU2152	EVM0000066.1	At5g27990	2e-31	57/124(45.97)	114	ath	KOG4032	Uncharacterized conserved protein	[S]	POORLY CHARACTERIZED	Function unknown
12	Chr11_12_BNL1231	EVM0000011.1	At2g15650	2e-12	37/111(33.33)	65.9	ath	KOG0017	FOG: Transposon-encoded proteins with TYA, reverse transcriptase, integrase domains in various combinations	[R]	POORLY CHARACTERIZED	General function prediction only
12	Chr11_12_BNL1231	EVM0000029.1	At3g29775	2e-61	121/400(30.25)	219	ath	KOG0017	FOG: Transposon-encoded proteins with TYA, reverse transcriptase, integrase domains in various combinations	[R]	POORLY CHARACTERIZED	General function prediction only
12	Chr11_12_BNL1231	EVM0000033.1	At3g29775	3e-12	35/105(33.33)	65.9	ath	KOG0017	FOG: Transposon-encoded proteins with TYA, reverse transcriptase, integrase domains in various combinations	[R]	POORLY CHARACTERIZED	General function prediction only
12	Chr11_12_BNL1231	EVM0000037.1	At2g15650	4e-33	74/202(36.63)	134	ath	KOG0017	FOG: Transposon-encoded proteins with TYA, reverse transcriptase, integrase domains in various combinations	[R]	POORLY CHARACTERIZED	General function prediction only
12	Chr11_12_BNL1231	EVM0000054.1	At2g15650	5e-42	93/310(30.00)	158	ath	KOG0017	FOG: Transposon-encoded proteins with TYA, reverse transcriptase, integrase domains in various combinations	[R]	POORLY CHARACTERIZED	General function prediction only
12	Chr11_12_BNL1231	EVM0000126.1	At3g29775	7e-28	59/161(36.65)	114	ath	KOG0017	FOG: Transposon-encoded proteins with TYA, reverse transcriptase, integrase domains in various combinations	[R]	POORLY CHARACTERIZED	General function prediction only
12	Chr11_12_BNL1231	EVM0000146.1	At2g13930	3e-170	287/727(39.48)	529	ath	KOG0017	FOG: Transposon-encoded proteins with TYA, reverse transcriptase, integrase domains in various combinations	[R]	POORLY CHARACTERIZED	General function prediction only
13	Chr11_13_Gh288	EVM0000045.1	At3g05420_1	2e-48	73/102(71.57)	155	ath	KOG0817	Acyl-CoA-binding protein	[I]	METABOLISM	Lipid transport and metabolism
13	Chr11_13_Gh288	EVM0000046.1	At5g27630_2	8e-125	196/291(67.35)	373	ath	KOG0379	Kelch repeat-containing proteins	[R]	POORLY CHARACTERIZED	General function prediction only
13	Chr11_13_Gh288	EVM0000052.1	At1g09020	4e-97	142/193(73.58)	294	ath	KOG1764	5'-AMP-activated protein kinase, gamma subunit	[C]	METABOLISM	Energy production and conversion
13	Chr11_13_Gh288	EVM0000060.1	At5g27700	7e-46	67/82(81.71)	146	ath	KOG3486	40S ribosomal protein S21	[J]	INFORMATION STORAGE AND PROCESSING	Translation, ribosomal structure and biogenesis
13	Chr11_13_Gh288	EVM0000065.1	At3g05380	0	387/846(45.74)	621	ath	KOG1019	Retinoblastoma pathway protein LIN-9/chromatin-associated protein Aly	[BDT]	--	--
13	Chr11_13_Gh288	EVM0000070.1	At3g05420_2	5e-101	143/188(76.06)	303	ath	KOG0379	Kelch repeat-containing proteins	[R]	POORLY CHARACTERIZED	General function prediction only
13	Chr11_13_Gh288	EVM0000113.1	At1g09020	2e-28	55/86(63.95)	108	ath	KOG1764	5'-AMP-activated protein kinase, gamma subunit	[C]	METABOLISM	Energy production and conversion
14	Chr11_14_BNL3279	EVM0000024.1	At1g16300	0	321/370(86.76)	680	ath	KOG0657	Glyceraldehyde 3-phosphate dehydrogenase	[G]	METABOLISM	Carbohydrate transport and metabolism
14	Chr11_14_BNL3279	EVM0000083.1	At4g10580	6e-124	183/278(65.83)	389	ath	KOG0017	FOG: Transposon-encoded proteins with TYA, reverse transcriptase, integrase domains in various combinations	[R]	POORLY CHARACTERIZED	General function prediction only
14	Chr11_14_BNL3279	EVM0000107.1	At4g04050	1e-16	67/284(23.59)	85.1	ath	KOG0017	FOG: Transposon-encoded proteins with TYA, reverse transcriptase, integrase domains in various combinations	[R]	POORLY CHARACTERIZED	General function prediction only
14	Chr11_14_BNL3279	EVM0000120.1	At1g20390	0	339/923(36.73)	581	ath	KOG0017	FOG: Transposon-encoded proteins with TYA, reverse transcriptase, integrase domains in various combinations	[R]	POORLY CHARACTERIZED	General function prediction only
14	Chr11_14_BNL3279	EVM0000127.1	At2g34930	2e-123	282/780(36.15)	397	ath	KOG0619	FOG: Leucine rich repeat	[R]	POORLY CHARACTERIZED	General function prediction only
15	Chr11_15_CIR003	EVM0000076.1	At1g50180	1e-162	352/965(36.48)	503	ath	KOG4658	Apoptotic ATPase	[T]	CELLULAR PROCESSES AND SIGNALING	Signal transduction mechanisms
15	Chr11_15_CIR003	EVM0000150.1	At5g40170	2e-54	133/377(35.28)	193	ath	KOG0619	FOG: Leucine rich repeat	[R]	POORLY CHARACTERIZED	General function prediction only
16	Chr11_16_NAU6507	EVM0000047.1	At2g15650	7e-25	51/92(55.43)	105	ath	KOG0017	FOG: Transposon-encoded proteins with TYA, reverse transcriptase, integrase domains in various combinations	[R]	POORLY CHARACTERIZED	General function prediction only
16	Chr11_16_NAU6507	EVM0000071.1	At2g15650	2e-61	131/411(31.87)	216	ath	KOG0017	FOG: Transposon-encoded proteins with TYA, reverse transcriptase, integrase domains in various combinations	[R]	POORLY CHARACTERIZED	General function prediction only
16	Chr11_16_NAU6507	EVM0000149.1	At2g15650	7e-53	123/424(29.01)	196	ath	KOG0017	FOG: Transposon-encoded proteins with TYA, reverse transcriptase, integrase domains in various combinations	[R]	POORLY CHARACTERIZED	General function prediction only
16	Chr11_16_NAU6507	EVM0000151.1	At5g35820	2e-42	91/248(36.69)	157	ath	KOG0017	FOG: Transposon-encoded proteins with TYA, reverse transcriptase, integrase domains in various combinations	[R]	POORLY CHARACTERIZED	General function prediction only
17	Chr11_17_NAU5505	EVM0000001.1	At3g06720	2e-135	224/410(54.63)	402	ath	KOG0166	Karyopherin (importin) alpha	[U]	CELLULAR PROCESSES AND SIGNALING	Intracellular trafficking, secretion, and vesicular transport
17	Chr11_17_NAU5505	EVM0000064.1	At5g26734	0	332/422(78.67)	660	ath	KOG2641	Predicted seven transmembrane receptor - rhodopsin family	[T]	CELLULAR PROCESSES AND SIGNALING	Signal transduction mechanisms
17	Chr11_17_NAU5505	EVM0000080.1	At1g55620	0	529/805(65.71)	1010	ath	KOG0475	Cl- channel CLC-3 and related proteins (CLC superfamily)	[P]	METABOLISM	Inorganic ion transport and metabolism
17	Chr11_17_NAU5505	EVM0000096.1	At3g22330	3e-162	244/389(62.72)	489	ath	KOG0331	ATP-dependent RNA helicase	[A]	INFORMATION STORAGE AND PROCESSING	RNA processing and modification
17	Chr11_17_NAU5505	EVM0000140.1	At4g26480_2	7e-149	215/290(74.14)	424	ath	KOG1588	RNA-binding protein Sam68 and related KH domain proteins	[A]	INFORMATION STORAGE AND PROCESSING	RNA processing and modification
17	Chr11_17_NAU5505	EVM0000155.1	AtCh027	1e-26	46/60(76.67)	100	ath	KOG1687	NADH-ubiquinone oxidoreductase, NUFS7/PSST/20 kDa subunit	[C]	METABOLISM	Energy production and conversion
18	Chr11_18_Gh300	EVM0000081.1	At1g20390	3e-95	201/603(33.33)	323	ath	KOG0017	FOG: Transposon-encoded proteins with TYA, reverse transcriptase, integrase domains in various combinations	[R]	POORLY CHARACTERIZED	General function prediction only
18	Chr11_18_Gh300	EVM0000133.1	At5g27730	0	319/472(67.58)	652	ath	KOG4683	Uncharacterized conserved protein	[S]	POORLY CHARACTERIZED	Function unknown
18	Chr11_18_Gh300	EVM0000135.1	At3g16640	1e-91	128/168(76.19)	269	ath	KOG1727	Microtubule-binding protein (translationally controlled tumor protein)	[DZ]	--	--
18	Chr11_18_Gh300	EVM0000157.1	At3g05520	3e-164	215/295(72.88)	464	ath	KOG0836	F-actin capping protein, alpha subunit	[Z]	CELLULAR PROCESSES AND SIGNALING	Cytoskeleton
19	Chr11_19_NAU4962	EVM0000009.1	At2g15650	3e-51	124/414(29.95)	188	ath	KOG0017	FOG: Transposon-encoded proteins with TYA, reverse transcriptase, integrase domains in various combinations	[R]	POORLY CHARACTERIZED	General function prediction only
19	Chr11_19_NAU4962	EVM0000034.1	At1g08970	1e-87	158/248(63.71)	265	ath	KOG1657	CCAAT-binding factor, subunit C (HAP5)	[K]	INFORMATION STORAGE AND PROCESSING	Transcription
19	Chr11_19_NAU4962	EVM0000059.1	At1g03220	4e-126	206/435(47.36)	378	ath	KOG1339	Aspartyl protease	[O]	CELLULAR PROCESSES AND SIGNALING	Posttranslational modification, protein turnover, chaperones
19	Chr11_19_NAU4962	EVM0000067.1	At5g09420_1	3e-129	195/416(46.88)	386	ath	KOG1211	Amidases	[J]	INFORMATION STORAGE AND PROCESSING	Translation, ribosomal structure and biogenesis
19	Chr11_19_NAU4962	EVM0000069.1	At5g09420_1	3e-136	211/414(50.97)	404	ath	KOG1211	Amidases	[J]	INFORMATION STORAGE AND PROCESSING	Translation, ribosomal structure and biogenesis
19	Chr11_19_NAU4962	EVM0000087.1	At2g34930	3e-92	212/556(38.13)	307	ath	KOG0619	FOG: Leucine rich repeat	[R]	POORLY CHARACTERIZED	General function prediction only
19	Chr11_19_NAU4962	EVM0000088.1	At2g21310	4e-23	46/124(37.10)	99.8	ath	KOG0017	FOG: Transposon-encoded proteins with TYA, reverse transcriptase, integrase domains in various combinations	[R]	POORLY CHARACTERIZED	General function prediction only
19	Chr11_19_NAU4962	EVM0000116.1	At1g20390	1e-91	202/575(35.13)	313	ath	KOG0017	FOG: Transposon-encoded proteins with TYA, reverse transcriptase, integrase domains in various combinations	[R]	POORLY CHARACTERIZED	General function prediction only
19	Chr11_19_NAU4962	EVM0000131.1	At1g20390	5e-37	70/177(39.55)	140	ath	KOG0017	FOG: Transposon-encoded proteins with TYA, reverse transcriptase, integrase domains in various combinations	[R]	POORLY CHARACTERIZED	General function prediction only
19	Chr11_19_NAU4962	EVM0000142.1	At2g34930	1e-49	125/313(39.94)	181	ath	KOG0619	FOG: Leucine rich repeat	[R]	POORLY CHARACTERIZED	General function prediction only
19	Chr11_19_NAU4962	EVM0000144.1	At1g08960	0	374/543(68.88)	681	ath	KOG2399	K+-dependent Na+:Ca2+ antiporter	[P]	METABOLISM	Inorganic ion transport and metabolism
19	Chr11_19_NAU4962	EVM0000156.1	At3g45520	2e-28	89/281(31.67)	119	ath	KOG0017	FOG: Transposon-encoded proteins with TYA, reverse transcriptase, integrase domains in various combinations	[R]	POORLY CHARACTERIZED	General function prediction only
20	Chr11_20_NAU3115	EVM0000004.1	At3g03980	1e-130	184/271(67.90)	376	ath	KOG0725	Reductases with broad range of substrate specificities	[R]	POORLY CHARACTERIZED	General function prediction only
20	Chr11_20_NAU3115	EVM0000042.1	At4g32890	5e-39	95/253(37.55)	142	ath	KOG1601	GATA-4/5/6 transcription factors	[K]	INFORMATION STORAGE AND PROCESSING	Transcription
20	Chr11_20_NAU3115	EVM0000053.1	At4g13180	3e-126	170/260(65.38)	364	ath	KOG0725	Reductases with broad range of substrate specificities	[R]	POORLY CHARACTERIZED	General function prediction only
20	Chr11_20_NAU3115	EVM0000134.1	At1g55520	2e-134	187/201(93.03)	380	ath	KOG3302	TATA-box binding protein (TBP), component of TFIID and TFIIIB	[K]	INFORMATION STORAGE AND PROCESSING	Transcription
20	Chr11_20_NAU3115	EVM0000139.1	At1g36590_2	7e-79	130/260(50.00)	261	ath	KOG0017	FOG: Transposon-encoded proteins with TYA, reverse transcriptase, integrase domains in various combinations	[R]	POORLY CHARACTERIZED	General function prediction only
20	Chr11_20_NAU3115	EVM0000154.1	At4g13650	0	633/1012(62.55)	1359	ath	KOG4197	FOG: PPR repeat	[R]	POORLY CHARACTERIZED	General function prediction only
21	Chr11_21_DPL0325	EVM0000091.1	At1g08650	9e-119	162/262(61.83)	347	ath	KOG0032	Ca2+/calmodulin-dependent protein kinase, EF-Hand protein superfamily	[T]	CELLULAR PROCESSES AND SIGNALING	Signal transduction mechanisms
21	Chr11_21_DPL0325	EVM0000112.1	At1g09770	0	646/828(78.02)	1270	ath	KOG0050	mRNA splicing protein CDC5 (Myb superfamily)	[AD]	--	--
21	Chr11_21_DPL0325	EVM0000130.1	At1g08630	0	255/349(73.07)	540	ath	KOG1368	Threonine aldolase	[E]	METABOLISM	Amino acid transport and metabolism
22	Chr11_22_BNL1408	EVM0000109.1	At1g08820	4e-44	125/316(39.56)	161	ath	KOG0439	VAMP-associated protein involved in inositol metabolism	[U]	CELLULAR PROCESSES AND SIGNALING	Intracellular trafficking, secretion, and vesicular transport
23	Chr11_23_BNL3592	EVM0000008.1	At1g54580	3e-42	78/129(60.47)	140	ath	KOG1748	Acyl carrier protein/NADH-ubiquinone oxidoreductase, NDUFAB1/SDAP subunit	[CIQ]	--	--
23	Chr11_23_BNL3592	EVM0000049.1	YGL058w	5e-08	26/84(30.95)	49.7	sce	KOG0419	Ubiquitin-protein ligase	[O]	CELLULAR PROCESSES AND SIGNALING	Posttranslational modification, protein turnover, chaperones
23	Chr11_23_BNL3592	EVM0000079.1	At2g14040	5e-26	86/300(28.67)	112	ath	KOG0017	FOG: Transposon-encoded proteins with TYA, reverse transcriptase, integrase domains in various combinations	[R]	POORLY CHARACTERIZED	General function prediction only
23	Chr11_23_BNL3592	EVM0000102.1	At2g15650	1e-17	55/174(31.61)	83.2	ath	KOG0017	FOG: Transposon-encoded proteins with TYA, reverse transcriptase, integrase domains in various combinations	[R]	POORLY CHARACTERIZED	General function prediction only
23	Chr11_23_BNL3592	EVM0000143.1	At2g11680	2e-80	114/200(57.00)	246	ath	KOG0017	FOG: Transposon-encoded proteins with TYA, reverse transcriptase, integrase domains in various combinations	[R]	POORLY CHARACTERIZED	General function prediction only

## Sheet:  Table S19 TrEMBL
Table S19 TrEMBL on Chr 11.
#BAC	BAC name	#NtGeneID	Database_ID	E_value	Identity	Score	Annotation
1	Chr11_1_BNL2650	EVM0000016.1	tr|A0A061EQX4|A0A061EQX4_THECC	0	269/361(74.52)	545	Kinase superfamily protein isoform 2 {ECO:0000313|EMBL:EOY07241.1} OS=Theobroma cacao (Cacao) PE=3 SV=1
1	Chr11_1_BNL2650	EVM0000048.1	tr|A0A061EQA6|A0A061EQA6_THECC	0	489/528(92.61)	1010	Calcium-dependent protein kinase 13 isoform 2 {ECO:0000313|EMBL:EOY07185.1} OS=Theobroma cacao (Cacao) PE=4 SV=1
1	Chr11_1_BNL2650	EVM0000098.1	tr|A0A061ES85|A0A061ES85_THECC	1e-77	114/130(87.69)	234	Protein yippee-like {ECO:0000256|RuleBase:RU110713} OS=Theobroma cacao (Cacao) PE=3 SV=1
1	Chr11_1_BNL2650	EVM0000105.1	tr|S1S3V9|S1S3V9_THECC	9e-114	230/594(38.72)	371	Gag protease polyprotein-like protein {ECO:0000313|EMBL:EOY20371.1} OS=Theobroma cacao (Cacao) PE=4 SV=1
2	Chr11_2_CIR069	EVM0000038.1	tr|A0A061G9E7|A0A061G9E7_THECC	4e-156	267/565(47.26)	485	DNA/RNA polymerases superfamily protein {ECO:0000313|EMBL:EOY26510.1} OS=Theobroma cacao (Cacao) PE=4 SV=1
2	Chr11_2_CIR069	EVM0000075.1	tr|A0A061ET34|A0A061ET34_THECC	0	673/878(76.65)	1323	KCBP-interacting protein kinase, putative isoform 1 {ECO:0000313|EMBL:EOY08170.1} OS=Theobroma cacao (Cacao) PE=4 SV=1
3	Chr11_3_UCR108	EVM0000013.1	tr|A0A061GHE1|A0A061GHE1_THECC	1e-73	130/227(57.27)	232	5'-AMP-activated protein kinase beta-2 subunit protein isoform 1 {ECO:0000313|EMBL:EOY28986.1} OS=Theobroma cacao (Cacao) PE=4 SV=1
4	Chr11_4_UCR102	EVM0000132.1	tr|A0A061G5I1|A0A061G5I1_THECC	1e-08	38/123(30.89)	58.5	Fiber protein Fb17 {ECO:0000313|EMBL:EOY25105.1} OS=Theobroma cacao (Cacao) PE=4 SV=1
5	Chr11_5_UCR91	EVM0000018.1	tr|A0A061ETL5|A0A061ETL5_THECC	5e-121	184/265(69.43)	356	Short chain alcohol dehydrogenase, putative {ECO:0000313|EMBL:EOY08405.1} OS=Theobroma cacao (Cacao) PE=3 SV=1
5	Chr11_5_UCR91	EVM0000021.1	tr|A0A061F1L2|A0A061F1L2_THECC	8e-33	69/103(66.99)	118	Gb:AAF02129.1 isoform 1 {ECO:0000313|EMBL:EOY08414.1} OS=Theobroma cacao (Cacao) PE=4 SV=1
5	Chr11_5_UCR91	EVM0000028.1	tr|A0A0A0LE42|A0A0A0LE42_CUCSA	5e-96	132/146(90.41)	282	Uncharacterized protein {ECO:0000313|EMBL:KGN59179.1} OS=Cucumis sativus (Cucumber) PE=4 SV=1
5	Chr11_5_UCR91	EVM0000035.1	tr|A0A072VV42|A0A072VV42_MEDTR	6e-51	82/104(78.85)	164	Ubiquitin-conjugating enzyme {ECO:0000313|EMBL:KEH41955.1} OS=Medicago truncatula (Barrel medic) PE=4 SV=1
5	Chr11_5_UCR91	EVM0000068.1	tr|A0A067L528|A0A067L528_JATCU	0	517/1085(47.65)	844	Uncharacterized protein {ECO:0000313|EMBL:KDP43576.1} OS=Jatropha curcas (Barbados nut) PE=4 SV=1
5	Chr11_5_UCR91	EVM0000108.1	tr|A0A061F3M7|A0A061F3M7_THECC	3e-80	126/233(54.08)	268	Uncharacterized protein {ECO:0000313|EMBL:EOY11267.1} OS=Theobroma cacao (Cacao) PE=4 SV=1
5	Chr11_5_UCR91	EVM0000118.1	tr|A0A061EVG8|A0A061EVG8_THECC	5e-59	89/108(82.41)	185	Peptidyl-prolyl cis-trans isomerase G, putative {ECO:0000313|EMBL:EOY08412.1} OS=Theobroma cacao (Cacao) PE=4 SV=1
5	Chr11_5_UCR91	EVM0000137.1	tr|A0A061EU90|A0A061EU90_THECC	7e-34	54/62(87.10)	117	Bric-a-brac 1 {ECO:0000313|EMBL:EOY08381.1} OS=Theobroma cacao (Cacao) PE=4 SV=1
6	Chr11_6_UCR61	EVM0000007.1	tr|A0A061E204|A0A061E204_THECC	0	292/353(82.72)	629	Alpha-galactosidase {ECO:0000256|RuleBase:RU361168} OS=Theobroma cacao (Cacao) PE=3 SV=1
6	Chr11_6_UCR61	EVM0000019.1	tr|A0A061F1L2|A0A061F1L2_THECC	2e-32	67/102(65.69)	117	Gb:AAF02129.1 isoform 1 {ECO:0000313|EMBL:EOY08414.1} OS=Theobroma cacao (Cacao) PE=4 SV=1
6	Chr11_6_UCR61	EVM0000022.1	tr|Q6L3Y5|Q6L3Y5_SOLDE	5e-116	197/444(44.37)	372	Gag-pol polyprotein, putative {ECO:0000313|EMBL:AAT38786.2} OS=Solanum demissum (Wild potato) PE=4 SV=2
6	Chr11_6_UCR61	EVM0000073.1	tr|A0A067LH18|A0A067LH18_JATCU	5e-126	289/673(42.94)	413	Uncharacterized protein {ECO:0000313|EMBL:KDP43489.1} OS=Jatropha curcas (Barbados nut) PE=4 SV=1
6	Chr11_6_UCR61	EVM0000093.1	tr|A0A067L528|A0A067L528_JATCU	8e-179	282/519(54.34)	542	Uncharacterized protein {ECO:0000313|EMBL:KDP43576.1} OS=Jatropha curcas (Barbados nut) PE=4 SV=1
6	Chr11_6_UCR61	EVM0000104.1	tr|Q6L3Y5|Q6L3Y5_SOLDE	2e-104	177/414(42.75)	341	Gag-pol polyprotein, putative {ECO:0000313|EMBL:AAT38786.2} OS=Solanum demissum (Wild potato) PE=4 SV=2
6	Chr11_6_UCR61	EVM0000106.1	tr|A0A061F1M9|A0A061F1M9_THECC	1e-46	99/180(55.00)	167	E2F transcription factor 3 isoform 2 {ECO:0000313|EMBL:EOY08429.1} OS=Theobroma cacao (Cacao) PE=3 SV=1
6	Chr11_6_UCR61	EVM0000110.1	tr|B9SVY5|B9SVY5_RICCO	8e-51	99/201(49.25)	175	E2F4,5, putative {ECO:0000313|EMBL:EEF32209.1} OS=Ricinus communis (Castor bean) PE=3 SV=1
6	Chr11_6_UCR61	EVM0000111.1	tr|J3N9B0|J3N9B0_ORYBR	2e-85	177/494(35.83)	295	Uncharacterized protein {ECO:0000313|EnsemblPlants:OB11G23960.1} OS=Oryza brachyantha PE=4 SV=1
6	Chr11_6_UCR61	EVM0000138.1	tr|A0A061EUU1|A0A061EUU1_THECC	4e-74	123/190(64.74)	238	E2F transcription factor 3 isoform 1 {ECO:0000313|EMBL:EOY08428.1} OS=Theobroma cacao (Cacao) PE=3 SV=1
6	Chr11_6_UCR61	EVM0000153.1	tr|A0A068VDJ5|A0A068VDJ5_COFCA	1e-116	196/275(71.27)	362	Coffea canephora DH200=94 genomic scaffold, scaffold_178 {ECO:0000313|EMBL:CDP17738.1} OS=Coffea canephora (Robusta coffee) PE=4 SV=1
7	Chr11_7_MUSB1076	EVM0000015.1	tr|A0A067L528|A0A067L528_JATCU	0	506/1088(46.51)	849	Uncharacterized protein {ECO:0000313|EMBL:KDP43576.1} OS=Jatropha curcas (Barbados nut) PE=4 SV=1
7	Chr11_7_MUSB1076	EVM0000044.1	tr|A0A061F3M7|A0A061F3M7_THECC	0	658/1327(49.59)	1326	Uncharacterized protein {ECO:0000313|EMBL:EOY11267.1} OS=Theobroma cacao (Cacao) PE=4 SV=1
7	Chr11_7_MUSB1076	EVM0000051.1	tr|A5BXS1|A5BXS1_VITVI	2e-53	121/364(33.24)	191	Putative uncharacterized protein {ECO:0000313|EMBL:CAN68421.1} OS=Vitis vinifera (Grape) PE=4 SV=1
7	Chr11_7_MUSB1076	EVM0000084.1	tr|A0A061FPA7|A0A061FPA7_THECC	3e-44	84/221(38.01)	158	Uncharacterized protein {ECO:0000313|EMBL:EOY18916.1} OS=Theobroma cacao (Cacao) PE=4 SV=1
8	Chr11_8_CIR316	EVM0000002.1	tr|S1RWA9|S1RWA9_THECC	5e-14	39/78(50.00)	68.9	RNA-directed DNA polymerase (Reverse transcriptase), Ribonuclease H {ECO:0000313|EMBL:EOY20400.1} OS=Theobroma cacao (Cacao) PE=4 SV=1
8	Chr11_8_CIR316	EVM0000014.1	tr|B9SVH3|B9SVH3_RICCO	3e-79	199/580(34.31)	279	ATP binding protein, putative {ECO:0000313|EMBL:EEF32397.1} OS=Ricinus communis (Castor bean) PE=4 SV=1
8	Chr11_8_CIR316	EVM0000040.1	tr|A0A061EXR3|A0A061EXR3_THECC	8e-168	285/616(46.27)	530	Uncharacterized protein {ECO:0000313|EMBL:EOY09468.1} OS=Theobroma cacao (Cacao) PE=4 SV=1
8	Chr11_8_CIR316	EVM0000056.1	tr|A0A061GK83|A0A061GK83_THECC	2e-159	213/319(66.77)	464	RNA-directed DNA polymerase (Reverse transcriptase), Ribonuclease H, putative {ECO:0000313|EMBL:EOY30260.1} OS=Theobroma cacao (Cacao) PE=4 SV=1
8	Chr11_8_CIR316	EVM0000085.1	tr|A0A061ETX2|A0A061ETX2_THECC	3e-65	138/330(41.82)	216	AGAMOUS-like 48, putative {ECO:0000313|EMBL:EOY08515.1} OS=Theobroma cacao (Cacao) PE=4 SV=1
8	Chr11_8_CIR316	EVM0000089.1	tr|A0A061EVM7|A0A061EVM7_THECC	0	655/788(83.12)	1340	UDP-Glycosyltransferase superfamily protein isoform 1 {ECO:0000313|EMBL:EOY08477.1} OS=Theobroma cacao (Cacao) PE=4 SV=1
8	Chr11_8_CIR316	EVM0000097.1	tr|A0A061ETW6|A0A061ETW6_THECC	7e-25	56/112(50.00)	102	AGAMOUS-like 48, putative {ECO:0000313|EMBL:EOY08510.1} OS=Theobroma cacao (Cacao) PE=4 SV=1
8	Chr11_8_CIR316	EVM0000103.1	tr|A0A061EVQ6|A0A061EVQ6_THECC	7e-73	127/207(61.35)	231	Nuclear transcription factor Y subunit A-10, putative {ECO:0000313|EMBL:EOY08507.1} OS=Theobroma cacao (Cacao) PE=4 SV=1
8	Chr11_8_CIR316	EVM0000121.1	tr|A0A061ETV3|A0A061ETV3_THECC	0	1066/1292(82.51)	2167	Tetratricopeptide repeat (TPR)-like superfamily protein isoform 1 {ECO:0000313|EMBL:EOY08500.1} OS=Theobroma cacao (Cacao) PE=4 SV=1
9	Chr11_9_UCR49	EVM0000005.1	tr|A0A061EV33|A0A061EV33_THECC	0	648/772(83.94)	1297	F26K24.5 protein {ECO:0000313|EMBL:EOY08523.1} OS=Theobroma cacao (Cacao) PE=4 SV=1
9	Chr11_9_UCR49	EVM0000017.1	tr|A0A061F1Z1|A0A061F1Z1_THECC	0	792/1100(72.00)	1588	Pentatricopeptide repeat (PPR) superfamily protein, putative {ECO:0000313|EMBL:EOY08539.1} OS=Theobroma cacao (Cacao) PE=4 SV=1
9	Chr11_9_UCR49	EVM0000077.1	tr|A0A061F532|A0A061F532_THECC	2e-103	160/168(95.24)	302	Mediator of RNA polymerase II transcription subunit 7 isoform 3 {ECO:0000313|EMBL:EOY09624.1} OS=Theobroma cacao (Cacao) PE=4 SV=1
9	Chr11_9_UCR49	EVM0000090.1	tr|A0A061F215|A0A061F215_THECC	1e-43	81/125(64.80)	147	Uncharacterized protein {ECO:0000313|EMBL:EOY08559.1} OS=Theobroma cacao (Cacao) PE=4 SV=1
9	Chr11_9_UCR49	EVM0000101.1	tr|A0A061ETX2|A0A061ETX2_THECC	4e-16	74/252(29.37)	80.5	AGAMOUS-like 48, putative {ECO:0000313|EMBL:EOY08515.1} OS=Theobroma cacao (Cacao) PE=4 SV=1
9	Chr11_9_UCR49	EVM0000123.1	tr|A0A061EXR6|A0A061EXR6_THECC	0	385/462(83.33)	743	P-loop containing nucleoside triphosphate hydrolases superfamily protein {ECO:0000313|EMBL:EOY09591.1} OS=Theobroma cacao (Cacao) PE=4 SV=1
9	Chr11_9_UCR49	EVM0000136.1	tr|A0A061EXA8|A0A061EXA8_THECC	0	521/616(84.58)	1099	Pentatricopeptide repeat (PPR) superfamily protein {ECO:0000313|EMBL:EOY09680.1} OS=Theobroma cacao (Cacao) PE=4 SV=1
9	Chr11_9_UCR49	EVM0000145.1	tr|A0A061F5A3|A0A061F5A3_THECC	0	286/339(84.37)	599	SPX (SYG1/Pho81/XPR1) domain-containing protein / zinc finger (C3HC4-type RING finger) protein-related {ECO:0000313|EMBL:EOY09669.1} OS=Theobroma cacao (Cacao) PE=4 SV=1
10	Chr11_10_CM140_NAU1232	EVM0000006.1	tr|G8DCX4|G8DCX4_PHAVU	1e-140	209/261(80.08)	425	Putative Ty-1 copia retrotransposon {ECO:0000313|EMBL:AER13159.1} OS=Phaseolus vulgaris (Kidney bean) PE=4 SV=1
10	Chr11_10_CM140_NAU1232	EVM0000041.1	tr|A0A061GQG6|A0A061GQG6_THECC	6e-45	69/117(58.97)	151	Uncharacterized protein {ECO:0000313|EMBL:EOY31402.1} OS=Theobroma cacao (Cacao) PE=4 SV=1
10	Chr11_10_CM140_NAU1232	EVM0000058.1	tr|A0A068VDJ5|A0A068VDJ5_COFCA	5e-116	196/275(71.27)	361	Coffea canephora DH200=94 genomic scaffold, scaffold_178 {ECO:0000313|EMBL:CDP17738.1} OS=Coffea canephora (Robusta coffee) PE=4 SV=1
10	Chr11_10_CM140_NAU1232	EVM0000125.1	tr|J3N9B0|J3N9B0_ORYBR	2e-88	178/470(37.87)	303	Uncharacterized protein {ECO:0000313|EnsemblPlants:OB11G23960.1} OS=Oryza brachyantha PE=4 SV=1
10	Chr11_10_CM140_NAU1232	EVM0000128.1	tr|Q04219|Q04219_ANTMA	0	382/795(48.05)	735	TNP2 {ECO:0000313|EMBL:CAA40555.1} (Fragment) OS=Antirrhinum majus (Garden snapdragon) PE=4 SV=1
11	Chr11_11_NAU2152	EVM0000026.1	tr|A0A061F2D9|A0A061F2D9_THECC	0	646/815(79.26)	1353	Pentatricopeptide repeat superfamily protein {ECO:0000313|EMBL:EOY11186.1} OS=Theobroma cacao (Cacao) PE=4 SV=1
11	Chr11_11_NAU2152	EVM0000032.1	tr|A0A061F1A9|A0A061F1A9_THECC	0	255/300(85.00)	549	Uncharacterized protein {ECO:0000313|EMBL:EOY11125.1} OS=Theobroma cacao (Cacao) PE=4 SV=1
11	Chr11_11_NAU2152	EVM0000039.1	tr|V4SEL2|V4SEL2_9ROSI	1e-69	110/171(64.33)	218	Uncharacterized protein {ECO:0000313|EMBL:ESR37245.1} OS=Citrus clementina PE=4 SV=1
11	Chr11_11_NAU2152	EVM0000066.1	tr|A0A061F2C1|A0A061F2C1_THECC	5e-69	105/128(82.03)	214	Pre-rRNA-processing protein TSR2, putative {ECO:0000313|EMBL:EOY11156.1} OS=Theobroma cacao (Cacao) PE=4 SV=1
11	Chr11_11_NAU2152	EVM0000095.1	tr|A0A061F2W8|A0A061F2W8_THECC	0	272/361(75.35)	556	TPX2 family protein, putative isoform 2 {ECO:0000313|EMBL:EOY11037.1} OS=Theobroma cacao (Cacao) PE=4 SV=1
11	Chr11_11_NAU2152	EVM0000117.1	tr|A0A061F284|A0A061F284_THECC	0	307/403(76.18)	534	Myelin-associated oligodendrocyte basic protein isoform 1 {ECO:0000313|EMBL:EOY11136.1} OS=Theobroma cacao (Cacao) PE=4 SV=1
11	Chr11_11_NAU2152	EVM0000122.1	tr|A0A061GFF6|A0A061GFF6_THECC	0	458/806(56.82)	842	Disease resistance protein, putative {ECO:0000313|EMBL:EOY25754.1} OS=Theobroma cacao (Cacao) PE=4 SV=1
11	Chr11_11_NAU2152	EVM0000129.1	tr|A0A067EQ35|A0A067EQ35_CITSI	1e-93	172/258(66.67)	285	Uncharacterized protein {ECO:0000313|EMBL:KDO53322.1} OS=Citrus sinensis (Sweet orange) PE=4 SV=1
12	Chr11_12_BNL1231	EVM0000010.1	tr|A0A061G9D5|A0A061G9D5_THECC	1e-58	96/169(56.80)	208	Disease resistance protein, putative {ECO:0000313|EMBL:EOY25752.1} OS=Theobroma cacao (Cacao) PE=4 SV=1
12	Chr11_12_BNL1231	EVM0000011.1	tr|A0A061FEX9|A0A061FEX9_THECC	3e-38	60/112(53.57)	133	Uncharacterized protein {ECO:0000313|EMBL:EOY13034.1} OS=Theobroma cacao (Cacao) PE=4 SV=1
12	Chr11_12_BNL1231	EVM0000029.1	tr|A5B0F2|A5B0F2_VITVI	1e-90	165/492(33.54)	296	Putative uncharacterized protein {ECO:0000313|EMBL:CAN73998.1} OS=Vitis vinifera (Grape) PE=4 SV=1
12	Chr11_12_BNL1231	EVM0000033.1	tr|V4SN12|V4SN12_9ROSI	1e-38	70/147(47.62)	139	Uncharacterized protein {ECO:0000313|EMBL:ESR40275.1} OS=Citrus clementina PE=4 SV=1
12	Chr11_12_BNL1231	EVM0000037.1	tr|A5B0F2|A5B0F2_VITVI	1e-62	147/501(29.34)	219	Putative uncharacterized protein {ECO:0000313|EMBL:CAN73998.1} OS=Vitis vinifera (Grape) PE=4 SV=1
12	Chr11_12_BNL1231	EVM0000054.1	tr|A5B9X9|A5B9X9_VITVI	5e-70	129/302(42.72)	233	Putative uncharacterized protein {ECO:0000313|EMBL:CAN72134.1} OS=Vitis vinifera (Grape) PE=4 SV=1
12	Chr11_12_BNL1231	EVM0000061.1	tr|M5VNN2|M5VNN2_PRUPE	9e-53	135/351(38.46)	196	Uncharacterized protein {ECO:0000313|EMBL:EMJ02857.1} OS=Prunus persica (Peach) PE=4 SV=1
12	Chr11_12_BNL1231	EVM0000063.1	tr|D9ZJ23|D9ZJ23_MALDO	8e-56	116/244(47.54)	203	HD domain class transcription factor {ECO:0000313|EMBL:ADL36726.1} OS=Malus domestica (Apple) PE=2 SV=1
12	Chr11_12_BNL1231	EVM0000074.1	tr|A5AZ10|A5AZ10_VITVI	9e-08	25/50(50.00)	53.5	Putative uncharacterized protein {ECO:0000313|EMBL:CAN76208.1} OS=Vitis vinifera (Grape) PE=4 SV=1
12	Chr11_12_BNL1231	EVM0000082.1	tr|A0A067KY43|A0A067KY43_JATCU	0	398/643(61.90)	786	Uncharacterized protein {ECO:0000313|EMBL:KDP39903.1} OS=Jatropha curcas (Barbados nut) PE=3 SV=1
12	Chr11_12_BNL1231	EVM0000126.1	tr|A0A061F8D0|A0A061F8D0_THECC	4e-75	108/172(62.79)	233	Uncharacterized protein {ECO:0000313|EMBL:EOY13296.1} OS=Theobroma cacao (Cacao) PE=4 SV=1
12	Chr11_12_BNL1231	EVM0000146.1	tr|J3N9B0|J3N9B0_ORYBR	0	440/727(60.52)	908	Uncharacterized protein {ECO:0000313|EnsemblPlants:OB11G23960.1} OS=Oryza brachyantha PE=4 SV=1
13	Chr11_13_Gh288	EVM0000012.1	tr|A0A059C1Y4|A0A059C1Y4_EUCGR	7e-23	49/64(76.56)	91.3	Uncharacterized protein {ECO:0000313|EMBL:KCW72264.1} OS=Eucalyptus grandis (Flooded gum) PE=3 SV=1
13	Chr11_13_Gh288	EVM0000045.1	tr|A0A061F454|A0A061F454_THECC	4e-68	104/121(85.95)	224	Acyl-CoA binding protein 4 isoform 1 {ECO:0000313|EMBL:EOY11472.1} OS=Theobroma cacao (Cacao) PE=4 SV=1
13	Chr11_13_Gh288	EVM0000046.1	tr|A0A061FAE7|A0A061FAE7_THECC	1e-154	228/292(78.08)	451	Acyl-CoA binding protein 4 isoform 3 {ECO:0000313|EMBL:EOY11474.1} OS=Theobroma cacao (Cacao) PE=4 SV=1
13	Chr11_13_Gh288	EVM0000052.1	tr|A0A061FAC2|A0A061FAC2_THECC	1e-113	167/190(87.89)	343	Sucrose nonfermenting 4 {ECO:0000313|EMBL:EOY11449.1} OS=Theobroma cacao (Cacao) PE=4 SV=1
13	Chr11_13_Gh288	EVM0000060.1	tr|A0A061FA54|A0A061FA54_THECC	2e-52	75/82(91.46)	166	40S ribosomal protein S21 {ECO:0000256|PIRNR:PIRNR002148} OS=Theobroma cacao (Cacao) PE=3 SV=1
13	Chr11_13_Gh288	EVM0000065.1	tr|A0A061F3G2|A0A061F3G2_THECC	0	726/1033(70.28)	1415	DIRP,Myb-like DNA-binding domain, putative isoform 3 {ECO:0000313|EMBL:EOY11453.1} OS=Theobroma cacao (Cacao) PE=4 SV=1
13	Chr11_13_Gh288	EVM0000070.1	tr|A0A061FAE7|A0A061FAE7_THECC	8e-110	158/188(84.04)	332	Acyl-CoA binding protein 4 isoform 3 {ECO:0000313|EMBL:EOY11474.1} OS=Theobroma cacao (Cacao) PE=4 SV=1
13	Chr11_13_Gh288	EVM0000092.1	tr|A0A061F2A6|A0A061F2A6_THECC	9e-91	197/305(64.59)	280	Soybean gene regulated by cold-2, putative {ECO:0000313|EMBL:EOY11475.1} OS=Theobroma cacao (Cacao) PE=4 SV=1
13	Chr11_13_Gh288	EVM0000113.1	tr|A0A061FAC2|A0A061FAC2_THECC	8e-63	96/116(82.76)	206	Sucrose nonfermenting 4 {ECO:0000313|EMBL:EOY11449.1} OS=Theobroma cacao (Cacao) PE=4 SV=1
14	Chr11_14_BNL3279	EVM0000024.1	tr|A0A061FBE3|A0A061FBE3_THECC	0	366/438(83.56)	729	Glyceraldehyde-3-phosphate dehydrogenase {ECO:0000256|RuleBase:RU361160} OS=Theobroma cacao (Cacao) PE=3 SV=1
14	Chr11_14_BNL3279	EVM0000027.1	tr|A0A061E0A1|A0A061E0A1_THECC	9e-39	78/162(48.15)	139	Disease resistance response protein, putative {ECO:0000313|EMBL:EOX97736.1} OS=Theobroma cacao (Cacao) PE=4 SV=1
14	Chr11_14_BNL3279	EVM0000030.1	tr|A0A061ENI4|A0A061ENI4_THECC	5e-100	188/558(33.69)	325	Uncharacterized protein {ECO:0000313|EMBL:EOY03884.1} OS=Theobroma cacao (Cacao) PE=4 SV=1
14	Chr11_14_BNL3279	EVM0000055.1	tr|K4C4U5|K4C4U5_SOLLC	2e-53	118/340(34.71)	199	Uncharacterized protein {ECO:0000313|EnsemblPlants:Solyc06g035740.1.1} OS=Solanum lycopersicum (Tomato) PE=4 SV=1
14	Chr11_14_BNL3279	EVM0000083.1	tr|A0A061DNG0|A0A061DNG0_THECC	1e-144	214/338(63.31)	439	DNA/RNA polymerases superfamily protein {ECO:0000313|EMBL:EOX93606.1} OS=Theobroma cacao (Cacao) PE=4 SV=1
14	Chr11_14_BNL3279	EVM0000107.1	tr|A0A061ESA1|A0A061ESA1_THECC	4e-127	231/554(41.70)	407	Gag-pro-like protein {ECO:0000313|EMBL:EOY07935.1} OS=Theobroma cacao (Cacao) PE=4 SV=1
14	Chr11_14_BNL3279	EVM0000119.1	tr|A0A061E0A1|A0A061E0A1_THECC	6e-67	106/189(56.08)	211	Disease resistance response protein, putative {ECO:0000313|EMBL:EOX97736.1} OS=Theobroma cacao (Cacao) PE=4 SV=1
14	Chr11_14_BNL3279	EVM0000120.1	tr|A0A061EXZ3|A0A061EXZ3_THECC	0	655/908(72.14)	1412	RNA-directed DNA polymerase (Reverse transcriptase), Ribonuclease H, putative {ECO:0000313|EMBL:EOY09277.1} OS=Theobroma cacao (Cacao) PE=4 SV=1
14	Chr11_14_BNL3279	EVM0000127.1	tr|A0A061F219|A0A061F219_THECC	0	480/814(58.97)	867	Disease resistance family protein / LRR family protein, putative {ECO:0000313|EMBL:EOY10968.1} OS=Theobroma cacao (Cacao) PE=4 SV=1
15	Chr11_15_CIR003	EVM0000020.1	tr|I7AYD2|I7AYD2_PHAVU	1e-24	77/203(37.93)	107	Retropepsin-like protein {ECO:0000313|EMBL:AFN88198.1} OS=Phaseolus vulgaris (Kidney bean) PE=4 SV=1
15	Chr11_15_CIR003	EVM0000076.1	tr|A0A061F8A3|A0A061F8A3_THECC	0	549/944(58.16)	998	CC-NBS-LRR class disease resistance protein, putative {ECO:0000313|EMBL:EOY13108.1} OS=Theobroma cacao (Cacao) PE=4 SV=1
15	Chr11_15_CIR003	EVM0000150.1	tr|A0A061F3H4|A0A061F3H4_THECC	9e-130	212/382(55.50)	390	Serine-threonine protein kinase {ECO:0000313|EMBL:EOY11885.1} OS=Theobroma cacao (Cacao) PE=4 SV=1
16	Chr11_16_NAU6507	EVM0000047.1	tr|A0A061F8S6|A0A061F8S6_THECC	2e-33	63/92(68.48)	127	Disease resistance protein family isoform 1 {ECO:0000313|EMBL:EOY13102.1} OS=Theobroma cacao (Cacao) PE=4 SV=1
16	Chr11_16_NAU6507	EVM0000071.1	tr|A5B9X9|A5B9X9_VITVI	1e-107	171/405(42.22)	332	Putative uncharacterized protein {ECO:0000313|EMBL:CAN72134.1} OS=Vitis vinifera (Grape) PE=4 SV=1
16	Chr11_16_NAU6507	EVM0000099.1	tr|A0A061EKF2|A0A061EKF2_THECC	4e-12	37/113(32.74)	66.2	Uncharacterized protein {ECO:0000313|EMBL:EOY05520.1} OS=Theobroma cacao (Cacao) PE=4 SV=1
16	Chr11_16_NAU6507	EVM0000115.1	tr|A0A061F5C4|A0A061F5C4_THECC	3e-31	83/218(38.07)	122	Serine-threonine protein kinase {ECO:0000313|EMBL:EOY11887.1} OS=Theobroma cacao (Cacao) PE=4 SV=1
16	Chr11_16_NAU6507	EVM0000149.1	tr|A5BVV8|A5BVV8_VITVI	1e-88	184/566(32.51)	300	Putative uncharacterized protein {ECO:0000313|EMBL:CAN70616.1} OS=Vitis vinifera (Grape) PE=4 SV=1
16	Chr11_16_NAU6507	EVM0000151.1	tr|G8DCX4|G8DCX4_PHAVU	9e-91	152/229(66.38)	293	Putative Ty-1 copia retrotransposon {ECO:0000313|EMBL:AER13159.1} OS=Phaseolus vulgaris (Kidney bean) PE=4 SV=1
17	Chr11_17_NAU5505	EVM0000001.1	tr|A0A061F3I7|A0A061F3I7_THECC	4e-150	252/444(56.76)	443	Importin subunit alpha {ECO:0000256|PIRNR:PIRNR005673} OS=Theobroma cacao (Cacao) PE=3 SV=1
17	Chr11_17_NAU5505	EVM0000023.1	tr|A0A061FRM8|A0A061FRM8_THECC	1e-106	187/374(50.00)	335	Cysteine/Histidine-rich C1 domain family protein, putative isoform 2 {ECO:0000313|EMBL:EOY19990.1} OS=Theobroma cacao (Cacao) PE=4 SV=1
17	Chr11_17_NAU5505	EVM0000057.1	tr|F4K693|F4K693_ARATH	8e-31	60/84(71.43)	114	RPM1-interacting protein 4 (RIN4) family protein {ECO:0000313|EMBL:AED96687.1} OS=Arabidopsis thaliana (Mouse-ear cress) PE=1 SV=1
17	Chr11_17_NAU5505	EVM0000064.1	tr|A0A061F561|A0A061F561_THECC	0	379/421(90.02)	769	Uncharacterized protein {ECO:0000313|EMBL:EOY11807.1} OS=Theobroma cacao (Cacao) PE=4 SV=1
17	Chr11_17_NAU5505	EVM0000080.1	tr|A0A061F467|A0A061F467_THECC	0	616/750(82.13)	1217	Chloride channel protein {ECO:0000256|RuleBase:RU361221} OS=Theobroma cacao (Cacao) PE=3 SV=1
17	Chr11_17_NAU5505	EVM0000096.1	tr|A0A061F4I2|A0A061F4I2_THECC	0	619/770(80.39)	1175	DEAD box RNA helicase isoform 1 {ECO:0000313|EMBL:EOY11808.1} OS=Theobroma cacao (Cacao) PE=4 SV=1
17	Chr11_17_NAU5505	EVM0000114.1	tr|C0L2U2|C0L2U2_ARAHY	1e-14	44/130(33.85)	80.1	Putative mutator sub-class protein {ECO:0000313|EMBL:ACN78480.1} OS=Arachis hypogaea (Peanut) PE=4 SV=1
17	Chr11_17_NAU5505	EVM0000140.1	tr|D7UAP0|D7UAP0_VITVI	3e-174	242/287(84.32)	492	Putative uncharacterized protein {ECO:0000313|EMBL:CBI39805.3} OS=Vitis vinifera (Grape) PE=4 SV=1
17	Chr11_17_NAU5505	EVM0000147.1	tr|A0A061FSA5|A0A061FSA5_THECC	2e-90	167/365(45.75)	286	Cysteine/Histidine-rich C1 domain family protein {ECO:0000313|EMBL:EOY19981.1} OS=Theobroma cacao (Cacao) PE=4 SV=1
17	Chr11_17_NAU5505	EVM0000148.1	tr|A0A061FBH2|A0A061FBH2_THECC	0	431/639(67.45)	793	WPP domain interacting protein 1, putative {ECO:0000313|EMBL:EOY11839.1} OS=Theobroma cacao (Cacao) PE=4 SV=1
17	Chr11_17_NAU5505	EVM0000155.1	tr|H2EY56|H2EY56_9ROSI	2e-27	49/57(85.96)	106	NAD(P)H-quinone oxidoreductase subunit K, chloroplastic {ECO:0000256|HAMAP-Rule:MF_01356} OS=Theobroma grandiflorum PE=3 SV=1
18	Chr11_18_Gh300	EVM0000031.1	tr|A0A061F3K9|A0A061F3K9_THECC	7e-146	209/243(86.01)	416	Rubber elongation factor isoform 1 {ECO:0000313|EMBL:EOY11498.1} OS=Theobroma cacao (Cacao) PE=4 SV=1
18	Chr11_18_Gh300	EVM0000081.1	tr|A0A061EXZ3|A0A061EXZ3_THECC	0	408/599(68.11)	880	RNA-directed DNA polymerase (Reverse transcriptase), Ribonuclease H, putative {ECO:0000313|EMBL:EOY09277.1} OS=Theobroma cacao (Cacao) PE=4 SV=1
18	Chr11_18_Gh300	EVM0000124.1	tr|A0A061F478|A0A061F478_THECC	1e-57	94/121(77.69)	182	Rapid alkalinization factor 1, putative {ECO:0000313|EMBL:EOY11497.1} OS=Theobroma cacao (Cacao) PE=4 SV=1
18	Chr11_18_Gh300	EVM0000133.1	tr|A0A061F3M1|A0A061F3M1_THECC	0	407/467(87.15)	826	Heparan-alpha-glucosaminide N-acetyltransferase {ECO:0000313|EMBL:EOY11508.1} OS=Theobroma cacao (Cacao) PE=4 SV=1
18	Chr11_18_Gh300	EVM0000135.1	tr|K7N8A9|K7N8A9_ELAGV	4e-111	156/168(92.86)	322	Translationally controlled tumor protein {ECO:0000313|EMBL:ADM88549.1} OS=Elaeis guineensis var. tenera (Oil palm) PE=2 SV=1
18	Chr11_18_Gh300	EVM0000152.1	tr|A0A061ESA1|A0A061ESA1_THECC	2e-52	102/188(54.26)	188	Gag-pro-like protein {ECO:0000313|EMBL:EOY07935.1} OS=Theobroma cacao (Cacao) PE=4 SV=1
18	Chr11_18_Gh300	EVM0000157.1	tr|A0A061FAH9|A0A061FAH9_THECC	0	271/303(89.44)	562	Subunits of heterodimeric actin filament capping protein Capz superfamily isoform 1 {ECO:0000313|EMBL:EOY11504.1} OS=Theobroma cacao (Cacao) PE=4 SV=1
19	Chr11_19_NAU4962	EVM0000003.1	tr|A0A061F2S7|A0A061F2S7_THECC	0	475/789(60.20)	825	Uncharacterized protein isoform 1 {ECO:0000313|EMBL:EOY11361.1} OS=Theobroma cacao (Cacao) PE=4 SV=1
19	Chr11_19_NAU4962	EVM0000009.1	tr|A5BRD0|A5BRD0_VITVI	1e-107	182/401(45.39)	336	Putative uncharacterized protein {ECO:0000313|EMBL:CAN81397.1} OS=Vitis vinifera (Grape) PE=4 SV=1
19	Chr11_19_NAU4962	EVM0000034.1	tr|A0A061FA52|A0A061FA52_THECC	9e-154	232/259(89.58)	437	Nuclear transcription factor Y subunit C-9 isoform 1 {ECO:0000313|EMBL:EOY11384.1} OS=Theobroma cacao (Cacao) PE=4 SV=1
19	Chr11_19_NAU4962	EVM0000059.1	tr|A0A061F3Y1|A0A061F3Y1_THECC	0	334/419(79.71)	693	Eukaryotic aspartyl protease family protein, putative {ECO:0000313|EMBL:EOY11402.1} OS=Theobroma cacao (Cacao) PE=4 SV=1
19	Chr11_19_NAU4962	EVM0000067.1	tr|A0A061F389|A0A061F389_THECC	0	375/425(88.24)	785	Amidase 1 {ECO:0000313|EMBL:EOY11368.1} OS=Theobroma cacao (Cacao) PE=4 SV=1
19	Chr11_19_NAU4962	EVM0000069.1	tr|A0A061F3U6|A0A061F3U6_THECC	0	363/433(83.83)	751	Amidase 1 {ECO:0000313|EMBL:EOY11367.1} OS=Theobroma cacao (Cacao) PE=4 SV=1
19	Chr11_19_NAU4962	EVM0000078.1	tr|A0A061FPA7|A0A061FPA7_THECC	6e-34	61/149(40.94)	130	Uncharacterized protein {ECO:0000313|EMBL:EOY18916.1} OS=Theobroma cacao (Cacao) PE=4 SV=1
19	Chr11_19_NAU4962	EVM0000087.1	tr|A0A061FZ29|A0A061FZ29_THECC	0	480/607(79.08)	931	Disease resistance family protein / LRR family protein, putative {ECO:0000313|EMBL:EOY22770.1} OS=Theobroma cacao (Cacao) PE=4 SV=1
19	Chr11_19_NAU4962	EVM0000088.1	tr|Q2AA73|Q2AA73_ASPOF	2e-42	89/202(44.06)	151	Polyprotein-like, related {ECO:0000313|EMBL:ABD63105.1} OS=Asparagus officinalis (Garden asparagus) PE=4 SV=1
19	Chr11_19_NAU4962	EVM0000116.1	tr|A0A061EXZ3|A0A061EXZ3_THECC	0	378/562(67.26)	831	RNA-directed DNA polymerase (Reverse transcriptase), Ribonuclease H, putative {ECO:0000313|EMBL:EOY09277.1} OS=Theobroma cacao (Cacao) PE=4 SV=1
19	Chr11_19_NAU4962	EVM0000131.1	tr|A0A061F0Y8|A0A061F0Y8_THECC	4e-76	120/170(70.59)	252	Uncharacterized protein {ECO:0000313|EMBL:EOY10681.1} OS=Theobroma cacao (Cacao) PE=4 SV=1
19	Chr11_19_NAU4962	EVM0000142.1	tr|A0A061FZ29|A0A061FZ29_THECC	7e-171	261/347(75.22)	511	Disease resistance family protein / LRR family protein, putative {ECO:0000313|EMBL:EOY22770.1} OS=Theobroma cacao (Cacao) PE=4 SV=1
19	Chr11_19_NAU4962	EVM0000144.1	tr|A0A061F3A8|A0A061F3A8_THECC	0	459/531(86.44)	807	Cation exchanger 11 {ECO:0000313|EMBL:EOY11393.1} OS=Theobroma cacao (Cacao) PE=4 SV=1
19	Chr11_19_NAU4962	EVM0000156.1	tr|A0A068VDJ5|A0A068VDJ5_COFCA	2e-116	195/275(70.91)	362	Coffea canephora DH200=94 genomic scaffold, scaffold_178 {ECO:0000313|EMBL:CDP17738.1} OS=Coffea canephora (Robusta coffee) PE=4 SV=1
20	Chr11_20_NAU3115	EVM0000004.1	tr|A0A061F2F0|A0A061F2F0_THECC	1e-172	236/258(91.47)	488	NAD(P)-binding Rossmann-fold superfamily protein {ECO:0000313|EMBL:EOY11206.1} OS=Theobroma cacao (Cacao) PE=4 SV=1
20	Chr11_20_NAU3115	EVM0000042.1	tr|A0A061F2V5|A0A061F2V5_THECC	3e-137	219/308(71.10)	399	GATA transcription factor 9, putative {ECO:0000313|EMBL:EOY11203.1} OS=Theobroma cacao (Cacao) PE=4 SV=1
20	Chr11_20_NAU3115	EVM0000053.1	tr|A0A061F3H7|A0A061F3H7_THECC	6e-152	226/253(89.33)	467	Pentatricopeptide repeat superfamily protein isoform 1 {ECO:0000313|EMBL:EOY11207.1} OS=Theobroma cacao (Cacao) PE=4 SV=1
20	Chr11_20_NAU3115	EVM0000062.1	tr|A0A061F9Q2|A0A061F9Q2_THECC	0	246/282(87.23)	512	HNH endonuclease {ECO:0000313|EMBL:EOY11204.1} OS=Theobroma cacao (Cacao) PE=4 SV=1
20	Chr11_20_NAU3115	EVM0000086.1	tr|W9RRT6|W9RRT6_9ROSA	5e-43	93/245(37.96)	157	Uncharacterized protein {ECO:0000313|EMBL:EXB66633.1} OS=Morus notabilis PE=4 SV=1
20	Chr11_20_NAU3115	EVM0000100.1	tr|A0A061F3H3|A0A061F3H3_THECC	0	416/479(86.85)	864	O-Glycosyl hydrolases family 17 protein {ECO:0000313|EMBL:EOY11202.1} OS=Theobroma cacao (Cacao) PE=3 SV=1
20	Chr11_20_NAU3115	EVM0000134.1	tr|V4T8Q2|V4T8Q2_9ROSI	5e-144	199/201(99.00)	408	Uncharacterized protein {ECO:0000313|EMBL:ESR56638.1} OS=Citrus clementina PE=3 SV=1
20	Chr11_20_NAU3115	EVM0000139.1	tr|C5Y183|C5Y183_SORBI	2e-105	160/281(56.94)	342	Putative uncharacterized protein Sb04g018075 {ECO:0000313|EMBL:EES06782.1} (Fragment) OS=Sorghum bicolor (Sorghum) PE=4 SV=1
20	Chr11_20_NAU3115	EVM0000154.1	tr|A0A061F2V6|A0A061F2V6_THECC	0	905/1029(87.95)	1893	Pentatricopeptide repeat (PPR) superfamily protein isoform 2 {ECO:0000313|EMBL:EOY11208.1} OS=Theobroma cacao (Cacao) PE=4 SV=1
21	Chr11_21_DPL0325	EVM0000072.1	tr|A0A067ES04|A0A067ES04_CITSI	5e-35	126/492(25.61)	146	Uncharacterized protein {ECO:0000313|EMBL:KDO54002.1} OS=Citrus sinensis (Sweet orange) PE=4 SV=1
21	Chr11_21_DPL0325	EVM0000091.1	tr|A0A061F8U5|A0A061F8U5_THECC	9e-174	226/259(87.26)	489	Phosphoenolpyruvate carboxylase kinase 1 {ECO:0000313|EMBL:EOY10934.1} OS=Theobroma cacao (Cacao) PE=4 SV=1
21	Chr11_21_DPL0325	EVM0000112.1	tr|A0A061F8T9|A0A061F8T9_THECC	0	859/967(88.83)	1663	Cell division cycle 5 isoform 1 {ECO:0000313|EMBL:EOY10929.1} OS=Theobroma cacao (Cacao) PE=4 SV=1
21	Chr11_21_DPL0325	EVM0000130.1	tr|A0A061F1J3|A0A061F1J3_THECC	0	318/357(89.08)	647	Threonine aldolase 1 isoform 5 {ECO:0000313|EMBL:EOY10926.1} OS=Theobroma cacao (Cacao) PE=4 SV=1
22	Chr11_22_BNL1408	EVM0000109.1	tr|A0A061F1Z5|A0A061F1Z5_THECC	1e-149	234/363(64.46)	436	Vamp/synaptobrevin-associated protein 27-2, putative isoform 1 {ECO:0000313|EMBL:EOY10657.1} OS=Theobroma cacao (Cacao) PE=4 SV=1
23	Chr11_23_BNL3592	EVM0000008.1	tr|A0A061F025|A0A061F025_THECC	7e-78	116/137(84.67)	235	Acyl carrier protein {ECO:0000256|RuleBase:RU000722} OS=Theobroma cacao (Cacao) PE=3 SV=1
23	Chr11_23_BNL3592	EVM0000049.1	tr|Q3HRZ2|Q3HRZ2_SOLTU	6e-08	24/70(34.29)	53.1	Uncharacterized protein {ECO:0000313|EnsemblPlants:PGSC0003DMT400017857} OS=Solanum tuberosum (Potato) PE=2 SV=1
23	Chr11_23_BNL3592	EVM0000079.1	tr|S8D4Y2|S8D4Y2_9LAMI	2e-72	138/335(41.19)	249	Uncharacterized protein {ECO:0000313|EMBL:EPS74455.1} OS=Genlisea aurea PE=4 SV=1
23	Chr11_23_BNL3592	EVM0000102.1	tr|A5ADA3|A5ADA3_VITVI	5e-58	110/173(63.58)	202	Putative uncharacterized protein {ECO:0000313|EMBL:CAN77815.1} OS=Vitis vinifera (Grape) PE=4 SV=1
23	Chr11_23_BNL3592	EVM0000143.1	tr|Q2AA42|Q2AA42_ASPOF	6e-80	120/200(60.00)	259	F7F22.17, putative {ECO:0000313|EMBL:ABD63145.1} OS=Asparagus officinalis (Garden asparagus) PE=4 SV=1

## Sheet: Table S20 Pfam
Table S20 Pfam on Chr 11.
# BAC	BAC name	#Gene_ID	Pfam_IDs	Pfam_Description
1	Chr11_1_BNL2650	EVM0000016.1	PF00069.20	Protein kinase domain
1	Chr11_1_BNL2650	EVM0000048.1	PF00069.20	Protein kinase domain
1	Chr11_1_BNL2650	EVM0000098.1	PF03226.9	Yippee zinc-binding/DNA-binding /Mis18, centromere assembly
1	Chr11_1_BNL2650	EVM0000105.1	PF08284.6	Retroviral aspartyl protease
2	Chr11_2_CIR069	EVM0000075.1	PF00069.20	Protein kinase domain
5	Chr11_5_UCR91	EVM0000018.1	PF13561.1	Enoyl-(Acyl carrier protein) reductase
5	Chr11_5_UCR91	EVM0000028.1	PF00179.21	Ubiquitin-conjugating enzyme
5	Chr11_5_UCR91	EVM0000035.1	PF00179.21	Ubiquitin-conjugating enzyme
5	Chr11_5_UCR91	EVM0000068.1	PF00931.17	NB-ARC domain
5	Chr11_5_UCR91	EVM0000108.1	PF14223.1	gag-polypeptide of LTR copia-type
6	Chr11_6_UCR61	EVM0000007.1	PF02065.13	Melibiase
6	Chr11_6_UCR61	EVM0000022.1	PF14223.1	gag-polypeptide of LTR copia-type
6	Chr11_6_UCR61	EVM0000073.1	PF13855.1	Leucine rich repeat
6	Chr11_6_UCR61	EVM0000093.1	PF00931.17	NB-ARC domain
6	Chr11_6_UCR61	EVM0000104.1	PF13976.1	GAG-pre-integrase domain
6	Chr11_6_UCR61	EVM0000111.1	PF14227.1	gag-polypeptide of LTR copia-type
6	Chr11_6_UCR61	EVM0000153.1	PF14227.1	gag-polypeptide of LTR copia-type
7	Chr11_7_MUSB1076	EVM0000015.1	PF00931.17	NB-ARC domain
7	Chr11_7_MUSB1076	EVM0000044.1	PF07727.9	Reverse transcriptase (RNA-dependent DNA polymerase)
7	Chr11_7_MUSB1076	EVM0000051.1	PF07727.9	Reverse transcriptase (RNA-dependent DNA polymerase)
8	Chr11_8_CIR316	EVM0000014.1	PF00931.17	NB-ARC domain
8	Chr11_8_CIR316	EVM0000040.1	PF13650.1	Aspartyl protease
8	Chr11_8_CIR316	EVM0000056.1	PF13456.1	Reverse transcriptase-like
8	Chr11_8_CIR316	EVM0000085.1	PF00319.13	SRF-type transcription factor (DNA-binding and dimerisation domain)
8	Chr11_8_CIR316	EVM0000089.1	PF13692.1	Glycosyl transferases group 1
8	Chr11_8_CIR316	EVM0000103.1	PF02045.10	CCAAT-binding transcription factor (CBF-B/NF-YA) subunit B
8	Chr11_8_CIR316	EVM0000121.1	PF12739.2	ER-Golgi trafficking TRAPP I complex 85 kDa subunit
9	Chr11_9_UCR49	EVM0000005.1	PF10358.4	N-terminal C2 in EEIG1 and EHBP1 proteins
9	Chr11_9_UCR49	EVM0000017.1	PF13041.1	PPR repeat family
9	Chr11_9_UCR49	EVM0000077.1	PF05983.6	MED7 protein
9	Chr11_9_UCR49	EVM0000123.1	PF00270.24	DEAD/DEAH box helicase
9	Chr11_9_UCR49	EVM0000136.1	PF01535.15	PPR repeat
9	Chr11_9_UCR49	EVM0000145.1	PF03105.14	SPX domain
10	Chr11_10_CM140_NAU1232	EVM0000058.1	PF14227.1	gag-polypeptide of LTR copia-type
10	Chr11_10_CM140_NAU1232	EVM0000125.1	PF14227.1	gag-polypeptide of LTR copia-type
10	Chr11_10_CM140_NAU1232	EVM0000128.1	PF02992.9	Transposase family tnp2
11	Chr11_11_NAU2152	EVM0000026.1	PF01535.15	PPR repeat
11	Chr11_11_NAU2152	EVM0000032.1	PF05910.7	Plant protein of unknown function (DUF868)
11	Chr11_11_NAU2152	EVM0000039.1	PF07939.6	Protein of unknown function (DUF1685)
11	Chr11_11_NAU2152	EVM0000066.1	PF10273.4	Pre-rRNA-processing protein TSR2
11	Chr11_11_NAU2152	EVM0000095.1	PF06886.6	Targeting protein for Xklp2 (TPX2)
11	Chr11_11_NAU2152	EVM0000117.1	PF07466.6	Protein of unknown function (DUF1517)
11	Chr11_11_NAU2152	EVM0000122.1	PF00931.17	NB-ARC domain
11	Chr11_11_NAU2152	EVM0000129.1	PF04927.7	Seed maturation protein
12	Chr11_12_BNL1231	EVM0000010.1	PF01582.15	TIR domain
12	Chr11_12_BNL1231	EVM0000011.1	PF13961.1	Domain of unknown function (DUF4219)
12	Chr11_12_BNL1231	EVM0000029.1	PF14223.1	gag-polypeptide of LTR copia-type
12	Chr11_12_BNL1231	EVM0000033.1	PF14223.1	gag-polypeptide of LTR copia-type
12	Chr11_12_BNL1231	EVM0000037.1	PF14223.1	gag-polypeptide of LTR copia-type
12	Chr11_12_BNL1231	EVM0000054.1	PF14223.1	gag-polypeptide of LTR copia-type
12	Chr11_12_BNL1231	EVM0000061.1	PF12799.2	Leucine Rich repeats (2 copies)
12	Chr11_12_BNL1231	EVM0000063.1	PF12799.2	Leucine Rich repeats (2 copies)
12	Chr11_12_BNL1231	EVM0000074.1	PF13975.1	gag-polyprotein putative aspartyl protease
12	Chr11_12_BNL1231	EVM0000082.1	PF00139.14	Legume lectin domain
12	Chr11_12_BNL1231	EVM0000126.1	PF14223.1	gag-polypeptide of LTR copia-type
12	Chr11_12_BNL1231	EVM0000146.1	PF14227.1	gag-polypeptide of LTR copia-type
13	Chr11_13_Gh288	EVM0000045.1	PF00887.14	Acyl CoA binding protein
13	Chr11_13_Gh288	EVM0000046.1	PF13854.1	Kelch motif
13	Chr11_13_Gh288	EVM0000052.1	PF00571.23	CBS domain
13	Chr11_13_Gh288	EVM0000060.1	PF01249.13	Ribosomal protein S21e
13	Chr11_13_Gh288	EVM0000065.1	PF06584.8	DIRP
13	Chr11_13_Gh288	EVM0000070.1	PF13415.1	Galactose oxidase, central domain
13	Chr11_13_Gh288	EVM0000092.1	PF00168.25	C2 domain
14	Chr11_14_BNL3279	EVM0000024.1	PF02800.15	Glyceraldehyde 3-phosphate dehydrogenase, C-terminal domain
14	Chr11_14_BNL3279	EVM0000027.1	PF03018.9	Dirigent-like protein
14	Chr11_14_BNL3279	EVM0000030.1	PF10536.4	Plant mobile domain
14	Chr11_14_BNL3279	EVM0000083.1	PF00078.22	Reverse transcriptase (RNA-dependent DNA polymerase)
14	Chr11_14_BNL3279	EVM0000107.1	PF13650.1	Aspartyl protease
14	Chr11_14_BNL3279	EVM0000119.1	PF03018.9	Dirigent-like protein
14	Chr11_14_BNL3279	EVM0000120.1	PF13456.1	Reverse transcriptase-like
14	Chr11_14_BNL3279	EVM0000127.1	PF13855.1	Leucine rich repeat
15	Chr11_15_CIR003	EVM0000076.1	PF00931.17	NB-ARC domain
15	Chr11_15_CIR003	EVM0000150.1	PF12799.2	Leucine Rich repeats (2 copies)
16	Chr11_16_NAU6507	EVM0000047.1	PF07727.9	Reverse transcriptase (RNA-dependent DNA polymerase)
16	Chr11_16_NAU6507	EVM0000071.1	PF14223.1	gag-polypeptide of LTR copia-type
16	Chr11_16_NAU6507	EVM0000115.1	PF12799.2	Leucine Rich repeats (2 copies)
16	Chr11_16_NAU6507	EVM0000149.1	PF14223.1	gag-polypeptide of LTR copia-type
17	Chr11_17_NAU5505	EVM0000001.1	PF00514.18	Armadillo/beta-catenin-like repeat
17	Chr11_17_NAU5505	EVM0000023.1	PF07649.7	C1-like domain
17	Chr11_17_NAU5505	EVM0000057.1	PF05627.6	Cleavage site for pathogenic type III effector avirulence factor Avr
17	Chr11_17_NAU5505	EVM0000064.1	PF03619.11	Organic solute transporter Ostalpha
17	Chr11_17_NAU5505	EVM0000080.1	PF00654.15	Voltage gated chloride channel
17	Chr11_17_NAU5505	EVM0000096.1	PF00270.24	DEAD/DEAH box helicase
17	Chr11_17_NAU5505	EVM0000147.1	PF00130.17	Phorbol esters/diacylglycerol binding domain (C1 domain)
18	Chr11_18_Gh300	EVM0000031.1	PF05755.7	Rubber elongation factor protein (REF)
18	Chr11_18_Gh300	EVM0000081.1	PF13456.1	Reverse transcriptase-like
18	Chr11_18_Gh300	EVM0000124.1	PF05498.6	Rapid ALkalinization Factor (RALF)
18	Chr11_18_Gh300	EVM0000135.1	PF00838.12	Translationally controlled tumour protein
18	Chr11_18_Gh300	EVM0000157.1	PF01267.12	F-actin capping protein alpha subunit
19	Chr11_19_NAU4962	EVM0000009.1	PF14223.1	gag-polypeptide of LTR copia-type
19	Chr11_19_NAU4962	EVM0000034.1	PF00808.18	Histone-like transcription factor (CBF/NF-Y) and archaeal histone
19	Chr11_19_NAU4962	EVM0000059.1	PF14541.1	Xylanase inhibitor C-terminal
19	Chr11_19_NAU4962	EVM0000067.1	PF01425.16	Amidase
19	Chr11_19_NAU4962	EVM0000069.1	PF01425.16	Amidase
19	Chr11_19_NAU4962	EVM0000087.1	PF13855.1	Leucine rich repeat
19	Chr11_19_NAU4962	EVM0000088.1	PF14227.1	gag-polypeptide of LTR copia-type
19	Chr11_19_NAU4962	EVM0000116.1	PF00665.21	Integrase core domain
19	Chr11_19_NAU4962	EVM0000142.1	PF12799.2	Leucine Rich repeats (2 copies)
19	Chr11_19_NAU4962	EVM0000144.1	PF01699.19	Sodium/calcium exchanger protein
19	Chr11_19_NAU4962	EVM0000156.1	PF14227.1	gag-polypeptide of LTR copia-type
20	Chr11_20_NAU3115	EVM0000004.1	PF00106.20	short chain dehydrogenase
20	Chr11_20_NAU3115	EVM0000042.1	PF00320.22	GATA zinc finger
20	Chr11_20_NAU3115	EVM0000053.1	PF13561.1	Enoyl-(Acyl carrier protein) reductase
20	Chr11_20_NAU3115	EVM0000062.1	PF01844.18	HNH endonuclease
20	Chr11_20_NAU3115	EVM0000100.1	PF00332.13	Glycosyl hydrolases family 17
20	Chr11_20_NAU3115	EVM0000134.1	PF00352.16	Transcription factor TFIID (or TATA-binding protein, TBP)
20	Chr11_20_NAU3115	EVM0000154.1	PF13041.1	PPR repeat family
21	Chr11_21_DPL0325	EVM0000091.1	PF00069.20	Protein kinase domain
21	Chr11_21_DPL0325	EVM0000112.1	PF11831.3	pre-mRNA splicing factor component
21	Chr11_21_DPL0325	EVM0000130.1	PF01212.16	Beta-eliminating lyase
22	Chr11_22_BNL1408	EVM0000109.1	PF00635.21	MSP (Major sperm protein) domain
23	Chr11_23_BNL3592	EVM0000008.1	PF00550.20	Phosphopantetheine attachment site
23	Chr11_23_BNL3592	EVM0000049.1	PF00179.21	Ubiquitin-conjugating enzyme
23	Chr11_23_BNL3592	EVM0000079.1	PF13975.1	gag-polyprotein putative aspartyl protease
23	Chr11_23_BNL3592	EVM0000102.1	PF14223.1	gag-polypeptide of LTR copia-type
