# Supplementary material for: Sequence Composition of Bacterial Chromosome Clones in a Transgressive Root-Knot Nematode Resistance Chromosome Region in Tetraploid Cotton
Source: Front Plant Sci. 2020 Dec 14;11:574486. doi: 10.3389/fpls.2020.574486 (PMC7767830; doi:10.3389/fpls.2020.574486)
Supplement: Supplementary Tables 21–28 — Gene annotation on Chr 21 BACs, including GO (S21), GO summary tree (S22), Nr (S23), SwissProt (S24), COG (S25), KOG (S26), TrEMBL (S27), and Pfam (S28). [file Table_5.XLSX]

## Sheet:  Table S21 GO-Chr21
Table S21 GO on Chr 21.
#BAC	BAC name	#Gene	GO_Anno
1	Chr21_1_BNL2650	EVM0000040.1	6	Molecular Function: aminoacyl-tRNA editing activity (GO:0002161);	Molecular Function: valine-tRNA ligase activity (GO:0004832);	Molecular Function: ATP binding (GO:0005524);	Cellular Component: cytoplasm (GO:0005737);	Biological Process: valyl-tRNA aminoacylation (GO:0006438);	Biological Process: regulation of translational fidelity (GO:0006450);
1	Chr21_1_BNL2650	EVM0000041.1	7	Biological Process: response to molecule of bacterial origin (GO:0002237);	Molecular Function: protein serine/threonine kinase activity (GO:0004674);	Molecular Function: ATP binding (GO:0005524);	Biological Process: protein phosphorylation (GO:0006468);	Biological Process: detection of external stimulus (GO:0009581);	Biological Process: detection of biotic stimulus (GO:0009595);	Biological Process: response to chitin (GO:0010200);
1	Chr21_1_BNL2650	EVM0000045.1	6	Cellular Component: Golgi membrane (GO:0000139);	Molecular Function: nucleotide-sugar transmembrane transporter activity (GO:0005338);	Molecular Function: carbohydrate:proton symporter activity (GO:0005351);	Biological Process: carbohydrate transport (GO:0008643);	Biological Process: nucleotide-sugar transmembrane transport (GO:0015780);	Cellular Component: integral component of membrane (GO:0016021);
1	Chr21_1_BNL2650	EVM0000048.1	1	Biological Process: protein targeting to mitochondrion (GO:0006626);
1	Chr21_1_BNL2650	EVM0000092.1	3	Molecular Function: protein kinase activity (GO:0004672);	Molecular Function: ATP binding (GO:0005524);	Biological Process: protein phosphorylation (GO:0006468);
1	Chr21_1_BNL2650	EVM0000102.1	1	Molecular Function: hydrolase activity (GO:0016787);
2	Chr21_2_DC40316	EVM0000011.1	7	Molecular Function: copper ion binding (GO:0005507);	Molecular Function: L-ascorbate oxidase activity (GO:0008447);	Biological Process: plant-type secondary cell wall biogenesis (GO:0009834);	Biological Process: lignin catabolic process (GO:0046274);	Cellular Component: apoplast (GO:0048046);	Molecular Function: hydroquinone:oxygen oxidoreductase activity (GO:0052716);	Biological Process: oxidation-reduction process (GO:0055114);
2	Chr21_2_DC40316	EVM0000017.1	5	Molecular Function: calmodulin-dependent protein kinase activity (GO:0004683);	Molecular Function: calcium ion binding (GO:0005509);	Molecular Function: ATP binding (GO:0005524);	Cellular Component: plasma membrane (GO:0005886);	Biological Process: protein autophosphorylation (GO:0046777);
2	Chr21_2_DC40316	EVM0000020.1	9	Molecular Function: transporter activity (GO:0005215);	Cellular Component: mitochondrion (GO:0005739);	Cellular Component: vacuole (GO:0005773);	Biological Process: water transport (GO:0006833);	Biological Process: response to water deprivation (GO:0009414);	Biological Process: response to salt stress (GO:0009651);	Cellular Component: chloroplast envelope (GO:0009941);	Cellular Component: integral component of membrane (GO:0016021);	Cellular Component: anchored component of plasma membrane (GO:0046658);
2	Chr21_2_DC40316	EVM0000039.1	8	Biological Process: defense response (GO:0006952);	Biological Process: immune response (GO:0006955);	Cellular Component: membrane (GO:0016020);	Molecular Function: kinase activity (GO:0016301);	Biological Process: cellular metabolic process (GO:0044237);	Cellular Component: cell part (GO:0044464);	Biological Process: regulation of cellular process (GO:0050794);	Biological Process: cellular response to stimulus (GO:0051716);
2	Chr21_2_DC40316	EVM0000104.1	11	Molecular Function: DNA ligase (ATP) activity (GO:0003910);	Molecular Function: mRNA guanylyltransferase activity (GO:0004484);	Molecular Function: polynucleotide 5'-phosphatase activity (GO:0004651);	Molecular Function: protein tyrosine phosphatase activity (GO:0004725);	Molecular Function: ATP binding (GO:0005524);	Cellular Component: nucleus (GO:0005634);	Biological Process: DNA repair (GO:0006281);	Biological Process: DNA recombination (GO:0006310);	Biological Process: 7-methylguanosine mRNA capping (GO:0006370);	Molecular Function: protein tyrosine/serine/threonine phosphatase activity (GO:0008138);	Biological Process: peptidyl-tyrosine dephosphorylation (GO:0035335);
2	Chr21_2_DC40316	EVM0000111.1	5	Molecular Function: DNA binding (GO:0003677);	Molecular Function: chromatin binding (GO:0003682);	Molecular Function: DNA-binding transcription factor activity (GO:0003700);	Cellular Component: nucleus (GO:0005634);	Biological Process: regulation of transcription, DNA-templated (GO:0006355);
4	Chr21_4_GHACC1_UCR90	EVM0000053.1	13	Molecular Function: DNA binding (GO:0003677);	Molecular Function: DNA-binding transcription factor activity (GO:0003700);	Cellular Component: nucleus (GO:0005634);	Cellular Component: transcription factor complex (GO:0005667);	Biological Process: DNA replication initiation (GO:0006270);	Biological Process: regulation of DNA replication (GO:0006275);	Biological Process: cell proliferation (GO:0008283);	Biological Process: nucleotide biosynthetic process (GO:0009165);	Biological Process: trichome morphogenesis (GO:0010090);	Biological Process: DNA endoreduplication (GO:0042023);	Biological Process: positive regulation of transcription, DNA-templated (GO:0045893);	Biological Process: regulation of cell division (GO:0051302);	Biological Process: positive regulation of meiotic cell cycle (GO:0051446);
4	Chr21_4_GHACC1_UCR90	EVM0000026.1	2	Molecular Function: androstan-3-alpha,17-beta-diol dehydrogenase activity (GO:0047044);	Biological Process: oxidation-reduction process (GO:0055114);
4	Chr21_4_GHACC1_UCR90	EVM0000076.1	2	Molecular Function: nucleic acid binding (GO:0003676);	Cellular Component: nucleus (GO:0005634);
6	Chr21_6_UCR49	EVM0000105.1	1	Molecular Function: metal ion binding (GO:0046872);
6	Chr21_6_UCR49	EVM0000109.1	4	Biological Process: lipid metabolic process (GO:0006629);	Molecular Function: oxidoreductase activity, acting on paired donors, with oxidation of a pair of donors resulting in the reduction of molecular oxygen to two molecules of water (GO:0016717);	Molecular Function: delta12-fatty acid dehydrogenase activity (GO:0016720);	Biological Process: oxidation-reduction process (GO:0055114);
6	Chr21_6_UCR49	EVM0000001.1	1	Cellular Component: mitochondrion (GO:0005739);
7	Chr21_7_NAU3480	EVM0000052.1	3	Molecular Function: DNA-binding transcription factor activity (GO:0003700);	Biological Process: regulation of transcription, DNA-templated (GO:0006355);	Molecular Function: sequence-specific DNA binding (GO:0043565);
7	Chr21_7_NAU3480	EVM0000056.1	14	Cellular Component: cytoplasm (GO:0005737);	Biological Process: gravitropism (GO:0009630);	Biological Process: flower development (GO:0009908);	Cellular Component: basal plasma membrane (GO:0009925);	Biological Process: auxin polar transport (GO:0009926);	Biological Process: xylem and phloem pattern formation (GO:0010051);	Biological Process: inflorescence development (GO:0010229);	Biological Process: leaf formation (GO:0010338);	Biological Process: leaf shaping (GO:0010358);	Cellular Component: integral component of membrane (GO:0016021);	Cellular Component: apical part of cell (GO:0045177);	Biological Process: root development (GO:0048364);	Biological Process: cotyledon morphogenesis (GO:0048826);	Biological Process: transmembrane transport (GO:0055085);
7	Chr21_7_NAU3480	EVM0000085.1	3	Molecular Function: protein tyrosine phosphatase activity (GO:0004725);	Molecular Function: protein tyrosine/serine/threonine phosphatase activity (GO:0008138);	Biological Process: peptidyl-tyrosine dephosphorylation (GO:0035335);
7	Chr21_7_NAU3480	EVM0000110.1	1	Molecular Function: protein dimerization activity (GO:0046983);
8	Chr21_8_MUCS088_CIR196	EVM0000021.1	2	Cellular Component: intracellular part (GO:0044424);	Biological Process: regulation of cell cycle (GO:0051726);
8	Chr21_8_MUCS088_CIR196	EVM0000060.1	2	Biological Process: cellular process (GO:0009987);	Biological Process: biological_process (GO:0044699);
9	Chr21_9_NAU5428	EVM0000032.1	5	Molecular Function: 4-hydroxy-tetrahydrodipicolinate reductase (GO:0008839);	Biological Process: lysine biosynthetic process via diaminopimelate (GO:0009089);	Cellular Component: chloroplast stroma (GO:0009570);	Biological Process: oxidation-reduction process (GO:0055114);	Molecular Function: NADPH binding (GO:0070402);
9	Chr21_9_NAU5428	EVM0000093.1	1	Biological Process: transcription, DNA-templated (GO:0006351);
9	Chr21_9_NAU5428	EVM0000097.1	5	Biological Process: cytokinesis (GO:0000910);	Cellular Component: cytosol (GO:0005829);	Cellular Component: microtubule (GO:0005874);	Biological Process: tubulin complex assembly (GO:0007021);	Molecular Function: unfolded protein binding (GO:0051082);
9	Chr21_9_NAU5428	EVM0000033.1	3	Biological Process: cellular process (GO:0009987);	Molecular Function: organic cyclic compound binding (GO:0097159);	Molecular Function: heterocyclic compound binding (GO:1901363);
9	Chr21_9_NAU5428	EVM0000065.1	3	Molecular Function: nucleic acid binding (GO:0003676);	Molecular Function: zinc ion binding (GO:0008270);	Biological Process: DNA integration (GO:0015074);
9	Chr21_9_NAU5428	EVM0000081.1	5	Biological Process: cellular process (GO:0009987);	Molecular Function: purine ribonucleoside binding (GO:0032550);	Molecular Function: adenyl ribonucleotide binding (GO:0032559);	Molecular Function: anion binding (GO:0043168);	Biological Process: response to stimulus (GO:0050896);
9	Chr21_9_NAU5428	EVM0000082.1	1	Molecular Function: binding (GO:0005488);
9	Chr21_9_NAU5428	EVM0000084.1	2	Molecular Function: nucleic acid binding (GO:0003676);	Molecular Function: zinc ion binding (GO:0008270);
9	Chr21_9_NAU5428	EVM0000096.1	5	Biological Process: metabolic process (GO:0008152);	Biological Process: cellular process (GO:0009987);	Molecular Function: transition metal ion binding (GO:0046914);	Molecular Function: organic cyclic compound binding (GO:0097159);	Molecular Function: heterocyclic compound binding (GO:1901363);
9	Chr21_9_NAU5428	EVM0000071.1	5	Molecular Function: nucleic acid binding (GO:0003676);	Cellular Component: intracellular membrane-bounded organelle (GO:0043231);	Biological Process: cellular macromolecule metabolic process (GO:0044260);	Molecular Function: metal ion binding (GO:0046872);	Biological Process: nucleic acid metabolic process (GO:0090304);
10	Chr21_10_NAU6697	EVM0000004.1	2	Molecular Function: nucleic acid binding (GO:0003676);	Biological Process: DNA metabolic process (GO:0006259);
12	Chr21_12_NAU6525	EVM0000072.1	2	Molecular Function: binding (GO:0005488);	Molecular Function: transferase activity, transferring phosphorus-containing groups (GO:0016772);
13	Chr21_13_Gh288	EVM0000025.1	6	Molecular Function: ATP binding (GO:0005524);	Cellular Component: kinesin complex (GO:0005871);	Cellular Component: microtubule (GO:0005874);	Biological Process: microtubule-based movement (GO:0007018);	Molecular Function: microtubule binding (GO:0008017);	Molecular Function: ATP-dependent microtubule motor activity, minus-end-directed (GO:0008569);
13	Chr21_13_Gh288	EVM0000098.1	2	Molecular Function: aminopeptidase activity (GO:0004177);	Biological Process: cellular process (GO:0009987);
13	Chr21_13_Gh288	EVM0000099.1	7	Molecular Function: GTPase activity (GO:0003924);	Molecular Function: calcium ion binding (GO:0005509);	Molecular Function: GTP binding (GO:0005525);	Cellular Component: mitochondrial outer membrane (GO:0005741);	Biological Process: obsolete GTP catabolic process (GO:0006184);	Biological Process: small GTPase mediated signal transduction (GO:0007264);	Biological Process: cellular homeostasis (GO:0019725);
13	Chr21_13_Gh288	EVM0000108.1	13	Biological Process: mitotic cell cycle (GO:0000278);	Biological Process: long-chain fatty acid metabolic process (GO:0001676);	Biological Process: defense response to insect (GO:0002213);	Molecular Function: long-chain fatty acid-CoA ligase activity (GO:0004467);	Cellular Component: peroxisome (GO:0005777);	Biological Process: RNA processing (GO:0006396);	Biological Process: fatty acid biosynthetic process (GO:0006633);	Biological Process: fatty acid beta-oxidation (GO:0006635);	Biological Process: peroxisome organization (GO:0007031);	Biological Process: response to symbiotic fungus (GO:0009610);	Biological Process: response to salt stress (GO:0009651);	Biological Process: response to ozone (GO:0010193);	Cellular Component: membrane (GO:0016020);
16	Chr21_16_BNL1551	EVM0000123.1	31	Biological Process: polysaccharide biosynthetic process (GO:0000271);	Molecular Function: GTPase activity (GO:0003924);	Molecular Function: structural constituent of cytoskeleton (GO:0005200);	Molecular Function: GTP binding (GO:0005525);	Cellular Component: cytoplasm (GO:0005737);	Cellular Component: microtubule (GO:0005874);	Cellular Component: plasma membrane (GO:0005886);	Biological Process: acetyl-CoA metabolic process (GO:0006084);	Biological Process: gluconeogenesis (GO:0006094);	Biological Process: glycolytic process (GO:0006096);	Biological Process: obsolete GTP catabolic process (GO:0006184);	Biological Process: water transport (GO:0006833);	Biological Process: hyperosmotic response (GO:0006972);	Biological Process: cytoskeleton organization (GO:0007010);	Biological Process: microtubule-based movement (GO:0007018);	Biological Process: Golgi organization (GO:0007030);	Biological Process: response to cold (GO:0009409);	Biological Process: response to salt stress (GO:0009651);	Biological Process: gibberellic acid mediated signaling pathway (GO:0009740);	Biological Process: multidimensional cell growth (GO:0009825);	Biological Process: cell tip growth (GO:0009932);	Biological Process: seed dormancy process (GO:0010162);	Biological Process: proteasomal protein catabolic process (GO:0010498);	Biological Process: sterol biosynthetic process (GO:0016126);	Biological Process: brassinosteroid biosynthetic process (GO:0016132);	Biological Process: cysteine biosynthetic process (GO:0019344);	Biological Process: anthocyanin accumulation in tissues in response to UV light (GO:0043481);	Biological Process: response to cadmium ion (GO:0046686);	Biological Process: root hair elongation (GO:0048767);	Biological Process: protein polymerization (GO:0051258);	Biological Process: cell wall organization (GO:0071555);
16	Chr21_16_BNL1551	EVM0000042.1	5	Molecular Function: nucleic acid binding (GO:0003676);	Molecular Function: 5'-3' exoribonuclease activity (GO:0004534);	Cellular Component: nucleus (GO:0005634);	Biological Process: nucleobase-containing compound metabolic process (GO:0006139);	Molecular Function: zinc ion binding (GO:0008270);
16	Chr21_16_BNL1551	EVM0000090.1	3	Biological Process: metabolic process (GO:0008152);	Molecular Function: zinc ion binding (GO:0008270);	Molecular Function: guanine deaminase activity (GO:0008892);
16	Chr21_16_BNL1551	EVM0000106.1	1	Biological Process: regulation of transcription, DNA-templated (GO:0006355);
16	Chr21_16_BNL1551	EVM0000107.1	6	Molecular Function: iron ion binding (GO:0005506);	Cellular Component: chloroplast thylakoid membrane (GO:0009535);	Biological Process: photosynthetic electron transport in photosystem I (GO:0009773);	Biological Process: leaf morphogenesis (GO:0009965);	Biological Process: cell differentiation (GO:0030154);	Biological Process: positive regulation of transcription, DNA-templated (GO:0045893);
17	Chr21_17_BNL3649	EVM0000118.1	3	Biological Process: activation of MAPKK activity (GO:0000186);	Molecular Function: MAP kinase kinase kinase activity (GO:0004709);	Molecular Function: ATP binding (GO:0005524);
18	Chr21_18_BNL1408	EVM0000012.1	10	Cellular Component: vacuole (GO:0005773);	Cellular Component: plasma membrane (GO:0005886);	Biological Process: sodium ion transport (GO:0006814);	Biological Process: regulation of pH (GO:0006885);	Biological Process: response to salt stress (GO:0009651);	Biological Process: lithium ion transport (GO:0010351);	Molecular Function: sodium:proton antiporter activity (GO:0015385);	Cellular Component: integral component of membrane (GO:0016021);	Biological Process: leaf development (GO:0048366);	Biological Process: transmembrane transport (GO:0055085);

## Sheet: Table S22 GO summary tree-Chr21
Table S22 GO summary tree on Chr21.
#GO_Function	Unigene_number	Unigene_ID
Biological Process	123
Biological Process: 7-methylguanosine mRNA capping (GO:0006370);	1	EVM0000104.1
Biological Process: DNA endoreduplication (GO:0042023);	1	EVM0000053.1
Biological Process: DNA integration (GO:0015074);	1	EVM0000065.1
Biological Process: DNA metabolic process (GO:0006259);	1	EVM0000004.1
Biological Process: DNA recombination (GO:0006310);	1	EVM0000104.1
Biological Process: DNA repair (GO:0006281);	1	EVM0000104.1
Biological Process: DNA replication initiation (GO:0006270);	1	EVM0000053.1
Biological Process: Golgi organization (GO:0007030);	1	EVM0000123.1
Biological Process: RNA processing (GO:0006396);	1	EVM0000108.1
Biological Process: acetyl-CoA metabolic process (GO:0006084);	1	EVM0000123.1
Biological Process: activation of MAPKK activity (GO:0000186);	1	EVM0000118.1
Biological Process: anthocyanin accumulation in tissues in response to UV light (GO:0043481);	1	EVM0000123.1
Biological Process: auxin polar transport (GO:0009926);	1	EVM0000056.1
Biological Process: biological_process (GO:0044699);	1	EVM0000060.1
Biological Process: brassinosteroid biosynthetic process (GO:0016132);	1	EVM0000123.1
Biological Process: carbohydrate transport (GO:0008643);	1	EVM0000045.1
Biological Process: cell differentiation (GO:0030154);	1	EVM0000107.1
Biological Process: cell proliferation (GO:0008283);	1	EVM0000053.1
Biological Process: cell tip growth (GO:0009932);	1	EVM0000123.1
Biological Process: cell wall organization (GO:0071555);	1	EVM0000123.1
Biological Process: cellular homeostasis (GO:0019725);	1	EVM0000099.1
Biological Process: cellular macromolecule metabolic process (GO:0044260);	1	EVM0000071.1
Biological Process: cellular metabolic process (GO:0044237);	1	EVM0000039.1
Biological Process: cellular process (GO:0009987);	5	EVM0000096.1;EVM0000081.1;EVM0000098.1;EVM0000033.1;EVM0000060.1
Biological Process: cellular response to stimulus (GO:0051716);	1	EVM0000039.1
Biological Process: cotyledon morphogenesis (GO:0048826);	1	EVM0000056.1
Biological Process: cysteine biosynthetic process (GO:0019344);	1	EVM0000123.1
Biological Process: cytokinesis (GO:0000910);	1	EVM0000097.1
Biological Process: cytoskeleton organization (GO:0007010);	1	EVM0000123.1
Biological Process: defense response (GO:0006952);	1	EVM0000039.1
Biological Process: defense response to insect (GO:0002213);	1	EVM0000108.1
Biological Process: detection of biotic stimulus (GO:0009595);	1	EVM0000041.1
Biological Process: detection of external stimulus (GO:0009581);	1	EVM0000041.1
Biological Process: fatty acid beta-oxidation (GO:0006635);	1	EVM0000108.1
Biological Process: fatty acid biosynthetic process (GO:0006633);	1	EVM0000108.1
Biological Process: flower development (GO:0009908);	1	EVM0000056.1
Biological Process: gibberellic acid mediated signaling pathway (GO:0009740);	1	EVM0000123.1
Biological Process: gluconeogenesis (GO:0006094);	1	EVM0000123.1
Biological Process: glycolytic process (GO:0006096);	1	EVM0000123.1
Biological Process: gravitropism (GO:0009630);	1	EVM0000056.1
Biological Process: hyperosmotic response (GO:0006972);	1	EVM0000123.1
Biological Process: immune response (GO:0006955);	1	EVM0000039.1
Biological Process: inflorescence development (GO:0010229);	1	EVM0000056.1
Biological Process: leaf development (GO:0048366);	1	EVM0000012.1
Biological Process: leaf formation (GO:0010338);	1	EVM0000056.1
Biological Process: leaf morphogenesis (GO:0009965);	1	EVM0000107.1
Biological Process: leaf shaping (GO:0010358);	1	EVM0000056.1
Biological Process: lignin catabolic process (GO:0046274);	1	EVM0000011.1
Biological Process: lipid metabolic process (GO:0006629);	1	EVM0000109.1
Biological Process: lithium ion transport (GO:0010351);	1	EVM0000012.1
Biological Process: long-chain fatty acid metabolic process (GO:0001676);	1	EVM0000108.1
Biological Process: lysine biosynthetic process via diaminopimelate (GO:0009089);	1	EVM0000032.1
Biological Process: metabolic process (GO:0008152);	2	EVM0000090.1;EVM0000096.1
Biological Process: microtubule-based movement (GO:0007018);	2	EVM0000123.1;EVM0000025.1
Biological Process: mitotic cell cycle (GO:0000278);	1	EVM0000108.1
Biological Process: multidimensional cell growth (GO:0009825);	1	EVM0000123.1
Biological Process: nucleic acid metabolic process (GO:0090304);	1	EVM0000071.1
Biological Process: nucleobase-containing compound metabolic process (GO:0006139);	1	EVM0000042.1
Biological Process: nucleotide biosynthetic process (GO:0009165);	1	EVM0000053.1
Biological Process: nucleotide-sugar transmembrane transport (GO:0015780);	1	EVM0000045.1
Biological Process: obsolete GTP catabolic process (GO:0006184);	2	EVM0000123.1;EVM0000099.1
Biological Process: oxidation-reduction process (GO:0055114);	4	EVM0000011.1;EVM0000032.1;EVM0000109.1;EVM0000026.1
Biological Process: peptidyl-tyrosine dephosphorylation (GO:0035335);	2	EVM0000085.1;EVM0000104.1
Biological Process: peroxisome organization (GO:0007031);	1	EVM0000108.1
Biological Process: photosynthetic electron transport in photosystem I (GO:0009773);	1	EVM0000107.1
Biological Process: plant-type secondary cell wall biogenesis (GO:0009834);	1	EVM0000011.1
Biological Process: polysaccharide biosynthetic process (GO:0000271);	1	EVM0000123.1
Biological Process: positive regulation of meiotic cell cycle (GO:0051446);	1	EVM0000053.1
Biological Process: positive regulation of transcription, DNA-templated (GO:0045893);	2	EVM0000053.1;EVM0000107.1
Biological Process: proteasomal protein catabolic process (GO:0010498);	1	EVM0000123.1
Biological Process: protein autophosphorylation (GO:0046777);	1	EVM0000017.1
Biological Process: protein phosphorylation (GO:0006468);	2	EVM0000041.1;EVM0000092.1
Biological Process: protein polymerization (GO:0051258);	1	EVM0000123.1
Biological Process: protein targeting to mitochondrion (GO:0006626);	1	EVM0000048.1
Biological Process: regulation of DNA replication (GO:0006275);	1	EVM0000053.1
Biological Process: regulation of cell cycle (GO:0051726);	1	EVM0000021.1
Biological Process: regulation of cell division (GO:0051302);	1	EVM0000053.1
Biological Process: regulation of cellular process (GO:0050794);	1	EVM0000039.1
Biological Process: regulation of pH (GO:0006885);	1	EVM0000012.1
Biological Process: regulation of transcription, DNA-templated (GO:0006355);	3	EVM0000111.1;EVM0000052.1;EVM0000106.1
Biological Process: regulation of translational fidelity (GO:0006450);	1	EVM0000040.1
Biological Process: response to cadmium ion (GO:0046686);	1	EVM0000123.1
Biological Process: response to chitin (GO:0010200);	1	EVM0000041.1
Biological Process: response to cold (GO:0009409);	1	EVM0000123.1
Biological Process: response to molecule of bacterial origin (GO:0002237);	1	EVM0000041.1
Biological Process: response to ozone (GO:0010193);	1	EVM0000108.1
Biological Process: response to salt stress (GO:0009651);	4	EVM0000108.1;EVM0000123.1;EVM0000020.1;EVM0000012.1
Biological Process: response to stimulus (GO:0050896);	1	EVM0000081.1
Biological Process: response to symbiotic fungus (GO:0009610);	1	EVM0000108.1
Biological Process: response to water deprivation (GO:0009414);	1	EVM0000020.1
Biological Process: root development (GO:0048364);	1	EVM0000056.1
Biological Process: root hair elongation (GO:0048767);	1	EVM0000123.1
Biological Process: seed dormancy process (GO:0010162);	1	EVM0000123.1
Biological Process: small GTPase mediated signal transduction (GO:0007264);	1	EVM0000099.1
Biological Process: sodium ion transport (GO:0006814);	1	EVM0000012.1
Biological Process: sterol biosynthetic process (GO:0016126);	1	EVM0000123.1
Biological Process: transcription, DNA-templated (GO:0006351);	1	EVM0000093.1
Biological Process: transmembrane transport (GO:0055085);	2	EVM0000012.1;EVM0000056.1
Biological Process: trichome morphogenesis (GO:0010090);	1	EVM0000053.1
Biological Process: tubulin complex assembly (GO:0007021);	1	EVM0000097.1
Biological Process: valyl-tRNA aminoacylation (GO:0006438);	1	EVM0000040.1
Biological Process: water transport (GO:0006833);	2	EVM0000020.1;EVM0000123.1
Biological Process: xylem and phloem pattern formation (GO:0010051);	1	EVM0000056.1
Cellular Component	40
Cellular Component: Golgi membrane (GO:0000139);	1	EVM0000045.1
Cellular Component: anchored component of plasma membrane (GO:0046658);	1	EVM0000020.1
Cellular Component: apical part of cell (GO:0045177);	1	EVM0000056.1
Cellular Component: apoplast (GO:0048046);	1	EVM0000011.1
Cellular Component: basal plasma membrane (GO:0009925);	1	EVM0000056.1
Cellular Component: cell part (GO:0044464);	1	EVM0000039.1
Cellular Component: chloroplast envelope (GO:0009941);	1	EVM0000020.1
Cellular Component: chloroplast stroma (GO:0009570);	1	EVM0000032.1
Cellular Component: chloroplast thylakoid membrane (GO:0009535);	1	EVM0000107.1
Cellular Component: cytoplasm (GO:0005737);	3	EVM0000040.1;EVM0000123.1;EVM0000056.1
Cellular Component: cytosol (GO:0005829);	1	EVM0000097.1
Cellular Component: integral component of membrane (GO:0016021);	4	EVM0000045.1;EVM0000012.1;EVM0000056.1;EVM0000020.1
Cellular Component: intracellular membrane-bounded organelle (GO:0043231);	1	EVM0000071.1
Cellular Component: intracellular part (GO:0044424);	1	EVM0000021.1
Cellular Component: kinesin complex (GO:0005871);	1	EVM0000025.1
Cellular Component: membrane (GO:0016020);	2	EVM0000108.1;EVM0000039.1
Cellular Component: microtubule (GO:0005874);	3	EVM0000025.1;EVM0000123.1;EVM0000097.1
Cellular Component: mitochondrial outer membrane (GO:0005741);	1	EVM0000099.1
Cellular Component: mitochondrion (GO:0005739);	2	EVM0000020.1;EVM0000001.1
Cellular Component: nucleus (GO:0005634);	5	EVM0000111.1;EVM0000076.1;EVM0000042.1;EVM0000104.1;EVM0000053.1
Cellular Component: peroxisome (GO:0005777);	1	EVM0000108.1
Cellular Component: plasma membrane (GO:0005886);	3	EVM0000012.1;EVM0000017.1;EVM0000123.1
Cellular Component: transcription factor complex (GO:0005667);	1	EVM0000053.1
Cellular Component: vacuole (GO:0005773);	2	EVM0000012.1;EVM0000020.1
Molecular Function	80
Molecular Function: 4-hydroxy-tetrahydrodipicolinate reductase (GO:0008839);	1	EVM0000032.1
Molecular Function: 5'-3' exoribonuclease activity (GO:0004534);	1	EVM0000042.1
Molecular Function: ATP binding (GO:0005524);	7	EVM0000041.1;EVM0000118.1;EVM0000092.1;EVM0000025.1;EVM0000104.1;EVM0000017.1;EVM0000040.1
Molecular Function: ATP-dependent microtubule motor activity, minus-end-directed (GO:0008569);	1	EVM0000025.1
Molecular Function: DNA binding (GO:0003677);	2	EVM0000111.1;EVM0000053.1
Molecular Function: DNA ligase (ATP) activity (GO:0003910);	1	EVM0000104.1
Molecular Function: DNA-binding transcription factor activity (GO:0003700);	3	EVM0000111.1;EVM0000052.1;EVM0000053.1
Molecular Function: GTP binding (GO:0005525);	2	EVM0000123.1;EVM0000099.1
Molecular Function: GTPase activity (GO:0003924);	2	EVM0000123.1;EVM0000099.1
Molecular Function: L-ascorbate oxidase activity (GO:0008447);	1	EVM0000011.1
Molecular Function: MAP kinase kinase kinase activity (GO:0004709);	1	EVM0000118.1
Molecular Function: NADPH binding (GO:0070402);	1	EVM0000032.1
Molecular Function: adenyl ribonucleotide binding (GO:0032559);	1	EVM0000081.1
Molecular Function: aminoacyl-tRNA editing activity (GO:0002161);	1	EVM0000040.1
Molecular Function: aminopeptidase activity (GO:0004177);	1	EVM0000098.1
Molecular Function: androstan-3-alpha,17-beta-diol dehydrogenase activity (GO:0047044);	1	EVM0000026.1
Molecular Function: anion binding (GO:0043168);	1	EVM0000081.1
Molecular Function: binding (GO:0005488);	2	EVM0000072.1;EVM0000082.1
Molecular Function: calcium ion binding (GO:0005509);	2	EVM0000099.1;EVM0000017.1
Molecular Function: calmodulin-dependent protein kinase activity (GO:0004683);	1	EVM0000017.1
Molecular Function: carbohydrate:proton symporter activity (GO:0005351);	1	EVM0000045.1
Molecular Function: chromatin binding (GO:0003682);	1	EVM0000111.1
Molecular Function: copper ion binding (GO:0005507);	1	EVM0000011.1
Molecular Function: delta12-fatty acid dehydrogenase activity (GO:0016720);	1	EVM0000109.1
Molecular Function: guanine deaminase activity (GO:0008892);	1	EVM0000090.1
Molecular Function: heterocyclic compound binding (GO:1901363);	2	EVM0000096.1;EVM0000033.1
Molecular Function: hydrolase activity (GO:0016787);	1	EVM0000102.1
Molecular Function: hydroquinone:oxygen oxidoreductase activity (GO:0052716);	1	EVM0000011.1
Molecular Function: iron ion binding (GO:0005506);	1	EVM0000107.1
Molecular Function: kinase activity (GO:0016301);	1	EVM0000039.1
Molecular Function: long-chain fatty acid-CoA ligase activity (GO:0004467);	1	EVM0000108.1
Molecular Function: mRNA guanylyltransferase activity (GO:0004484);	1	EVM0000104.1
Molecular Function: metal ion binding (GO:0046872);	2	EVM0000071.1;EVM0000105.1
Molecular Function: microtubule binding (GO:0008017);	1	EVM0000025.1
Molecular Function: nucleic acid binding (GO:0003676);	6	EVM0000065.1;EVM0000004.1;EVM0000076.1;EVM0000042.1;EVM0000084.1;EVM0000071.1
Molecular Function: nucleotide-sugar transmembrane transporter activity (GO:0005338);	1	EVM0000045.1
Molecular Function: organic cyclic compound binding (GO:0097159);	2	EVM0000096.1;EVM0000033.1
Molecular Function: oxidoreductase activity, acting on paired donors, with oxidation of a pair of donors resulting in the reduction of molecular oxygen to two molecules of water (GO:0016717);	1	EVM0000109.1
Molecular Function: polynucleotide 5'-phosphatase activity (GO:0004651);	1	EVM0000104.1
Molecular Function: protein dimerization activity (GO:0046983);	1	EVM0000110.1
Molecular Function: protein kinase activity (GO:0004672);	1	EVM0000092.1
Molecular Function: protein serine/threonine kinase activity (GO:0004674);	1	EVM0000041.1
Molecular Function: protein tyrosine phosphatase activity (GO:0004725);	2	EVM0000104.1;EVM0000085.1
Molecular Function: protein tyrosine/serine/threonine phosphatase activity (GO:0008138);	2	EVM0000085.1;EVM0000104.1
Molecular Function: purine ribonucleoside binding (GO:0032550);	1	EVM0000081.1
Molecular Function: sequence-specific DNA binding (GO:0043565);	1	EVM0000052.1
Molecular Function: sodium:proton antiporter activity (GO:0015385);	1	EVM0000012.1
Molecular Function: structural constituent of cytoskeleton (GO:0005200);	1	EVM0000123.1
Molecular Function: transferase activity, transferring phosphorus-containing groups (GO:0016772);	1	EVM0000072.1
Molecular Function: transition metal ion binding (GO:0046914);	1	EVM0000096.1
Molecular Function: transporter activity (GO:0005215);	1	EVM0000020.1
Molecular Function: unfolded protein binding (GO:0051082);	1	EVM0000097.1
Molecular Function: valine-tRNA ligase activity (GO:0004832);	1	EVM0000040.1
Molecular Function: zinc ion binding (GO:0008270);	4	EVM0000065.1;EVM0000090.1;EVM0000042.1;EVM0000084.1

## Sheet: Table S23 Nr-Chr21
Table S23 Nr on Chr21.
#BAC	# contig	#NrGeneID	Database_ID	E_value	Identity	Score	Annotation
1	Chr21_1_BNL2650	EVM0000029.1	gi|590628544|ref|XP_007026747.1|	0	726/911(79.69)	1398	TATA box-binding protein-associated factor RNA polymerase I subunit C, putative [Theobroma cacao]
1	Chr21_1_BNL2650	EVM0000040.1	gi|590651897|ref|XP_007033012.1|	5.98131e-15	34/41(82.93)	76	ATP binding,valine-tRNA ligase isoform 1 [Theobroma cacao]
1	Chr21_1_BNL2650	EVM0000041.1	gi|590628515|ref|XP_007026739.1|	0	305/381(80.05)	631	Kinase superfamily protein isoform 2 [Theobroma cacao]
1	Chr21_1_BNL2650	EVM0000045.1	gi|728812608|gb|KHG00919.1|	0	403/404(99.75)	823	hypothetical protein F383_22736 [Gossypium arboreum]
1	Chr21_1_BNL2650	EVM0000046.1	gi|728814288|gb|KHG01491.1|	3.34655e-21	57/136(41.91)	93	Baculoviral IAP repeat-containing 6 [Gossypium arboreum]
1	Chr21_1_BNL2650	EVM0000048.1	gi|728844048|gb|KHG23491.1|	3.32181e-109	156/173(90.17)	318	U11/U12 small nuclear ribonucleoprotein 25 kDa [Gossypium arboreum]
1	Chr21_1_BNL2650	EVM0000049.1	gi|590595470|ref|XP_007018065.1|	0	328/398(82.41)	637	Tetratricopeptide repeat-like superfamily protein [Theobroma cacao]
1	Chr21_1_BNL2650	EVM0000062.1	gi|728826735|gb|KHG06875.1|	4.62169e-78	165/260(63.46)	256	RING finger 38 [Gossypium arboreum]
1	Chr21_1_BNL2650	EVM0000068.1	gi|728829090|gb|KHG08533.1|	2.10182e-121	193/304(63.49)	358	tRNA (adenine(58)-N(1))-methyltransferase catalytic subunit TRMT61A [Gossypium arboreum]
1	Chr21_1_BNL2650	EVM0000073.1	gi|527190988|gb|EPS62007.1|	5.99755e-43	87/200(43.50)	155	hypothetical protein M569_12785, partial [Genlisea aurea]
1	Chr21_1_BNL2650	EVM0000091.1	gi|728827787|gb|KHG07348.1|	9.13226e-10	28/41(68.29)	56	DNA mismatch repair Msh6 [Gossypium arboreum]
1	Chr21_1_BNL2650	EVM0000092.1	gi|728822289|gb|KHG04747.1|	8.93401e-74	114/121(94.21)	236	hypothetical protein F383_01426 [Gossypium arboreum]
1	Chr21_1_BNL2650	EVM0000102.1	gi|590627823|ref|XP_007026551.1|	0	279/400(69.75)	563	Phosphatase 2C family protein, putative [Theobroma cacao]
1	Chr21_1_BNL2650	EVM0000122.1	gi|590628548|ref|XP_007026748.1|	6.93173e-121	229/439(52.16)	367	Carbohydrate-binding-like fold, putative isoform 1 [Theobroma cacao]
2	Chr21_2_DC40316	EVM0000011.1	gi|590628669|ref|XP_007026781.1|	0	508/556(91.37)	1056	Laccase/Diphenol oxidase family protein isoform 1 [Theobroma cacao]
2	Chr21_2_DC40316	EVM0000014.1	gi|590627955|ref|XP_007026588.1|	0	347/417(83.21)	746	Trichome birefringence-like 34 [Theobroma cacao]
2	Chr21_2_DC40316	EVM0000017.1	gi|590628309|ref|XP_007026683.1|	0	393/445(88.31)	785	Calcium-dependent protein kinase 13 isoform 2 [Theobroma cacao]
2	Chr21_2_DC40316	EVM0000020.1	gi|728831685|gb|KHG11128.1|	0	277/287(96.52)	565	putative aquaporin PIP1-2 [Gossypium arboreum]
2	Chr21_2_DC40316	EVM0000039.1	gi|590628559|ref|XP_007026751.1|	0	498/787(63.28)	913	LRR receptor-like serine/threonine-protein kinase, putative [Theobroma cacao]
2	Chr21_2_DC40316	EVM0000044.1	gi|590628814|ref|XP_007026820.1|	3.19641e-126	176/203(86.70)	379	O-fucosyltransferase family protein isoform 2 [Theobroma cacao]
2	Chr21_2_DC40316	EVM0000069.1	gi|728831465|gb|KHG10908.1|	0	508/558(91.04)	1031	hypothetical protein F383_03240 [Gossypium arboreum]
2	Chr21_2_DC40316	EVM0000083.1	gi|590628702|ref|XP_007026790.1|	0	479/639(74.96)	801	Uncharacterized protein TCM_021761 [Theobroma cacao]
2	Chr21_2_DC40316	EVM0000104.1	gi|590628736|ref|XP_007026799.1|	0	615/684(89.91)	1224	MRNA capping enzyme family protein isoform 3 [Theobroma cacao]
2	Chr21_2_DC40316	EVM0000111.1	gi|728831686|gb|KHG11129.1|	0	307/314(97.77)	647	Transcription factor MYB1R1 [Gossypium arboreum]
4	Chr21_4_GHACC1_UCR90	EVM0000053.1	gi|590632743|ref|XP_007027926.1|	0	374/449(83.30)	769	E2F transcription factor 3 isoform 1 [Theobroma cacao]
4	Chr21_4_GHACC1_UCR90	EVM0000008.1	gi|728830808|gb|KHG10251.1|	5.40117e-130	178/185(96.22)	372	HVA22-like protein j [Gossypium arboreum]
4	Chr21_4_GHACC1_UCR90	EVM0000075.1	gi|728840548|gb|KHG19991.1|	0	797/1151(69.24)	1428	Putative disease resistance RGA3 [Gossypium arboreum]
4	Chr21_4_GHACC1_UCR90	EVM0000026.1	gi|590632661|ref|XP_007027903.1|	2.27893e-129	193/266(72.56)	378	Short chain alcohol dehydrogenase, putative [Theobroma cacao]
4	Chr21_4_GHACC1_UCR90	EVM0000074.1	gi|590632715|ref|XP_007027918.1|	6.90142e-60	146/281(51.96)	199	Ovate family protein 13, putative [Theobroma cacao]
4	Chr21_4_GHACC1_UCR90	EVM0000076.1	gi|590632711|ref|XP_007027917.1|	4.50074e-153	219/276(79.35)	439	Polynucleotidyl transferase [Theobroma cacao]
4	Chr21_4_GHACC1_UCR90	EVM0000067.1	gi|590636065|ref|XP_007028775.1|	0	642/908(70.70)	1381	RNA-directed DNA polymerase (Reverse transcriptase), Ribonuclease H, putative [Theobroma cacao]
4	Chr21_4_GHACC1_UCR90	EVM0000094.1	gi|590582089|ref|XP_007014527.1|	1.54925e-108	180/472(38.14)	353	Uncharacterized protein TCM_039702 [Theobroma cacao]
4	Chr21_4_GHACC1_UCR90	EVM0000113.1	gi|590630969|ref|XP_007027433.1|	9.06983e-156	248/498(49.80)	477	Gag-pro-like protein [Theobroma cacao]
4	Chr21_4_GHACC1_UCR90	EVM0000013.1	gi|728842549|gb|KHG21992.1|	3.56383e-37	62/69(89.86)	132	Glutathione S-transferase F9 -like protein [Gossypium arboreum]
5	Chr21_5_CIR316_UCR56	EVM0000002.1	gi|728808775|gb|KHF98510.1|	0	285/298(95.64)	596	Nuclear transcription factor Y subunit A-10 -like protein [Gossypium arboreum]
5	Chr21_5_CIR316_UCR56	EVM0000036.1	gi|590633058|ref|XP_007028013.1|	1.03293e-83	159/357(44.54)	266	AGAMOUS-like 48, putative [Theobroma cacao]
5	Chr21_5_CIR316_UCR56	EVM0000043.1	gi|728808774|gb|KHF98509.1|	0	662/727(91.06)	1331	Trafficking particle complex subunit 8 [Gossypium arboreum]
5	Chr21_5_CIR316_UCR56	EVM0000115.1	gi|731361723|ref|XP_010692517.1|	2.97117e-99	188/419(44.87)	336	PREDICTED: uncharacterized protein LOC104905624 [Beta vulgaris subsp. vulgaris]
5	Chr21_5_CIR316_UCR56	EVM0000035.1	gi|728816939|gb|KHG02296.1|	1.03238e-79	127/170(74.71)	242	RING-H2 finger ATL70 -like protein [Gossypium arboreum]
5	Chr21_5_CIR316_UCR56	EVM0000058.1	gi|590633085|ref|XP_007028020.1|	4.14615e-84	153/301(50.83)	261	Glutaredoxin family protein, putative [Theobroma cacao]
5	Chr21_5_CIR316_UCR56	EVM0000070.1	gi|728841194|gb|KHG20637.1|	0	581/592(98.14)	1200	Splicing factor 3A subunit 3 [Gossypium arboreum]
6	Chr21_6_UCR49	EVM0000057.1	gi|728816939|gb|KHG02296.1|	1.03238e-79	127/170(74.71)	242	RING-H2 finger ATL70 -like protein [Gossypium arboreum]
6	Chr21_6_UCR49	EVM0000087.1	gi|728841194|gb|KHG20637.1|	0	740/754(98.14)	1532	Splicing factor 3A subunit 3 [Gossypium arboreum]
6	Chr21_6_UCR49	EVM0000116.1	gi|590633085|ref|XP_007028020.1|	4.14615e-84	153/301(50.83)	261	Glutaredoxin family protein, putative [Theobroma cacao]
6	Chr21_6_UCR49	EVM0000066.1	gi|590633155|ref|XP_007028037.1|	0	797/1099(72.52)	1604	Pentatricopeptide repeat (PPR) superfamily protein, putative [Theobroma cacao]
6	Chr21_6_UCR49	EVM0000078.1	gi|590637236|ref|XP_007029061.1|	1.98734e-88	134/195(68.72)	267	Disease resistance-responsive (dirigent-like protein) family protein, putative [Theobroma cacao]
6	Chr21_6_UCR49	EVM0000105.1	gi|590637081|ref|XP_007029018.1|	0	340/413(82.32)	630	RING/U-box superfamily protein isoform 1 [Theobroma cacao]
6	Chr21_6_UCR49	EVM0000109.1	gi|33358364|gb|AAQ16653.1|	0	356/384(92.71)	724	delta-12 fatty acid desaturase 2 [Gossypium hirsutum]
6	Chr21_6_UCR49	EVM0000119.1	gi|590637236|ref|XP_007029061.1|	1.00501e-96	139/185(75.14)	288	Disease resistance-responsive (dirigent-like protein) family protein, putative [Theobroma cacao]
6	Chr21_6_UCR49	EVM0000001.1	gi|590637666|ref|XP_007029178.1|	0	525/616(85.23)	1108	Pentatricopeptide repeat (PPR) superfamily protein [Theobroma cacao]
7	Chr21_7_NAU3480	EVM0000022.1	gi|728849794|gb|KHG29237.1|	0	386/404(95.54)	791	hypothetical protein F383_00101 [Gossypium arboreum]
7	Chr21_7_NAU3480	EVM0000052.1	gi|728849795|gb|KHG29238.1|	0	427/430(99.30)	868	hypothetical protein F383_00102 [Gossypium arboreum]
7	Chr21_7_NAU3480	EVM0000056.1	gi|590634166|ref|XP_007028296.1|	0	535/598(89.46)	1063	Auxin efflux carrier family protein isoform 2 [Theobroma cacao]
7	Chr21_7_NAU3480	EVM0000085.1	gi|728849796|gb|KHG29239.1|	0	355/400(88.75)	718	Dual specificity phosphatase 12 [Gossypium arboreum]
7	Chr21_7_NAU3480	EVM0000110.1	gi|590634203|ref|XP_007028307.1|	1.64656e-149	209/233(89.70)	428	Basic helix-loop-helix DNA-binding superfamily protein [Theobroma cacao]
8	Chr21_8_MUCS088_CIR196	EVM0000021.1	gi|728844219|gb|KHG23662.1|	0	423/475(89.05)	786	G2/mitotic-specific cyclin S13-6 [Gossypium arboreum]
8	Chr21_8_MUCS088_CIR196	EVM0000037.1	gi|728835221|gb|KHG14664.1|	4.72506e-129	216/311(69.45)	379	Two-component response regulator ARR1 -like protein [Gossypium arboreum]
8	Chr21_8_MUCS088_CIR196	EVM0000060.1	gi|590634062|ref|XP_007028270.1|	2.425e-154	227/307(73.94)	451	WW domain-containing protein, putative isoform 1 [Theobroma cacao]
8	Chr21_8_MUCS088_CIR196	EVM0000077.1	gi|728845101|gb|KHG24544.1|	0	494/519(95.18)	976	Filamentous hemagglutinin [Gossypium arboreum]
8	Chr21_8_MUCS088_CIR196	EVM0000103.1	gi|590633828|ref|XP_007028213.1|	1.83128e-61	124/243(51.03)	199	Calmodulin-binding protein of 25 kDa, putative [Theobroma cacao]
9	Chr21_9_NAU5428	EVM0000003.1	gi|728838996|gb|KHG18439.1|	0	421/469(89.77)	823	Chromo domain-containing protein LHP1 [Gossypium arboreum]
9	Chr21_9_NAU5428	EVM0000005.1	gi|728819045|gb|KHG03019.1|	0	423/432(97.92)	869	Wilms tumor [Gossypium arboreum]
9	Chr21_9_NAU5428	EVM0000006.1	gi|702320687|ref|XP_010052652.1|	3.93471e-08	29/54(53.70)	56	PREDICTED: uncharacterized protein LOC104441278 [Eucalyptus grandis]
9	Chr21_9_NAU5428	EVM0000024.1	gi|728845357|gb|KHG24800.1|	1.08169e-146	271/432(62.73)	439	TMV resistance N [Gossypium arboreum]
9	Chr21_9_NAU5428	EVM0000032.1	gi|728838995|gb|KHG18438.1|	0	320/335(95.52)	657	Dihydrodipicolinate reductase 2, chloroplastic [Gossypium arboreum]
9	Chr21_9_NAU5428	EVM0000093.1	gi|728838994|gb|KHG18437.1|	0	423/490(86.33)	743	RNA polymerase sigma factor rpoD [Gossypium arboreum]
9	Chr21_9_NAU5428	EVM0000097.1	gi|728819044|gb|KHG03018.1|	1.10028e-74	112/113(99.12)	226	hypothetical protein F383_26345 [Gossypium arboreum]
9	Chr21_9_NAU5428	EVM0000033.1	gi|590643301|ref|XP_007030765.1|	0	693/1325(52.30)	1431	Uncharacterized protein TCM_026511 [Theobroma cacao]
9	Chr21_9_NAU5428	EVM0000019.1	gi|728842349|gb|KHG21792.1|	7.45651e-71	172/402(42.79)	238	putative WRKY transcription factor 19 -like protein [Gossypium arboreum]
9	Chr21_9_NAU5428	EVM0000065.1	gi|731396565|ref|XP_010652555.1|	2.26789e-31	54/90(60.00)	117	PREDICTED: uncharacterized protein LOC104879854 [Vitis vinifera]
9	Chr21_9_NAU5428	EVM0000081.1	gi|571480036|ref|XP_006588076.1|	2.2023e-43	74/126(58.73)	157	PREDICTED: uncharacterized protein LOC102664844 [Glycine max]
9	Chr21_9_NAU5428	EVM0000082.1	gi|147854093|emb|CAN83392.1|	3.60932e-73	124/237(52.32)	254	hypothetical protein VITISV_041406 [Vitis vinifera]
9	Chr21_9_NAU5428	EVM0000084.1	gi|590610282|ref|XP_007021771.1|	3.91327e-59	84/146(57.53)	196	Uncharacterized protein TCM_031836 [Theobroma cacao]
9	Chr21_9_NAU5428	EVM0000096.1	gi|147811749|emb|CAN59755.1|	0	430/731(58.82)	887	hypothetical protein VITISV_034567 [Vitis vinifera]
9	Chr21_9_NAU5428	EVM0000071.1	gi|661878516|emb|CDP17738.1|	1.79498e-21	46/88(52.27)	98	unnamed protein product [Coffea canephora]
10	Chr21_10_NAU6697	EVM0000004.1	gi|147786981|emb|CAN77815.1|	5.97849e-45	84/181(46.41)	166	hypothetical protein VITISV_023977 [Vitis vinifera]
10	Chr21_10_NAU6697	EVM0000007.1	gi|550600240|gb|AGX84976.1|	4.76499e-43	82/89(92.13)	164	terpene synthase [Gossypium hirsutum]
10	Chr21_10_NAU6697	EVM0000015.1	gi|728816876|gb|KHG02276.1|	5.33387e-107	174/234(74.36)	325	Adenine deaminase [Gossypium arboreum]
10	Chr21_10_NAU6697	EVM0000018.1	gi|590615110|ref|XP_007023130.1|	0	318/521(61.04)	634	Disease resistance protein, putative [Theobroma cacao]
10	Chr21_10_NAU6697	EVM0000061.1	gi|728849327|gb|KHG28770.1|	5.63479e-139	193/197(97.97)	396	Pre-rRNA-processing TSR2 [Gossypium arboreum]
10	Chr21_10_NAU6697	EVM0000063.1	gi|641834326|gb|KDO53322.1|	2.90394e-92	172/258(66.67)	282	hypothetical protein CISIN_1g046001mg [Citrus sinensis]
10	Chr21_10_NAU6697	EVM0000089.1	gi|728849326|gb|KHG28769.1|	0	368/421(87.41)	672	putative Fe (2+)-trafficking [Gossypium arboreum]
10	Chr21_10_NAU6697	EVM0000095.1	gi|590698246|ref|XP_007045664.1|	1.59947e-46	106/258(41.09)	166	Calcium-dependent phosphotriesterase superfamily protein, putative [Theobroma cacao]
10	Chr21_10_NAU6697	EVM0000114.1	gi|590642807|ref|XP_007030623.1|	0	255/300(85.00)	547	Uncharacterized protein TCM_026394 [Theobroma cacao]
10	Chr21_10_NAU6697	EVM0000120.1	gi|728816877|gb|KHG02277.1|	6.44344e-132	184/188(97.87)	377	hypothetical protein F383_24076 [Gossypium arboreum]
10	Chr21_10_NAU6697	EVM0000121.1	gi|590643012|ref|XP_007030684.1|	0	654/815(80.25)	1367	Pentatricopeptide repeat superfamily protein [Theobroma cacao]
11	Chr21_11_NAU2152	EVM0000112.1	gi|728838221|gb|KHG17664.1|	0	446/478(93.31)	909	hypothetical protein F383_06879 [Gossypium arboreum]
11	Chr21_11_NAU2152	EVM0000010.1	gi|728845357|gb|KHG24800.1|	1.83261e-178	283/376(75.27)	521	TMV resistance N [Gossypium arboreum]
11	Chr21_11_NAU2152	EVM0000028.1	gi|590615118|ref|XP_007023132.1|	0	332/539(61.60)	656	Disease resistance protein, putative [Theobroma cacao]
12	Chr21_12_NAU6525	EVM0000027.1	gi|590729085|ref|XP_007099724.1|	1.34341e-13	36/74(48.65)	71	Uncharacterized protein TCM_046201, partial [Theobroma cacao]
12	Chr21_12_NAU6525	EVM0000054.1	gi|728828383|gb|KHG07826.1|	7.32672e-66	122/229(53.28)	221	TMV resistance N [Gossypium arboreum]
12	Chr21_12_NAU6525	EVM0000009.1	gi|590615145|ref|XP_007023140.1|	2.29546e-170	267/435(61.38)	530	Disease resistance protein [Theobroma cacao]
12	Chr21_12_NAU6525	EVM0000072.1	gi|729340659|ref|XP_010539955.1|	5.76247e-58	98/178(55.06)	201	PREDICTED: LOW QUALITY PROTEIN: L-type lectin-domain containing receptor kinase V.9-like [Tarenaya hassleriana]
13	Chr21_13_Gh288	EVM0000025.1	gi|728825737|gb|KHG06385.1|	0	685/775(88.39)	1364	Kinesin-like protein KIFC3 [Gossypium arboreum]
13	Chr21_13_Gh288	EVM0000055.1	gi|590669979|ref|XP_007037927.1|	0	345/523(65.97)	722	Beta-glucosidase 15 [Theobroma cacao]
13	Chr21_13_Gh288	EVM0000079.1	gi|590668541|ref|XP_007037522.1|	0	265/384(69.01)	572	Uncharacterized protein TCM_014176 [Theobroma cacao]
13	Chr21_13_Gh288	EVM0000098.1	gi|590643510|ref|XP_007030823.1|	0	634/710(89.30)	1296	Metallopeptidase M24 family protein isoform 1 [Theobroma cacao]
13	Chr21_13_Gh288	EVM0000099.1	gi|728825735|gb|KHG06383.1|	0	633/644(98.29)	1303	mitochondrial rho gtpase 1 [Gossypium arboreum]
13	Chr21_13_Gh288	EVM0000101.1	gi|728838505|gb|KHG17948.1|	2.0103e-99	137/182(75.27)	296	hypothetical protein F383_23360 [Gossypium arboreum]
13	Chr21_13_Gh288	EVM0000108.1	gi|728825736|gb|KHG06384.1|	0	689/701(98.29)	1429	Long chain acyl-CoA synthetase 7, peroxisomal -like protein [Gossypium arboreum]
15	Chr21_15_Gh132	EVM0000050.1	gi|567915972|ref|XP_006450019.1|	9.68252e-60	107/221(48.42)	202	hypothetical protein CICLE_v10013961mg [Citrus clementina]
15	Chr21_15_Gh132	EVM0000016.1	gi|702504115|ref|XP_010039227.1|	1.97597e-56	119/338(35.21)	197	PREDICTED: uncharacterized protein LOC104427918 [Eucalyptus grandis]
16	Chr21_16_BNL1551	EVM0000123.1	gi|223453022|gb|ACM89775.1|	0	447/447(100.00)	942	beta-tubulin 3 [Gossypium hirsutum]
16	Chr21_16_BNL1551	EVM0000023.1	gi|590642921|ref|XP_007030656.1|	0	349/444(78.60)	711	ARM repeat superfamily protein [Theobroma cacao]
16	Chr21_16_BNL1551	EVM0000042.1	gi|590642885|ref|XP_007030645.1|	0	822/972(84.57)	1684	Exoribonuclease 4 isoform 1 [Theobroma cacao]
16	Chr21_16_BNL1551	EVM0000047.1	gi|728837549|gb|KHG16992.1|	3.98592e-140	196/292(67.12)	408	hypothetical protein F383_20963 [Gossypium arboreum]
16	Chr21_16_BNL1551	EVM0000064.1	gi|590633912|ref|XP_007028232.1|	0	364/465(78.28)	718	Transcription elongation factor family protein, putative isoform 1 [Theobroma cacao]
16	Chr21_16_BNL1551	EVM0000086.1	gi|590642921|ref|XP_007030656.1|	0	623/685(90.95)	1246	ARM repeat superfamily protein [Theobroma cacao]
16	Chr21_16_BNL1551	EVM0000090.1	gi|728849922|gb|KHG29365.1|	4.28692e-91	139/173(80.35)	272	guaD [Gossypium arboreum]
16	Chr21_16_BNL1551	EVM0000100.1	gi|590622104|ref|XP_007024956.1|	4.90632e-75	122/220(55.45)	245	Uncharacterized protein TCM_029406 [Theobroma cacao]
16	Chr21_16_BNL1551	EVM0000106.1	gi|590642878|ref|XP_007030643.1|	1.28309e-152	327/437(74.83)	449	DNA-binding storekeeper protein-related transcriptional regulator, putative [Theobroma cacao]
16	Chr21_16_BNL1551	EVM0000107.1	gi|590642882|ref|XP_007030644.1|	1.90324e-86	135/187(72.19)	263	Rubredoxin-like superfamily protein [Theobroma cacao]
17	Chr21_17_BNL3649	EVM0000118.1	gi|728830571|gb|KHG10014.1|	0	605/620(97.58)	1249	Serine/threonine-protein kinase Nek2 [Gossypium arboreum]
17	Chr21_17_BNL3649	EVM0000038.1	gi|728836168|gb|KHG15611.1|	2.83625e-152	218/274(79.56)	436	T-complex 1 subunit eta [Gossypium arboreum]
17	Chr21_17_BNL3649	EVM0000124.1	gi|728810159|gb|KHF99470.1|	0	613/701(87.45)	1216	hypothetical protein F383_18307 [Gossypium arboreum]
18	Chr21_18_BNL1408	EVM0000012.1	gi|22902099|gb|AAM54141.2|AF515632_1	0	465/512(90.82)	917	Na/H antiporter [Gossypium hirsutum]
18	Chr21_18_BNL1408	EVM0000051.1	gi|728849601|gb|KHG29044.1|	2.08387e-111	169/191(88.48)	334	Vesicle-associated 2-2 -like protein [Gossypium arboreum]

## Sheet: Table S24 SwissProt-Chr21
Table S24 SwissProt on Chr21.
#BAC	BAC name	#SwissprotGeneID	Database_ID	E_value	Identity	Score	Annotation
1	Chr21_1_BNL2650	EVM0000041.1	tr|C0LGN2|Y3148_ARATH	3.0478e-102	161/327(49.24)	327	Probable leucine-rich repeat receptor-like serine/threonine-protein kinase At3g14840 (Precursor) GN=LRR-RLK OS=Arabidopsis thaliana (Mouse-ear cress) PE=2 SV=1
1	Chr21_1_BNL2650	EVM0000045.1	tr|Q8GY97|CSTR2_ARATH	0	332/405(81.98)	689	CMP-sialic acid transporter 2 GN=At2g43240 OS=Arabidopsis thaliana (Mouse-ear cress) PE=2 SV=1
1	Chr21_1_BNL2650	EVM0000048.1	tr|Q84WS8|U1125_ARATH	1.82422e-65	104/156(66.67)	201	U11/U12 small nuclear ribonucleoprotein 25 kDa protein GN=SNRNP25 OS=Arabidopsis thaliana (Mouse-ear cress) PE=2 SV=1
1	Chr21_1_BNL2650	EVM0000049.1	tr|Q5XET4|PP142_ARATH	3.21292e-176	252/417(60.43)	506	Pentatricopeptide repeat-containing protein At2g01860 GN=EMB975 OS=Arabidopsis thaliana (Mouse-ear cress) PE=2 SV=1
1	Chr21_1_BNL2650	EVM0000073.1	tr|P93295|M310_ARATH	2.42338e-25	55/135(40.74)	98	Uncharacterized mitochondrial protein AtMg00310 GN=AtMg00310 OS=Arabidopsis thaliana (Mouse-ear cress) PE=4 SV=1
1	Chr21_1_BNL2650	EVM0000092.1	tr|Q944A7|Y4523_ARATH	6.7359e-38	64/108(59.26)	135	Probable serine/threonine-protein kinase At4g35230 GN=At4g35230 OS=Arabidopsis thaliana (Mouse-ear cress) PE=1 SV=1
1	Chr21_1_BNL2650	EVM0000102.1	tr|Q6NKS1|P2C65_ARATH	1.20529e-121	185/361(51.25)	362	Probable protein phosphatase 2C 65 GN=At5g01700 OS=Arabidopsis thaliana (Mouse-ear cress) PE=2 SV=1
1	Chr21_1_BNL2650	EVM0000122.1	tr|Q6ZY51|PWD_ARATH	2.15656e-10	32/103(31.07)	62	Phosphoglucan, water dikinase, chloroplastic (Precursor) OS=Arabidopsis thaliana (Mouse-ear cress) PE=1 SV=1
2	Chr21_2_DC40316	EVM0000011.1	tr|O80434|LAC4_ARATH	0	442/559(79.07)	937	Laccase-4 (Precursor) GN=F16M14.1 OS=Arabidopsis thaliana (Mouse-ear cress) PE=2 SV=2
2	Chr21_2_DC40316	EVM0000014.1	tr|O80919|TBL34_ARATH	0	261/400(65.25)	561	Protein trichome birefringence-like 34 GN=TBL34 OS=Arabidopsis thaliana (Mouse-ear cress) PE=2 SV=2
2	Chr21_2_DC40316	EVM0000017.1	tr|Q8W4I7|CDPKD_ARATH	0	365/458(79.69)	729	Calcium-dependent protein kinase 13 GN=CPK13 OS=Arabidopsis thaliana (Mouse-ear cress) PE=1 SV=2
2	Chr21_2_DC40316	EVM0000020.1	tr|Q7XSQ9|PIP12_ORYSJ	1.68733e-178	239/287(83.28)	498	Probable aquaporin PIP1-2 OS=Oryza sativa subsp. japonica (Rice) PE=2 SV=3
2	Chr21_2_DC40316	EVM0000039.1	tr|C0LGP4|Y3475_ARATH	2.91826e-144	295/763(38.66)	450	Probable LRR receptor-like serine/threonine-protein kinase At3g47570 (Precursor) GN=At3g47570 OS=Arabidopsis thaliana (Mouse-ear cress) PE=2 SV=1
2	Chr21_2_DC40316	EVM0000044.1	tr|Q8W486|Y1491_ARATH	1.54993e-43	88/202(43.56)	156	Uncharacterized protein At1g04910 GN=At1g04910 OS=Arabidopsis thaliana (Mouse-ear cress) PE=2 SV=1
2	Chr21_2_DC40316	EVM0000069.1	tr|Q9FMU5|UTP18_ARATH	0	345/572(60.31)	645	U3 small nucleolar RNA-associated protein 18 homolog GN=At5g14050 OS=Arabidopsis thaliana (Mouse-ear cress) PE=1 SV=1
2	Chr21_2_DC40316	EVM0000083.1	tr|Q9SS80|U503A_ARATH	3.10309e-146	315/653(48.24)	443	UPF0503 protein At3g09070, chloroplastic (Precursor) GN=At3g09070 OS=Arabidopsis thaliana (Mouse-ear cress) PE=1 SV=1
2	Chr21_2_DC40316	EVM0000111.1	tr|Q8S9H7|DIV_ANTMA	5.62239e-111	172/311(55.31)	328	Transcription factor DIVARICATA GN=DIVARICATA OS=Antirrhinum majus (Garden snapdragon) PE=2 SV=1
4	Chr21_4_GHACC1_UCR90	EVM0000053.1	tr|Q9FNY0|E2FA_ARATH	1.06847e-176	279/448(62.28)	509	Transcription factor E2FA GN=F11F19.8 OS=Arabidopsis thaliana (Mouse-ear cress) PE=1 SV=1
4	Chr21_4_GHACC1_UCR90	EVM0000008.1	tr|Q8GXE9|HA22J_ARATH	3.96695e-65	88/150(58.67)	204	HVA22-like protein j GN=HVA22J OS=Arabidopsis thaliana (Mouse-ear cress) PE=2 SV=2
4	Chr21_4_GHACC1_UCR90	EVM0000075.1	tr|Q7XA39|RGA4_SOLBU	5.70096e-143	343/1035(33.14)	459	Putative disease resistance protein RGA4 GN=RGA4 OS=Solanum bulbocastanum (Wild potato) PE=2 SV=1
4	Chr21_4_GHACC1_UCR90	EVM0000026.1	tr|Q94KL8|SILD_PODPE	5.68907e-98	157/262(59.92)	292	Secoisolariciresinol dehydrogenase (Fragment) OS=Podophyllum peltatum (Mayapple) PE=1 SV=1
4	Chr21_4_GHACC1_UCR90	EVM0000074.1	tr|Q9FMC8|OPF13_ARATH	1.34607e-32	88/232(37.93)	122	Transcription repressor OFP13 GN=OFP13 OS=Arabidopsis thaliana (Mouse-ear cress) PE=2 SV=1
4	Chr21_4_GHACC1_UCR90	EVM0000076.1	tr|Q9FMS6|CAF1K_ARATH	2.90368e-111	167/271(61.62)	326	Probable CCR4-associated factor 1 homolog 11 GN=CAF1-11 OS=Arabidopsis thaliana (Mouse-ear cress) PE=2 SV=1
4	Chr21_4_GHACC1_UCR90	EVM0000067.1	tr|P92523|M860_ARATH	7.055e-14	42/119(35.29)	71	Uncharacterized mitochondrial protein AtMg00860 GN=AtMg00860 OS=Arabidopsis thaliana (Mouse-ear cress) PE=4 SV=1
4	Chr21_4_GHACC1_UCR90	EVM0000013.1	tr|O80852|GSTF9_ARATH	9.99913e-30	48/69(69.57)	106	Glutathione S-transferase F9 GN=F7F1.7 OS=Arabidopsis thaliana (Mouse-ear cress) PE=1 SV=1
5	Chr21_5_CIR316_UCR56	EVM0000002.1	tr|Q8LFU0|NFYAA_ARATH	2.26169e-47	113/251(45.02)	163	Nuclear transcription factor Y subunit A-10 GN=NFYA10 OS=Arabidopsis thaliana (Mouse-ear cress) PE=2 SV=2
5	Chr21_5_CIR316_UCR56	EVM0000036.1	tr|Q9FJK3|AGL80_ARATH	1.49002e-33	73/156(46.79)	127	Agamous-like MADS-box protein AGL80 GN=K15N18.16 OS=Arabidopsis thaliana (Mouse-ear cress) PE=1 SV=1
5	Chr21_5_CIR316_UCR56	EVM0000115.1	tr|P10978|POLX_TOBAC	1.78679e-63	146/476(30.67)	224	Endonuclease OS=Nicotiana tabacum (Common tobacco) PE=2 SV=1
5	Chr21_5_CIR316_UCR56	EVM0000035.1	tr|Q8RX29|ATL70_ARATH	9.67231e-39	78/162(48.15)	134	RING-H2 finger protein ATL70 GN=ATL70 OS=Arabidopsis thaliana (Mouse-ear cress) PE=2 SV=1
5	Chr21_5_CIR316_UCR56	EVM0000058.1	tr|Q9FLE8|Y5986_ARATH	2.74768e-37	82/226(36.28)	136	Uncharacterized protein At5g39865 GN=At5g39865 OS=Arabidopsis thaliana (Mouse-ear cress) PE=2 SV=1
6	Chr21_6_UCR49	EVM0000057.1	tr|Q8RX29|ATL70_ARATH	9.67231e-39	78/162(48.15)	134	RING-H2 finger protein ATL70 GN=ATL70 OS=Arabidopsis thaliana (Mouse-ear cress) PE=2 SV=1
6	Chr21_6_UCR49	EVM0000116.1	tr|Q9FLE8|Y5986_ARATH	2.74768e-37	82/226(36.28)	136	Uncharacterized protein At5g39865 GN=At5g39865 OS=Arabidopsis thaliana (Mouse-ear cress) PE=2 SV=1
6	Chr21_6_UCR49	EVM0000066.1	tr|Q9FNG8|PP366_ARATH	0	544/982(55.40)	1111	Putative pentatricopeptide repeat-containing protein At5g06400, mitochondrial (Precursor) GN=At5g06400 OS=Arabidopsis thaliana (Mouse-ear cress) PE=3 SV=1
6	Chr21_6_UCR49	EVM0000078.1	tr|Q9FI66|DIR3_ARATH	3.52735e-51	86/191(45.03)	166	Dirigent protein 3 (Precursor) GN=DIR3 OS=Arabidopsis thaliana (Mouse-ear cress) PE=3 SV=1
6	Chr21_6_UCR49	EVM0000105.1	tr|Q6R567|RMA1_CAPAN	2.22633e-25	49/107(45.79)	104	E3 ubiquitin-protein ligase RMA1H1 GN=RMA1H1 OS=Capsicum annuum (Bell pepper) PE=1 SV=1
6	Chr21_6_UCR49	EVM0000109.1	tr|P48631|FD6E2_SOYBN	0	283/384(73.70)	589	Omega-6 fatty acid desaturase, endoplasmic reticulum isozyme 2 GN=FAD2-2 OS=Glycine max (Soybean) PE=2 SV=1
6	Chr21_6_UCR49	EVM0000119.1	tr|Q9C523|DIR19_ARATH	1.57343e-63	91/151(60.26)	198	Dirigent protein 19 (Precursor) GN=DIR19 OS=Arabidopsis thaliana (Mouse-ear cress) PE=2 SV=1
6	Chr21_6_UCR49	EVM0000001.1	tr|Q9FG16|PP367_ARATH	0	405/622(65.11)	874	Pentatricopeptide repeat-containing protein At5g06540 GN=PCMP-H88 OS=Arabidopsis thaliana (Mouse-ear cress) PE=3 SV=1
7	Chr21_7_NAU3480	EVM0000022.1	tr|Q8RY82|FB121_ARATH	1.36086e-133	203/406(50.00)	392	F-box protein At2g32560 GN=At2g32560 OS=Arabidopsis thaliana (Mouse-ear cress) PE=2 SV=1
7	Chr21_7_NAU3480	EVM0000052.1	tr|O24160|TGA21_TOBAC	0	313/454(68.94)	601	TGACG-sequence-specific DNA-binding protein TGA-2.1 GN=TGA21 OS=Nicotiana tabacum (Common tobacco) PE=1 SV=1
7	Chr21_7_NAU3480	EVM0000056.1	tr|Q67UL3|PIN1C_ORYSJ	0	421/608(69.24)	799	Probable auxin efflux carrier component 1c GN=P0479H10.14 OS=Oryza sativa subsp. japonica (Rice) PE=2 SV=1
7	Chr21_7_NAU3480	EVM0000085.1	tr|Q570P7|DUSL1_ARATH	1.87871e-44	68/124(54.84)	153	Probable inactive dual specificity protein phosphatase-like At4g18593 GN=At4g18593 OS=Arabidopsis thaliana (Mouse-ear cress) PE=2 SV=1
7	Chr21_7_NAU3480	EVM0000110.1	tr|O80674|BH106_ARATH	5.25242e-89	152/228(66.67)	267	Transcription factor bHLH106 GN=T3K9.10 OS=Arabidopsis thaliana (Mouse-ear cress) PE=2 SV=1
8	Chr21_8_MUCS088_CIR196	EVM0000021.1	tr|Q39067|CCB12_ARATH	5.26772e-173	257/445(57.75)	496	Cyclin-B1-2 GN=MBL20.2 OS=Arabidopsis thaliana (Mouse-ear cress) PE=1 SV=2
8	Chr21_8_MUCS088_CIR196	EVM0000037.1	tr|Q9LTH4|PCLL_ARATH	7.76713e-44	105/272(38.60)	154	Transcription factor BOA GN=F2O15.230 OS=Arabidopsis thaliana (Mouse-ear cress) PE=2 SV=1
8	Chr21_8_MUCS088_CIR196	EVM0000060.1	tr|Q9LT25|PR40C_ARATH	2.1839e-06	32/102(31.37)	49	Pre-mRNA-processing protein 40C GN=MPN9.8 OS=Arabidopsis thaliana (Mouse-ear cress) PE=1 SV=1
9	Chr21_9_NAU5428	EVM0000003.1	tr|Q946J8|LHP1_ARATH	6.12125e-90	173/358(48.32)	283	Chromo domain-containing protein LHP1 GN=MVA3.4 OS=Arabidopsis thaliana (Mouse-ear cress) PE=1 SV=2
9	Chr21_9_NAU5428	EVM0000024.1	tr|Q40392|TMVRN_NICGU	1.42293e-27	99/315(31.43)	118	TMV resistance protein N GN=N OS=Nicotiana glutinosa (Tobacco) PE=1 SV=1
9	Chr21_9_NAU5428	EVM0000032.1	tr|Q8LB01|DAPB2_ARATH	1.50335e-175	241/339(71.09)	496	4-hydroxy-tetrahydrodipicolinate reductase 2, chloroplastic (Precursor) GN=DAPB2 OS=Arabidopsis thaliana (Mouse-ear cress) PE=2 SV=1
9	Chr21_9_NAU5428	EVM0000093.1	tr|O22056|SIGB_ARATH	5.81178e-165	292/492(59.35)	481	RNA polymerase sigma factor sigB (Precursor) GN=At1g08540 OS=Arabidopsis thaliana (Mouse-ear cress) PE=2 SV=2
9	Chr21_9_NAU5428	EVM0000097.1	tr|O04350|TBCA_ARATH	1.45254e-65	94/113(83.19)	197	Tubulin-folding cofactor A OS=Arabidopsis thaliana (Mouse-ear cress) PE=1 SV=2
9	Chr21_9_NAU5428	EVM0000033.1	tr|P10978|POLX_TOBAC	0	454/1369(33.16)	714	Endonuclease OS=Nicotiana tabacum (Common tobacco) PE=2 SV=1
9	Chr21_9_NAU5428	EVM0000019.1	tr|Q9SZ67|WRK19_ARATH	1.30078e-22	93/279(33.33)	99	Probable WRKY transcription factor 19 GN=WRKY19 OS=Arabidopsis thaliana (Mouse-ear cress) PE=2 SV=1
9	Chr21_9_NAU5428	EVM0000081.1	tr|P92519|M810_ARATH	4.56588e-24	49/120(40.83)	94	Uncharacterized mitochondrial protein AtMg00810 GN=AtMg00810 OS=Arabidopsis thaliana (Mouse-ear cress) PE=4 SV=1
9	Chr21_9_NAU5428	EVM0000082.1	tr|P92519|M810_ARATH	5.3818e-40	66/149(44.30)	143	Uncharacterized mitochondrial protein AtMg00810 GN=AtMg00810 OS=Arabidopsis thaliana (Mouse-ear cress) PE=4 SV=1
9	Chr21_9_NAU5428	EVM0000096.1	tr|P10978|POLX_TOBAC	9.30166e-85	171/448(38.17)	293	Endonuclease OS=Nicotiana tabacum (Common tobacco) PE=2 SV=1
9	Chr21_9_NAU5428	EVM0000071.1	tr|P10978|POLX_TOBAC	5.15331e-09	27/68(39.71)	54	Endonuclease OS=Nicotiana tabacum (Common tobacco) PE=2 SV=1
10	Chr21_10_NAU6697	EVM0000004.1	tr|P92519|M810_ARATH	1.21569e-16	39/99(39.39)	74	Uncharacterized mitochondrial protein AtMg00810 GN=AtMg00810 OS=Arabidopsis thaliana (Mouse-ear cress) PE=4 SV=1
10	Chr21_10_NAU6697	EVM0000007.1	tr|Q43714|DCS3_GOSAR	4.5219e-16	49/107(45.79)	78	(+)-delta-cadinene synthase isozyme A GN=CAD1-A OS=Gossypium arboreum (Tree cotton) PE=2 SV=1
10	Chr21_10_NAU6697	EVM0000015.1	tr|Q84ZT9|WVD2_ARATH	7.63072e-36	70/124(56.45)	130	Protein WAVE-DAMPENED 2 GN=WVD2 OS=Arabidopsis thaliana (Mouse-ear cress) PE=2 SV=1
10	Chr21_10_NAU6697	EVM0000018.1	tr|Q40392|TMVRN_NICGU	1.84005e-131	235/531(44.26)	414	TMV resistance protein N GN=N OS=Nicotiana glutinosa (Tobacco) PE=1 SV=1
10	Chr21_10_NAU6697	EVM0000063.1	tr|P09444|LEA34_GOSHI	5.34592e-76	142/262(54.20)	234	Late embryogenesis abundant protein D-34 OS=Gossypium hirsutum (Upland cotton) PE=4 SV=1
10	Chr21_10_NAU6697	EVM0000095.1	tr|Q4V3D9|SSL10_ARATH	1.47091e-27	85/246(34.55)	108	Protein STRICTOSIDINE SYNTHASE-LIKE 10 {ECO:0000303|PubMed:10777701} (Precursor) OS=Arabidopsis thaliana (Mouse-ear cress) PE=2 SV=1
10	Chr21_10_NAU6697	EVM0000121.1	tr|O81767|PP348_ARATH	0	308/773(39.84)	565	Pentatricopeptide repeat-containing protein At4g33990 GN=F17I5.180 OS=Arabidopsis thaliana (Mouse-ear cress) PE=3 SV=2
11	Chr21_11_NAU2152	EVM0000112.1	tr|Q8RXE7|AGD14_ARATH	1.77951e-149	253/470(53.83)	447	Probable ADP-ribosylation factor GTPase-activating protein AGD14 GN=At1g08680/At1g08690 OS=Arabidopsis thaliana (Mouse-ear cress) PE=1 SV=2
11	Chr21_11_NAU2152	EVM0000010.1	tr|Q40392|TMVRN_NICGU	9.83275e-31	97/297(32.66)	128	TMV resistance protein N GN=N OS=Nicotiana glutinosa (Tobacco) PE=1 SV=1
11	Chr21_11_NAU2152	EVM0000028.1	tr|Q40392|TMVRN_NICGU	2.47195e-142	249/551(45.19)	444	TMV resistance protein N GN=N OS=Nicotiana glutinosa (Tobacco) PE=1 SV=1
12	Chr21_12_NAU6525	EVM0000027.1	tr|Q9ZUI0|Y2241_ARATH	3.70115e-08	27/73(36.99)	51	Putative leucine-rich repeat receptor-like serine/threonine-protein kinase At2g24130 (Precursor) GN=At2g24130 OS=Arabidopsis thaliana (Mouse-ear cress) PE=3 SV=1
12	Chr21_12_NAU6525	EVM0000054.1	tr|Q40392|TMVRN_NICGU	2.0491e-12	72/257(28.02)	67	TMV resistance protein N GN=N OS=Nicotiana glutinosa (Tobacco) PE=1 SV=1
12	Chr21_12_NAU6525	EVM0000009.1	tr|Q40392|TMVRN_NICGU	6.97862e-114	209/443(47.18)	366	TMV resistance protein N GN=N OS=Nicotiana glutinosa (Tobacco) PE=1 SV=1
12	Chr21_12_NAU6525	EVM0000072.1	tr|Q9SZD5|LRK59_ARATH	6.92947e-48	89/181(49.17)	167	L-type lectin-domain containing receptor kinase V.9 (Precursor) GN=LECRK59 OS=Arabidopsis thaliana (Mouse-ear cress) PE=2 SV=1
13	Chr21_13_Gh288	EVM0000025.1	tr|O81635|ATK4_ARATH	2.13194e-101	183/370(49.46)	338	Kinesin-4 GN=F2P16.12 OS=Arabidopsis thaliana (Mouse-ear cress) PE=1 SV=2
13	Chr21_13_Gh288	EVM0000055.1	tr|Q7F9K4|BGL10_ORYSJ	0	258/522(49.43)	523	Beta-glucosidase 10 (Precursor) OS=Oryza sativa subsp. japonica (Rice) PE=2 SV=1
13	Chr21_13_Gh288	EVM0000099.1	tr|Q38912|RAC3_ARATH	2.29641e-14	54/178(30.34)	73	Rac-like GTP-binding protein ARAC3 (Precursor) GN=M4E13.80 OS=Arabidopsis thaliana (Mouse-ear cress) PE=1 SV=1
13	Chr21_13_Gh288	EVM0000101.1	tr|O82368|Y2988_ARATH	1.84441e-07	44/157(28.03)	50	Uncharacterized protein At2g29880 GN=At2g29880 OS=Arabidopsis thaliana (Mouse-ear cress) PE=2 SV=1
13	Chr21_13_Gh288	EVM0000108.1	tr|Q8LKS5|LACS7_ARATH	0	531/699(75.97)	1132	Long chain acyl-CoA synthetase 7, peroxisomal GN=LACS7 OS=Arabidopsis thaliana (Mouse-ear cress) PE=1 SV=2
15	Chr21_15_Gh132	EVM0000050.1	tr|O82500|Y4117_ARATH	1.59445e-33	80/228(35.09)	130	Putative disease resistance protein At4g11170 GN=At4g11170 OS=Arabidopsis thaliana (Mouse-ear cress) PE=2 SV=1
16	Chr21_16_BNL1551	EVM0000123.1	tr|Q43697|TBB5_MAIZE	0	435/445(97.75)	924	Tubulin beta-5 chain GN=TUBB5 OS=Zea mays (Maize) PE=1 SV=1
16	Chr21_16_BNL1551	EVM0000023.1	tr|Q9LZX8|BIG2_ARATH	1.06296e-07	34/118(28.81)	54	Brefeldin A-inhibited guanine nucleotide-exchange protein 2 GN=BIG2 OS=Arabidopsis thaliana (Mouse-ear cress) PE=2 SV=1
16	Chr21_16_BNL1551	EVM0000042.1	tr|Q9FQ04|XRN4_ARATH	0	630/942(66.88)	1260	5&apos;-3&apos; exoribonuclease 4 GN=F20D21.30 OS=Arabidopsis thaliana (Mouse-ear cress) PE=2 SV=1
16	Chr21_16_BNL1551	EVM0000047.1	tr|O82368|Y2988_ARATH	6.17798e-14	85/336(25.30)	71	Uncharacterized protein At2g29880 GN=At2g29880 OS=Arabidopsis thaliana (Mouse-ear cress) PE=2 SV=1
16	Chr21_16_BNL1551	EVM0000064.1	tr|Q9FHK9|MD26B_ARATH	3.7971e-124	224/462(48.48)	372	Probable mediator of RNA polymerase II transcription subunit 26b GN=K2A11.1 OS=Arabidopsis thaliana (Mouse-ear cress) PE=2 SV=1
16	Chr21_16_BNL1551	EVM0000090.1	tr|Q9S7I0|TADA_ARATH	4.49257e-10	36/100(36.00)	57	tRNA(adenine(34)) deaminase, chloroplastic (Precursor) GN=TADA OS=Arabidopsis thaliana (Mouse-ear cress) PE=1 SV=1
16	Chr21_16_BNL1551	EVM0000106.1	tr|Q9SB42|MDA1_ARATH	6.17762e-16	44/117(37.61)	78	Mediator-associated protein 1 GN=At4g25210 OS=Arabidopsis thaliana (Mouse-ear cress) PE=1 SV=1
17	Chr21_17_BNL3649	EVM0000118.1	tr|A2ZMH2|NEK2_ORYSI	0	406/624(65.06)	759	Serine/threonine-protein kinase Nek2 GN=NEK2 OS=Oryza sativa subsp. indica (Rice) PE=3 SV=1
17	Chr21_17_BNL3649	EVM0000124.1	tr|Q9LUI3|TSO1_ARATH	1.60151e-94	248/724(34.25)	309	CRC domain-containing protein TSO1 GN=TSO1 OS=Arabidopsis thaliana (Mouse-ear cress) PE=1 SV=1
18	Chr21_18_BNL1408	EVM0000012.1	tr|Q56XP4|NHX2_ARATH	0	375/518(72.39)	742	Sodium/hydrogen exchanger 2 GN=NHX2 OS=Arabidopsis thaliana (Mouse-ear cress) PE=2 SV=2
18	Chr21_18_BNL1408	EVM0000051.1	tr|B9DHD7|VAP22_ARATH	2.85991e-61	95/143(66.43)	199	Vesicle-associated protein 2-2, N-terminally processed GN=F22O13.31 OS=Arabidopsis thaliana (Mouse-ear cress) PE=1 SV=1

## Sheet: Table S25 COG-Chr21
Table S25 COG on Chr21.
#BAC	BAC name	#Gene	Portein name in COG	E_value	Identity	Score	Organism	COG id	COG class defination	Function code	Functional categories	Function class defination
1	Chr21_1_BNL2650	EVM0000041.1	YMR001c	6e-22	66/218(30.28)	99.8	Sce	COG0515	Serine/threonine protein kinase	[RTKL]	--	--
1	Chr21_1_BNL2650	EVM0000045.1	SPCC1795.03	8e-14	68/285(23.86)	74.3	Spo	COG0697	Permeases of the drug/metabolite transporter (DMT) superfamily	[GER]	--	--
1	Chr21_1_BNL2650	EVM0000068.1	YJL125c	6e-24	67/204(32.84)	100	Sce	COG2519	tRNA(1-methyladenosine) methyltransferase and related methyltransferases	[J]	INFORMATION STORAGE AND PROCESSING	Translation, ribosomal structure and biogenesis
1	Chr21_1_BNL2650	EVM0000102.1	SPAC2G11.07c	4e-20	74/217(34.10)	93.6	Spo	COG0631	Serine/threonine protein phosphatase	[T]	CELLULAR PROCESSES AND SIGNALING	Signal transduction mechanisms
2	Chr21_2_DC40316	EVM0000011.1	YFL041w	6e-41	150/537(27.93)	158	Sce	COG2132	Putative multicopper oxidases	[Q]	METABOLISM	Secondary metabolites biosynthesis, transport and catabolism
2	Chr21_2_DC40316	EVM0000017.1	SPACUNK12.02c	2e-57	116/302(38.41)	198	Spo	COG0515	Serine/threonine protein kinase	[RTKL]	--	--
2	Chr21_2_DC40316	EVM0000020.1	SMc01870	1e-26	73/199(36.68)	107	Sme	COG0580	Glycerol uptake facilitator and related permeases (Major Intrinsic Protein Family)	[G]	METABOLISM	Carbohydrate transport and metabolism
2	Chr21_2_DC40316	EVM0000039.1	alr0124_1	7e-12	96/359(26.74)	70.1	Nos	COG4886	Leucine-rich repeat (LRR) protein	[S]	POORLY CHARACTERIZED	Function unknown
2	Chr21_2_DC40316	EVM0000069.1	SPBC29A3.06	2e-70	139/441(31.52)	239	Spo	COG2319	FOG: WD40 repeat	[R]	POORLY CHARACTERIZED	General function prediction only
2	Chr21_2_DC40316	EVM0000104.1	SPBC2F12.08c	2e-40	111/341(32.55)	155	Spo	COG5226	mRNA capping enzyme, guanylyltransferase (alpha) subunit	[A]	INFORMATION STORAGE AND PROCESSING	RNA processing and modification
4	Chr21_4_GHACC1_UCR90	EVM0000008.1	SPBC30D10.09c	1e-08	26/84(30.95)	54.3	Spo	COG5052	Protein involved in membrane traffic	[U]	CELLULAR PROCESSES AND SIGNALING	Intracellular trafficking, secretion, and vesicular transport
4	Chr21_4_GHACC1_UCR90	EVM0000075.1	RSp0875	4e-08	99/377(26.26)	59.7	Rso	COG4886	Leucine-rich repeat (LRR) protein	[S]	POORLY CHARACTERIZED	Function unknown
4	Chr21_4_GHACC1_UCR90	EVM0000026.1	CC0094	4e-54	103/260(39.62)	181	Ccr	COG1028	Dehydrogenases with different specificities (related to short-chain alcohol dehydrogenases)	[IQR]	--	--
4	Chr21_4_GHACC1_UCR90	EVM0000076.1	SPCC18.06c	9e-72	123/264(46.59)	228	Spo	COG5228	mRNA deadenylase subunit	[A]	INFORMATION STORAGE AND PROCESSING	RNA processing and modification
4	Chr21_4_GHACC1_UCR90	EVM0000067.1	SPAC167.08	2e-31	92/322(28.57)	134	Spo	COG2801	Transposase and inactivated derivatives	[L]	INFORMATION STORAGE AND PROCESSING	Replication, recombination and repair
5	Chr21_5_CIR316_UCR56	EVM0000058.1	STM3702	8e-06	25/69(36.23)	45.4	Sty	COG0695	Glutaredoxin and related proteins	[O]	CELLULAR PROCESSES AND SIGNALING	Posttranslational modification, protein turnover, chaperones
6	Chr21_6_UCR49	EVM0000116.1	STM3702	8e-06	25/69(36.23)	45.4	Sty	COG0695	Glutaredoxin and related proteins	[O]	CELLULAR PROCESSES AND SIGNALING	Posttranslational modification, protein turnover, chaperones
6	Chr21_6_UCR49	EVM0000105.1	ECU11g1130	6e-09	27/81(33.33)	57.4	Ecu	COG5574	RING-finger-containing E3 ubiquitin ligase	[O]	CELLULAR PROCESSES AND SIGNALING	Posttranslational modification, protein turnover, chaperones
6	Chr21_6_UCR49	EVM0000109.1	all1597	4e-67	117/338(34.62)	220	Nos	COG3239	Fatty acid desaturase	[I]	METABOLISM	Lipid transport and metabolism
7	Chr21_7_NAU3480	EVM0000085.1	YIR026c	1e-36	101/322(31.37)	140	Sce	COG2453	Predicted protein-tyrosine phosphatase	[T]	CELLULAR PROCESSES AND SIGNALING	Signal transduction mechanisms
8	Chr21_8_MUCS088_CIR196	EVM0000021.1	SPBC582.03	3e-50	99/256(38.67)	181	Spo	COG5024	Cyclin	[D]	CELLULAR PROCESSES AND SIGNALING	Cell cycle control, cell division, chromosome partitioning
9	Chr21_9_NAU5428	EVM0000024.1	alr0124_1	1e-23	128/447(28.64)	106	Nos	COG4886	Leucine-rich repeat (LRR) protein	[S]	POORLY CHARACTERIZED	Function unknown
9	Chr21_9_NAU5428	EVM0000032.1	MJ0422	6e-11	80/289(27.68)	64.3	Mja	COG0289	Dihydrodipicolinate reductase	[E]	METABOLISM	Amino acid transport and metabolism
9	Chr21_9_NAU5428	EVM0000093.1	all5263	3e-58	119/297(40.07)	201	Nos	COG0568	DNA-directed RNA polymerase, sigma subunit (sigma70/sigma32)	[K]	INFORMATION STORAGE AND PROCESSING	Transcription
9	Chr21_9_NAU5428	EVM0000019.1	alr0124_1	5e-07	60/213(28.17)	52.4	Nos	COG4886	Leucine-rich repeat (LRR) protein	[S]	POORLY CHARACTERIZED	Function unknown
10	Chr21_10_NAU6697	EVM0000089.1	alr1346	2e-34	73/176(41.48)	134	Nos	COG4371	Predicted membrane protein	[S]	POORLY CHARACTERIZED	Function unknown
10	Chr21_10_NAU6697	EVM0000095.1	PA1293	5e-09	49/164(29.88)	57	Pae	COG3386	Gluconolactonase	[G]	METABOLISM	Carbohydrate transport and metabolism
11	Chr21_11_NAU2152	EVM0000112.1	SPAC824.09c	3e-12	39/122(31.97)	69.7	Spo	COG5347	GTPase-activating protein that regulates ARFs (ADP-ribosylation factors), involved in ARF-mediated vesicular transport	[U]	CELLULAR PROCESSES AND SIGNALING	Intracellular trafficking, secretion, and vesicular transport
11	Chr21_11_NAU2152	EVM0000010.1	alr0124_1	4e-21	129/455(28.35)	98.2	Nos	COG4886	Leucine-rich repeat (LRR) protein	[S]	POORLY CHARACTERIZED	Function unknown
12	Chr21_12_NAU6525	EVM0000054.1	alr0124_1	2e-09	58/193(30.05)	60.5	Nos	COG4886	Leucine-rich repeat (LRR) protein	[S]	POORLY CHARACTERIZED	Function unknown
13	Chr21_13_Gh288	EVM0000025.1	SPAC664.10	2e-78	184/483(38.10)	273	Spo	COG5059	Kinesin-like protein	[Z]	CELLULAR PROCESSES AND SIGNALING	Cytoskeleton
13	Chr21_13_Gh288	EVM0000055.1	BH1923	3e-102	182/472(38.56)	319	Bha	COG2723	Beta-glucosidase/6-phospho-beta-glucosidase/beta-galactosidase	[G]	METABOLISM	Carbohydrate transport and metabolism
13	Chr21_13_Gh288	EVM0000098.1	NMA1640	1e-139	250/616(40.58)	430	NmA	COG0006	Xaa-Pro aminopeptidase	[E]	METABOLISM	Amino acid transport and metabolism
13	Chr21_13_Gh288	EVM0000099.1	YAL048c	7e-107	224/668(33.53)	342	Sce	COG1100	GTPase SAR1 and related small G proteins	[R]	POORLY CHARACTERIZED	General function prediction only
13	Chr21_13_Gh288	EVM0000108.1	SPBP4H10.11c	3e-97	217/691(31.40)	319	Spo	COG1022	Long-chain acyl-CoA synthetases (AMP-forming)	[I]	METABOLISM	Lipid transport and metabolism
16	Chr21_16_BNL1551	EVM0000123.1	ECU03g0820i	0	335/436(76.83)	719	Ecu	COG5023	Tubulin	[Z]	CELLULAR PROCESSES AND SIGNALING	Cytoskeleton
16	Chr21_16_BNL1551	EVM0000042.1	SPAC26A3.12c	1e-118	211/439(48.06)	391	Spo	COG5049	5'-3' exonuclease	[LDA]	--	--
16	Chr21_16_BNL1551	EVM0000090.1	BS_yknA	3e-20	55/134(41.04)	85.1	Bsu	COG0590	Cytosine/adenosine deaminases	[FJ]	--	--
16	Chr21_16_BNL1551	EVM0000107.1	slr2033	4e-23	47/112(41.96)	93.2	Syn	COG1773	Rubredoxin	[C]	METABOLISM	Energy production and conversion
17	Chr21_17_BNL3649	EVM0000118.1	YAR018c	1e-38	112/350(32.00)	150	Sce	COG0515	Serine/threonine protein kinase	[RTKL]	--	--
18	Chr21_18_BNL1408	EVM0000012.1	YDR456w	7e-43	114/387(29.46)	163	Sce	COG0025	NhaP-type Na+/H+ and K+/H+ antiporters	[P]	METABOLISM	Inorganic ion transport and metabolism
18	Chr21_18_BNL1408	EVM0000051.1	SPBC16G5.05c	8e-16	38/68(55.88)	77.4	Spo	COG5066	VAMP-associated protein involved in inositol metabolism	[U]	CELLULAR PROCESSES AND SIGNALING	Intracellular trafficking, secretion, and vesicular transport

## Sheet: Table S26 KOG-Chr21
Table S26 KOG on Chr21.
#BAC	BAC name	#Gene name	Portein_name_in_KOG	E_value	Identity	Score	Organism	KOG_id	KOG_class_defination	Function_code	Functional_categories	Function_class_defination
1	Chr21_1_BNL2650	EVM0000040.1	At5g16710_2	6e-13	36/75(48.00)	65.1	ath	KOG0432	Valyl-tRNA synthetase	[J]	INFORMATION STORAGE AND PROCESSING	Translation, ribosomal structure and biogenesis
1	Chr21_1_BNL2650	EVM0000041.1	At3g09010	9e-177	239/326(73.31)	502	ath	KOG1187	Serine/threonine protein kinase	[T]	CELLULAR PROCESSES AND SIGNALING	Signal transduction mechanisms
1	Chr21_1_BNL2650	EVM0000045.1	At3g59360	0	327/459(71.24)	642	ath	KOG2234	Predicted UDP-galactose transporter	[G]	METABOLISM	Carbohydrate transport and metabolism
1	Chr21_1_BNL2650	EVM0000046.1	At2g15380	3e-09	50/186(26.88)	58.5	ath	KOG1075	FOG: Reverse transcriptase	[R]	POORLY CHARACTERIZED	General function prediction only
1	Chr21_1_BNL2650	EVM0000049.1	At2g01860	1e-84	121/187(64.71)	262	ath	KOG4197	FOG: PPR repeat	[R]	POORLY CHARACTERIZED	General function prediction only
1	Chr21_1_BNL2650	EVM0000062.1	At5g45290	4e-28	91/223(40.81)	115	ath	KOG0800	FOG: Predicted E3 ubiquitin ligase	[O]	CELLULAR PROCESSES AND SIGNALING	Posttranslational modification, protein turnover, chaperones
1	Chr21_1_BNL2650	EVM0000068.1	At5g14600	2e-78	141/297(47.47)	246	ath	KOG2915	tRNA(1-methyladenosine) methyltransferase, subunit GCD14	[J]	INFORMATION STORAGE AND PROCESSING	Translation, ribosomal structure and biogenesis
1	Chr21_1_BNL2650	EVM0000073.1	At4g29090	1e-37	74/191(38.74)	139	ath	KOG1075	FOG: Reverse transcriptase	[R]	POORLY CHARACTERIZED	General function prediction only
1	Chr21_1_BNL2650	EVM0000102.1	At5g01700	3e-115	177/333(53.15)	345	ath	KOG0698	Serine/threonine protein phosphatase	[T]	CELLULAR PROCESSES AND SIGNALING	Signal transduction mechanisms
2	Chr21_2_DC40316	EVM0000011.1	At2g38080	0	439/555(79.10)	936	ath	KOG1263	Multicopper oxidases	[Q]	METABOLISM	Secondary metabolites biosynthesis, transport and catabolism
2	Chr21_2_DC40316	EVM0000017.1	At3g51850	0	360/436(82.57)	728	ath	KOG0032	Ca2ﷆꖚ蝮阩dependent protein kinase, EF-Hand protein superfamily	[T]	CELLULAR PROCESSES AND SIGNALING	Signal transduction mechanisms
2	Chr21_2_DC40316	EVM0000020.1	At4g00430	4e-174	241/295(81.69)	488	ath	KOG0223	Aquaporin (major intrinsic protein family)	[G]	METABOLISM	Carbohydrate transport and metabolism
2	Chr21_2_DC40316	EVM0000069.1	At5g14050	0	345/572(60.31)	645	ath	KOG2055	WD40 repeat protein	[R]	POORLY CHARACTERIZED	General function prediction only
2	Chr21_2_DC40316	EVM0000104.1	At3g09100	0	448/652(68.71)	890	ath	KOG2386	mRNA capping enzyme, guanylyltransferase (alpha) subunit	[A]	INFORMATION STORAGE AND PROCESSING	RNA processing and modification
2	Chr21_2_DC40316	EVM0000111.1	At2g38090	2e-118	188/315(59.68)	348	ath	KOG0724	Zuotin and related molecular chaperones (DnaJ superfamily), contains DNA-binding domains	[O]	CELLULAR PROCESSES AND SIGNALING	Posttranslational modification, protein turnover, chaperones
4	Chr21_4_GHACC1_UCR90	EVM0000053.1	At2g36010	1e-146	263/512(51.37)	435	ath	KOG2577	Transcription factor E2F/dimerization partner (TDP)	[K]	INFORMATION STORAGE AND PROCESSING	Transcription
4	Chr21_4_GHACC1_UCR90	EVM0000008.1	At1g75700	4e-55	80/166(48.19)	176	ath	KOG1726	HVA22/DP1 gene product-related proteins	[V]	CELLULAR PROCESSES AND SIGNALING	Defense mechanisms
4	Chr21_4_GHACC1_UCR90	EVM0000075.1	At3g14470	5e-124	324/1062(30.51)	411	ath	KOG4658	Apoptotic ATPase	[T]	CELLULAR PROCESSES AND SIGNALING	Signal transduction mechanisms
4	Chr21_4_GHACC1_UCR90	EVM0000026.1	At1g52340	7e-79	138/268(51.49)	244	ath	KOG0725	Reductases with broad range of substrate specificities	[R]	POORLY CHARACTERIZED	General function prediction only
4	Chr21_4_GHACC1_UCR90	EVM0000076.1	At5g22250	1e-110	167/271(61.62)	326	ath	KOG0304	mRNA deadenylase subunit	[A]	INFORMATION STORAGE AND PROCESSING	RNA processing and modification
4	Chr21_4_GHACC1_UCR90	EVM0000067.1	At1g20390	0	337/923(36.51)	573	ath	KOG0017	FOG: Transposon-encoded proteins with TYA, reverse transcriptase, integrase domains in various combinations	[R]	POORLY CHARACTERIZED	General function prediction only
4	Chr21_4_GHACC1_UCR90	EVM0000113.1	At4g04050	2e-14	63/261(24.14)	77.8	ath	KOG0017	FOG: Transposon-encoded proteins with TYA, reverse transcriptase, integrase domains in various combinations	[R]	POORLY CHARACTERIZED	General function prediction only
4	Chr21_4_GHACC1_UCR90	EVM0000013.1	At2g30860	3e-29	48/69(69.57)	106	ath	KOG0867	Glutathione S-transferase	[O]	CELLULAR PROCESSES AND SIGNALING	Posttranslational modification, protein turnover, chaperones
5	Chr21_5_CIR316_UCR56	EVM0000002.1	At5g06510	8e-47	113/251(45.02)	163	ath	KOG1561	CCAAT-binding factor, subunit B (HAP2)	[K]	INFORMATION STORAGE AND PROCESSING	Transcription
5	Chr21_5_CIR316_UCR56	EVM0000036.1	At5g48670	5e-33	73/156(46.79)	127	ath	KOG0014	MADS box transcription factor	[K]	INFORMATION STORAGE AND PROCESSING	Transcription
5	Chr21_5_CIR316_UCR56	EVM0000043.1	At5g16280	0	404/735(54.97)	755	ath	KOG1938	Protein with predicted involvement in meiosis (GSG1)	[D]	CELLULAR PROCESSES AND SIGNALING	Cell cycle control, cell division, chromosome partitioning
5	Chr21_5_CIR316_UCR56	EVM0000115.1	At2g21310	8e-68	160/495(32.32)	235	ath	KOG0017	FOG: Transposon-encoded proteins with TYA, reverse transcriptase, integrase domains in various combinations	[R]	POORLY CHARACTERIZED	General function prediction only
5	Chr21_5_CIR316_UCR56	EVM0000035.1	At2g35910	1e-38	78/162(48.15)	134	ath	KOG0800	FOG: Predicted E3 ubiquitin ligase	[O]	CELLULAR PROCESSES AND SIGNALING	Posttranslational modification, protein turnover, chaperones
5	Chr21_5_CIR316_UCR56	EVM0000058.1	At5g06470	3e-62	108/248(43.55)	199	ath	KOG2824	Glutaredoxin-related protein	[O]	CELLULAR PROCESSES AND SIGNALING	Posttranslational modification, protein turnover, chaperones
6	Chr21_6_UCR49	EVM0000057.1	At2g35910	1e-38	78/162(48.15)	134	ath	KOG0800	FOG: Predicted E3 ubiquitin ligase	[O]	CELLULAR PROCESSES AND SIGNALING	Posttranslational modification, protein turnover, chaperones
6	Chr21_6_UCR49	EVM0000116.1	At5g06470	3e-62	108/248(43.55)	199	ath	KOG2824	Glutaredoxin-related protein	[O]	CELLULAR PROCESSES AND SIGNALING	Posttranslational modification, protein turnover, chaperones
6	Chr21_6_UCR49	EVM0000066.1	At5g06400	0	544/982(55.40)	1111	ath	KOG4197	FOG: PPR repeat	[R]	POORLY CHARACTERIZED	General function prediction only
6	Chr21_6_UCR49	EVM0000105.1	At3g58030	1e-130	236/437(54.00)	388	ath	KOG0823	Predicted E3 ubiquitin ligase	[O]	CELLULAR PROCESSES AND SIGNALING	Posttranslational modification, protein turnover, chaperones
6	Chr21_6_UCR49	EVM0000001.1	At5g06540	0	405/622(65.11)	874	ath	KOG4197	FOG: PPR repeat	[R]	POORLY CHARACTERIZED	General function prediction only
7	Chr21_7_NAU3480	EVM0000085.1	Hs6005956	9e-57	108/298(36.24)	194	hsa	KOG1716	Dual specificity phosphatase	[V]	CELLULAR PROCESSES AND SIGNALING	Defense mechanisms
7	Chr21_7_NAU3480	EVM0000110.1	At2g41130	2e-88	152/228(66.67)	267	ath	KOG3561	Aryl-hydrocarbon receptor nuclear translocator	[K]	INFORMATION STORAGE AND PROCESSING	Transcription
8	Chr21_8_MUCS088_CIR196	EVM0000021.1	At5g06150	2e-172	257/445(57.75)	496	ath	KOG0653	Cyclin B and related kinase-activating proteins	[D]	CELLULAR PROCESSES AND SIGNALING	Cell cycle control, cell division, chromosome partitioning
8	Chr21_8_MUCS088_CIR196	EVM0000060.1	At2g41030	1e-41	75/126(59.52)	145	ath	KOG3427	Polyglutamine tract-binding protein PQBP-1	[K]	INFORMATION STORAGE AND PROCESSING	Transcription
8	Chr21_8_MUCS088_CIR196	EVM0000077.1	At3g10810	1e-112	255/525(48.57)	354	ath	KOG0800	FOG: Predicted E3 ubiquitin ligase	[O]	CELLULAR PROCESSES AND SIGNALING	Posttranslational modification, protein turnover, chaperones
9	Chr21_9_NAU5428	EVM0000003.1	At5g17690	2e-89	173/358(48.32)	283	ath	KOG1911	Heterochromatin-associated protein HP1 and related CHROMO domain proteins	[B]	INFORMATION STORAGE AND PROCESSING	Chromatin structure and dynamics
9	Chr21_9_NAU5428	EVM0000097.1	At2g30410	2e-49	73/81(90.12)	157	ath	KOG3470	Beta-tubulin folding cofactor A	[O]	CELLULAR PROCESSES AND SIGNALING	Posttranslational modification, protein turnover, chaperones
9	Chr21_9_NAU5428	EVM0000033.1	At2g15650	0	589/1363(43.21)	1150	ath	KOG0017	FOG: Transposon-encoded proteins with TYA, reverse transcriptase, integrase domains in various combinations	[R]	POORLY CHARACTERIZED	General function prediction only
9	Chr21_9_NAU5428	EVM0000065.1	At3g29775	4e-15	33/90(36.67)	72.8	ath	KOG0017	FOG: Transposon-encoded proteins with TYA, reverse transcriptase, integrase domains in various combinations	[R]	POORLY CHARACTERIZED	General function prediction only
9	Chr21_9_NAU5428	EVM0000081.1	At1g21945	4e-32	58/115(50.43)	123	ath	KOG0017	FOG: Transposon-encoded proteins with TYA, reverse transcriptase, integrase domains in various combinations	[R]	POORLY CHARACTERIZED	General function prediction only
9	Chr21_9_NAU5428	EVM0000082.1	At2g04820	2e-58	95/235(40.43)	197	ath	KOG0017	FOG: Transposon-encoded proteins with TYA, reverse transcriptase, integrase domains in various combinations	[R]	POORLY CHARACTERIZED	General function prediction only
9	Chr21_9_NAU5428	EVM0000084.1	At3g29775	2e-26	54/144(37.50)	112	ath	KOG0017	FOG: Transposon-encoded proteins with TYA, reverse transcriptase, integrase domains in various combinations	[R]	POORLY CHARACTERIZED	General function prediction only
9	Chr21_9_NAU5428	EVM0000096.1	At2g17490	1e-129	199/437(45.54)	410	ath	KOG0017	FOG: Transposon-encoded proteins with TYA, reverse transcriptase, integrase domains in various combinations	[R]	POORLY CHARACTERIZED	General function prediction only
10	Chr21_10_NAU6697	EVM0000004.1	At3g29775	7e-32	74/207(35.75)	123	ath	KOG0017	FOG: Transposon-encoded proteins with TYA, reverse transcriptase, integrase domains in various combinations	[R]	POORLY CHARACTERIZED	General function prediction only
10	Chr21_10_NAU6697	EVM0000061.1	At5g27990	1e-42	91/196(46.43)	145	ath	KOG4032	Uncharacterized conserved protein	[S]	POORLY CHARACTERIZED	Function unknown
10	Chr21_10_NAU6697	EVM0000095.1	At3g57030	4e-27	85/246(34.55)	108	ath	KOG1520	Predicted alkaloid synthase/Surface mucin Hemomucin	[R]	POORLY CHARACTERIZED	General function prediction only
10	Chr21_10_NAU6697	EVM0000120.1	At1g08790	3e-49	98/175(56.00)	162	ath	KOG4197	FOG: PPR repeat	[R]	POORLY CHARACTERIZED	General function prediction only
10	Chr21_10_NAU6697	EVM0000121.1	At1g11290	0	297/783(37.93)	564	ath	KOG4197	FOG: PPR repeat	[R]	POORLY CHARACTERIZED	General function prediction only
11	Chr21_11_NAU2152	EVM0000112.1	At1g08680	1e-80	109/136(80.15)	253	ath	KOG0702	Predicted GTPase-activating protein	[T]	CELLULAR PROCESSES AND SIGNALING	Signal transduction mechanisms
13	Chr21_13_Gh288	EVM0000025.1	At5g27550	0	341/411(82.97)	720	ath	KOG0239	Kinesin (KAR3 subfamily)	[Z]	CELLULAR PROCESSES AND SIGNALING	Cytoskeleton
13	Chr21_13_Gh288	EVM0000055.1	At5g44640	2e-170	249/504(49.40)	496	ath	KOG0626	Beta-glucosidase, lactase phlorizinhydrolase, and related proteins	[G]	METABOLISM	Carbohydrate transport and metabolism
13	Chr21_13_Gh288	EVM0000079.1	At5g41980	8e-63	106/289(36.68)	211	ath	KOG4585	Predicted transposase	[L]	INFORMATION STORAGE AND PROCESSING	Replication, recombination and repair
13	Chr21_13_Gh288	EVM0000098.1	At3g05350	0	419/568(73.77)	877	ath	KOG2413	Xaa-Pro aminopeptidase	[E]	METABOLISM	Amino acid transport and metabolism
13	Chr21_13_Gh288	EVM0000099.1	At5g27540	0	486/637(76.30)	986	ath	KOG1707	Predicted Ras related/Rac-GTP binding protein	[V]	CELLULAR PROCESSES AND SIGNALING	Defense mechanisms
13	Chr21_13_Gh288	EVM0000108.1	At5g27600	0	521/700(74.43)	1098	ath	KOG1256	Long-chain acyl-CoA synthetases (AMP-forming)	[I]	METABOLISM	Lipid transport and metabolism
15	Chr21_15_Gh132	EVM0000016.1	At3g29775	8e-19	49/148(33.11)	89.4	ath	KOG0017	FOG: Transposon-encoded proteins with TYA, reverse transcriptase, integrase domains in various combinations	[R]	POORLY CHARACTERIZED	General function prediction only
16	Chr21_16_BNL1551	EVM0000123.1	At5g12250	0	431/444(97.07)	917	ath	KOG1375	Beta tubulin	[Z]	CELLULAR PROCESSES AND SIGNALING	Cytoskeleton
16	Chr21_16_BNL1551	EVM0000023.1	At5g27970	1e-170	260/410(63.41)	526	ath	KOG1848	Uncharacterized conserved protein	[S]	POORLY CHARACTERIZED	Function unknown
16	Chr21_16_BNL1551	EVM0000042.1	At1g54490	0	630/942(66.88)	1260	ath	KOG2044	5'-3' exonuclease HKE1/RAT1	[LA]	--	--
16	Chr21_16_BNL1551	EVM0000086.1	At5g27970	0	490/753(65.07)	892	ath	KOG1848	Uncharacterized conserved protein	[S]	POORLY CHARACTERIZED	Function unknown
16	Chr21_16_BNL1551	EVM0000090.1	At5g28050	6e-76	114/161(70.81)	229	ath	KOG1018	Cytosine deaminase FCY1 and related enzymes	[F]	METABOLISM	Nucleotide transport and metabolism
16	Chr21_16_BNL1551	EVM0000100.1	At5g41980	4e-25	60/190(31.58)	103	ath	KOG4585	Predicted transposase	[L]	INFORMATION STORAGE AND PROCESSING	Replication, recombination and repair
17	Chr21_17_BNL3649	EVM0000118.1	At1g54510	0	409/622(65.76)	754	ath	KOG0589	Serine/threonine protein kinase	[R]	POORLY CHARACTERIZED	General function prediction only
17	Chr21_17_BNL3649	EVM0000124.1	At3g22780	5e-94	248/724(34.25)	309	ath	KOG1171	Metallothionein-like protein	[P]	METABOLISM	Inorganic ion transport and metabolism
18	Chr21_18_BNL1408	EVM0000012.1	At3g05030	0	375/518(72.39)	742	ath	KOG1965	Sodium/hydrogen exchanger protein	[P]	METABOLISM	Inorganic ion transport and metabolism
18	Chr21_18_BNL1408	EVM0000051.1	At1g08820	1e-59	95/143(66.43)	198	ath	KOG0439	VAMP-associated protein involved in inositol metabolism	[U]	CELLULAR PROCESSES AND SIGNALING	Intracellular trafficking, secretion, and vesicular transport

## Sheet: Table S27 TrEM-Chr21
Table S27 TrEM on Chr21.
#BAC	BAC name	# contig	#NtGeneID	Database_ID	E_value	Identity	Score	Annotation
1	Chr21_1_BNL2650	2	EVM0000029.1	tr|A0A061EYC2|A0A061EYC2_THECC	0	726/911(79.69)	1398	TATA box-binding protein-associated factor RNA polymerase I subunit C, putative {ECO:0000313|EMBL:EOY07249.1} OS=Theobroma cacao (Cacao) PE=4 SV=1
1	Chr21_1_BNL2650	2	EVM0000040.1	tr|A0A061EGZ7|A0A061EGZ7_THECC	2e-15	34/41(82.93)	76.3	ATP binding,valine-tRNA ligase isoform 1 {ECO:0000313|EMBL:EOY03938.1} OS=Theobroma cacao (Cacao) PE=3 SV=1
1	Chr21_1_BNL2650	2	EVM0000041.1	tr|A0A061EQX4|A0A061EQX4_THECC	0	305/381(80.05)	631	Kinase superfamily protein isoform 2 {ECO:0000313|EMBL:EOY07241.1} OS=Theobroma cacao (Cacao) PE=3 SV=1
1	Chr21_1_BNL2650	2	EVM0000045.1	tr|A0A061EQQ3|A0A061EQQ3_THECC	0	380/404(94.06)	778	Nucleotide-sugar transporter family protein isoform 1 {ECO:0000313|EMBL:EOY07013.1} OS=Theobroma cacao (Cacao) PE=4 SV=1
1	Chr21_1_BNL2650	2	EVM0000046.1	tr|M5WEH8|M5WEH8_PRUPE	8e-19	56/188(29.79)	89	Uncharacterized protein {ECO:0000313|EMBL:EMJ07683.1} (Fragment) OS=Prunus persica (Peach) PE=4 SV=1
1	Chr21_1_BNL2650	2	EVM0000048.1	tr|A0A061FCZ7|A0A061FCZ7_THECC	3e-102	148/173(85.55)	306	Ubiquitin-like superfamily protein isoform 2 {ECO:0000313|EMBL:EOY15155.1} OS=Theobroma cacao (Cacao) PE=4 SV=1
1	Chr21_1_BNL2650	2	EVM0000049.1	tr|A0A061FD99|A0A061FD99_THECC	0	328/398(82.41)	637	Tetratricopeptide repeat-like superfamily protein {ECO:0000313|EMBL:EOY15290.1} OS=Theobroma cacao (Cacao) PE=4 SV=1
1	Chr21_1_BNL2650	2	EVM0000062.1	tr|A0A061GED0|A0A061GED0_THECC	1e-48	123/226(54.42)	177	RING/U-box superfamily protein, putative {ECO:0000313|EMBL:EOY25399.1} OS=Theobroma cacao (Cacao) PE=4 SV=1
1	Chr21_1_BNL2650	2	EVM0000068.1	tr|A0A061EBT4|A0A061EBT4_THECC	2e-104	176/306(57.52)	314	S-adenosyl-L-methionine-dependent methyltransferases superfamily protein {ECO:0000313|EMBL:EOY02455.1} OS=Theobroma cacao (Cacao) PE=4 SV=1
1	Chr21_1_BNL2650	2	EVM0000073.1	tr|S8DQG3|S8DQG3_9LAMI	2e-43	87/200(43.50)	155	Uncharacterized protein {ECO:0000313|EMBL:EPS62007.1} (Fragment) OS=Genlisea aurea PE=4 SV=1
1	Chr21_1_BNL2650	2	EVM0000092.1	tr|A0A068UM76|A0A068UM76_COFCA	6e-71	108/121(89.26)	228	Coffea canephora DH200=94 genomic scaffold, scaffold_38 {ECO:0000313|EMBL:CDP09344.1} OS=Coffea canephora (Robusta coffee) PE=4 SV=1
1	Chr21_1_BNL2650	2	EVM0000102.1	tr|A0A061EQV4|A0A061EQV4_THECC	0	279/400(69.75)	563	Phosphatase 2C family protein, putative {ECO:0000313|EMBL:EOY07053.1} OS=Theobroma cacao (Cacao) PE=4 SV=1
1	Chr21_1_BNL2650	2	EVM0000122.1	tr|A0A061EQF6|A0A061EQF6_THECC	3e-121	229/439(52.16)	367	Carbohydrate-binding-like fold, putative isoform 1 {ECO:0000313|EMBL:EOY07250.1} OS=Theobroma cacao (Cacao) PE=4 SV=1
2	Chr21_2_DC40316	2	EVM0000011.1	tr|A0A061ERK5|A0A061ERK5_THECC	0	508/556(91.37)	1056	Laccase {ECO:0000256|RuleBase:RU361119} OS=Theobroma cacao (Cacao) PE=3 SV=1
2	Chr21_2_DC40316	2	EVM0000014.1	tr|A0A061EPW2|A0A061EPW2_THECC	0	347/417(83.21)	746	Trichome birefringence-like 34 {ECO:0000313|EMBL:EOY07090.1} OS=Theobroma cacao (Cacao) PE=4 SV=1
2	Chr21_2_DC40316	2	EVM0000017.1	tr|A0A061EQA6|A0A061EQA6_THECC	0	393/445(88.31)	785	Calcium-dependent protein kinase 13 isoform 2 {ECO:0000313|EMBL:EOY07185.1} OS=Theobroma cacao (Cacao) PE=4 SV=1
2	Chr21_2_DC40316	2	EVM0000020.1	tr|D8FSJ9|D8FSJ9_GOSHI	0	268/287(93.38)	546	Aquaporin PIP16 {ECO:0000313|EMBL:DAA33860.1} GN=GhPIP1 OS=Gossypium hirsutum (Upland cotton) PE=2 SV=1
2	Chr21_2_DC40316	2	EVM0000039.1	tr|A0A061ERI2|A0A061ERI2_THECC	0	498/787(63.28)	913	LRR receptor-like serine/threonine-protein kinase, putative {ECO:0000313|EMBL:EOY07253.1} OS=Theobroma cacao (Cacao) PE=4 SV=1
2	Chr21_2_DC40316	2	EVM0000044.1	tr|A0A061ESF6|A0A061ESF6_THECC	1e-126	176/203(86.70)	379	O-fucosyltransferase family protein isoform 2 {ECO:0000313|EMBL:EOY07322.1} OS=Theobroma cacao (Cacao) PE=4 SV=1
2	Chr21_2_DC40316	2	EVM0000069.1	tr|A0A061DLK8|A0A061DLK8_THECC	0	459/558(82.26)	910	Transducin/WD40 repeat-like superfamily protein {ECO:0000313|EMBL:EOX92971.1} OS=Theobroma cacao (Cacao) PE=4 SV=1
2	Chr21_2_DC40316	2	EVM0000083.1	tr|A0A061ESC8|A0A061ESC8_THECC	0	479/639(74.96)	801	Uncharacterized protein {ECO:0000313|EMBL:EOY07292.1} OS=Theobroma cacao (Cacao) PE=4 SV=1
2	Chr21_2_DC40316	2	EVM0000104.1	tr|A0A061ER30|A0A061ER30_THECC	0	615/684(89.91)	1224	MRNA capping enzyme family protein isoform 3 {ECO:0000313|EMBL:EOY07301.1} OS=Theobroma cacao (Cacao) PE=4 SV=1
2	Chr21_2_DC40316	2	EVM0000111.1	tr|A0A061ER13|A0A061ER13_THECC	0	265/314(84.39)	551	Duplicated homeodomain-like superfamily protein {ECO:0000313|EMBL:EOY07281.1} OS=Theobroma cacao (Cacao) PE=4 SV=1
4	Chr21_4_GHACC1_UCR90	1	EVM0000053.1	tr|A0A061EUU1|A0A061EUU1_THECC	0	374/449(83.30)	769	E2F transcription factor 3 isoform 1 {ECO:0000313|EMBL:EOY08428.1} OS=Theobroma cacao (Cacao) PE=3 SV=1
4	Chr21_4_GHACC1_UCR90	2	EVM0000008.1	tr|A0A061ETM9|A0A061ETM9_THECC	4e-87	120/151(79.47)	264	HVA22-like protein J, putative {ECO:0000313|EMBL:EOY08425.1} OS=Theobroma cacao (Cacao) PE=4 SV=1
4	Chr21_4_GHACC1_UCR90	3	EVM0000075.1	tr|A0A067L528|A0A067L528_JATCU	0	520/1161(44.79)	839	Uncharacterized protein {ECO:0000313|EMBL:KDP43576.1} OS=Jatropha curcas (Barbados nut) PE=4 SV=1
4	Chr21_4_GHACC1_UCR90	4	EVM0000026.1	tr|A0A061ETL5|A0A061ETL5_THECC	9e-130	193/266(72.56)	378	Short chain alcohol dehydrogenase, putative {ECO:0000313|EMBL:EOY08405.1} OS=Theobroma cacao (Cacao) PE=3 SV=1
4	Chr21_4_GHACC1_UCR90	4	EVM0000074.1	tr|A0A061ETM5|A0A061ETM5_THECC	3e-60	146/281(51.96)	199	Ovate family protein 13, putative {ECO:0000313|EMBL:EOY08420.1} OS=Theobroma cacao (Cacao) PE=4 SV=1
4	Chr21_4_GHACC1_UCR90	4	EVM0000076.1	tr|A0A061F1L7|A0A061F1L7_THECC	2e-153	219/276(79.35)	439	Polynucleotidyl transferase {ECO:0000313|EMBL:EOY08419.1} OS=Theobroma cacao (Cacao) PE=4 SV=1
4	Chr21_4_GHACC1_UCR90	5	EVM0000067.1	tr|A0A061EXZ3|A0A061EXZ3_THECC	0	642/908(70.70)	1381	RNA-directed DNA polymerase (Reverse transcriptase), Ribonuclease H, putative {ECO:0000313|EMBL:EOY09277.1} OS=Theobroma cacao (Cacao) PE=4 SV=1
4	Chr21_4_GHACC1_UCR90	5	EVM0000094.1	tr|A0A061GRL6|A0A061GRL6_THECC	6e-109	180/472(38.14)	353	Uncharacterized protein {ECO:0000313|EMBL:EOY32146.1} OS=Theobroma cacao (Cacao) PE=4 SV=1
4	Chr21_4_GHACC1_UCR90	5	EVM0000113.1	tr|A0A061ESA1|A0A061ESA1_THECC	3e-156	248/498(49.80)	477	Gag-pro-like protein {ECO:0000313|EMBL:EOY07935.1} OS=Theobroma cacao (Cacao) PE=4 SV=1
4	Chr21_4_GHACC1_UCR90	8	EVM0000013.1	tr|A0A059A2B4|A0A059A2B4_EUCGR	2e-34	57/69(82.61)	124	Uncharacterized protein {ECO:0000313|EMBL:KCW47450.1} OS=Eucalyptus grandis (Flooded gum) PE=3 SV=1
5	Chr21_5_CIR316_UCR56	1	EVM0000002.1	tr|A0A061EVQ6|A0A061EVQ6_THECC	3e-139	221/336(65.77)	405	Nuclear transcription factor Y subunit A-10, putative {ECO:0000313|EMBL:EOY08507.1} OS=Theobroma cacao (Cacao) PE=4 SV=1
5	Chr21_5_CIR316_UCR56	1	EVM0000036.1	tr|A0A061ETX2|A0A061ETX2_THECC	4e-84	159/357(44.54)	266	AGAMOUS-like 48, putative {ECO:0000313|EMBL:EOY08515.1} OS=Theobroma cacao (Cacao) PE=4 SV=1
5	Chr21_5_CIR316_UCR56	1	EVM0000043.1	tr|A0A061ETV3|A0A061ETV3_THECC	0	559/731(76.47)	1075	Tetratricopeptide repeat (TPR)-like superfamily protein isoform 1 {ECO:0000313|EMBL:EOY08500.1} OS=Theobroma cacao (Cacao) PE=4 SV=1
5	Chr21_5_CIR316_UCR56	22	EVM0000115.1	tr|J3N9B0|J3N9B0_ORYBR	2e-85	177/494(35.83)	295	Uncharacterized protein {ECO:0000313|EnsemblPlants:OB11G23960.1} OS=Oryza brachyantha PE=4 SV=1
5	Chr21_5_CIR316_UCR56	12	EVM0000035.1	tr|A0A061EV28|A0A061EV28_THECC	7e-53	103/170(60.59)	174	RING/U-box superfamily protein {ECO:0000313|EMBL:EOY08518.1} OS=Theobroma cacao (Cacao) PE=4 SV=1
5	Chr21_5_CIR316_UCR56	12	EVM0000058.1	tr|A0A061EVS2|A0A061EVS2_THECC	2e-84	153/301(50.83)	261	Glutaredoxin family protein, putative {ECO:0000313|EMBL:EOY08522.1} OS=Theobroma cacao (Cacao) PE=4 SV=1
5	Chr21_5_CIR316_UCR56	1	EVM0000070.1	tr|A0A061EV33|A0A061EV33_THECC	0	519/610(85.08)	1021	F26K24.5 protein {ECO:0000313|EMBL:EOY08523.1} OS=Theobroma cacao (Cacao) PE=4 SV=1
6	Chr21_6_UCR49	1	EVM0000057.1	tr|A0A061EV28|A0A061EV28_THECC	7e-53	103/170(60.59)	174	RING/U-box superfamily protein {ECO:0000313|EMBL:EOY08518.1} OS=Theobroma cacao (Cacao) PE=4 SV=1
6	Chr21_6_UCR49	1	EVM0000087.1	tr|A0A061EV33|A0A061EV33_THECC	0	648/772(83.94)	1297	F26K24.5 protein {ECO:0000313|EMBL:EOY08523.1} OS=Theobroma cacao (Cacao) PE=4 SV=1
6	Chr21_6_UCR49	1	EVM0000116.1	tr|A0A061EVS2|A0A061EVS2_THECC	2e-84	153/301(50.83)	261	Glutaredoxin family protein, putative {ECO:0000313|EMBL:EOY08522.1} OS=Theobroma cacao (Cacao) PE=4 SV=1
6	Chr21_6_UCR49	2	EVM0000066.1	tr|A0A061F1Z1|A0A061F1Z1_THECC	0	797/1099(72.52)	1604	Pentatricopeptide repeat (PPR) superfamily protein, putative {ECO:0000313|EMBL:EOY08539.1} OS=Theobroma cacao (Cacao) PE=4 SV=1
6	Chr21_6_UCR49	3	EVM0000078.1	tr|A0A061EY11|A0A061EY11_THECC	7e-89	134/195(68.72)	267	Disease resistance-responsive (Dirigent-like protein) family protein, putative {ECO:0000313|EMBL:EOY09563.1} OS=Theobroma cacao (Cacao) PE=4 SV=1
6	Chr21_6_UCR49	3	EVM0000105.1	tr|A0A061EXJ4|A0A061EXJ4_THECC	0	340/413(82.32)	630	RING/U-box superfamily protein isoform 1 {ECO:0000313|EMBL:EOY09521.1} OS=Theobroma cacao (Cacao) PE=4 SV=1
6	Chr21_6_UCR49	3	EVM0000109.1	tr|Q2HPG7|Q2HPG7_GOSHI	0	356/384(92.71)	724	Delta-12 fatty acid desaturase 2 {ECO:0000313|EMBL:AAQ16654.1} OS=Gossypium hirsutum (Upland cotton) PE=2 SV=1
6	Chr21_6_UCR49	3	EVM0000119.1	tr|A0A061EY11|A0A061EY11_THECC	4e-97	139/185(75.14)	288	Disease resistance-responsive (Dirigent-like protein) family protein, putative {ECO:0000313|EMBL:EOY09563.1} OS=Theobroma cacao (Cacao) PE=4 SV=1
6	Chr21_6_UCR49	4	EVM0000001.1	tr|A0A061EXA8|A0A061EXA8_THECC	0	525/616(85.23)	1108	Pentatricopeptide repeat (PPR) superfamily protein {ECO:0000313|EMBL:EOY09680.1} OS=Theobroma cacao (Cacao) PE=4 SV=1
7	Chr21_7_NAU3480	1	EVM0000022.1	tr|A0A061F2U5|A0A061F2U5_THECC	3e-178	254/406(62.56)	511	F-box family protein isoform 1 {ECO:0000313|EMBL:EOY08844.1} OS=Theobroma cacao (Cacao) PE=4 SV=1
7	Chr21_7_NAU3480	1	EVM0000052.1	tr|A0A061EV20|A0A061EV20_THECC	0	398/469(84.86)	780	TGACG motif-binding factor 6 isoform 1 {ECO:0000313|EMBL:EOY08646.1} OS=Theobroma cacao (Cacao) PE=4 SV=1
7	Chr21_7_NAU3480	1	EVM0000056.1	tr|A0A061EVX7|A0A061EVX7_THECC	0	535/598(89.46)	1063	Auxin efflux carrier family protein isoform 2 {ECO:0000313|EMBL:EOY08798.1} OS=Theobroma cacao (Cacao) PE=4 SV=1
7	Chr21_7_NAU3480	1	EVM0000085.1	tr|A0A061EWM8|A0A061EWM8_THECC	0	328/400(82.00)	650	Dual specificity protein phosphatase-related isoform 2 {ECO:0000313|EMBL:EOY08827.1} OS=Theobroma cacao (Cacao) PE=4 SV=1
7	Chr21_7_NAU3480	1	EVM0000110.1	tr|A0A061F2R4|A0A061F2R4_THECC	6e-150	209/233(89.70)	428	Basic helix-loop-helix DNA-binding superfamily protein {ECO:0000313|EMBL:EOY08809.1} OS=Theobroma cacao (Cacao) PE=4 SV=1
8	Chr21_8_MUCS088_CIR196	1	EVM0000021.1	tr|A0A061F2M6|A0A061F2M6_THECC	0	344/477(72.12)	644	Cyclin b1,5 isoform 1 {ECO:0000313|EMBL:EOY08754.1} OS=Theobroma cacao (Cacao) PE=3 SV=1
8	Chr21_8_MUCS088_CIR196	1	EVM0000037.1	tr|S1RTN7|S1RTN7_THECC	1e-127	221/315(70.16)	375	Homeodomain-like superfamily protein {ECO:0000313|EMBL:EOY20318.1} OS=Theobroma cacao (Cacao) PE=4 SV=1
8	Chr21_8_MUCS088_CIR196	1	EVM0000060.1	tr|A0A061EWI8|A0A061EWI8_THECC	9e-155	227/307(73.94)	451	WW domain-containing protein, putative isoform 1 {ECO:0000313|EMBL:EOY08772.1} OS=Theobroma cacao (Cacao) PE=4 SV=1
8	Chr21_8_MUCS088_CIR196	1	EVM0000077.1	tr|A0A061EWE4|A0A061EWE4_THECC	0	380/531(71.56)	641	Zinc finger family protein, putative isoform 1 {ECO:0000313|EMBL:EOY08707.1} OS=Theobroma cacao (Cacao) PE=4 SV=1
8	Chr21_8_MUCS088_CIR196	1	EVM0000103.1	tr|A0A061EUI4|A0A061EUI4_THECC	7e-62	124/243(51.03)	199	Calmodulin-binding protein of 25 kDa, putative {ECO:0000313|EMBL:EOY08715.1} OS=Theobroma cacao (Cacao) PE=4 SV=1
9	Chr21_9_NAU5428	1	EVM0000003.1	tr|A0A061F107|A0A061F107_THECC	0	335/436(76.83)	593	Chromodomain protein, putative isoform 1 {ECO:0000313|EMBL:EOY10372.1} OS=Theobroma cacao (Cacao) PE=4 SV=1
9	Chr21_9_NAU5428	1	EVM0000005.1	tr|A0A061F770|A0A061F770_THECC	0	384/425(90.35)	776	Nuclear factor 1 A-type isoform 2 {ECO:0000313|EMBL:EOY10359.1} OS=Theobroma cacao (Cacao) PE=4 SV=1
9	Chr21_9_NAU5428	1	EVM0000006.1	tr|I1MMS0|I1MMS0_SOYBN	1e-07	59/145(40.69)	53.5	Uncharacterized protein {ECO:0000313|EnsemblPlants:GLYMA16G20780.2} OS=Glycine max (Soybean) PE=4 SV=1
9	Chr21_9_NAU5428	1	EVM0000024.1	tr|A0A061GFG0|A0A061GFG0_THECC	5e-57	177/440(40.23)	212	Disease resistance (TIR-NBS-LRR class)-like protein {ECO:0000313|EMBL:EOY25759.1} OS=Theobroma cacao (Cacao) PE=4 SV=1
9	Chr21_9_NAU5428	1	EVM0000032.1	tr|A0A061DK14|A0A061DK14_THECC	0	268/333(80.48)	569	Dihydrodipicolinate reductase, bacterial/plant isoform 1 {ECO:0000313|EMBL:EOX92351.1} OS=Theobroma cacao (Cacao) PE=4 SV=1
9	Chr21_9_NAU5428	1	EVM0000093.1	tr|A0A061EZ47|A0A061EZ47_THECC	0	382/498(76.71)	645	RNApolymerase sigma subunit 2 {ECO:0000313|EMBL:EOY10370.1} OS=Theobroma cacao (Cacao) PE=4 SV=1
9	Chr21_9_NAU5428	1	EVM0000097.1	tr|M4M6P8|M4M6P8_GOSAR	8e-74	113/114(99.12)	223	Tubulin-specific chaperone A {ECO:0000313|EMBL:AGG55712.1} OS=Gossypium arboreum (Tree cotton) PE=2 SV=1
9	Chr21_9_NAU5428	2	EVM0000033.1	tr|A0A061F3M7|A0A061F3M7_THECC	0	693/1325(52.30)	1431	Uncharacterized protein {ECO:0000313|EMBL:EOY11267.1} OS=Theobroma cacao (Cacao) PE=4 SV=1
9	Chr21_9_NAU5428	3	EVM0000019.1	tr|B9RM35|B9RM35_RICCO	2e-45	110/256(42.97)	171	TMV resistance protein N, putative {ECO:0000313|EMBL:EEF47358.1} OS=Ricinus communis (Castor bean) PE=4 SV=1
9	Chr21_9_NAU5428	3	EVM0000065.1	tr|A0A061F8D0|A0A061F8D0_THECC	9e-32	51/90(56.67)	117	Uncharacterized protein {ECO:0000313|EMBL:EOY13296.1} OS=Theobroma cacao (Cacao) PE=4 SV=1
9	Chr21_9_NAU5428	3	EVM0000081.1	tr|M1BRP8|M1BRP8_SOLTU	1e-44	67/117(57.26)	152	Uncharacterized protein {ECO:0000313|EnsemblPlants:PGSC0003DMT400051409} OS=Solanum tuberosum (Potato) PE=4 SV=1
9	Chr21_9_NAU5428	3	EVM0000082.1	tr|A5BMC8|A5BMC8_VITVI	1e-73	124/237(52.32)	254	Putative uncharacterized protein {ECO:0000313|EMBL:CAN83392.1} OS=Vitis vinifera (Grape) PE=4 SV=1
9	Chr21_9_NAU5428	3	EVM0000084.1	tr|A0A061F8D0|A0A061F8D0_THECC	1e-59	84/146(57.53)	196	Uncharacterized protein {ECO:0000313|EMBL:EOY13296.1} OS=Theobroma cacao (Cacao) PE=4 SV=1
9	Chr21_9_NAU5428	3	EVM0000096.1	tr|A5BQ49|A5BQ49_VITVI	0	430/731(58.82)	887	Putative uncharacterized protein {ECO:0000313|EMBL:CAN59755.1} OS=Vitis vinifera (Grape) PE=4 SV=1
9	Chr21_9_NAU5428	4	EVM0000071.1	tr|M1CW99|M1CW99_SOLTU	4e-22	48/77(62.34)	99	Uncharacterized protein {ECO:0000313|EnsemblPlants:PGSC0003DMT400076165} OS=Solanum tuberosum (Potato) PE=4 SV=1
10	Chr21_10_NAU6697	1	EVM0000004.1	tr|A5ADA3|A5ADA3_VITVI	2e-45	84/181(46.41)	166	Putative uncharacterized protein {ECO:0000313|EMBL:CAN77815.1} OS=Vitis vinifera (Grape) PE=4 SV=1
10	Chr21_10_NAU6697	1	EVM0000007.1	tr|U5N1F1|U5N1F1_GOSHI	2e-43	82/89(92.13)	164	Terpene synthase {ECO:0000313|EMBL:AGX84976.1} OS=Gossypium hirsutum (Upland cotton) PE=2 SV=1
10	Chr21_10_NAU6697	1	EVM0000015.1	tr|A0A061F1W4|A0A061F1W4_THECC	4e-88	147/230(63.91)	276	TPX2 family protein, putative isoform 1 {ECO:0000313|EMBL:EOY11036.1} OS=Theobroma cacao (Cacao) PE=4 SV=1
10	Chr21_10_NAU6697	1	EVM0000018.1	tr|A0A061G9D5|A0A061G9D5_THECC	0	318/521(61.04)	634	Disease resistance protein, putative {ECO:0000313|EMBL:EOY25752.1} OS=Theobroma cacao (Cacao) PE=4 SV=1
10	Chr21_10_NAU6697	1	EVM0000061.1	tr|A0A061F2C1|A0A061F2C1_THECC	4e-98	158/200(79.00)	291	Pre-rRNA-processing protein TSR2, putative {ECO:0000313|EMBL:EOY11156.1} OS=Theobroma cacao (Cacao) PE=4 SV=1
10	Chr21_10_NAU6697	1	EVM0000063.1	tr|A0A067EQ35|A0A067EQ35_CITSI	1e-92	172/258(66.67)	282	Uncharacterized protein {ECO:0000313|EMBL:KDO53322.1} OS=Citrus sinensis (Sweet orange) PE=4 SV=1
10	Chr21_10_NAU6697	1	EVM0000089.1	tr|A0A061F284|A0A061F284_THECC	8e-177	301/428(70.33)	508	Myelin-associated oligodendrocyte basic protein isoform 1 {ECO:0000313|EMBL:EOY11136.1} OS=Theobroma cacao (Cacao) PE=4 SV=1
10	Chr21_10_NAU6697	1	EVM0000095.1	tr|A0A061E957|A0A061E957_THECC	6e-47	106/258(41.09)	166	Calcium-dependent phosphotriesterase superfamily protein, putative {ECO:0000313|EMBL:EOY01496.1} OS=Theobroma cacao (Cacao) PE=4 SV=1
10	Chr21_10_NAU6697	1	EVM0000114.1	tr|A0A061F1A9|A0A061F1A9_THECC	0	255/300(85.00)	547	Uncharacterized protein {ECO:0000313|EMBL:EOY11125.1} OS=Theobroma cacao (Cacao) PE=4 SV=1
10	Chr21_10_NAU6697	1	EVM0000120.1	tr|V4SEL2|V4SEL2_9ROSI	3e-71	110/170(64.71)	223	Uncharacterized protein {ECO:0000313|EMBL:ESR37245.1} OS=Citrus clementina PE=4 SV=1
10	Chr21_10_NAU6697	1	EVM0000121.1	tr|A0A061F2D9|A0A061F2D9_THECC	0	654/815(80.25)	1367	Pentatricopeptide repeat superfamily protein {ECO:0000313|EMBL:EOY11186.1} OS=Theobroma cacao (Cacao) PE=4 SV=1
11	Chr21_11_NAU2152	1	EVM0000112.1	tr|A0A061F022|A0A061F022_THECC	0	368/440(83.64)	758	GTPase activating protein, putative isoform 2 {ECO:0000313|EMBL:EOY10411.1} OS=Theobroma cacao (Cacao) PE=4 SV=1
11	Chr21_11_NAU2152	2	EVM0000010.1	tr|M1D407|M1D407_SOLTU	1e-53	169/456(37.06)	200	Uncharacterized protein {ECO:0000313|EnsemblPlants:PGSC0003DMT400080824} OS=Solanum tuberosum (Potato) PE=4 SV=1
11	Chr21_11_NAU2152	2	EVM0000028.1	tr|A0A061GFF6|A0A061GFF6_THECC	0	332/539(61.60)	656	Disease resistance protein, putative {ECO:0000313|EMBL:EOY25754.1} OS=Theobroma cacao (Cacao) PE=4 SV=1
12	Chr21_12_NAU6525	1	EVM0000027.1	tr|S1S3Q7|S1S3Q7_THECC	5e-14	36/74(48.65)	71.6	Uncharacterized protein {ECO:0000313|EMBL:EOY20306.1} (Fragment) OS=Theobroma cacao (Cacao) PE=4 SV=1
12	Chr21_12_NAU6525	1	EVM0000054.1	tr|A0A061G9E1|A0A061G9E1_THECC	4e-29	69/168(41.07)	124	Disease resistance protein {ECO:0000313|EMBL:EOY25762.1} OS=Theobroma cacao (Cacao) PE=4 SV=1
12	Chr21_12_NAU6525	2	EVM0000009.1	tr|A0A061G9E1|A0A061G9E1_THECC	9e-171	267/435(61.38)	530	Disease resistance protein {ECO:0000313|EMBL:EOY25762.1} OS=Theobroma cacao (Cacao) PE=4 SV=1
12	Chr21_12_NAU6525	5	EVM0000072.1	tr|M4DIA8|M4DIA8_BRARP	2e-58	104/177(58.76)	201	Uncharacterized protein {ECO:0000313|EnsemblPlants:Bra016235.1-P} OS=Brassica rapa subsp. pekinensis (Chinese cabbage) PE=3 SV=1
13	Chr21_13_Gh288	2	EVM0000025.1	tr|A0A061F1Y4|A0A061F1Y4_THECC	0	659/779(84.60)	1315	Kinesin-like protein {ECO:0000256|RuleBase:RU000394} OS=Theobroma cacao (Cacao) PE=3 SV=1
13	Chr21_13_Gh288	2	EVM0000055.1	tr|A0A061FZC9|A0A061FZC9_THECC	0	345/523(65.97)	722	Beta-glucosidase 15 {ECO:0000313|EMBL:EOY22428.1} OS=Theobroma cacao (Cacao) PE=3 SV=1
13	Chr21_13_Gh288	2	EVM0000079.1	tr|A0A061FY73|A0A061FY73_THECC	0	265/384(69.01)	572	Uncharacterized protein {ECO:0000313|EMBL:EOY22023.1} OS=Theobroma cacao (Cacao) PE=4 SV=1
13	Chr21_13_Gh288	2	EVM0000098.1	tr|A0A061F1W9|A0A061F1W9_THECC	0	634/710(89.30)	1296	Metallopeptidase M24 family protein isoform 1 {ECO:0000313|EMBL:EOY11325.1} OS=Theobroma cacao (Cacao) PE=4 SV=1
13	Chr21_13_Gh288	2	EVM0000099.1	tr|A0A061F2S2|A0A061F2S2_THECC	0	602/644(93.48)	1227	Mitochondrial Rho GTPase {ECO:0000256|PIRNR:PIRNR037488} OS=Theobroma cacao (Cacao) PE=3 SV=1
13	Chr21_13_Gh288	2	EVM0000101.1	tr|A0A061G2P3|A0A061G2P3_THECC	2e-72	100/164(60.98)	230	Uncharacterized protein {ECO:0000313|EMBL:EOY21289.1} OS=Theobroma cacao (Cacao) PE=4 SV=1
13	Chr21_13_Gh288	2	EVM0000108.1	tr|A0A061F9Z8|A0A061F9Z8_THECC	0	605/701(86.31)	1279	Long-chain acyl-CoA synthetase 7 isoform 1 {ECO:0000313|EMBL:EOY11329.1} OS=Theobroma cacao (Cacao) PE=4 SV=1
15	Chr21_15_Gh132	1	EVM0000050.1	tr|V4WAC9|V4WAC9_9ROSI	4e-60	107/221(48.42)	202	Uncharacterized protein {ECO:0000313|EMBL:ESR63259.1} OS=Citrus clementina PE=4 SV=1
15	Chr21_15_Gh132	4	EVM0000016.1	tr|A5B779|A5B779_VITVI	5e-55	115/280(41.07)	199	Putative uncharacterized protein {ECO:0000313|EMBL:CAN74228.1} OS=Vitis vinifera (Grape) PE=4 SV=1
16	Chr21_16_BNL1551	2	EVM0000123.1	tr|C0KDV8|C0KDV8_GOSHI	0	447/447(100.00)	942	Beta-tubulin 3 {ECO:0000313|EMBL:ACM89775.1} OS=Gossypium hirsutum (Upland cotton) PE=2 SV=1
16	Chr21_16_BNL1551	4	EVM0000023.1	tr|A0A061F2S1|A0A061F2S1_THECC	0	349/444(78.60)	711	ARM repeat superfamily protein {ECO:0000313|EMBL:EOY11158.1} OS=Theobroma cacao (Cacao) PE=4 SV=1
16	Chr21_16_BNL1551	4	EVM0000042.1	tr|A0A061F3C1|A0A061F3C1_THECC	0	822/972(84.57)	1684	Exoribonuclease 4 isoform 1 {ECO:0000313|EMBL:EOY11147.1} OS=Theobroma cacao (Cacao) PE=4 SV=1
16	Chr21_16_BNL1551	4	EVM0000047.1	tr|A0A061GZL2|A0A061GZL2_THECC	3e-100	153/315(48.57)	306	Uncharacterized protein {ECO:0000313|EMBL:EOY33229.1} OS=Theobroma cacao (Cacao) PE=4 SV=1
16	Chr21_16_BNL1551	4	EVM0000064.1	tr|A0A061F2L1|A0A061F2L1_THECC	0	364/465(78.28)	718	Transcription elongation factor family protein, putative isoform 1 {ECO:0000313|EMBL:EOY08734.1} OS=Theobroma cacao (Cacao) PE=4 SV=1
16	Chr21_16_BNL1551	4	EVM0000086.1	tr|A0A061F2S1|A0A061F2S1_THECC	0	623/685(90.95)	1246	ARM repeat superfamily protein {ECO:0000313|EMBL:EOY11158.1} OS=Theobroma cacao (Cacao) PE=4 SV=1
16	Chr21_16_BNL1551	4	EVM0000090.1	tr|V7BG60|V7BG60_PHAVU	1e-81	125/161(77.64)	248	Uncharacterized protein {ECO:0000313|EMBL:ESW16802.1} OS=Phaseolus vulgaris (Kidney bean) PE=4 SV=1
16	Chr21_16_BNL1551	4	EVM0000100.1	tr|A0A061GDT4|A0A061GDT4_THECC	2e-75	122/220(55.45)	245	Uncharacterized protein {ECO:0000313|EMBL:EOY27578.1} OS=Theobroma cacao (Cacao) PE=4 SV=1
16	Chr21_16_BNL1551	4	EVM0000106.1	tr|A0A061F1D8|A0A061F1D8_THECC	5e-153	327/437(74.83)	449	DNA-binding storekeeper protein-related transcriptional regulator, putative {ECO:0000313|EMBL:EOY11145.1} OS=Theobroma cacao (Cacao) PE=4 SV=1
16	Chr21_16_BNL1551	4	EVM0000107.1	tr|A0A061F296|A0A061F296_THECC	7e-87	135/187(72.19)	263	Rubredoxin-like superfamily protein {ECO:0000313|EMBL:EOY11146.1} OS=Theobroma cacao (Cacao) PE=4 SV=1
17	Chr21_17_BNL3649	1	EVM0000118.1	tr|A0A061F193|A0A061F193_THECC	0	547/620(88.23)	1131	NIMA-related serine/threonine kinase 1 isoform 1 {ECO:0000313|EMBL:EOY11110.1} OS=Theobroma cacao (Cacao) PE=4 SV=1
17	Chr21_17_BNL3649	2	EVM0000038.1	tr|U5FRH6|U5FRH6_POPTR	4e-53	101/253(39.92)	181	Uncharacterized protein {ECO:0000313|EMBL:ERP52541.1} OS=Populus trichocarpa (Western balsam poplar) PE=4 SV=1
17	Chr21_17_BNL3649	2	EVM0000124.1	tr|A0A061F2J0|A0A061F2J0_THECC	0	439/677(64.84)	809	Tesmin/TSO1-like CXC domain-containing protein, putative isoform 1 {ECO:0000313|EMBL:EOY11118.1} OS=Theobroma cacao (Cacao) PE=4 SV=1
18	Chr21_18_BNL1408	1	EVM0000012.1	tr|Q8GTL9|Q8GTL9_GOSHI	0	465/512(90.82)	917	Sodium/hydrogen exchanger {ECO:0000256|RuleBase:RU003722} OS=Gossypium hirsutum (Upland cotton) PE=2 SV=1
18	Chr21_18_BNL1408	1	EVM0000051.1	tr|B9I849|B9I849_POPTR	2e-97	147/238(61.76)	293	VAMP/SYNAPTOBREVIN-ASSOCIATED protein 27-2 {ECO:0000313|EMBL:EEE94968.1} OS=Populus trichocarpa (Western balsam poplar) PE=4 SV=1

## Sheet: Table S28 Pfam-Chr21
Table S28 Pfam on Chr 21.
#BAC	BAC name	#Gene_ID	Pfam_IDs	Pfam_Description
1	Chr21_1_BNL2650	EVM0000041.1	PF07714.12	Protein tyrosine kinase
1	Chr21_1_BNL2650	EVM0000045.1	PF04142.10	Nucleotide-sugar transporter
1	Chr21_1_BNL2650	EVM0000046.1	PF13456.1	Reverse transcriptase-like
1	Chr21_1_BNL2650	EVM0000049.1	PF13041.1	PPR repeat family
1	Chr21_1_BNL2650	EVM0000068.1	PF08704.5	tRNA methyltransferase complex GCD14 subunit
1	Chr21_1_BNL2650	EVM0000102.1	PF00481.16	Protein phosphatase 2C
1	Chr21_1_BNL2650	EVM0000122.1	PF00686.14	Starch binding domain
2	Chr21_2_DC40316	EVM0000011.1	PF00394.17	Multicopper oxidase
2	Chr21_2_DC40316	EVM0000014.1	PF13839.1	GDSL/SGNH-like Acyl-Esterase family found in Pmr5 and Cas1p
2	Chr21_2_DC40316	EVM0000017.1	PF00069.20	Protein kinase domain
2	Chr21_2_DC40316	EVM0000020.1	PF00230.15	Major intrinsic protein
2	Chr21_2_DC40316	EVM0000039.1	PF13855.1	Leucine rich repeat
2	Chr21_2_DC40316	EVM0000044.1	PF10250.4	GDP-fucose protein O-fucosyltransferase
2	Chr21_2_DC40316	EVM0000069.1	PF00400.27	WD domain, G-beta repeat
2	Chr21_2_DC40316	EVM0000083.1	PF05340.7	Protein of unknown function (DUF740)
2	Chr21_2_DC40316	EVM0000104.1	PF01331.14	mRNA capping enzyme, catalytic domain
2	Chr21_2_DC40316	EVM0000111.1	PF00249.26	Myb-like DNA-binding domain
4	Chr21_4_GHACC1_UCR90	EVM0000053.1	PF02319.15	E2F/DP family winged-helix DNA-binding domain
4	Chr21_4_GHACC1_UCR90	EVM0000008.1	PF03134.14	TB2/DP1, HVA22 family
4	Chr21_4_GHACC1_UCR90	EVM0000075.1	PF00931.17	NB-ARC domain
4	Chr21_4_GHACC1_UCR90	EVM0000026.1	PF00106.20	short chain dehydrogenase
4	Chr21_4_GHACC1_UCR90	EVM0000074.1	PF04844.8	Transcriptional repressor, ovate
4	Chr21_4_GHACC1_UCR90	EVM0000076.1	PF04857.15	CAF1 family ribonuclease
4	Chr21_4_GHACC1_UCR90	EVM0000067.1	PF00665.21	Integrase core domain
4	Chr21_4_GHACC1_UCR90	EVM0000094.1	PF10536.4	Plant mobile domain
4	Chr21_4_GHACC1_UCR90	EVM0000113.1	PF13650.1	Aspartyl protease
4	Chr21_4_GHACC1_UCR90	EVM0000013.1	PF00043.20	Glutathione S-transferase, C-terminal domain
5	Chr21_5_CIR316_UCR56	EVM0000002.1	PF02045.10	CCAAT-binding transcription factor (CBF-B/NF-YA) subunit B
5	Chr21_5_CIR316_UCR56	EVM0000036.1	PF00319.13	SRF-type transcription factor (DNA-binding and dimerisation domain)
5	Chr21_5_CIR316_UCR56	EVM0000115.1	PF14227.1	gag-polypeptide of LTR copia-type
5	Chr21_5_CIR316_UCR56	EVM0000035.1	PF13639.1	Ring finger domain
5	Chr21_5_CIR316_UCR56	EVM0000058.1	PF00462.19	Glutaredoxin
6	Chr21_6_UCR49	EVM0000057.1	PF13639.1	Ring finger domain
6	Chr21_6_UCR49	EVM0000087.1	PF10358.4	N-terminal C2 in EEIG1 and EHBP1 proteins
6	Chr21_6_UCR49	EVM0000116.1	PF00462.19	Glutaredoxin
6	Chr21_6_UCR49	EVM0000066.1	PF13041.1	PPR repeat family
6	Chr21_6_UCR49	EVM0000078.1	PF03018.9	Dirigent-like protein
6	Chr21_6_UCR49	EVM0000105.1	PF13923.1	Zinc finger, C3HC4 type (RING finger)
6	Chr21_6_UCR49	EVM0000109.1	PF00487.19	Fatty acid desaturase
6	Chr21_6_UCR49	EVM0000119.1	PF03018.9	Dirigent-like protein
6	Chr21_6_UCR49	EVM0000001.1	PF01535.15	PPR repeat
7	Chr21_7_NAU3480	EVM0000022.1	PF00646.28	F-box domain
7	Chr21_7_NAU3480	EVM0000052.1	PF14144.1	Seed dormancy control
7	Chr21_7_NAU3480	EVM0000056.1	PF03547.13	Membrane transport protein
7	Chr21_7_NAU3480	EVM0000085.1	PF00782.15	Dual specificity phosphatase, catalytic domain
7	Chr21_7_NAU3480	EVM0000110.1	PF00010.21	Helix-loop-helix DNA-binding domain
8	Chr21_8_MUCS088_CIR196	EVM0000021.1	PF00134.18	Cyclin, N-terminal domain
8	Chr21_8_MUCS088_CIR196	EVM0000037.1	PF00249.26	Myb-like DNA-binding domain
8	Chr21_8_MUCS088_CIR196	EVM0000060.1	PF00397.21	WW domain
8	Chr21_8_MUCS088_CIR196	EVM0000103.1	PF05678.9	VQ motif
9	Chr21_9_NAU5428	EVM0000003.1	PF00385.19	Chromo (CHRromatin Organisation MOdifier) domain
9	Chr21_9_NAU5428	EVM0000005.1	PF06219.7	Protein of unknown function (DUF1005)
9	Chr21_9_NAU5428	EVM0000024.1	PF12799.2	Leucine Rich repeats (2 copies)
9	Chr21_9_NAU5428	EVM0000032.1	PF01113.15	Dihydrodipicolinate reductase, N-terminus
9	Chr21_9_NAU5428	EVM0000093.1	PF04545.11	Sigma-70, region 4
9	Chr21_9_NAU5428	EVM0000097.1	PF02970.11	Tubulin binding cofactor A
9	Chr21_9_NAU5428	EVM0000033.1	PF07727.9	Reverse transcriptase (RNA-dependent DNA polymerase)
9	Chr21_9_NAU5428	EVM0000019.1	PF00560.28	Leucine Rich Repeat
9	Chr21_9_NAU5428	EVM0000065.1	PF14223.1	gag-polypeptide of LTR copia-type
9	Chr21_9_NAU5428	EVM0000084.1	PF14223.1	gag-polypeptide of LTR copia-type
9	Chr21_9_NAU5428	EVM0000096.1	PF14223.1	gag-polypeptide of LTR copia-type
10	Chr21_10_NAU6697	EVM0000004.1	PF07727.9	Reverse transcriptase (RNA-dependent DNA polymerase)
10	Chr21_10_NAU6697	EVM0000007.1	PF01397.16	Terpene synthase, N-terminal domain
10	Chr21_10_NAU6697	EVM0000015.1	PF06886.6	Targeting protein for Xklp2 (TPX2)
10	Chr21_10_NAU6697	EVM0000018.1	PF00931.17	NB-ARC domain
10	Chr21_10_NAU6697	EVM0000061.1	PF10273.4	Pre-rRNA-processing protein TSR2
10	Chr21_10_NAU6697	EVM0000063.1	PF04927.7	Seed maturation protein
10	Chr21_10_NAU6697	EVM0000089.1	PF07466.6	Protein of unknown function (DUF1517)
10	Chr21_10_NAU6697	EVM0000114.1	PF05910.7	Plant protein of unknown function (DUF868)
10	Chr21_10_NAU6697	EVM0000120.1	PF07939.6	Protein of unknown function (DUF1685)
10	Chr21_10_NAU6697	EVM0000121.1	PF01535.15	PPR repeat
11	Chr21_11_NAU2152	EVM0000112.1	PF01412.13	Putative GTPase activating protein for Arf
11	Chr21_11_NAU2152	EVM0000010.1	PF12799.2	Leucine Rich repeats (2 copies)
11	Chr21_11_NAU2152	EVM0000028.1	PF00931.17	NB-ARC domain
12	Chr21_12_NAU6525	EVM0000054.1	PF12799.2	Leucine Rich repeats (2 copies)
12	Chr21_12_NAU6525	EVM0000009.1	PF01582.15	TIR domain
12	Chr21_12_NAU6525	EVM0000072.1	PF00139.14	Legume lectin domain
13	Chr21_13_Gh288	EVM0000025.1	PF00225.18	Kinesin motor domain
13	Chr21_13_Gh288	EVM0000055.1	PF00232.13	Glycosyl hydrolase family 1
13	Chr21_13_Gh288	EVM0000079.1	PF13359.1	DDE superfamily endonuclease
13	Chr21_13_Gh288	EVM0000098.1	PF00557.19	Metallopeptidase family M24
13	Chr21_13_Gh288	EVM0000099.1	PF08477.8	Miro-like protein
13	Chr21_13_Gh288	EVM0000101.1	PF12776.2	Myb/SANT-like DNA-binding domain
13	Chr21_13_Gh288	EVM0000108.1	PF00501.23	AMP-binding enzyme
15	Chr21_15_Gh132	EVM0000050.1	PF00931.17	NB-ARC domain
15	Chr21_15_Gh132	EVM0000016.1	PF14223.1	gag-polypeptide of LTR copia-type
16	Chr21_16_BNL1551	EVM0000123.1	PF00091.20	Tubulin/FtsZ family, GTPase domain
16	Chr21_16_BNL1551	EVM0000042.1	PF03159.13	XRN 5'-3' exonuclease N-terminus
16	Chr21_16_BNL1551	EVM0000047.1	PF12776.2	Myb/SANT-like DNA-binding domain
16	Chr21_16_BNL1551	EVM0000064.1	PF08711.6	TFIIS helical bundle-like domain
16	Chr21_16_BNL1551	EVM0000086.1	PF12783.2	Guanine nucleotide exchange factor in Golgi transport N-terminal
16	Chr21_16_BNL1551	EVM0000090.1	PF00383.17	Cytidine and deoxycytidylate deaminase zinc-binding region
16	Chr21_16_BNL1551	EVM0000106.1	PF04504.9	Protein of unknown function, DUF573
16	Chr21_16_BNL1551	EVM0000107.1	PF00301.15	Rubredoxin
17	Chr21_17_BNL3649	EVM0000118.1	PF00069.20	Protein kinase domain
17	Chr21_17_BNL3649	EVM0000038.1	PF12776.2	Myb/SANT-like DNA-binding domain
17	Chr21_17_BNL3649	EVM0000124.1	PF03638.10	Tesmin/TSO1-like CXC domain, cysteine-rich domain
18	Chr21_18_BNL1408	EVM0000012.1	PF00999.16	Sodium/hydrogen exchanger family
18	Chr21_18_BNL1408	EVM0000051.1	PF00635.21	MSP (Major sperm protein) domain
