# Supplementary material for: Sequence Composition of Bacterial Chromosome Clones in a Transgressive Root-Knot Nematode Resistance Chromosome Region in Tetraploid Cotton
Source: Front Plant Sci. 2020 Dec 14;11:574486. doi: 10.3389/fpls.2020.574486 (PMC7767830; doi:10.3389/fpls.2020.574486)
Supplement: Supplementary Table 29 — The coding sequence comparisons of transposable elements and relative reverse transcriptase among N901 BACs and 4 Maxxa BACs (31K15, AC190836, AC202830, AC187810). [file Table_6.XLSX]

## Sheet: Table S29 TE comparison
Table S29 The coding sequence comparisons of transposable elements and relative reverse transcriptase among N901 BACs and 4 Maxxa BACs (31K15, AC190836, AC202830 and AC187810)
N901-Chr 11		N901-Chr 11
Query id	Associated marker	Subject id	Associated marker	identity %	alignment length	mismatches	gap openings	q.start	q.end	s.start	s.end	e-value	hit
EVM0000022.1	Chr11_6_UCR61	EVM0000126.1	Chr11_12_BNL1231	93.083	506	35	0	1	506	1	506	0	741
EVM0000111.1	Chr11_6_UCR61	EVM0000125.1	Chr11_10_CM140_NAU1232	96.412	864	31	0	320	1183	284	1147	0	1424
EVM0000111.1	Chr11_6_UCR61	EVM0000125.1	Chr11_10_CM140_NAU1232	95.968	248	10	0	70	317	1	248	1.7e-114	403
EVM0000111.1	Chr11_6_UCR61	EVM0000125.1	Chr11_10_CM140_NAU1232	95.783	166	6	1	1183	1347	1185	1350	2.33e-73	267
EVM0000111.1	Chr11_6_UCR61	EVM0000088.1	Chr11_19_NAU4962	91.034	290	25	1	320	608	323	612	1.32e-110	390
EVM0000153.1	Chr11_6_UCR61	EVM0000156.1	Chr11_19_NAU4962	99.661	885	3	0	1	885	1	885	0	1618
EVM0000153.1	Chr11_6_UCR61	EVM0000058.1	Chr11_10_CM140_NAU1232	99.762	839	2	0	1	839	1	839	0	1539
EVM0000044.1	Chr11_7_MUSB1076	EVM0000029.1	Chr11_12_BNL1231	93.465	658	43	0	966	1623	348	1005	0	977
EVM0000044.1	Chr11_7_MUSB1076	EVM0000029.1	Chr11_12_BNL1231	92.571	350	24	2	424	772	1	349	1.68e-143	501
EVM0000044.1	Chr11_7_MUSB1076	EVM0000029.1	Chr11_12_BNL1231	90.323	310	23	2	1862	2171	998	1300	6.31e-113	399
EVM0000120.1	Chr11_14_BNL3279	EVM0000056.1	Chr11_8_CIR316	97.602	959	23	0	1111	2069	1	959	0	1644
EVM0000120.1	Chr11_14_BNL3279	EVM0000116.1	Chr11_19_NAU4962	78.791	1754	352	17	943	2684	1	1746	0	1160
EVM0000071.1	Chr11_16_NAU6507	EVM0000033.1	Chr11_12_BNL1231	89.016	437	48	0	367	803	1	437	2.76e-156	542
EVM0000071.1	Chr11_16_NAU6507	EVM0000051.1	Chr11_7_MUSB1076	86.604	321	43	0	1	321	1	321	3.86e-100	355
EVM0000071.1	Chr11_16_NAU6507	EVM0000009.1	Chr11_19_NAU4962	82.96	223	36	2	804	1025	906	1127	1.92e-53	200
N 901-Chr 11		N901-Chr 21
Query id	Associated marker	Subject id	Associated marker	identity %	alignment length	mismatches	gap openings	q.start	q.end	s.start	s.end	e-value	hit
EVM0000022.1	Chr11_6_UCR61	EVM0000033.1	Chr21_9_NAU5428	81.123	641	115	6	1	638	1	638	1.08e-146	508
EVM0000111.1	Chr11_6_UCR61	EVM0000115.1	Chr21_5_CIR316-UCR56	100	1347	0	0	1	1347	1	1347	0	2488
EVM0000044.1	Chr11_7_MUSB1076	EVM0000033.1	Chr21_9_NAU5428	92.397	1723	124	3	25	1741	14	1735	0	2449
EVM0000044.1	Chr11_7_MUSB1076	EVM0000033.1	Chr21_9_NAU5428	81.456	2033	354	23	1739	3759	1852	3873	0	1644
EVM0000056.1	Chr11_8_CIR316	EVM0000067.1	Chr21_4_GHACC1-UCR90	98.123	959	18	0	1	959	1081	2039	0	1672
EVM0000125.1	Chr11_10_CM140_NAU1232	EVM0000115.1	Chr21_5_CIR316-UCR56	96.412	864	31	0	284	1147	320	1183	0	1424
EVM0000125.1	Chr11_10_CM140_NAU1232	EVM0000115.1	Chr21_5_CIR316-UCR56	95.968	248	10	0	1	248	70	317	6.12e-115	403
EVM0000125.1	Chr11_10_CM140_NAU1232	EVM0000115.1	Chr21_5_CIR316-UCR56	95.783	166	6	1	1185	1350	1183	1347	8.38e-74	267
EVM0000029.1	Chr11_12_BNL1231	EVM0000033.1	Chr21_9_NAU5428	96.96	658	20	0	348	1005	960	1617	0	1105
EVM0000029.1	Chr11_12_BNL1231	EVM0000033.1	Chr21_9_NAU5428	94.813	347	18	0	1	347	418	764	1.2e-156	542
EVM0000029.1	Chr11_12_BNL1231	EVM0000033.1	Chr21_9_NAU5428	94.194	310	11	2	1000	1302	1978	2287	7.42e-134	466
EVM0000126.1	Chr11_12_BNL1231	EVM0000033.1	Chr21_9_NAU5428	83.037	507	86	0	1	507	1	507	1.61e-132	460
EVM0000030.1	Chr11_14_BNL3279	EVM0000094.1	Chr21_4_GHACC1-UCR90	97.825	1655	36	0	1	1655	160	1814	0	2857
EVM0000030.1	Chr11_14_BNL3279	EVM0000094.1	Chr21_4_GHACC1-UCR90	97.354	189	4	1	1713	1900	1815	2003	9.1e-90	320
EVM0000120.1	Chr11_14_BNL3279	EVM0000067.1	Chr21_4_GHACC1-UCR90	98.02	2020	40	0	699	2718	669	2688	0	3509
EVM0000120.1	Chr11_14_BNL3279	EVM0000067.1	Chr21_4_GHACC1-UCR90	98.952	668	7	0	1	668	1	668	0	1195
EVM0000088.1	Chr11_19_NAU4962	EVM0000115.1	Chr21_5_CIR316-UCR56	91.034	290	25	1	323	612	320	608	2.14e-111	390
EVM0000116.1	Chr11_19_NAU4962	EVM0000067.1	Chr21_4_GHACC1-UCR90	79.283	1757	338	22	1	1746	913	2654	0	1205
N901-Chr 11		Maxxa
Query id	associated marker	Subject id	associated marker	identity %	alignment length	mismatches	gap openings	q.start	q.end	s.start	s.end	e-value	hit
EVM0000022.1	Chr11_6_UCR61	31K15:g143.t1	MUSB1076-chr11	94.118	527	31	0	633	1159	696	1222	0	802
EVM0000022.1	Chr11_6_UCR61	31K15:g143.t1	MUSB1076-chr11	93.996	483	29	0	1	483	1	483	0	732
EVM0000044.1	Chr11_7_MUSB1076	31K15:g135.t1	MUSB1076-chr11	97.33	1086	29	0	40	1125	3040	4125	0	1845
EVM0000044.1	Chr11_7_MUSB1076	31K15:g135.t1	MUSB1076-chr11	99.307	1010	7	0	2793	3802	1956	2965	0	1827
EVM0000044.1	Chr11_7_MUSB1076	31K15:g135.t1	MUSB1076-chr11	98.255	974	16	1	1739	2711	982	1955	0	1703
EVM0000044.1	Chr11_7_MUSB1076	31K15:g135.t1	MUSB1076-chr11	97.117	555	16	0	1187	1741	311	865	0	937
EVM0000051.1	Chr11_7_MUSB1076	31K15:g134.t1	MUSB1076-chr11	78.475	223	39	9	607	824	2826	3044	1.49e-34	137
EVM0000029.1	Chr11_12_BNL1231	31K15:g135.t1	MUSB1076-chr11	92.414	435	33	0	571	1005	313	747	4.55e-180	621
EVM0000029.1	Chr11_12_BNL1231	31K15:g135.t1	MUSB1076-chr11	92.571	350	24	2	1	349	3424	3772	6.18e-144	501
EVM0000029.1	Chr11_12_BNL1231	31K15:g135.t1	MUSB1076-chr11	90	310	24	2	998	1300	1106	1415	1.08e-111	394
EVM0000126.1	Chr11_12_BNL1231	31K15:g143.t1	MUSB1076-chr11	96.446	619	16	3	1	615	1	617	0	1016
N901 Chr 21		Maxxa
Query id	associated marker	Subject id	associated marker	identity %	alignment length	mismatches	gap openings	q.start	q.end	s.start	s.end	e-value	hit
EVM0000033.1	Chr21_9_NAU5428	31K15:g135.t1	MUSB1076-chr11	89.994	1639	162	2	1183	2820	313	1950	0	2117
EVM0000033.1	Chr21_9_NAU5428	31K15:g135.t1	MUSB1076-chr11	92.674	1092	78	2	28	1118	3034	4124	0	1572
EVM0000033.1	Chr21_9_NAU5428	31K15:g143.t1	MUSB1076-chr11	84.025	482	77	0	1	482	1	482	2.48e-132	464
EVM0000084.1	Chr21_9_NAU5428	31K15:g131.t1	MUSB1076-chr11	84.136	353	54	2	8	359	122	473	8.48e-96	340
EVM0000096.1	Chr21_9_NAU5428	AC187810:g63.t1	NAU6525-Chr 21	97.012	1506	44	1	718	2223	1	1505	0	2531
EVM0000096.1	Chr21_9_NAU5428	AC190836:g37.t1	NAU6507-Chr 21	97.328	786	20	1	666	1450	971	1756	0	1334
EVM0000096.1	Chr21_9_NAU5428	AC190836:g37.t1	NAU6507-Chr 21	96.721	671	22	0	1	671	1	671	0	1118
EVM0000004.1	Chr21_10_NAU6697	31K15:g143.t1	MUSB1076-Chr 11	91.611	298	25	0	1	298	2968	3265	1.02e-117	412
