# Supplementary material for: Sequence Composition of Bacterial Chromosome Clones in a Transgressive Root-Knot Nematode Resistance Chromosome Region in Tetraploid Cotton
Source: Front Plant Sci. 2020 Dec 14;11:574486. doi: 10.3389/fpls.2020.574486 (PMC7767830; doi:10.3389/fpls.2020.574486)
Supplement: Supplementary Tables 33–35 — The alignment of Chr 21 BACs to Gossypium arboreum A2 (S33), G. raimondii D5 (S34), and G. barbadense AD2 (S35). [file Table_8.XLSX]

## Sheet: Table S33 A2-Chr21
Table S33 The alignment of Chr21 BACs to Gossypium arboreum (A2) (http://cgp.genomics.org.cn).
# BAC	Query id (BAC name + Congtig number)	Subject id (G. hirsutum mRNA Unigenes)	identity %	alignment length	mismatches	gap openings	q.start	q.end	s.start	s.end	e-value	hit
17	Chr21_17_BNL3649_00002	gnl|BGIA2|CA_chr4	93.92	2268	127	5	18772	21029	135426513	135428779	0	3413
11	Chr21_11_NAU2152_00001	gnl|BGIA2|CA_chr4	95.57	497	22	0	33470	33966	135314695	135315191	0	797
11	Chr21_11_NAU2152_00001	gnl|BGIA2|CA_chr4	95.37	497	23	0	33470	33966	135273215	135273711	0	791
14	Chr21_14_BNL4011_00001	gnl|BGIA2|CA_chr4	95.87	606	23	2	6109	6714	133851766	133852369	0	979
14	Chr21_14_BNL4011_00001	gnl|BGIA2|CA_chr4	90.41	3158	214	45	2788	5892	133846627	133849748	0	4071
14	Chr21_14_BNL4011_00001	gnl|BGIA2|CA_chr4	93.76	994	42	6	273	1252	133844056	133845043	0	1474
14	Chr21_14_BNL4011_00001	gnl|BGIA2|CA_chr4	95	8054	322	35	16531	24561	133843790	133835795	0	12565
14	Chr21_14_BNL4011_00001	gnl|BGIA2|CA_chr4	94.96	4646	189	22	24616	29227	133835806	133831172	0	7241
14	Chr21_14_BNL4011_00002	gnl|BGIA2|CA_chr4	95.93	835	32	2	4231	5064	133830339	133831172	0	1352
14	Chr21_14_BNL4011_00002	gnl|BGIA2|CA_chr4	90.21	2973	180	52	894	3781	133827397	133830343	0	3775
5	Chr21_5_CIR316_UCR56_00001	gnl|BGIA2|CA_chr4	94.79	595	27	4	24556	25148	133535886	133535294	0	924
5	Chr21_5_CIR316_UCR56_00001	gnl|BGIA2|CA_chr4	97.73	2648	58	2	21841	24487	133533815	133531169	0	4556
5	Chr21_5_CIR316_UCR56_00001	gnl|BGIA2|CA_chr4	95.13	595	25	4	24556	25148	133531107	133530515	0	935
9	Chr21_9_NAU5428_00004	gnl|BGIA2|CA_chr4	96.77	4113	130	3	329	4440	133444704	133440594	0	6855
9	Chr21_9_NAU5428_00004	gnl|BGIA2|CA_chr4	91.11	506	38	5	4421	4924	133440667	133440167	0	678
9	Chr21_9_NAU5428_00004	gnl|BGIA2|CA_chr4	98.32	895	15	0	181	1075	133440166	133439272	0	1570
9	Chr21_9_NAU5428_00004	gnl|BGIA2|CA_chr4	97	1733	52	0	2705	4437	133435650	133437382	0	2913
9	Chr21_9_NAU5428_00004	gnl|BGIA2|CA_chr4	97.76	4287	96	0	181	4467	133434249	133429963	0	7385
9	Chr21_9_NAU5428_00004	gnl|BGIA2|CA_chr4	90.51	4173	370	20	181	4333	133343982	133339816	0	5489
15	Chr21_15_Gh132_00001	gnl|BGIA2|CA_chr4	91.24	1712	129	13	20260	21967	132479345	132477651	0	2311
11	Chr21_11_NAU2152_00001	gnl|BGIA2|CA_chr4	92.75	965	59	6	75524	76479	131258997	131259959	0	1384
11	Chr21_11_NAU2152_00001	gnl|BGIA2|CA_chr4	96.21	2351	80	3	73176	75521	131256095	131258441	0	3840
11	Chr21_11_NAU2152_00001	gnl|BGIA2|CA_chr4	93.86	1759	66	10	71352	73086	131254307	131256047	0	2612
11	Chr21_11_NAU2152_00001	gnl|BGIA2|CA_chr4	93.3	1597	84	14	67642	69224	131251120	131252707	0	2335
11	Chr21_11_NAU2152_00001	gnl|BGIA2|CA_chr4	97.18	2733	74	2	56839	59570	131240302	131243032	0	4617
11	Chr21_11_NAU2152_00001	gnl|BGIA2|CA_chr4	92.9	902	48	8	2658	3546	131235031	131235929	0	1297
11	Chr21_11_NAU2152_00001	gnl|BGIA2|CA_chr4	94.26	4528	215	15	51427	55949	131234936	131239423	0	6879
11	Chr21_11_NAU2152_00001	gnl|BGIA2|CA_chr4	92.92	946	62	3	32053	32994	131218517	131219461	0	1371
5	Chr21_5_CIR316_UCR56_00026	gnl|BGIA2|CA_chr4	91.03	892	47	13	114	978	131191702	131192587	0	1173
4	Chr21_4_GHACC1_UCR90_00003	gnl|BGIA2|CA_chr4	94.65	1328	46	6	6097	7402	131190018	131188694	0	2036
4	Chr21_4_GHACC1_UCR90_00001	gnl|BGIA2|CA_chr4	95.64	5730	201	26	3570	9273	131188432	131194138	0	9151
4	Chr21_4_GHACC1_UCR90_00010	gnl|BGIA2|CA_chr4	90.75	1287	78	13	1230	2492	131187690	131188959	0	1679
4	Chr21_4_GHACC1_UCR90_00009	gnl|BGIA2|CA_chr4	90.86	2472	148	34	6	2413	131186949	131189406	0	3241
4	Chr21_4_GHACC1_UCR90_00003	gnl|BGIA2|CA_chr4	91.87	541	42	2	4643	5181	131178261	131177721	0	754
4	Chr21_4_GHACC1_UCR90_00001	gnl|BGIA2|CA_chr4	91.91	853	60	6	7555	8400	131175839	131176689	0	1184
4	Chr21_4_GHACC1_UCR90_00010	gnl|BGIA2|CA_chr4	90.93	1864	118	26	4531	6368	131136218	131138056	0	2459
5	Chr21_5_CIR316_UCR56_00045	gnl|BGIA2|CA_chr4	95.58	566	23	2	1	565	131120899	131120335	0	905
5	Chr21_5_CIR316_UCR56_00018	gnl|BGIA2|CA_chr4	91.51	2509	159	23	1	2474	131119207	131121696	0	3404
6	Chr21_6_UCR49_00001	gnl|BGIA2|CA_chr4	92.91	4511	193	55	7877	12332	130789627	130785189	0	6440
5	Chr21_5_CIR316_UCR56_00012	gnl|BGIA2|CA_chr4	92.31	3565	172	52	5	3537	130788683	130785189	0	4972
6	Chr21_6_UCR49_00001	gnl|BGIA2|CA_chr4	93.77	2072	121	6	12604	14670	130782184	130780116	0	3105
5	Chr21_5_CIR316_UCR56_00012	gnl|BGIA2|CA_chr4	93.77	2072	121	6	3809	5875	130782184	130780116	0	3105
6	Chr21_6_UCR49_00001	gnl|BGIA2|CA_chr4	92.74	1322	89	5	15041	16360	130766050	130764734	0	1903
5	Chr21_5_CIR316_UCR56_00012	gnl|BGIA2|CA_chr4	92.74	1322	89	5	6246	7565	130766050	130764734	0	1903
5	Chr21_5_CIR316_UCR56_00012	gnl|BGIA2|CA_chr4	91.93	2403	171	18	10832	13222	130764354	130761963	0	3341
5	Chr21_5_CIR316_UCR56_00012	gnl|BGIA2|CA_chr4	90.74	929	57	12	200	1112	130763874	130762959	0	1212
6	Chr21_6_UCR49_00001	gnl|BGIA2|CA_chr4	90.06	2838	250	22	19204	22016	130761704	130758874	0	3650
5	Chr21_5_CIR316_UCR56_00012	gnl|BGIA2|CA_chr4	90.1	2838	250	21	10409	13222	130761704	130758874	0	3655
6	Chr21_6_UCR49_00001	gnl|BGIA2|CA_chr4	93.33	915	51	6	25067	25979	130757461	130756555	0	1343
5	Chr21_5_CIR316_UCR56_00012	gnl|BGIA2|CA_chr4	93.33	915	51	6	16273	17185	130757461	130756555	0	1343
5	Chr21_5_CIR316_UCR56_00012	gnl|BGIA2|CA_chr4	93.33	915	51	6	2891	3803	130757461	130756555	0	1343
6	Chr21_6_UCR49_00001	gnl|BGIA2|CA_chr4	92.88	857	47	7	27157	28013	130755344	130754502	0	1232
5	Chr21_5_CIR316_UCR56_00012	gnl|BGIA2|CA_chr4	92.77	857	47	8	18363	19218	130755344	130754502	0	1225
5	Chr21_5_CIR316_UCR56_00012	gnl|BGIA2|CA_chr4	92.88	857	47	7	4981	5837	130755344	130754502	0	1232
6	Chr21_6_UCR49_00001	gnl|BGIA2|CA_chr4	90.78	1388	85	18	34914	36284	130736109	130734748	0	1814
5	Chr21_5_CIR316_UCR56_00012	gnl|BGIA2|CA_chr4	90.66	2516	149	36	26119	28589	130736109	130733635	0	3265
5	Chr21_5_CIR316_UCR56_00012	gnl|BGIA2|CA_chr4	90.66	2516	149	36	12738	15208	130736109	130733635	0	3265
5	Chr21_5_CIR316_UCR56_00012	gnl|BGIA2|CA_chr4	92.22	2313	158	16	29778	32070	130731616	130729306	0	3254
5	Chr21_5_CIR316_UCR56_00012	gnl|BGIA2|CA_chr4	92.22	2313	158	16	16397	18689	130731616	130729306	0	3254
5	Chr21_5_CIR316_UCR56_00002	gnl|BGIA2|CA_chr4	90.52	918	76	7	1	917	130723659	130722752	0	1203
5	Chr21_5_CIR316_UCR56_00092	gnl|BGIA2|CA_chr4	91.17	589	48	4	1	586	130723284	130723871	0	797
5	Chr21_5_CIR316_UCR56_00007	gnl|BGIA2|CA_chr4	90.86	1138	80	14	58	1189	130707919	130706800	0	1504
5	Chr21_5_CIR316_UCR56_00007	gnl|BGIA2|CA_chr4	91.89	666	43	4	1231	1889	130706802	130706141	0	920
5	Chr21_5_CIR316_UCR56_00001	gnl|BGIA2|CA_chr4	92.03	6702	377	59	26074	32684	130699559	130706194	0	9273
5	Chr21_5_CIR316_UCR56_00001	gnl|BGIA2|CA_chr4	92.47	571	38	5	25480	26046	130698997	130699566	0	811
5	Chr21_5_CIR316_UCR56_00001	gnl|BGIA2|CA_chr4	93.68	1409	71	12	12106	13511	130683997	130685390	0	2093
5	Chr21_5_CIR316_UCR56_00001	gnl|BGIA2|CA_chr4	94.97	8124	282	55	517	8557	130672467	130680546	0	12619
5	Chr21_5_CIR316_UCR56_00003	gnl|BGIA2|CA_chr4	97	4171	109	11	1	4159	130671904	130667738	0	6996
5	Chr21_5_CIR316_UCR56_00001	gnl|BGIA2|CA_chr4	97.11	519	13	1	1	517	130671898	130672416	0	874
5	Chr21_5_CIR316_UCR56_00004	gnl|BGIA2|CA_chr4	93.16	1857	86	14	1	1836	130667740	130665904	0	2687
5	Chr21_5_CIR316_UCR56_00004	gnl|BGIA2|CA_chr4	93.54	4257	179	31	1844	6044	130665864	130661648	0	6250
5	Chr21_5_CIR316_UCR56_00038	gnl|BGIA2|CA_chr4	94.44	1204	37	4	4	1181	130660463	130661662	0	1825
5	Chr21_5_CIR316_UCR56_00013	gnl|BGIA2|CA_chr4	96.32	570	18	3	1	567	130659834	130659265	0	933
4	Chr21_4_GHACC1_UCR90_00010	gnl|BGIA2|CA_chr4	91.16	1764	99	22	4598	6335	130640507	130642239	0	2340
5	Chr21_5_CIR316_UCR56_00034	gnl|BGIA2|CA_chr4	91.37	649	34	10	289	916	130634949	130635596	0	869
5	Chr21_5_CIR316_UCR56_00014	gnl|BGIA2|CA_chr4	96.51	1403	44	3	35	1436	130633445	130632047	0	2314
4	Chr21_4_GHACC1_UCR90_00001	gnl|BGIA2|CA_chr4	94.51	1421	65	5	4937	6348	130632029	130633445	0	2180
4	Chr21_4_GHACC1_UCR90_00010	gnl|BGIA2|CA_chr4	90.39	562	45	9	7210	7766	130625934	130626491	0	730
5	Chr21_5_CIR316_UCR56_00043	gnl|BGIA2|CA_chr4	90.74	756	52	8	1	749	130623472	130622728	0	992
5	Chr21_5_CIR316_UCR56_00030	gnl|BGIA2|CA_chr4	90.25	636	48	9	1	629	130623391	130622763	0	819
5	Chr21_5_CIR316_UCR56_00037	gnl|BGIA2|CA_chr4	91.49	740	51	6	1	729	130616008	130615270	0	1007
4	Chr21_4_GHACC1_UCR90_00001	gnl|BGIA2|CA_chr4	90.48	945	74	8	7467	8398	130614831	130615772	0	1232
5	Chr21_5_CIR316_UCR56_00036	gnl|BGIA2|CA_chr4	90.15	589	39	6	1916	2486	130604542	130603955	0	749
5	Chr21_5_CIR316_UCR56_00024	gnl|BGIA2|CA_chr4	90.95	906	58	9	1	897	130595507	130594617	0	1197
5	Chr21_5_CIR316_UCR56_00019	gnl|BGIA2|CA_chr4	92.83	948	47	10	809	1755	130595290	130594363	0	1354
5	Chr21_5_CIR316_UCR56_00029	gnl|BGIA2|CA_chr4	90.86	536	43	4	3309	3842	130593842	130594373	0	713
4	Chr21_4_GHACC1_UCR90_00001	gnl|BGIA2|CA_chr4	91.97	1109	58	10	6852	7952	130591906	130592991	0	1526
4	Chr21_4_GHACC1_UCR90_00001	gnl|BGIA2|CA_chr4	93.63	1271	58	14	5619	6866	130348021	130346751	0	1877
5	Chr21_5_CIR316_UCR56_00017	gnl|BGIA2|CA_chr4	90.56	1091	94	5	1	1082	130343467	130342377	0	1435
4	Chr21_4_GHACC1_UCR90_00003	gnl|BGIA2|CA_chr4	91.63	3274	240	18	695	3959	130341128	130344376	0	4497
4	Chr21_4_GHACC1_UCR90_00004	gnl|BGIA2|CA_chr4	91.19	1770	125	14	16782	18532	130275532	130273775	0	2375
4	Chr21_4_GHACC1_UCR90_00004	gnl|BGIA2|CA_chr4	90.36	2148	89	44	19915	22016	130272611	130270536	0	2712
4	Chr21_4_GHACC1_UCR90_00004	gnl|BGIA2|CA_chr4	94.78	2433	108	7	22014	24442	130270504	130268087	0	3771
4	Chr21_4_GHACC1_UCR90_00004	gnl|BGIA2|CA_chr4	91.46	3795	165	56	24418	28135	130268082	130264370	0	5066
4	Chr21_4_GHACC1_UCR90_00004	gnl|BGIA2|CA_chr4	92.69	916	32	12	29078	29963	130262479	130261569	0	1288
4	Chr21_4_GHACC1_UCR90_00004	gnl|BGIA2|CA_chr4	96.43	1766	53	6	29956	31713	130261525	130259762	0	2904
4	Chr21_4_GHACC1_UCR90_00004	gnl|BGIA2|CA_chr4	95.78	2632	94	12	33054	35676	130258293	130255670	0	4229
4	Chr21_4_GHACC1_UCR90_00004	gnl|BGIA2|CA_chr4	90.24	1588	101	26	41698	43258	130249558	130247998	0	2025
4	Chr21_4_GHACC1_UCR90_00004	gnl|BGIA2|CA_chr4	95.92	3134	97	16	47638	50752	130244965	130241844	0	5049
4	Chr21_4_GHACC1_UCR90_00004	gnl|BGIA2|CA_chr4	92.59	2549	129	14	51773	54268	130241344	130238803	0	3605
9	Chr21_9_NAU5428_00004	gnl|BGIA2|CA_chr4	98.27	1558	27	0	2874	4431	130187029	130188586	0	2728
9	Chr21_9_NAU5428_00004	gnl|BGIA2|CA_chr4	96.96	593	18	0	2199	2791	130186441	130187033	0	996
9	Chr21_9_NAU5428_00004	gnl|BGIA2|CA_chr4	97.87	1173	25	0	1208	2380	130185268	130186440	0	2028
9	Chr21_9_NAU5428_00004	gnl|BGIA2|CA_chr4	97.74	620	14	0	181	800	130184648	130185267	0	1068
4	Chr21_4_GHACC1_UCR90_00004	gnl|BGIA2|CA_chr4	91.47	5907	346	73	58486	64291	130179495	130173646	0	7971
4	Chr21_4_GHACC1_UCR90_00004	gnl|BGIA2|CA_chr4	95.63	9100	312	47	73624	82686	130167406	130158356	0	14521
4	Chr21_4_GHACC1_UCR90_00004	gnl|BGIA2|CA_chr4	91.67	996	62	14	82727	83711	130158286	130157301	0	1360
4	Chr21_4_GHACC1_UCR90_00004	gnl|BGIA2|CA_chr4	90.46	1143	88	3	85842	86963	130148230	130147088	0	1487
4	Chr21_4_GHACC1_UCR90_00004	gnl|BGIA2|CA_chr4	95.12	1230	33	3	85842	87051	130136475	130135253	0	1914
4	Chr21_4_GHACC1_UCR90_00004	gnl|BGIA2|CA_chr4	93.33	1154	49	11	87059	88188	130134806	130133657	0	1679
4	Chr21_4_GHACC1_UCR90_00004	gnl|BGIA2|CA_chr4	95.08	712	23	6	88192	88901	130133617	130132916	0	1110
3	Chr21_3_CIR069_00007	gnl|BGIA2|CA_chr4	91.63	1266	53	25	7073	8293	129758840	129757583	0	1701
3	Chr21_3_CIR069_00007	gnl|BGIA2|CA_chr4	95.56	630	25	1	8263	8889	129757581	129756952	0	1005
3	Chr21_3_CIR069_00003	gnl|BGIA2|CA_chr4	97.36	1897	41	5	1	1893	129756957	129755066	0	3217
3	Chr21_3_CIR069_00003	gnl|BGIA2|CA_chr4	95.56	4639	160	19	7592	12193	129749069	129744440	0	7384
3	Chr21_3_CIR069_00003	gnl|BGIA2|CA_chr4	94.51	1857	51	21	12417	14239	129744206	129742367	0	2817
3	Chr21_3_CIR069_00003	gnl|BGIA2|CA_chr4	96.59	6456	145	23	14275	20681	129742374	129735945	0	10634
3	Chr21_3_CIR069_00005	gnl|BGIA2|CA_chr4	92.54	590	35	7	1	588	129735947	129735365	0	837
2	Chr21_2_DC40316_00002	gnl|BGIA2|CA_chr4	93.43	2510	79	30	5	2499	129131299	129128861	0	3642
2	Chr21_2_DC40316_00002	gnl|BGIA2|CA_chr4	91.56	5093	288	51	2582	7626	129128816	129123818	0	6892
2	Chr21_2_DC40316_00002	gnl|BGIA2|CA_chr4	95.77	5748	141	31	7667	13364	129123817	129118122	0	9175
2	Chr21_2_DC40316_00002	gnl|BGIA2|CA_chr4	94.4	732	18	4	13512	14235	129117980	129117264	0	1103
2	Chr21_2_DC40316_00002	gnl|BGIA2|CA_chr4	96.19	4566	80	31	16060	20559	129114903	129110366	0	7382
2	Chr21_2_DC40316_00002	gnl|BGIA2|CA_chr4	96.42	4329	138	12	20751	25073	129110183	129105866	0	7119
2	Chr21_2_DC40316_00002	gnl|BGIA2|CA_chr4	92.11	558	36	5	25756	26308	129104975	129104421	0	780
2	Chr21_2_DC40316_00002	gnl|BGIA2|CA_chr4	96.51	1720	35	7	31861	33564	129100707	129098997	0	2820
2	Chr21_2_DC40316_00002	gnl|BGIA2|CA_chr4	96	4129	100	25	33567	37639	129099022	129094903	0	6650
2	Chr21_2_DC40316_00002	gnl|BGIA2|CA_chr4	94.81	3355	122	15	37733	41043	129094885	129091539	0	5184
2	Chr21_2_DC40316_00002	gnl|BGIA2|CA_chr4	95.35	1484	42	7	41879	43361	129090959	129089502	0	2333
2	Chr21_2_DC40316_00002	gnl|BGIA2|CA_chr4	96.65	747	20	3	48382	49128	129089507	129088766	0	1236
2	Chr21_2_DC40316_00002	gnl|BGIA2|CA_chr4	96.02	3669	87	15	49185	52827	129088771	129085136	0	5912
2	Chr21_2_DC40316_00002	gnl|BGIA2|CA_chr4	96.09	4241	123	21	62553	66764	129065266	129061040	0	6872
1	Chr21_1_BNL2650_00002	gnl|BGIA2|CA_chr4	92.5	3891	152	55	55989	59760	129052247	129056116	0	5439
1	Chr21_1_BNL2650_00002	gnl|BGIA2|CA_chr4	95.71	7266	205	27	48412	55598	129044658	129051895	0	11590
1	Chr21_1_BNL2650_00002	gnl|BGIA2|CA_chr4	93.88	5653	207	37	42804	48415	129038994	129044548	0	8401
1	Chr21_1_BNL2650_00002	gnl|BGIA2|CA_chr4	97.44	1212	27	4	41523	42731	129037834	129039044	0	2063
1	Chr21_1_BNL2650_00002	gnl|BGIA2|CA_chr4	95.29	2507	81	20	38938	41430	129035339	129037822	0	3941
1	Chr21_1_BNL2650_00002	gnl|BGIA2|CA_chr4	96.94	1537	35	6	37411	38941	129033780	129035310	0	2567
1	Chr21_1_BNL2650_00002	gnl|BGIA2|CA_chr4	96.75	1908	36	8	35529	37412	129031748	129033653	0	3157
1	Chr21_1_BNL2650_00002	gnl|BGIA2|CA_chr4	92	1650	86	23	33178	34785	129030108	129031753	0	2274
1	Chr21_1_BNL2650_00002	gnl|BGIA2|CA_chr4	96.01	1329	46	4	13417	14743	129027729	129029052	0	2154
1	Chr21_1_BNL2650_00002	gnl|BGIA2|CA_chr4	94.43	2999	102	30	10484	13423	129024705	129027697	0	4553
1	Chr21_1_BNL2650_00002	gnl|BGIA2|CA_chr4	96.14	2255	66	7	8269	10504	129022412	129024664	0	3663
1	Chr21_1_BNL2650_00002	gnl|BGIA2|CA_chr4	95.38	498	19	2	7772	8269	129021889	129022382	0	789
1	Chr21_1_BNL2650_00002	gnl|BGIA2|CA_chr4	92.03	703	30	9	4462	5149	129019636	129020327	0	965
1	Chr21_1_BNL2650_00002	gnl|BGIA2|CA_chr4	93.62	752	34	8	3511	4262	129018896	129019633	0	1110
1	Chr21_1_BNL2650_00002	gnl|BGIA2|CA_chr4	91.37	1855	90	20	5536	7370	129008372	129010176	0	2475
1	Chr21_1_BNL2650_00002	gnl|BGIA2|CA_chr4	91.99	1474	72	19	2731	4181	129004839	129006289	0	2026
9	Chr21_9_NAU5428_00004	gnl|BGIA2|CA_chr4	92.1	519	34	5	4408	4924	124674585	124675098	0	725
9	Chr21_9_NAU5428_00004	gnl|BGIA2|CA_chr4	97.37	1595	41	1	2874	4467	124673086	124674680	0	2712
9	Chr21_9_NAU5428_00004	gnl|BGIA2|CA_chr4	97.62	1175	28	0	1617	2791	124671916	124673090	0	2015
9	Chr21_9_NAU5428_00004	gnl|BGIA2|CA_chr4	98.21	1062	19	0	181	1242	124670854	124671915	0	1857
9	Chr21_9_NAU5428_00004	gnl|BGIA2|CA_chr4	97.53	1578	37	1	2874	4451	124660500	124662075	0	2697
9	Chr21_9_NAU5428_00004	gnl|BGIA2|CA_chr4	97.69	1512	34	1	1280	2791	124658994	124660504	0	2597
9	Chr21_9_NAU5428_00004	gnl|BGIA2|CA_chr4	97.65	1065	23	2	181	1243	124657930	124658994	0	1827
9	Chr21_9_NAU5428_00004	gnl|BGIA2|CA_chr4	97.11	4253	119	3	181	4431	120917924	120922174	0	7169
9	Chr21_9_NAU5428_00004	gnl|BGIA2|CA_chr4	90.18	4225	375	23	181	4390	119150470	119146271	0	5467
8	Chr21_8_MUCS088_CIR196_00001	gnl|BGIA2|CA_chr4	95.27	1015	29	4	4759	5754	116553221	116552207	0	1591
8	Chr21_8_MUCS088_CIR196_00001	gnl|BGIA2|CA_chr4	94.39	3728	132	32	10859	14546	116547584	116543894	0	5655
8	Chr21_8_MUCS088_CIR196_00001	gnl|BGIA2|CA_chr4	95.51	824	33	2	14547	15368	116543857	116543036	0	1314
8	Chr21_8_MUCS088_CIR196_00001	gnl|BGIA2|CA_chr4	94.7	6438	245	42	18627	25013	116540894	116534502	0	9912
8	Chr21_8_MUCS088_CIR196_00001	gnl|BGIA2|CA_chr4	93.85	1008	35	14	24995	25988	116534468	116533474	0	1493
8	Chr21_8_MUCS088_CIR196_00001	gnl|BGIA2|CA_chr4	92.88	2403	90	37	26626	28956	116532067	116529674	0	3415
8	Chr21_8_MUCS088_CIR196_00001	gnl|BGIA2|CA_chr4	95.13	3350	117	16	29982	33314	116528140	116524820	0	5241
8	Chr21_8_MUCS088_CIR196_00001	gnl|BGIA2|CA_chr4	93.45	1619	66	13	33371	34982	116524817	116523232	0	2366
8	Chr21_8_MUCS088_CIR196_00001	gnl|BGIA2|CA_chr4	96.56	3456	100	11	39789	43229	116522914	116519463	0	5705
8	Chr21_8_MUCS088_CIR196_00001	gnl|BGIA2|CA_chr4	92.99	6088	314	53	44676	50692	116518588	116512543	0	8772
8	Chr21_8_MUCS088_CIR196_00001	gnl|BGIA2|CA_chr4	92.51	4192	161	54	51019	55122	116512085	116507959	0	5860
8	Chr21_8_MUCS088_CIR196_00001	gnl|BGIA2|CA_chr4	92.26	711	48	5	58652	59359	116505202	116504496	0	1002
16	Chr21_16_BNL1551_00006	gnl|BGIA2|CA_chr4	94.27	1291	50	9	6039	7320	116496022	116497297	0	1953
16	Chr21_16_BNL1551_00006	gnl|BGIA2|CA_chr4	97.54	1059	24	2	4656	5712	116494216	116495274	0	1810
16	Chr21_16_BNL1551_00005	gnl|BGIA2|CA_chr4	95.41	1701	44	12	1	1689	116492407	116490729	0	2678
16	Chr21_16_BNL1551_00006	gnl|BGIA2|CA_chr4	97	1864	39	6	4	1866	116492373	116494220	0	3116
16	Chr21_16_BNL1551_00005	gnl|BGIA2|CA_chr4	96.7	1302	23	4	1717	3000	116490722	116489423	0	2148
16	Chr21_16_BNL1551_00001	gnl|BGIA2|CA_chr4	97.9	2566	49	5	1	2563	116489465	116486902	0	4434
16	Chr21_16_BNL1551_00001	gnl|BGIA2|CA_chr4	97.76	1608	31	4	2510	4113	116486996	116485390	0	2765
16	Chr21_16_BNL1551_00002	gnl|BGIA2|CA_chr4	96.83	2365	56	9	6659	9005	116483059	116485422	0	3934
8	Chr21_8_MUCS088_CIR196_00001	gnl|BGIA2|CA_chr4	96.5	3344	75	21	72957	76268	116482567	116479234	0	5489
16	Chr21_16_BNL1551_00002	gnl|BGIA2|CA_chr4	98.19	6244	61	19	201	6414	116476839	116483060	0	10857
16	Chr21_16_BNL1551_00003	gnl|BGIA2|CA_chr4	98.25	969	15	2	6109	7075	116474203	116475171	0	1694
16	Chr21_16_BNL1551_00003	gnl|BGIA2|CA_chr4	96.89	2346	67	3	3214	5553	116471866	116474211	0	3923
16	Chr21_16_BNL1551_00003	gnl|BGIA2|CA_chr4	97.29	3062	58	15	1	3046	116468812	116471864	0	5171
16	Chr21_16_BNL1551_00004	gnl|BGIA2|CA_chr4	97.68	13931	174	41	89934	103772	116468795	116454922	0	23798
7	Chr21_7_NAU3480_00001	gnl|BGIA2|CA_chr4	92.59	1849	110	14	71040	72880	116457421	116459250	0	2630
7	Chr21_7_NAU3480_00001	gnl|BGIA2|CA_chr4	91.48	1291	54	18	65246	66504	116451058	116452324	0	1724
7	Chr21_7_NAU3480_00001	gnl|BGIA2|CA_chr4	95.13	6842	240	51	58433	65244	116444233	116451011	0	10704
7	Chr21_7_NAU3480_00001	gnl|BGIA2|CA_chr4	93.49	3305	138	38	51557	54799	116437678	116440967	0	4841
7	Chr21_7_NAU3480_00001	gnl|BGIA2|CA_chr4	95.85	796	26	7	50162	50952	116436618	116437411	0	1280
7	Chr21_7_NAU3480_00001	gnl|BGIA2|CA_chr4	96.2	1446	46	4	28507	29944	116416248	116417692	0	2375
7	Chr21_7_NAU3480_00001	gnl|BGIA2|CA_chr4	95.69	1532	58	5	26826	28352	116414619	116416147	0	2457
7	Chr21_7_NAU3480_00001	gnl|BGIA2|CA_chr4	93.71	3166	122	23	23609	26749	116411554	116414667	0	4687
7	Chr21_7_NAU3480_00001	gnl|BGIA2|CA_chr4	91.39	604	38	11	21494	22090	116409437	116410033	0	815
7	Chr21_7_NAU3480_00001	gnl|BGIA2|CA_chr4	90.49	2787	167	45	18473	21211	116406372	116409108	0	3589
7	Chr21_7_NAU3480_00001	gnl|BGIA2|CA_chr4	96.71	4432	110	13	5645	10057	116394869	116399283	0	7343
9	Chr21_9_NAU5428_00004	gnl|BGIA2|CA_chr4	97.2	1072	29	1	181	1252	116103031	116101961	0	1812
9	Chr21_9_NAU5428_00004	gnl|BGIA2|CA_chr4	96.98	529	14	1	3923	4451	116101969	116101443	0	887
9	Chr21_9_NAU5428_00004	gnl|BGIA2|CA_chr4	96.84	4111	130	0	329	4439	116070432	116066322	0	6872
16	Chr21_16_BNL1551_00004	gnl|BGIA2|CA_chr4	90.91	3004	253	9	61811	64809	112369881	112372869	0	4017
9	Chr21_9_NAU5428_00004	gnl|BGIA2|CA_chr4	97.24	3333	62	8	868	4200	112154953	112151651	0	5618
9	Chr21_9_NAU5428_00004	gnl|BGIA2|CA_chr4	92.68	519	31	5	4408	4924	112151437	112150924	0	741
17	Chr21_17_BNL3649_00002	gnl|BGIA2|CA_chr4	92.41	2568	139	22	18768	21331	111382199	111384714	0	3611
17	Chr21_17_BNL3649_00002	gnl|BGIA2|CA_chr4	92.25	1032	77	3	20297	21328	111082787	111083815	0	1459
17	Chr21_17_BNL3649_00002	gnl|BGIA2|CA_chr4	91.5	1470	101	8	18852	20309	111081406	111082863	0	2001
16	Chr21_16_BNL1551_00004	gnl|BGIA2|CA_chr4	98.02	1967	39	0	106330	108296	110439726	110441692	0	3417
16	Chr21_16_BNL1551_00004	gnl|BGIA2|CA_chr4	98.14	590	9	2	105693	106281	110439152	110439740	0	1027
16	Chr21_16_BNL1551_00004	gnl|BGIA2|CA_chr4	97.84	2363	38	4	103842	106199	110436741	110439095	0	4069
16	Chr21_16_BNL1551_00004	gnl|BGIA2|CA_chr4	97.33	2062	38	7	87867	89915	110434636	110436693	0	3487
16	Chr21_16_BNL1551_00004	gnl|BGIA2|CA_chr4	96.39	2716	70	9	85025	87738	110431953	110434642	0	4447
16	Chr21_16_BNL1551_00004	gnl|BGIA2|CA_chr4	94.53	8114	295	63	72156	80223	110423947	110431957	0	12386
16	Chr21_16_BNL1551_00004	gnl|BGIA2|CA_chr4	91.32	1060	73	12	59402	60452	110409753	110410802	0	1430
16	Chr21_16_BNL1551_00004	gnl|BGIA2|CA_chr4	94.94	2234	71	12	49273	51494	110406616	110408819	0	3461
16	Chr21_16_BNL1551_00004	gnl|BGIA2|CA_chr4	95.34	7764	228	58	41641	49330	110398913	110406616	0	12209
16	Chr21_16_BNL1551_00004	gnl|BGIA2|CA_chr4	97.8	1274	24	2	40286	41556	110397639	110398911	0	2194
16	Chr21_16_BNL1551_00004	gnl|BGIA2|CA_chr4	97.71	1747	36	2	38589	40335	110395892	110397634	0	3001
16	Chr21_16_BNL1551_00004	gnl|BGIA2|CA_chr4	92.55	2026	86	28	36567	38567	110393916	110395901	0	2844
16	Chr21_16_BNL1551_00004	gnl|BGIA2|CA_chr4	94.08	743	43	1	32487	33228	110391167	110391909	0	1127
16	Chr21_16_BNL1551_00004	gnl|BGIA2|CA_chr4	90.96	863	70	3	27364	28226	110380465	110381319	0	1155
16	Chr21_16_BNL1551_00004	gnl|BGIA2|CA_chr4	90.25	4934	395	47	22425	27311	110375584	110380478	0	6368
16	Chr21_16_BNL1551_00004	gnl|BGIA2|CA_chr4	90.52	1255	105	5	21154	22407	110371977	110373218	0	1646
16	Chr21_16_BNL1551_00004	gnl|BGIA2|CA_chr4	90.65	877	81	1	16197	17073	110368926	110369801	0	1164
16	Chr21_16_BNL1551_00004	gnl|BGIA2|CA_chr4	90.2	2368	198	15	6032	8386	110325178	110327524	0	3057
17	Chr21_17_BNL3649_00003	gnl|BGIA2|CA_chr4	94.5	2037	79	22	14208	16235	109849954	109851966	0	3110
17	Chr21_17_BNL3649_00002	gnl|BGIA2|CA_chr4	96.84	4940	123	15	11763	16685	109832763	109837686	0	8227
17	Chr21_17_BNL3649_00002	gnl|BGIA2|CA_chr4	92.5	1800	103	17	9950	11731	109830977	109832762	0	2547
17	Chr21_17_BNL3649_00002	gnl|BGIA2|CA_chr4	91.95	944	66	5	4943	5882	109829132	109830069	0	1314
17	Chr21_17_BNL3649_00002	gnl|BGIA2|CA_chr4	95.17	2918	93	11	1071	3950	109825673	109828580	0	4564
17	Chr21_17_BNL3649_00002	gnl|BGIA2|CA_chr4	95.59	1089	31	6	1	1076	109820796	109821880	0	1729
17	Chr21_17_BNL3649_00001	gnl|BGIA2|CA_chr4	95.56	14718	458	74	5420	20041	109806067	109820684	0	23376
17	Chr21_17_BNL3649_00001	gnl|BGIA2|CA_chr4	90.96	2158	177	6	197	2349	108432964	108430820	0	2889
9	Chr21_9_NAU5428_00004	gnl|BGIA2|CA_chr4	97.75	3604	81	0	864	4467	105031188	105027585	0	6207
9	Chr21_9_NAU5428_00004	gnl|BGIA2|CA_chr4	91.33	519	38	5	4408	4924	105027680	105027167	0	702
9	Chr21_9_NAU5428_00004	gnl|BGIA2|CA_chr4	97.17	4131	115	2	317	4445	104998431	104994301	0	6979
9	Chr21_9_NAU5428_00004	gnl|BGIA2|CA_chr4	90.12	506	43	5	4421	4924	104994379	104993879	0	651
12	Chr21_12_NAU6525_00002	gnl|BGIA2|CA_chr4	91.5	977	81	2	2515	3489	104989679	104988703	0	1343
12	Chr21_12_NAU6525_00006	gnl|BGIA2|CA_chr4	91.33	669	46	2	781	1437	104987997	104988665	0	904
12	Chr21_12_NAU6525_00010	gnl|BGIA2|CA_chr4	90.8	1456	132	2	2313	3767	104927507	104926053	0	1945
12	Chr21_12_NAU6525_00006	gnl|BGIA2|CA_chr4	90.13	1347	131	2	11108	12453	104927402	104926057	0	1749
12	Chr21_12_NAU6525_00001	gnl|BGIA2|CA_chr4	90.49	1608	132	7	65	1657	104925906	104927507	0	2102
12	Chr21_12_NAU6525_00001	gnl|BGIA2|CA_chr4	90.3	1113	75	16	10603	11701	104923187	104924280	0	1426
12	Chr21_12_NAU6525_00008	gnl|BGIA2|CA_chr4	96.67	2012	45	2	1	2009	104834747	104832755	0	3325
12	Chr21_12_NAU6525_00008	gnl|BGIA2|CA_chr4	96.84	759	23	1	2448	3205	104832753	104831995	0	1267
12	Chr21_12_NAU6525_00007	gnl|BGIA2|CA_chr4	96.37	716	26	0	1	716	104832388	104831673	0	1179
12	Chr21_12_NAU6525_00009	gnl|BGIA2|CA_chr4	98.39	1059	16	1	1	1059	104830860	104831917	0	1860
13	Chr21_13_Gh288_00002	gnl|BGIA2|CA_chr4	93.21	4124	187	48	6885	10987	104527781	104523730	0	5978
13	Chr21_13_Gh288_00002	gnl|BGIA2|CA_chr4	94.28	2325	78	26	21042	23331	104520702	104518398	0	3506
13	Chr21_13_Gh288_00002	gnl|BGIA2|CA_chr4	96.5	3743	83	13	23388	27115	104518400	104514691	0	6143
13	Chr21_13_Gh288_00002	gnl|BGIA2|CA_chr4	96.76	926	30	0	27265	28190	104514694	104513769	0	1544
13	Chr21_13_Gh288_00002	gnl|BGIA2|CA_chr4	94.34	9516	408	62	28296	37745	104513712	104504262	0	14465
13	Chr21_13_Gh288_00002	gnl|BGIA2|CA_chr4	95.05	1051	35	8	38699	39742	104502736	104501696	0	1637
13	Chr21_13_Gh288_00002	gnl|BGIA2|CA_chr4	95.54	5174	190	20	39817	44961	104501749	104496588	0	8237
13	Chr21_13_Gh288_00002	gnl|BGIA2|CA_chr4	92.69	3501	137	41	44962	48397	104496545	104493099	0	4937
13	Chr21_13_Gh288_00002	gnl|BGIA2|CA_chr4	93.15	1139	49	15	48804	49917	104493009	104491875	0	1663
13	Chr21_13_Gh288_00002	gnl|BGIA2|CA_chr4	96.11	4547	141	16	49914	54437	104491983	104487450	0	7395
13	Chr21_13_Gh288_00002	gnl|BGIA2|CA_chr4	96.41	2311	65	5	54746	57038	104487449	104485139	0	3792
13	Chr21_13_Gh288_00002	gnl|BGIA2|CA_chr4	93.58	2646	118	29	63642	66253	104470754	104468127	0	3897
13	Chr21_13_Gh288_00002	gnl|BGIA2|CA_chr4	95.98	921	33	4	66265	67181	104468177	104467257	0	1493
13	Chr21_13_Gh288_00001	gnl|BGIA2|CA_chr4	97.49	5499	125	8	1	5495	104467249	104461760	0	9378
9	Chr21_9_NAU5428_00004	gnl|BGIA2|CA_chr4	98.08	677	12	1	3701	4377	96740864	96741539	0	1177
9	Chr21_9_NAU5428_00004	gnl|BGIA2|CA_chr4	97.66	2863	66	1	181	3043	96737326	96740187	0	4915
9	Chr21_9_NAU5428_00004	gnl|BGIA2|CA_chr4	97.96	2543	52	0	1889	4431	80914221	80911679	0	4409
9	Chr21_9_NAU5428_00004	gnl|BGIA2|CA_chr4	97.34	1844	49	0	181	2024	80408969	80407126	0	3134
9	Chr21_9_NAU5428_00004	gnl|BGIA2|CA_chr4	96.99	2390	71	1	2060	4449	80407131	80404743	0	4013
9	Chr21_9_NAU5428_00004	gnl|BGIA2|CA_chr4	90.87	504	38	6	4421	4921	80404825	80404327	0	669
9	Chr21_9_NAU5428_00004	gnl|BGIA2|CA_chr4	94.15	752	40	3	3508	4255	80278203	80278954	0	1142
9	Chr21_9_NAU5428_00004	gnl|BGIA2|CA_chr4	94	1134	66	2	403	1536	80277074	80278205	0	1716
6	Chr21_6_UCR49_00003	gnl|BGIA2|CA_chr4	90.74	2451	157	41	9255	11652	80026456	80024023	0	3205
6	Chr21_6_UCR49_00003	gnl|BGIA2|CA_chr4	96.1	667	22	1	12111	12773	80023465	80022799	0	1085
6	Chr21_6_UCR49_00003	gnl|BGIA2|CA_chr4	93.91	2166	69	27	12968	15110	80022503	80020378	0	3210
6	Chr21_6_UCR49_00003	gnl|BGIA2|CA_chr4	96.08	3292	93	18	15171	18454	80019933	80016670	0	5332
6	Chr21_6_UCR49_00003	gnl|BGIA2|CA_chr4	96.72	2527	61	12	19910	22419	80015186	80012665	0	4187
6	Chr21_6_UCR49_00003	gnl|BGIA2|CA_chr4	94.02	3427	130	39	28587	31951	80005790	80002377	0	5123
6	Chr21_6_UCR49_00003	gnl|BGIA2|CA_chr4	95.74	1479	39	7	31963	33439	80002235	80000779	0	2361
6	Chr21_6_UCR49_00004	gnl|BGIA2|CA_chr4	94.43	1563	59	8	1	1561	80001841	80000305	0	2379
6	Chr21_6_UCR49_00004	gnl|BGIA2|CA_chr4	92.76	2043	73	27	2686	4678	79999205	79997188	0	2883
6	Chr21_6_UCR49_00004	gnl|BGIA2|CA_chr4	95.81	1480	48	11	4642	6116	79997152	79995682	0	2377
6	Chr21_6_UCR49_00004	gnl|BGIA2|CA_chr4	90.87	7679	433	124	6109	13631	79995556	79987990	0	10069
6	Chr21_6_UCR49_00004	gnl|BGIA2|CA_chr4	91.01	834	45	13	13776	14585	79987672	79986845	0	1098
6	Chr21_6_UCR49_00004	gnl|BGIA2|CA_chr4	94.17	4029	152	32	14859	18842	79986840	79982850	0	6061
9	Chr21_9_NAU5428_00004	gnl|BGIA2|CA_chr4	97.24	2613	68	4	181	2791	79977751	79975141	0	4423
9	Chr21_9_NAU5428_00004	gnl|BGIA2|CA_chr4	97.53	1578	37	1	2874	4451	79975145	79973570	0	2697
9	Chr21_9_NAU5428_00004	gnl|BGIA2|CA_chr4	97.7	2611	59	1	181	2791	79972825	79970216	0	4488
9	Chr21_9_NAU5428_00004	gnl|BGIA2|CA_chr4	97.53	1578	37	1	2874	4451	79970220	79968645	0	2697
9	Chr21_9_NAU5428_00004	gnl|BGIA2|CA_chr4	96.94	784	24	0	181	964	79967900	79967117	0	1315
9	Chr21_9_NAU5428_00004	gnl|BGIA2|CA_chr4	96.45	4062	119	11	883	4924	79967116	79963060	0	6680
6	Chr21_6_UCR49_00002	gnl|BGIA2|CA_chr4	94.8	4404	164	22	2	4374	79962630	79958261	0	6804
9	Chr21_9_NAU5428_00004	gnl|BGIA2|CA_chr4	90.71	506	40	5	4421	4924	79710594	79711094	0	667
9	Chr21_9_NAU5428_00004	gnl|BGIA2|CA_chr4	98.15	1566	29	0	2874	4439	79709101	79710666	0	2732
9	Chr21_9_NAU5428_00004	gnl|BGIA2|CA_chr4	97.38	955	25	0	1837	2791	79708151	79709105	0	1626
9	Chr21_9_NAU5428_00004	gnl|BGIA2|CA_chr4	96.46	2291	81	0	2149	4439	79705466	79707756	0	3783
9	Chr21_9_NAU5428_00004	gnl|BGIA2|CA_chr4	96.85	698	22	0	1240	1937	79704769	79705466	0	1168
9	Chr21_9_NAU5428_00004	gnl|BGIA2|CA_chr4	96	1100	43	1	181	1279	79703667	79704766	0	1786
9	Chr21_9_NAU5428_00004	gnl|BGIA2|CA_chr4	98.16	1194	19	3	181	1373	79665081	79663890	0	2080
9	Chr21_9_NAU5428_00004	gnl|BGIA2|CA_chr4	97.99	847	14	3	1314	2157	79663911	79663065	0	1467
9	Chr21_9_NAU5428_00004	gnl|BGIA2|CA_chr4	97.44	1016	26	0	181	1196	79645389	79644374	0	1733
9	Chr21_9_NAU5428_00004	gnl|BGIA2|CA_chr4	97.29	4059	102	6	868	4924	79644358	79640306	0	6879
9	Chr21_9_NAU5428_00004	gnl|BGIA2|CA_chr4	90.22	501	41	6	4425	4924	79506985	79507478	0	647
9	Chr21_9_NAU5428_00004	gnl|BGIA2|CA_chr4	96.55	4168	143	1	282	4449	79502897	79507063	0	6898
9	Chr21_9_NAU5428_00004	gnl|BGIA2|CA_chr4	97.92	3807	77	2	181	3987	79408419	79412223	0	6591
10	Chr21_10_NAU6697_00001	gnl|BGIA2|CA_chr4	93.04	1222	46	13	746	1963	78400826	78399640	0	1749
10	Chr21_10_NAU6697_00001	gnl|BGIA2|CA_chr4	97.93	2904	50	6	1960	4861	78399611	78396716	0	5022
10	Chr21_10_NAU6697_00001	gnl|BGIA2|CA_chr4	91.48	3437	169	58	4963	8302	78396670	78393261	0	4610
9	Chr21_9_NAU5428_00004	gnl|BGIA2|CA_chr4	90.51	506	41	5	4421	4924	78331688	78332188	0	662
9	Chr21_9_NAU5428_00004	gnl|BGIA2|CA_chr4	97.38	1566	40	1	2874	4439	78330196	78331760	0	2663
9	Chr21_9_NAU5428_00004	gnl|BGIA2|CA_chr4	97.14	2379	67	1	181	2558	78327375	78329753	0	4015
9	Chr21_9_NAU5428_00004	gnl|BGIA2|CA_chr4	97.98	1531	28	2	2874	4403	78302876	78304404	0	2652
9	Chr21_9_NAU5428_00004	gnl|BGIA2|CA_chr4	96.81	973	31	0	1819	2791	78301908	78302880	0	1626
9	Chr21_9_NAU5428_00004	gnl|BGIA2|CA_chr4	96.92	1622	46	2	303	1924	78300303	78301920	0	2715
9	Chr21_9_NAU5428_00003	gnl|BGIA2|CA_chr4	92.47	677	48	3	1	674	78298553	78297877	0	965
9	Chr21_9_NAU5428_00001	gnl|BGIA2|CA_chr4	91.08	1367	111	8	38191	39556	78297879	78299235	0	1838
9	Chr21_9_NAU5428_00003	gnl|BGIA2|CA_chr4	92.8	694	41	6	32518	33211	78266398	78265714	0	996
9	Chr21_9_NAU5428_00003	gnl|BGIA2|CA_chr4	90.1	677	58	7	1	672	78265028	78264356	0	870
9	Chr21_9_NAU5428_00001	gnl|BGIA2|CA_chr4	94.65	1272	63	2	42164	43431	78261828	78263098	0	1967
9	Chr21_9_NAU5428_00001	gnl|BGIA2|CA_chr4	94.42	1273	64	3	42164	43431	78256120	78257390	0	1951
9	Chr21_9_NAU5428_00003	gnl|BGIA2|CA_chr4	92.54	630	41	5	32617	33246	78244391	78243768	0	898
9	Chr21_9_NAU5428_00001	gnl|BGIA2|CA_chr4	92.88	590	35	5	39515	40101	78243724	78244309	0	850
9	Chr21_9_NAU5428_00003	gnl|BGIA2|CA_chr4	92.18	665	44	6	32606	33262	78217626	78216962	0	933
9	Chr21_9_NAU5428_00001	gnl|BGIA2|CA_chr4	93.53	556	31	4	39554	40108	78216975	78217526	0	822
9	Chr21_9_NAU5428_00003	gnl|BGIA2|CA_chr4	90.98	665	60	0	1	665	78213600	78212936	0	896
9	Chr21_9_NAU5428_00001	gnl|BGIA2|CA_chr4	91.02	1191	97	7	38198	39387	78212936	78214117	0	1598
9	Chr21_9_NAU5428_00001	gnl|BGIA2|CA_chr4	92.8	1014	73	0	42164	43177	78195851	78196864	0	1469
9	Chr21_9_NAU5428_00005	gnl|BGIA2|CA_chr4	91.18	1520	89	12	5	1501	78171477	78169980	0	2023
9	Chr21_9_NAU5428_00004	gnl|BGIA2|CA_chr4	93.44	915	59	1	700	1614	78163171	78162258	0	1356
9	Chr21_9_NAU5428_00004	gnl|BGIA2|CA_chr4	93.32	2800	185	2	1610	4409	78159033	78156236	0	4133
9	Chr21_9_NAU5428_00005	gnl|BGIA2|CA_chr4	90.19	2355	139	43	4051	6363	78131413	78129109	0	2985
9	Chr21_9_NAU5428_00005	gnl|BGIA2|CA_chr4	90.47	997	86	7	12499	13493	78128883	78127894	0	1306
9	Chr21_9_NAU5428_00005	gnl|BGIA2|CA_chr4	93.65	2378	135	4	13769	16136	78123690	78121319	0	3541
9	Chr21_9_NAU5428_00001	gnl|BGIA2|CA_chr4	92.88	604	36	6	42164	42763	78119506	78120106	0	870
9	Chr21_9_NAU5428_00001	gnl|BGIA2|CA_chr4	92.55	1544	91	11	28464	30001	78065321	78066846	0	2193
9	Chr21_9_NAU5428_00001	gnl|BGIA2|CA_chr4	93.75	1136	46	10	39251	40378	78055879	78056997	0	1681
9	Chr21_9_NAU5428_00003	gnl|BGIA2|CA_chr4	92.16	2195	107	23	1	2144	78055461	78053281	0	3040
9	Chr21_9_NAU5428_00001	gnl|BGIA2|CA_chr4	93.86	3307	178	20	35993	39285	78052583	78055878	0	4959
9	Chr21_9_NAU5428_00001	gnl|BGIA2|CA_chr4	92.34	653	41	7	34621	35268	78051026	78051674	0	920
9	Chr21_9_NAU5428_00003	gnl|BGIA2|CA_chr4	94.52	621	31	3	5164	5783	78042593	78041975	0	955
9	Chr21_9_NAU5428_00001	gnl|BGIA2|CA_chr4	93.35	526	25	3	33679	34203	78041806	78042322	0	778
9	Chr21_9_NAU5428_00001	gnl|BGIA2|CA_chr4	93.15	540	31	3	33132	33669	78036345	78036880	0	787
9	Chr21_9_NAU5428_00001	gnl|BGIA2|CA_chr4	92.17	971	53	3	32263	33232	78035391	78036339	0	1351
9	Chr21_9_NAU5428_00001	gnl|BGIA2|CA_chr4	91.36	1007	57	6	22407	23406	78035389	78036372	0	1369
9	Chr21_9_NAU5428_00001	gnl|BGIA2|CA_chr4	92.47	651	41	5	31626	32271	78034264	78034911	0	924
9	Chr21_9_NAU5428_00001	gnl|BGIA2|CA_chr4	94.09	2658	108	30	28991	31627	78031736	78034365	0	3993
9	Chr21_9_NAU5428_00001	gnl|BGIA2|CA_chr4	96.88	1443	41	3	27522	28961	78030297	78031738	0	2412
9	Chr21_9_NAU5428_00001	gnl|BGIA2|CA_chr4	93.85	1967	85	16	25570	27519	78028384	78030331	0	2929
9	Chr21_9_NAU5428_00001	gnl|BGIA2|CA_chr4	91.88	874	43	12	24717	25565	78026549	78027419	0	1195
9	Chr21_9_NAU5428_00001	gnl|BGIA2|CA_chr4	90.83	720	42	10	33305	34021	78025174	78025872	0	942
9	Chr21_9_NAU5428_00001	gnl|BGIA2|CA_chr4	92.84	991	70	1	32243	33232	78024172	78025162	0	1435
9	Chr21_9_NAU5428_00001	gnl|BGIA2|CA_chr4	96.18	2934	89	11	21750	24674	78023533	78026452	0	4795
9	Chr21_9_NAU5428_00001	gnl|BGIA2|CA_chr4	97.72	745	12	4	20950	21689	78022788	78023532	0	1277
9	Chr21_9_NAU5428_00001	gnl|BGIA2|CA_chr4	94.89	4973	191	24	15816	20738	78017838	78022797	0	7718
9	Chr21_9_NAU5428_00001	gnl|BGIA2|CA_chr4	91.14	880	46	23	14987	15859	78016914	78017768	0	1164
9	Chr21_9_NAU5428_00001	gnl|BGIA2|CA_chr4	90.94	1634	99	21	11415	13034	78013320	78014918	0	2152
9	Chr21_9_NAU5428_00001	gnl|BGIA2|CA_chr4	90.23	2611	170	43	7730	10294	77997251	77999822	0	3330
9	Chr21_9_NAU5428_00001	gnl|BGIA2|CA_chr4	94.23	5577	194	60	1256	6800	77990714	77996194	0	8397
9	Chr21_9_NAU5428_00001	gnl|BGIA2|CA_chr4	90.31	1094	78	18	44	1128	77989503	77990577	0	1408
18	Chr21_18_BNL1408_00001	gnl|BGIA2|CA_chr4	92.37	1062	48	17	49703	50736	9324309	9325365	0	1482
18	Chr21_18_BNL1408_00001	gnl|BGIA2|CA_chr4	93.44	3352	115	20	46354	49692	9321100	9324359	0	4874
18	Chr21_18_BNL1408_00001	gnl|BGIA2|CA_chr4	96.06	838	26	6	44116	44947	9318689	9319525	0	1358
18	Chr21_18_BNL1408_00001	gnl|BGIA2|CA_chr4	95.66	4284	129	25	39498	43749	9313906	9318164	0	6828
18	Chr21_18_BNL1408_00001	gnl|BGIA2|CA_chr4	90.41	2241	142	31	13702	15912	9292800	9294997	0	2880
18	Chr21_18_BNL1408_00001	gnl|BGIA2|CA_chr4	91.46	1077	70	13	369	1429	9254934	9256004	0	1459
			94.1152	781143	31873	4845

## Sheet: Table S34 D5-Chr21
Table S34 The alignment of Chr21 BACs to Gossypium raimondii (D5) (phytozome.net).
# BAC	Query id (BAC name + Congtig number)	Subject id (G. hirsutum mRNA Unigenes)	identity %	alignment length	mismatches	gap openings	q.start	q.end	s.start	s.end	e-value	hit
1	Chr21_1_BNL2650_00002	Chr07	97.16	2256	36	10	5	2254	60959336	60957103	0	3786
1	Chr21_1_BNL2650_00002	Chr07	92.47	531	15	2	2253	2762	60957072	60956546	0	736
1	Chr21_1_BNL2650_00002	Chr07	98.78	1476	13	5	2788	4262	60956555	60955084	0	2621
1	Chr21_1_BNL2650_00002	Chr07	97.8	1867	28	5	4462	6324	60955081	60953224	0	3217
1	Chr21_1_BNL2650_00002	Chr07	96.63	1099	18	7	6566	7661	60952982	60951900	0	1810
1	Chr21_1_BNL2650_00002	Chr07	98.48	9575	72	21	7709	17271	60951799	60942287	0	16805
1	Chr21_1_BNL2650_00002	Chr07	98.39	4600	46	8	22546	27137	60942304	60937725	0	8061
1	Chr21_1_BNL2650_00002	Chr07	98.93	4658	36	4	27137	31792	60937561	60932916	0	8312
1	Chr21_1_BNL2650_00002	Chr07	97.64	1270	17	9	33178	34439	60932591	60931327	0	2167
1	Chr21_1_BNL2650_00002	Chr07	98.92	4250	39	6	34466	38711	60931341	60927095	0	7587
1	Chr21_1_BNL2650_00002	Chr07	98.46	4025	32	8	38717	42730	60926992	60922987	0	7062
1	Chr21_1_BNL2650_00002	Chr07	97.44	663	7	3	42825	43486	60923015	60922362	0	1125
1	Chr21_1_BNL2650_00002	Chr07	98.17	4978	59	15	43452	48416	60922363	60917405	0	8661
1	Chr21_1_BNL2650_00002	Chr07	97.88	11395	162	35	48414	59760	60917296	60905934	0	19631
2	Chr21_2_DC40316_00002	Chr07	98.62	7452	78	10	60762	68210	60892698	60900127	0	13167
2	Chr21_2_DC40316_00002	Chr07	98.96	1926	18	1	58753	60676	60890726	60892651	0	3445
2	Chr21_2_DC40316_00002	Chr07	97.88	4347	83	6	54324	58668	60886340	60890679	0	7509
2	Chr21_2_DC40316_00002	Chr07	98.51	3897	31	8	49696	53589	60882478	60886350	0	6850
2	Chr21_2_DC40316_00002	Chr07	98.25	5262	48	14	35504	40724	60877222	60882480	0	9167
2	Chr21_2_DC40316_00002	Chr07	97.99	4927	26	16	30663	35566	60872374	60877250	0	8482
2	Chr21_2_DC40316_00002	Chr07	97.56	942	18	5	29612	30552	60871379	60872316	0	1607
2	Chr21_2_DC40316_00002	Chr07	97.83	1843	27	8	26395	28233	60869290	60871123	0	3169
2	Chr21_2_DC40316_00002	Chr07	98.58	9786	75	19	16058	25812	60859557	60869309	0	17243
2	Chr21_2_DC40316_00002	Chr07	96.04	2552	37	10	13512	16035	60856739	60859254	0	4095
2	Chr21_2_DC40316_00002	Chr07	97.79	10844	166	23	2582	13364	60845783	60856613	0	18628
2	Chr21_2_DC40316_00002	Chr07	98.3	2347	22	4	5	2336	60843285	60845628	0	4096
12	Chr21_12_NAU6525_00003	Chr07	95.11	450	13	7	1579	2027	60493167	60493608	0	701
3	Chr21_3_CIR069_00001	Chr07	95.77	3854	66	20	11533	15310	60402277	60406109	0	6124
3	Chr21_3_CIR069_00001	Chr07	96.27	3592	107	5	5145	8713	60398702	60402289	0	5866
3	Chr21_3_CIR069_00006	Chr07	97.48	1625	37	3	12	1636	60397091	60398711	0	2771
3	Chr21_3_CIR069_00002	Chr07	97.26	984	21	6	1	982	60393795	60392816	0	1663
3	Chr21_3_CIR069_00008	Chr07	93.84	487	23	3	1	480	60392855	60392369	0	726
3	Chr21_3_CIR069_00010	Chr07	93.6	203	7	3	1	197	60392439	60392641	2e-79	298
3	Chr21_3_CIR069_00004	Chr07	93.3	672	16	7	1	664	60391778	60392428	0	965
3	Chr21_3_CIR069_00005	Chr07	98.43	2926	22	12	135	3044	60385336	60388253	0	5127
3	Chr21_3_CIR069_00005	Chr07	100	109	0	0	1	109	60385118	60385226	3e-49	202
3	Chr21_3_CIR069_00003	Chr07	99.49	8275	33	2	12415	20682	60376853	60385125	0	15040
3	Chr21_3_CIR069_00003	Chr07	98.21	4018	46	5	8411	12420	60372785	60376784	0	6998
3	Chr21_3_CIR069_00003	Chr07	96.86	2099	35	14	6293	8379	60370709	60372788	0	3482
3	Chr21_3_CIR069_00003	Chr07	94.83	4025	147	25	2294	6280	60366523	60370524	0	6224
3	Chr21_3_CIR069_00003	Chr07	96.82	2108	52	4	1	2103	60362285	60364382	0	3507
3	Chr21_3_CIR069_00007	Chr07	95.79	1831	60	6	7073	8889	60360475	60362302	0	2939
3	Chr21_3_CIR069_00007	Chr07	98.31	178	3	0	6908	7085	60360272	60360449	3e-82	313
3	Chr21_3_CIR069_00007	Chr07	95.66	2763	54	16	4132	6864	60357546	60360272	0	4377
3	Chr21_3_CIR069_00007	Chr07	95.36	4199	115	32	5	4137	60353289	60357473	0	6601
4	Chr21_4_GHACC1_UCR90_00004	Chr07	97.71	568	11	2	89392	89957	60046711	60047278	0	976
4	Chr21_4_GHACC1_UCR90_00004	Chr07	99.15	17077	86	26	72290	89330	60029660	60046712	0	30672
4	Chr21_4_GHACC1_UCR90_00004	Chr07	98.95	17157	111	27	55126	72232	60012522	60029659	0	30622
4	Chr21_4_GHACC1_UCR90_00004	Chr07	96.84	3765	78	17	51343	55094	60008789	60012525	0	6255
4	Chr21_4_GHACC1_UCR90_00004	Chr07	96.88	4097	90	13	46854	50921	60004709	60008796	0	6822
4	Chr21_4_GHACC1_UCR90_00004	Chr07	91.58	701	46	13	45612	46307	60003364	60004056	0	955
4	Chr21_4_GHACC1_UCR90_00004	Chr07	91.01	1391	71	24	44034	45387	60001736	60003109	0	1827
4	Chr21_4_GHACC1_UCR90_00004	Chr07	96.98	1458	18	7	42281	43717	60000033	60001485	0	2425
4	Chr21_4_GHACC1_UCR90_00004	Chr07	95.97	521	16	3	41698	42217	59999524	60000040	0	841
4	Chr21_4_GHACC1_UCR90_00004	Chr07	91.87	5237	259	56	36574	41693	59994284	59999470	0	7156
4	Chr21_4_GHACC1_UCR90_00004	Chr07	95.85	3497	100	21	33054	36544	59990846	59994303	0	5613
4	Chr21_4_GHACC1_UCR90_00004	Chr07	95.01	1524	38	10	90032	91532	59989292	59990800	0	2359
4	Chr21_4_GHACC1_UCR90_00004	Chr07	95.46	3129	51	14	29956	33057	59987736	59990800	0	4907
4	Chr21_4_GHACC1_UCR90_00004	Chr07	97.67	774	12	2	29196	29963	59986919	59987692	0	1325
4	Chr21_4_GHACC1_UCR90_00004	Chr07	90.61	1086	45	27	28152	29204	59985411	59986472	0	1387
4	Chr21_4_GHACC1_UCR90_00004	Chr07	94.8	3848	116	29	24377	28160	59981548	59985375	0	5921
4	Chr21_4_GHACC1_UCR90_00004	Chr07	97.02	2318	55	4	22014	24328	59979245	59981551	0	3886
4	Chr21_4_GHACC1_UCR90_00004	Chr07	97.87	1268	19	2	20757	22016	59977946	59979213	0	2185
4	Chr21_4_GHACC1_UCR90_00004	Chr07	95.18	4271	129	35	16529	20748	59973651	59977895	0	6674
4	Chr21_4_GHACC1_UCR90_00004	Chr07	95.76	6903	148	46	9512	16342	59966816	59973645	0	10990
4	Chr21_4_GHACC1_UCR90_00004	Chr07	97.23	5342	92	30	4187	9507	59961445	59966751	0	8994
4	Chr21_4_GHACC1_UCR90_00004	Chr07	90.88	3455	177	40	794	4183	59957909	59961290	0	4508
4	Chr21_4_GHACC1_UCR90_00002	Chr07	97.65	4674	75	15	1	4648	59953251	59957915	0	7989
4	Chr21_4_GHACC1_UCR90_00010	Chr07	98.15	594	11	0	1899	2492	59947056	59947649	0	1037
4	Chr21_4_GHACC1_UCR90_00010	Chr07	93.3	1059	52	9	578	1619	59945998	59947054	0	1544
4	Chr21_4_GHACC1_UCR90_00001	Chr07	98.99	9244	56	12	621	9840	59944184	59953414	0	16521
4	Chr21_4_GHACC1_UCR90_00003	Chr07	96.57	6844	147	31	613	7402	59944160	59937351	0	11256
4	Chr21_4_GHACC1_UCR90_00009	Chr07	97.15	1017	24	2	1397	2413	59937049	59938060	0	1712
4	Chr21_4_GHACC1_UCR90_00009	Chr07	98.4	1124	12	3	6	1123	59935900	59937023	0	1971
5	Chr21_5_CIR316_UCR56_00015	Chr07	90.38	842	51	11	1	834	59647208	59648027	0	1079
5	Chr21_5_CIR316_UCR56_00027	Chr07	90.66	1509	97	19	1285	2762	59644222	59645717	0	1965
5	Chr21_5_CIR316_UCR56_00027	Chr07	90.11	465	41	3	617	1079	59643991	59644452	7e-169	599
5	Chr21_5_CIR316_UCR56_00027	Chr07	91.62	179	10	3	1107	1284	59643991	59644165	1e-61	243
5	Chr21_5_CIR316_UCR56_00027	Chr07	91.62	668	34	10	1	654	59643302	59643961	0	904
5	Chr21_5_CIR316_UCR56_00032	Chr07	96.06	254	7	3	533	784	59643064	59643316	1e-112	411
5	Chr21_5_CIR316_UCR56_00032	Chr07	96.07	535	17	4	1	533	59642345	59642877	0	869
5	Chr21_5_CIR316_UCR56_00037	Chr07	94.97	736	30	3	1	729	59638769	59639504	0	1147
5	Chr21_5_CIR316_UCR56_00036	Chr07	90.69	1611	116	19	207	1790	59631009	59632612	0	2113
5	Chr21_5_CIR316_UCR56_00046	Chr07	91.47	1325	80	15	1	1301	59623541	59622226	0	1790
5	Chr21_5_CIR316_UCR56_00035	Chr07	94.42	1415	64	8	484	1893	59622101	59623505	0	2161
5	Chr21_5_CIR316_UCR56_00040	Chr07	93.86	391	23	1	43	432	59611784	59611394	2e-166	588
5	Chr21_5_CIR316_UCR56_00053	Chr07	93.23	1197	66	10	328	1515	59610591	59611781	0	1748
5	Chr21_5_CIR316_UCR56_00053	Chr07	90.75	346	12	12	1	328	59610175	59610518	2e-122	444
5	Chr21_5_CIR316_UCR56_00014	Chr07	96.98	1359	39	2	1	1357	59607379	59608737	0	2281
5	Chr21_5_CIR316_UCR56_00026	Chr07	93.11	1002	34	7	1	978	59607082	59606092	0	1435
5	Chr21_5_CIR316_UCR56_00028	Chr07	93.76	881	28	2	4	857	59605040	59605920	0	1297
5	Chr21_5_CIR316_UCR56_00034	Chr07	95.38	930	29	5	1	916	59604739	59603810	0	1467
5	Chr21_5_CIR316_UCR56_00021	Chr07	94.67	338	13	4	1	336	59599351	59599017	8e-146	520
5	Chr21_5_CIR316_UCR56_00030	Chr07	90.44	617	41	8	313	913	59598404	59599018	0	797
5	Chr21_5_CIR316_UCR56_00044	Chr07	93.29	700	25	5	2158	2836	59598404	59599102	0	1013
5	Chr21_5_CIR316_UCR56_00023	Chr07	95.04	343	17	0	289	631	59585234	59585576	1e-151	540
5	Chr21_5_CIR316_UCR56_00029	Chr07	90.96	1991	87	30	1395	3316	59582636	59580670	0	2593
5	Chr21_5_CIR316_UCR56_00029	Chr07	93.85	537	29	4	3309	3842	59580251	59579716	0	806
5	Chr21_5_CIR316_UCR56_00019	Chr07	91.56	948	58	12	809	1755	59578800	59579726	0	1288
5	Chr21_5_CIR316_UCR56_00024	Chr07	92.38	906	59	5	1	897	59578584	59579488	0	1282
5	Chr21_5_CIR316_UCR56_00039	Chr07	94.84	1319	66	1	1	1319	59578159	59576843	0	2058
5	Chr21_5_CIR316_UCR56_00017	Chr07	98.06	1082	21	0	1	1082	59576868	59575787	0	1882
5	Chr21_5_CIR316_UCR56_00018	Chr07	92.06	1939	121	16	1	1930	59576868	59574954	0	2697
5	Chr21_5_CIR316_UCR56_00025	Chr07	93.47	1149	75	0	1	1149	59576843	59577991	0	1707
5	Chr21_5_CIR316_UCR56_00045	Chr07	99.29	565	4	0	1	565	59575182	59575746	0	1022
5	Chr21_5_CIR316_UCR56_00018	Chr07	94.87	429	22	0	1931	2359	59574926	59574498	0	671
5	Chr21_5_CIR316_UCR56_00042	Chr07	97.33	562	1	1	1	548	59574192	59574753	0	942
5	Chr21_5_CIR316_UCR56_00049	Chr07	90.66	632	27	9	1	630	59572689	59572088	0	815
5	Chr21_5_CIR316_UCR56_00043	Chr07	92.85	1021	58	7	1	1016	59572628	59573638	0	1467
5	Chr21_5_CIR316_UCR56_00049	Chr07	92.02	777	52	7	653	1424	59572128	59571357	0	1083
5	Chr21_5_CIR316_UCR56_00044	Chr07	90.53	1637	94	24	1225	2836	59572118	59573718	0	2108
5	Chr21_5_CIR316_UCR56_00044	Chr07	91.21	1081	86	8	98	1173	59570988	59572064	0	1461
5	Chr21_5_CIR316_UCR56_00020	Chr07	97.41	116	1	1	1	114	59570547	59570662	2e-47	196
5	Chr21_5_CIR316_UCR56_00020	Chr07	98.81	3611	33	8	125	3727	59570527	59574135	0	6421
5	Chr21_5_CIR316_UCR56_00013	Chr07	96.31	569	17	4	1	567	59570087	59570653	0	931
5	Chr21_5_CIR316_UCR56_00038	Chr07	96.69	1178	10	12	4	1181	59569458	59568310	0	1932
5	Chr21_5_CIR316_UCR56_00033	Chr07	99	401	4	0	1	401	59569400	59569800	0	719
5	Chr21_5_CIR316_UCR56_00004	Chr07	99.67	6045	18	2	1	6044	59562281	59568324	0	11051
5	Chr21_5_CIR316_UCR56_00001	Chr07	98.81	10545	45	16	1	10489	59558136	59547617	0	18700
5	Chr21_5_CIR316_UCR56_00003	Chr07	99.88	4161	3	2	1	4159	59558128	59562288	0	7655
5	Chr21_5_CIR316_UCR56_00001	Chr07	97.59	3024	55	12	10492	13511	59547581	59544572	0	5164
5	Chr21_5_CIR316_UCR56_00001	Chr07	95.01	3368	98	30	13507	16848	59544530	59541207	0	5225
5	Chr21_5_CIR316_UCR56_00001	Chr07	94.06	1735	66	14	16867	18588	59540954	59539244	0	2599
5	Chr21_5_CIR316_UCR56_00001	Chr07	97.2	3106	56	14	18754	21840	59539105	59536012	0	5225
5	Chr21_5_CIR316_UCR56_00001	Chr07	97.94	5974	80	26	25148	31096	59536017	59530062	0	10310
5	Chr21_5_CIR316_UCR56_00001	Chr07	97.23	1590	35	5	31097	32684	59530099	59528517	0	2684
5	Chr21_5_CIR316_UCR56_00007	Chr07	98.11	1902	26	5	1	1894	59526677	59528576	0	3304
5	Chr21_5_CIR316_UCR56_00091	Chr07	95.62	137	6	0	1	137	59526663	59526527	3e-56	220
5	Chr21_5_CIR316_UCR56_00093	Chr07	96.75	308	10	0	1	308	59526098	59525791	3e-144	514
5	Chr21_5_CIR316_UCR56_00092	Chr07	96.05	860	32	2	334	1192	59524980	59524122	0	1399
5	Chr21_5_CIR316_UCR56_00011	Chr07	95.84	721	27	2	2	720	59524970	59524251	0	1162
5	Chr21_5_CIR316_UCR56_00005	Chr07	96.48	284	10	0	1	284	59524317	59524600	6e-131	470
5	Chr21_5_CIR316_UCR56_00096	Chr07	97.21	215	6	0	2	216	59524269	59524055	2e-99	364
5	Chr21_5_CIR316_UCR56_00094	Chr07	96.24	133	2	3	1	132	59523125	59523255	1e-54	215
5	Chr21_5_CIR316_UCR56_00095	Chr07	94.97	159	8	0	1	159	59522331	59522489	4e-65	250
5	Chr21_5_CIR316_UCR56_00006	Chr07	96.22	768	27	1	1	768	59522152	59522917	0	1256
5	Chr21_5_CIR316_UCR56_00009	Chr07	96.13	568	21	1	112	678	59520980	59521547	0	926
5	Chr21_5_CIR316_UCR56_00009	Chr07	96.43	112	4	0	1	112	59520802	59520913	6e-45	185
5	Chr21_5_CIR316_UCR56_00097	Chr07	95.92	147	6	0	1	147	59520490	59520344	8e-62	239
5	Chr21_5_CIR316_UCR56_00010	Chr07	96.96	757	22	1	1	757	59519464	59520219	0	1269
5	Chr21_5_CIR316_UCR56_00002	Chr07	96.84	918	25	2	1	917	59518579	59519493	0	1531
5	Chr21_5_CIR316_UCR56_00012	Chr07	98.02	2373	42	3	29702	32070	59515837	59518208	0	4117
5	Chr21_5_CIR316_UCR56_00012	Chr07	95.05	7118	196	67	22678	29706	59505507	59512557	0	11051
6	Chr21_6_UCR49_00001	Chr07	94.66	4892	155	45	31473	36284	59505507	59510372	0	7491
6	Chr21_6_UCR49_00001	Chr07	93.49	1045	29	7	30482	31487	59504443	59505487	0	1517
5	Chr21_5_CIR316_UCR56_00012	Chr07	96.2	11758	270	72	9950	21582	59492727	59504432	0	19073
6	Chr21_6_UCR49_00001	Chr07	96.2	11758	270	72	18745	30377	59492727	59504432	0	19073
5	Chr21_5_CIR316_UCR56_00012	Chr07	93.75	1888	62	7	8076	9916	59490719	59492597	0	2782
6	Chr21_6_UCR49_00001	Chr07	93.75	1888	62	7	16871	18711	59490719	59492597	0	2782
5	Chr21_5_CIR316_UCR56_00012	Chr07	97.74	1329	26	4	6240	7565	59486090	59487417	0	2285
6	Chr21_6_UCR49_00001	Chr07	97.74	1329	26	4	15035	16360	59486090	59487417	0	2285
5	Chr21_5_CIR316_UCR56_00012	Chr07	98.53	6240	82	6	5	6243	59479554	59485784	0	11005
6	Chr21_6_UCR49_00001	Chr07	96.86	12499	235	57	2636	15038	59473347	59485784	0	20764
6	Chr21_6_UCR49_00001	Chr07	92.4	2317	86	26	15	2309	59470750	59472998	0	3221
6	Chr21_6_UCR49_00005	Chr07	97.03	775	18	4	1	772	59469962	59470734	0	1299
6	Chr21_6_UCR49_00002	Chr07	97.37	4798	69	18	1	4764	59465187	59469961	0	8109
6	Chr21_6_UCR49_00004	Chr07	95	2438	47	17	22849	25263	59462663	59465048	0	3757
6	Chr21_6_UCR49_00004	Chr07	93.49	3964	150	56	18843	22763	59458762	59462660	0	5792
6	Chr21_6_UCR49_00004	Chr07	96	4230	113	30	14653	18861	59454443	59458637	0	6824
6	Chr21_6_UCR49_00004	Chr07	95.72	2615	59	19	12046	14656	59444983	59447548	0	4159
6	Chr21_6_UCR49_00004	Chr07	98.48	1578	19	3	10461	12034	59443375	59444951	0	2776
6	Chr21_6_UCR49_00004	Chr07	99.15	2010	14	3	8327	10335	59441373	59443380	0	3615
6	Chr21_6_UCR49_00006	Chr07	96.65	239	3	1	126	364	59438810	59439043	2e-107	392
6	Chr21_6_UCR49_00006	Chr07	95.65	115	3	1	1	115	59438749	59438861	1e-44	183
6	Chr21_6_UCR49_00004	Chr07	97.74	6058	105	16	2318	8362	59435338	59441376	0	10399
6	Chr21_6_UCR49_00004	Chr07	97.19	2387	46	13	1	2385	59432970	59435337	0	4017
6	Chr21_6_UCR49_00003	Chr07	97.84	1479	20	4	31963	33439	59432576	59434044	0	2543
6	Chr21_6_UCR49_00007	Chr07	99.19	246	2	0	1	246	59432473	59432718	3e-123	444
6	Chr21_6_UCR49_00008	Chr07	94.12	187	11	0	1	187	59431924	59432110	1e-75	285
6	Chr21_6_UCR49_00003	Chr07	98.35	4111	49	11	28060	32155	59428475	59432581	0	7197
6	Chr21_6_UCR49_00003	Chr07	94.16	4863	116	47	23270	28077	59423683	59428432	0	7252
6	Chr21_6_UCR49_00003	Chr07	96.59	4163	69	23	19075	23208	59419574	59423692	0	6833
6	Chr21_6_UCR49_00003	Chr07	96.86	9929	176	41	9255	19075	59409642	59419542	0	16482
6	Chr21_6_UCR49_00003	Chr07	91.79	804	39	15	8478	9276	59408016	59408797	0	1094
6	Chr21_6_UCR49_00003	Chr07	95.81	4246	129	31	4278	8484	59403630	59407865	0	6809
6	Chr21_6_UCR49_00003	Chr07	92.4	750	37	12	3558	4287	59402759	59403508	0	1051
6	Chr21_6_UCR49_00003	Chr07	91.52	519	32	6	2957	3466	59402157	59402672	0	704
6	Chr21_6_UCR49_00003	Chr07	90.69	494	29	7	2473	2960	59401637	59402119	1e-180	641
6	Chr21_6_UCR49_00003	Chr07	92.54	1246	59	13	6	1222	59398977	59400217	0	1755
12	Chr21_12_NAU6525_00003	Chr07	91.53	236	16	4	2291	2524	59179069	59179302	6e-85	322
9	Chr21_9_NAU5428_00005	Chr07	93.37	1252	76	4	7592	8837	58882365	58883615	0	1845
9	Chr21_9_NAU5428_00005	Chr07	92.23	1313	82	18	6376	7682	58881121	58882419	0	1842
9	Chr21_9_NAU5428_00005	Chr07	93.93	1219	51	13	6358	7574	58838300	58839497	0	1820
12	Chr21_12_NAU6525_00010	Chr07	91.81	537	44	0	8535	9071	58696903	58696367	0	749
12	Chr21_12_NAU6525_00010	Chr07	90.03	792	78	1	9036	9827	58696372	58695582	0	1024
7	Chr21_7_NAU3480_00001	Chr07	99.41	4415	18	4	5645	10057	58291477	58287069	0	8002
7	Chr21_7_NAU3480_00001	Chr07	96.63	5081	94	24	10680	15702	58286376	58281315	0	8364
7	Chr21_7_NAU3480_00001	Chr07	96.49	5894	83	37	16371	22196	58281323	58275486	0	9624
7	Chr21_7_NAU3480_00001	Chr07	97.43	3807	70	11	22950	26752	58274742	58270960	0	6473
7	Chr21_7_NAU3480_00001	Chr07	98.94	1134	11	1	26826	27958	58271011	58269878	0	2026
7	Chr21_7_NAU3480_00001	Chr07	98.2	1447	17	4	28507	29944	58269314	58267868	0	2538
7	Chr21_7_NAU3480_00001	Chr07	97.08	926	19	4	30183	31100	58267820	58266895	0	1554
7	Chr21_7_NAU3480_00001	Chr07	94.06	2019	50	16	32387	34399	58266008	58264054	0	3000
7	Chr21_7_NAU3480_00001	Chr07	96.04	6521	131	41	34410	40851	58264109	58257637	0	10497
7	Chr21_7_NAU3480_00001	Chr07	96.5	1085	22	8	40926	41996	58257690	58256608	0	1779
7	Chr21_7_NAU3480_00001	Chr07	95.39	2580	50	17	42289	44803	58256502	58253927	0	4041
7	Chr21_7_NAU3480_00001	Chr07	94.41	3401	76	26	45641	48975	58253353	58250001	0	5123
7	Chr21_7_NAU3480_00001	Chr07	96.93	1953	43	10	49013	50954	58250004	58248058	0	3258
7	Chr21_7_NAU3480_00001	Chr07	96.59	4365	93	15	51272	55598	58247995	58243649	0	7184
7	Chr21_7_NAU3480_00001	Chr07	97.78	10101	157	27	56663	66736	58241913	58231853	0	17350
7	Chr21_7_NAU3480_00001	Chr07	93.62	2632	109	17	68114	70718	58230651	58228052	0	3875
7	Chr21_7_NAU3480_00001	Chr07	96.77	1548	39	8	71337	72883	58227780	58226243	0	2571
16	Chr21_16_BNL1551_00004	Chr07	90.57	6446	380	107	94695	101017	58221457	58227797	0	8325
16	Chr21_16_BNL1551_00004	Chr07	92.21	5343	243	56	89933	95186	58216609	58221867	0	7402
16	Chr21_16_BNL1551_00003	Chr07	90.64	3132	174	55	1	3046	58216589	58213491	0	4050
16	Chr21_16_BNL1551_00002	Chr07	93.65	4520	184	44	1428	5922	58210177	58205736	0	6661
8	Chr21_8_MUCS088_CIR196_00001	Chr07	97.19	6515	125	22	69806	76268	58202548	58209056	0	10964
8	Chr21_8_MUCS088_CIR196_00001	Chr07	93.64	3066	115	24	66559	69569	58199510	58202550	0	4508
8	Chr21_8_MUCS088_CIR196_00001	Chr07	95.92	3991	112	20	60932	64896	58193772	58197737	0	6420
8	Chr21_8_MUCS088_CIR196_00001	Chr07	97.09	3775	85	18	57064	60833	58189969	58193723	0	6338
8	Chr21_8_MUCS088_CIR196_00001	Chr07	98.28	6563	77	17	48156	54693	58181477	58188028	0	11461
8	Chr21_8_MUCS088_CIR196_00001	Chr07	97.65	3442	52	11	44764	48194	58178056	58181479	0	5880
8	Chr21_8_MUCS088_CIR196_00001	Chr07	97.38	5764	79	33	38215	43958	58172343	58178054	0	9742
8	Chr21_8_MUCS088_CIR196_00001	Chr07	96.86	5763	78	37	29442	35161	58166646	58172348	0	9544
8	Chr21_8_MUCS088_CIR196_00001	Chr07	98.59	2338	21	8	26625	28956	58163624	58165955	0	4124
8	Chr21_8_MUCS088_CIR196_00001	Chr07	97.48	2382	20	10	24190	26532	58160594	58162974	0	4030
8	Chr21_8_MUCS088_CIR196_00001	Chr07	98.07	12566	137	32	11668	24169	58148081	58160605	0	21767
8	Chr21_8_MUCS088_CIR196_00001	Chr07	97.38	839	16	4	10859	11694	58147234	58148069	0	1423
8	Chr21_8_MUCS088_CIR196_00001	Chr07	96.53	4779	104	21	5738	10473	58142293	58147052	0	7849
8	Chr21_8_MUCS088_CIR196_00001	Chr07	96.92	2504	57	13	2014	4509	58138479	58140970	0	4180
12	Chr21_12_NAU6525_00003	Chr07	90.88	329	19	8	1702	2027	57815771	57816091	9e-118	431
9	Chr21_9_NAU5428_00001	Chr07	98.9	1090	7	5	44	1128	57779030	57777941	0	1941
9	Chr21_9_NAU5428_00001	Chr07	96.8	24527	410	136	1199	25565	57777888	57753578	0	40610
9	Chr21_9_NAU5428_00001	Chr07	95.95	1973	55	7	25570	27519	57752612	57750642	0	3177
9	Chr21_9_NAU5428_00001	Chr07	96.68	4123	91	14	27522	31627	57750676	57746583	0	6813
9	Chr21_9_NAU5428_00001	Chr07	93.2	2485	121	16	31626	34090	57746684	57744228	0	3618
9	Chr21_9_NAU5428_00001	Chr07	93.79	499	23	4	34771	35268	57736860	57736369	0	743
9	Chr21_9_NAU5428_00001	Chr07	93.76	5371	226	47	35486	40834	57736112	57730829	0	7962
9	Chr21_9_NAU5428_00003	Chr07	90.26	1581	106	30	2414	3987	57735321	57736860	0	2023
12	Chr21_12_NAU6525_00015	Chr07	94.51	91	5	0	60	150	57735249	57735159	2e-32	141
12	Chr21_12_NAU6525_00013	Chr07	90.32	124	11	1	79	201	57734932	57734809	3e-38	161
9	Chr21_9_NAU5428_00003	Chr07	93.26	2197	85	27	1	2144	57732742	57734928	0	3179
12	Chr21_12_NAU6525_00015	Chr07	91.3	92	8	0	60	151	57727967	57727876	7e-28	126
12	Chr21_12_NAU6525_00006	Chr07	90.28	823	75	3	9728	10546	57727650	57726829	0	1072
9	Chr21_9_NAU5428_00003	Chr07	94.35	1133	41	9	32525	33640	57724042	57725168	0	1716
12	Chr21_12_NAU6525_00010	Chr07	90.72	237	16	3	4257	4492	57723481	57723250	2e-81	311
12	Chr21_12_NAU6525_00006	Chr07	90.26	154	13	2	7199	7351	57712534	57712382	4e-48	200
9	Chr21_9_NAU5428_00001	Chr07	94.1	1272	57	4	42164	43431	57710978	57709721	0	1917
12	Chr21_12_NAU6525_00015	Chr07	91.4	93	8	0	60	152	57710136	57710044	2e-28	128
12	Chr21_12_NAU6525_00006	Chr07	93.09	304	21	0	9728	10031	57709873	57709570	5e-122	446
12	Chr21_12_NAU6525_00010	Chr07	94.08	304	18	0	678	981	57709873	57709570	6e-127	462
12	Chr21_12_NAU6525_00013	Chr07	91.94	124	9	1	79	201	57709873	57709750	1e-41	172
12	Chr21_12_NAU6525_00005	Chr07	91.11	90	8	0	352	441	57700474	57700563	6e-25	122
12	Chr21_12_NAU6525_00015	Chr07	91.3	92	6	2	60	150	57699772	57699682	3e-27	124
12	Chr21_12_NAU6525_00013	Chr07	90.32	124	11	1	79	201	57699455	57699332	3e-38	161
12	Chr21_12_NAU6525_00010	Chr07	92.96	71	5	0	3997	4067	57693959	57693889	4e-19	104
12	Chr21_12_NAU6525_00013	Chr07	90	80	8	0	4	83	57685223	57685144	4e-21	104
12	Chr21_12_NAU6525_00015	Chr07	92.39	92	7	0	60	151	57682191	57682100	1e-29	132
12	Chr21_12_NAU6525_00013	Chr07	91.94	124	9	1	79	201	57681928	57681805	1e-41	172
12	Chr21_12_NAU6525_00006	Chr07	92.2	141	10	1	7170	7310	57663416	57663277	1e-47	198
12	Chr21_12_NAU6525_00013	Chr07	90	80	8	0	4	83	57654314	57654235	4e-21	104
12	Chr21_12_NAU6525_00013	Chr07	91.13	124	10	1	79	201	57654125	57654002	6e-40	167
12	Chr21_12_NAU6525_00015	Chr07	93.41	91	6	0	60	150	57642095	57642005	1e-30	135
12	Chr21_12_NAU6525_00013	Chr07	91.89	111	9	0	89	199	57641821	57641711	1e-36	156
12	Chr21_12_NAU6525_00005	Chr07	90.98	133	12	0	324	456	57636182	57636314	4e-42	180
12	Chr21_12_NAU6525_00005	Chr07	93.4	106	7	0	1	106	57635853	57635958	2e-35	158
12	Chr21_12_NAU6525_00015	Chr07	93.48	92	6	0	60	151	57635542	57635451	3e-31	137
12	Chr21_12_NAU6525_00005	Chr07	93.02	86	6	0	356	441	57628775	57628860	5e-26	126
12	Chr21_12_NAU6525_00010	Chr07	90.83	240	16	3	4257	4495	57618383	57618149	5e-83	316
12	Chr21_12_NAU6525_00013	Chr07	90	80	8	0	4	83	57614406	57614327	4e-21	104
12	Chr21_12_NAU6525_00013	Chr07	91.13	124	10	1	79	201	57614214	57614091	6e-40	167
12	Chr21_12_NAU6525_00010	Chr07	90.62	384	29	5	4045	4424	57611190	57610810	3e-139	503
12	Chr21_12_NAU6525_00006	Chr07	95.31	64	3	0	7997	8060	57610180	57610117	1e-18	102
12	Chr21_12_NAU6525_00004	Chr07	92.9	155	11	0	5180	5334	57599905	57599751	3e-56	226
12	Chr21_12_NAU6525_00006	Chr07	92.9	155	11	0	8329	8483	57599905	57599751	7e-56	226
12	Chr21_12_NAU6525_00006	Chr07	90.38	821	77	2	9730	10549	57598513	57597694	0	1077
12	Chr21_12_NAU6525_00013	Chr07	90.27	113	11	0	89	201	57598504	57598392	2e-34	148
12	Chr21_12_NAU6525_00004	Chr07	93.15	73	5	0	4838	4910	57585204	57585132	1e-20	108
12	Chr21_12_NAU6525_00004	Chr07	93.1	87	6	0	5621	5707	57571055	57570969	1e-26	128
12	Chr21_12_NAU6525_00006	Chr07	94.19	86	5	0	8776	8861	57571055	57570970	2e-27	132
12	Chr21_12_NAU6525_00005	Chr07	92.41	79	3	2	148	226	57570992	57571067	5e-21	110
12	Chr21_12_NAU6525_00015	Chr07	93.41	91	6	0	60	150	57564817	57564727	1e-30	135
12	Chr21_12_NAU6525_00015	Chr07	92.68	82	6	0	69	150	57560483	57560402	1e-25	119
12	Chr21_12_NAU6525_00006	Chr07	90.55	825	75	3	9728	10549	57560182	57559358	0	1088
12	Chr21_12_NAU6525_00006	Chr07	90.3	526	49	2	1	524	57559883	57559358	0	688
12	Chr21_12_NAU6525_00005	Chr07	90.58	276	21	4	8116	8388	57556217	57556490	1e-96	361
12	Chr21_12_NAU6525_00005	Chr07	97.73	44	1	0	8037	8080	57556130	57556173	5e-11	76.8
12	Chr21_12_NAU6525_00004	Chr07	91.25	80	7	0	6066	6145	57548452	57548373	3e-21	110
12	Chr21_12_NAU6525_00015	Chr07	92.31	91	7	0	60	150	57548232	57548142	5e-29	130
12	Chr21_12_NAU6525_00013	Chr07	91.25	80	7	0	4	83	57548107	57548028	1e-22	110
12	Chr21_12_NAU6525_00006	Chr07	90.49	820	76	2	9728	10546	57547915	57547097	0	1081
12	Chr21_12_NAU6525_00013	Chr07	90.32	124	11	1	79	201	57547915	57547792	3e-38	161
12	Chr21_12_NAU6525_00010	Chr07	90.16	61	5	1	4367	4426	57544148	57544088	2e-11	78.7
12	Chr21_12_NAU6525_00006	Chr07	91.25	80	7	0	34	113	57537097	57537018	7e-21	110
12	Chr21_12_NAU6525_00010	Chr07	91.38	58	5	0	1010	1067	57537097	57537040	7e-12	80.5
12	Chr21_12_NAU6525_00006	Chr07	90.14	142	14	0	9583	9724	57520155	57520014	1e-43	185
12	Chr21_12_NAU6525_00010	Chr07	90	150	15	0	533	682	57520155	57520006	2e-46	195
12	Chr21_12_NAU6525_00013	Chr07	90.28	72	7	0	4	75	57520085	57520014	3e-18	95.3
12	Chr21_12_NAU6525_00005	Chr07	97.73	44	1	0	8037	8080	57516254	57516297	5e-11	76.8
12	Chr21_12_NAU6525_00013	Chr07	91.13	124	10	1	79	201	57509908	57509785	6e-40	167
12	Chr21_12_NAU6525_00015	Chr07	92.31	91	7	0	60	150	57501237	57501147	5e-29	130
12	Chr21_12_NAU6525_00013	Chr07	91.25	80	7	0	4	83	57501112	57501033	1e-22	110
12	Chr21_12_NAU6525_00006	Chr07	90.77	823	71	3	9728	10546	57500920	57500099	0	1094
12	Chr21_12_NAU6525_00013	Chr07	90.32	124	11	1	79	201	57500920	57500797	3e-38	161
12	Chr21_12_NAU6525_00006	Chr07	90.04	833	77	5	9728	10555	57497504	57496673	0	1074
12	Chr21_12_NAU6525_00013	Chr07	90.32	124	11	1	79	201	57497504	57497381	3e-38	161
12	Chr21_12_NAU6525_00010	Chr07	93.47	199	11	2	4270	4467	57487533	57487336	2e-76	294
12	Chr21_12_NAU6525_00005	Chr07	93.75	64	3	1	8116	8178	57482954	57483017	1e-16	95.3
10	Chr21_10_NAU6697_00002	Chr07	92.41	593	25	3	27517	28109	57482421	57482993	0	828
10	Chr21_10_NAU6697_00002	Chr07	91.69	939	76	1	22609	23547	57480657	57481593	0	1301
12	Chr21_12_NAU6525_00006	Chr07	90.2	806	75	4	9728	10532	57479906	57479104	0	1048
12	Chr21_12_NAU6525_00010	Chr07	91.04	804	51	11	678	1461	57479906	57479104	0	1066
12	Chr21_12_NAU6525_00013	Chr07	91.13	124	10	1	79	201	57479906	57479783	6e-40	167
10	Chr21_10_NAU6697_00002	Chr07	93.45	1435	72	8	20704	22132	57478985	57480403	0	2109
10	Chr21_10_NAU6697_00002	Chr07	90.3	2001	142	24	15645	17618	57478582	57480557	0	2573
12	Chr21_12_NAU6525_00005	Chr07	90.35	259	23	2	8116	8372	57476015	57476273	6e-90	339
10	Chr21_10_NAU6697_00002	Chr07	95.41	501	18	5	27259	27757	57475067	57475564	0	793
10	Chr21_10_NAU6697_00002	Chr07	97.86	3699	56	9	2292	5978	57474808	57478495	0	6372
10	Chr21_10_NAU6697_00002	Chr07	92.59	1539	83	10	25470	27005	57473392	57474902	0	2182
10	Chr21_10_NAU6697_00002	Chr07	98.96	2219	18	1	1	2219	57472646	57474859	0	3975
10	Chr21_10_NAU6697_00002	Chr07	94.39	892	42	5	24552	25435	57472502	57473393	0	1363
10	Chr21_10_NAU6697_00002	Chr07	90.24	1311	79	23	18283	19582	57470475	57471747	0	1666
10	Chr21_10_NAU6697_00001	Chr07	99.37	3659	15	4	4963	8614	57468914	57472571	0	6623
10	Chr21_10_NAU6697_00001	Chr07	99.61	4860	18	1	5	4864	57464010	57468868	0	8868
11	Chr21_11_NAU2152_00001	Chr07	97.2	8883	127	30	83296	92118	57306671	57315491	0	14912
11	Chr21_11_NAU2152_00001	Chr07	94.55	3045	85	28	80186	83204	57303636	57306625	0	4628
11	Chr21_11_NAU2152_00001	Chr07	96.22	6482	126	36	73782	80175	57297122	57303572	0	10503
11	Chr21_11_NAU2152_00001	Chr07	97.67	1799	30	4	71290	73086	57294937	57296725	0	3079
11	Chr21_11_NAU2152_00001	Chr07	96.15	2389	78	13	68861	71238	57292552	57294937	0	3890
11	Chr21_11_NAU2152_00001	Chr07	96.12	3197	50	15	65695	68869	57288811	57291955	0	5149
11	Chr21_11_NAU2152_00001	Chr07	94.23	1732	69	13	63825	65538	57286918	57288636	0	2615
11	Chr21_11_NAU2152_00001	Chr07	93.92	921	15	10	62936	63833	57284972	57285874	0	1352
11	Chr21_11_NAU2152_00001	Chr07	94.65	3366	126	21	59566	62896	57281583	57284929	0	5169
11	Chr21_11_NAU2152_00001	Chr07	95.61	3671	94	23	55946	59570	57277890	57281539	0	5825
11	Chr21_11_NAU2152_00001	Chr07	92.35	902	53	8	2658	3546	57273427	57274325	0	1269
11	Chr21_11_NAU2152_00001	Chr07	97.77	5020	110	2	50931	55950	57272836	57277853	0	8648
11	Chr21_11_NAU2152_00001	Chr07	98.38	10421	118	16	36396	46780	57261467	57271872	0	18260
11	Chr21_11_NAU2152_00001	Chr07	98.84	1206	13	1	35190	36395	57260181	57261385	0	2148
11	Chr21_11_NAU2152_00001	Chr07	99.51	1017	5	0	34110	35126	57259064	57260080	0	1851
11	Chr21_11_NAU2152_00001	Chr07	97.79	2710	39	9	30777	33473	57256377	57259078	0	4652
12	Chr21_12_NAU6525_00010	Chr07	90.43	4084	290	46	5836	9871	57248403	57252433	0	5284
12	Chr21_12_NAU6525_00010	Chr07	91.67	624	23	4	5220	5839	57246989	57247587	0	837
12	Chr21_12_NAU6525_00010	Chr07	93.39	2391	74	15	2889	5220	57244590	57246955	0	3465
12	Chr21_12_NAU6525_00005	Chr07	96.03	983	39	0	1	983	57241714	57240732	0	1600
12	Chr21_12_NAU6525_00010	Chr07	95.52	2903	86	11	1	2860	57241689	57244590	0	4601
12	Chr21_12_NAU6525_00005	Chr07	98.57	3641	41	6	2662	6291	57240270	57236630	0	6425
12	Chr21_12_NAU6525_00005	Chr07	98.54	2393	32	2	6290	8679	57236597	57234205	0	4222
12	Chr21_12_NAU6525_00010	Chr07	93.15	73	3	2	5085	5156	57235174	57235245	1e-19	106
12	Chr21_12_NAU6525_00010	Chr07	91.45	117	10	0	4629	4745	57234907	57235023	2e-36	161
12	Chr21_12_NAU6525_00006	Chr07	96.4	1835	40	12	10830	12642	57232380	57234210	0	3000
12	Chr21_12_NAU6525_00006	Chr07	92.79	596	34	1	851	1437	57232380	57232975	0	854
12	Chr21_12_NAU6525_00006	Chr07	91.6	131	8	3	10736	10865	57232251	57232379	2e-41	178
12	Chr21_12_NAU6525_00006	Chr07	93.38	906	34	10	2	887	57231481	57232380	0	1317
12	Chr21_12_NAU6525_00013	Chr07	95.48	199	8	1	4	201	57231106	57231304	5e-85	316
12	Chr21_12_NAU6525_00015	Chr07	96.77	93	3	0	60	152	57230981	57231073	9e-37	156
12	Chr21_12_NAU6525_00004	Chr07	94.06	387	22	1	5907	6292	57230601	57230987	1e-164	586
12	Chr21_12_NAU6525_00006	Chr07	92.5	80	6	0	9159	9238	57230525	57230604	2e-22	115
12	Chr21_12_NAU6525_00010	Chr07	92.52	147	11	0	1	147	57230426	57230572	2e-51	211
12	Chr21_12_NAU6525_00004	Chr07	94.32	1232	56	9	4776	5996	57229376	57230604	0	1875
12	Chr21_12_NAU6525_00006	Chr07	94.71	2816	107	18	7931	10713	57229376	57232182	0	4337
12	Chr21_12_NAU6525_00004	Chr07	92.68	1229	56	12	3489	4711	57228176	57229376	0	1740
12	Chr21_12_NAU6525_00006	Chr07	92.7	1698	58	21	6210	7866	57227704	57229376	0	2388
12	Chr21_12_NAU6525_00006	Chr07	97.87	47	1	0	8434	8480	57226472	57226518	2e-12	82.4
12	Chr21_12_NAU6525_00006	Chr07	94.52	1423	59	13	4084	5490	57226288	57227707	0	2178
12	Chr21_12_NAU6525_00005	Chr07	94.12	51	1	1	1048	1098	57226097	57226049	5e-11	76.8
12	Chr21_12_NAU6525_00004	Chr07	91.31	472	17	8	2992	3439	57225811	57226282	1e-175	623
12	Chr21_12_NAU6525_00004	Chr07	90.2	153	14	1	1157	1309	57224116	57224267	7e-48	198
12	Chr21_12_NAU6525_00005	Chr07	93.35	797	45	3	7885	8679	57223729	57222939	0	1171
12	Chr21_12_NAU6525_00006	Chr07	96.81	533	16	1	12111	12642	57222412	57222944	0	889
12	Chr21_12_NAU6525_00006	Chr07	94.1	1136	39	16	11004	12115	57216462	57217593	0	1701
12	Chr21_12_NAU6525_00006	Chr07	92.24	425	30	2	1016	1437	57216462	57216886	3e-168	599
12	Chr21_12_NAU6525_00004	Chr07	90.85	284	25	1	1026	1309	57202085	57202367	2e-102	379
12	Chr21_12_NAU6525_00004	Chr07	90.98	133	12	0	858	990	57201959	57202091	3e-42	180
12	Chr21_12_NAU6525_00004	Chr07	96.25	80	3	0	738	817	57201882	57201961	7e-28	132
12	Chr21_12_NAU6525_00012	Chr07	94.37	71	4	0	107	177	57201882	57201952	1e-22	110
12	Chr21_12_NAU6525_00004	Chr07	92.96	71	3	2	287	356	57201818	57201887	6e-19	102
12	Chr21_12_NAU6525_00004	Chr07	94.14	256	14	1	1	255	57201560	57201815	4e-105	388
12	Chr21_12_NAU6525_00006	Chr07	95.77	71	3	0	6212	6282	57201309	57201379	2e-22	115
12	Chr21_12_NAU6525_00006	Chr07	96.77	62	2	0	1536	1597	57196632	57196693	3e-19	104
12	Chr21_12_NAU6525_00006	Chr07	96.22	423	15	1	1016	1437	57196134	57196556	0	691
12	Chr21_12_NAU6525_00010	Chr07	91.07	1478	129	3	2292	3767	57196133	57197609	0	1995
11	Chr21_11_NAU2152_00001	Chr07	92.28	1982	139	7	25626	27605	57177779	57179748	0	2800
12	Chr21_12_NAU6525_00010	Chr07	90.35	228	20	2	678	904	57171527	57171753	2e-77	298
12	Chr21_12_NAU6525_00003	Chr07	94.78	823	36	2	2554	3373	57145494	57144676	0	1275
12	Chr21_12_NAU6525_00003	Chr07	90.4	323	20	8	3539	3860	57144769	57144457	1e-112	414
12	Chr21_12_NAU6525_00006	Chr07	100	41	0	0	1557	1597	57141373	57141413	7e-11	76.8
11	Chr21_11_NAU2152_00001	Chr07	92.22	4964	344	24	11356	16306	57134829	57139763	0	6990
12	Chr21_12_NAU6525_00005	Chr07	93.12	669	36	5	7205	7863	57134371	57133703	0	972
12	Chr21_12_NAU6525_00010	Chr07	93.15	73	3	2	5085	5156	57133859	57133930	1e-19	106
11	Chr21_11_NAU2152_00001	Chr07	97.48	2502	48	2	21625	24111	57132327	57134828	0	4257
12	Chr21_12_NAU6525_00005	Chr07	94.9	196	9	1	7182	7376	57129667	57129472	6e-80	305
12	Chr21_12_NAU6525_00005	Chr07	91.54	260	22	0	1	260	57129047	57128788	4e-96	359
11	Chr21_11_NAU2152_00001	Chr07	97	2934	53	10	16306	19218	57125151	57128070	0	4898
11	Chr21_11_NAU2152_00001	Chr07	96.62	1300	33	4	10074	11363	57123864	57125162	0	2146
12	Chr21_12_NAU6525_00008	Chr07	91.38	58	4	1	56	113	57113355	57113411	5e-12	78.7
11	Chr21_11_NAU2152_00001	Chr07	97.71	5711	105	4	50254	55950	57098433	57104131	0	9797
11	Chr21_11_NAU2152_00001	Chr07	97.99	7801	86	13	39374	47148	57090685	57098440	0	13470
11	Chr21_11_NAU2152_00001	Chr07	97.94	2955	36	5	36396	39327	57087632	57090584	0	5096
12	Chr21_12_NAU6525_00003	Chr07	95.81	167	4	1	3491	3657	57079989	57079826	3e-68	267
12	Chr21_12_NAU6525_00003	Chr07	92.06	63	5	0	3491	3553	57079031	57078969	7e-15	89.8
12	Chr21_12_NAU6525_00006	Chr07	95.16	62	3	0	1536	1597	57077245	57077306	2e-17	99
12	Chr21_12_NAU6525_00010	Chr07	91.05	2045	162	6	2423	4455	57076879	57078914	0	2745
12	Chr21_12_NAU6525_00006	Chr07	92.49	293	21	1	1145	1437	57076878	57077169	1e-113	418
11	Chr21_11_NAU2152_00001	Chr07	97.47	9258	133	28	25179	34396	57076464	57085660	0	15706
12	Chr21_12_NAU6525_00005	Chr07	93.72	669	32	5	7205	7863	57075119	57074451	0	994
12	Chr21_12_NAU6525_00010	Chr07	93.15	73	3	2	5085	5156	57074607	57074678	1e-19	106
11	Chr21_11_NAU2152_00001	Chr07	99	3410	27	4	21570	24976	57073033	57076438	0	6102
11	Chr21_11_NAU2152_00001	Chr07	99.03	516	3	2	21059	21574	57070033	57070546	0	924
12	Chr21_12_NAU6525_00005	Chr07	94.9	196	9	1	7182	7376	57068205	57068010	6e-80	305
11	Chr21_11_NAU2152_00001	Chr07	98.08	1819	26	6	19238	21055	57067901	57069711	0	3157
12	Chr21_12_NAU6525_00005	Chr07	91.54	260	22	0	1	260	57067585	57067326	4e-96	359
11	Chr21_11_NAU2152_00001	Chr07	95.69	2555	51	12	16687	19218	57064091	57066609	0	4054
11	Chr21_11_NAU2152_00001	Chr07	98.68	2802	28	5	1785	4579	57061294	57064093	0	4961
11	Chr21_11_NAU2152_00001	Chr07	93.59	921	56	3	36768	37687	57060142	57061060	0	1371
11	Chr21_11_NAU2152_00001	Chr07	95.03	1409	67	3	34988	36395	57056149	57057555	0	2211
12	Chr21_12_NAU6525_00006	Chr07	100	62	0	0	1536	1597	57051697	57051758	2e-22	115
12	Chr21_12_NAU6525_00005	Chr07	94.45	2704	90	18	1	2659	57048874	57046186	0	4108
12	Chr21_12_NAU6525_00010	Chr07	92.98	5838	237	73	1	5714	57048849	57054637	0	8351
12	Chr21_12_NAU6525_00005	Chr07	90.96	1958	150	13	3313	5245	57045678	57043723	0	2610
12	Chr21_12_NAU6525_00010	Chr07	94.98	3268	119	12	6612	9864	57034142	57037379	0	5086
12	Chr21_12_NAU6525_00005	Chr07	94.44	72	3	1	7639	7710	57033830	57033760	5e-21	110
12	Chr21_12_NAU6525_00005	Chr07	97.42	2670	50	3	1	2659	57028672	57026011	0	4530
12	Chr21_12_NAU6525_00010	Chr07	98.13	5501	49	11	1	5460	57028647	57034134	0	9540
12	Chr21_12_NAU6525_00005	Chr07	91.98	2743	192	13	2659	5374	57024909	57022168	0	3821
12	Chr21_12_NAU6525_00005	Chr07	94.56	846	37	6	5454	6291	57022168	57021324	0	1299
12	Chr21_12_NAU6525_00005	Chr07	95.33	642	21	3	6295	6928	57021286	57020646	0	1011
12	Chr21_12_NAU6525_00005	Chr07	95.22	1758	63	8	6924	8679	57020615	57018877	0	2761
12	Chr21_12_NAU6525_00006	Chr07	95.26	1835	62	11	10830	12642	57017051	57018882	0	2883
12	Chr21_12_NAU6525_00006	Chr07	93.12	596	31	2	851	1437	57017051	57017645	0	865
12	Chr21_12_NAU6525_00006	Chr07	94.43	897	36	2	1	887	57016159	57017051	0	1367
12	Chr21_12_NAU6525_00013	Chr07	95.98	199	7	1	4	201	57015785	57015983	1e-86	322
12	Chr21_12_NAU6525_00004	Chr07	94.06	387	22	1	5907	6292	57015280	57015666	1e-164	586
12	Chr21_12_NAU6525_00004	Chr07	94.59	1238	49	10	4776	5996	57014047	57015283	0	1899
12	Chr21_12_NAU6525_00006	Chr07	94.73	2844	106	15	7931	10735	57014047	57016885	0	4381
12	Chr21_12_NAU6525_00004	Chr07	92.46	663	32	6	4058	4711	57013394	57014047	0	931
12	Chr21_12_NAU6525_00006	Chr07	92.02	664	24	6	7222	7866	57013394	57014047	0	905
12	Chr21_12_NAU6525_00004	Chr07	95.53	537	19	4	3489	4024	57012863	57013395	0	854
12	Chr21_12_NAU6525_00006	Chr07	92.98	1012	40	9	6210	7193	57012391	57013399	0	1447
12	Chr21_12_NAU6525_00006	Chr07	91.57	1969	97	30	3565	5490	57010452	57012394	0	2652
12	Chr21_12_NAU6525_00006	Chr07	94.89	1663	61	15	11004	12642	57003653	57005315	0	2579
12	Chr21_12_NAU6525_00006	Chr07	93.18	1115	51	10	10736	11826	56985772	56986885	0	1615
12	Chr21_12_NAU6525_00006	Chr07	91.92	1460	93	8	1	1437	56985005	56986462	0	2019
12	Chr21_12_NAU6525_00001	Chr07	93.06	1211	27	8	8520	9674	56951720	56950511	0	1718
12	Chr21_12_NAU6525_00001	Chr07	97.93	3470	47	9	9685	13130	56950660	56947192	0	5986
12	Chr21_12_NAU6525_00001	Chr07	95.34	4251	166	13	1473	5709	56945019	56940787	0	6724
12	Chr21_12_NAU6525_00001	Chr07	96.94	2847	55	14	5702	8518	56940358	56937514	0	4747
12	Chr21_12_NAU6525_00001	Chr07	92.26	1382	88	7	206	1582	56929105	56927738	0	1941
12	Chr21_12_NAU6525_00002	Chr07	95.9	1244	38	9	7206	8437	56910728	56909486	0	2002
12	Chr21_12_NAU6525_00002	Chr07	92.56	2004	88	23	121	2110	56907559	56905603	0	2819
12	Chr21_12_NAU6525_00002	Chr07	97.86	983	20	1	2508	3489	56905610	56904628	0	1698
12	Chr21_12_NAU6525_00002	Chr07	94.54	1063	57	1	3484	4546	56903401	56902340	0	1640
12	Chr21_12_NAU6525_00002	Chr07	93.38	2826	139	22	3484	6280	56886991	56884185	0	4139
12	Chr21_12_NAU6525_00002	Chr07	94.31	949	30	10	6263	7208	56883439	56882512	0	1432
13	Chr21_13_Gh288_00002	Chr07	92.81	2073	74	35	6885	8945	56815087	56813078	0	2933
13	Chr21_13_Gh288_00002	Chr07	97.16	2290	47	10	9003	11277	56813086	56810800	0	3853
13	Chr21_13_Gh288_00002	Chr07	96.87	671	17	4	11284	11952	56808226	56807558	0	1120
13	Chr21_13_Gh288_00002	Chr07	96.79	1276	31	1	14533	15808	56806508	56805243	0	2121
13	Chr21_13_Gh288_00002	Chr07	94.68	2686	93	23	18340	20993	56805243	56802576	0	4122
13	Chr21_13_Gh288_00002	Chr07	98.51	7246	85	17	20961	28194	56802577	56795343	0	12761
13	Chr21_13_Gh288_00002	Chr07	97.05	1557	22	6	28296	29847	56795288	56793751	0	2599
13	Chr21_13_Gh288_00002	Chr07	97.37	1676	35	5	30264	31939	56792686	56791020	0	2843
13	Chr21_13_Gh288_00002	Chr07	98.62	6320	58	11	31954	38257	56790867	56784561	0	11162
13	Chr21_13_Gh288_00002	Chr07	98.29	1462	18	6	38284	39742	56784564	56783107	0	2555
13	Chr21_13_Gh288_00002	Chr07	99.16	5146	34	6	39817	44959	56783160	56778021	0	9256
13	Chr21_13_Gh288_00002	Chr07	97.9	1717	24	5	44962	46675	56777976	56776269	0	2961
13	Chr21_13_Gh288_00002	Chr07	97.58	10433	170	38	46866	57280	56776233	56765865	0	17828
13	Chr21_13_Gh288_00002	Chr07	95.89	8453	212	53	57885	66254	56765871	56757471	0	13562
13	Chr21_13_Gh288_00002	Chr07	97.7	999	13	6	66265	67261	56757522	56756532	0	1709
13	Chr21_13_Gh288_00001	Chr07	98.8	5496	50	4	1	5495	56756484	56751004	0	9769
14	Chr21_14_BNL4011_00021	Chr07	96.06	127	5	0	634	760	54572287	54572161	1e-51	207
14	Chr21_14_BNL4011_00017	Chr07	96.21	369	13	1	1	369	54572070	54571703	7e-171	603
14	Chr21_14_BNL4011_00011	Chr07	97.5	320	8	0	1	320	54571748	54571429	3e-154	547
14	Chr21_14_BNL4011_00021	Chr07	96.04	631	24	1	1	631	54571703	54572332	0	1026
14	Chr21_14_BNL4011_00013	Chr07	94.09	237	14	0	1	237	54571512	54571748	3e-98	361
14	Chr21_14_BNL4011_00016	Chr07	96.74	430	14	0	1	430	54571488	54571059	0	717
14	Chr21_14_BNL4011_00018	Chr07	95.38	130	6	0	1	130	54570342	54570213	2e-52	207
14	Chr21_14_BNL4011_00015	Chr07	95.83	815	33	1	3	816	54570285	54571099	0	1315
14	Chr21_14_BNL4011_00005	Chr07	94.2	1207	66	4	1	1204	54570283	54571488	0	1838
14	Chr21_14_BNL4011_00010	Chr07	95.26	359	16	1	3	361	54570270	54569913	3e-160	568
14	Chr21_14_BNL4011_00014	Chr07	96.61	354	11	1	1	354	54569918	54570270	7e-166	586
14	Chr21_14_BNL4011_00004	Chr07	97.34	640	16	1	1	639	54569849	54569210	0	1086
14	Chr21_14_BNL4011_00009	Chr07	96.3	460	17	0	1	460	54569849	54569390	0	756
14	Chr21_14_BNL4011_00012	Chr07	95.4	239	7	4	1	237	54569210	54569446	3e-103	377
14	Chr21_14_BNL4011_00003	Chr07	94.17	1270	52	17	1	1270	54569132	54567885	0	1916
14	Chr21_14_BNL4011_00019	Chr07	94.54	183	7	3	1	181	54569088	54569269	6e-74	279
14	Chr21_14_BNL4011_00006	Chr07	96.03	529	18	3	1	527	54568550	54569077	0	857
14	Chr21_14_BNL4011_00022	Chr07	91.84	147	12	0	1	147	54568516	54568370	1e-51	206
14	Chr21_14_BNL4011_00003	Chr07	95.95	1801	45	6	1334	3110	54567879	54566083	0	2896
14	Chr21_14_BNL4011_00003	Chr07	94.9	608	11	3	3194	3800	54566000	54565412	0	933
14	Chr21_14_BNL4011_00003	Chr07	92.5	1200	52	17	3831	5020	54565416	54564245	0	1683
14	Chr21_14_BNL4011_00002	Chr07	91.15	520	18	7	1	504	54564253	54563746	0	680
14	Chr21_14_BNL4011_00002	Chr07	93.01	1101	32	14	547	1603	54562422	54561323	0	1565
14	Chr21_14_BNL4011_00002	Chr07	92.08	265	17	4	1652	1914	54561323	54561061	1e-99	370
14	Chr21_14_BNL4011_00002	Chr07	96.77	1671	30	9	2115	3781	54561060	54559410	0	2765
14	Chr21_14_BNL4011_00002	Chr07	97.96	835	15	2	4231	5064	54559414	54558581	0	1447
14	Chr21_14_BNL4011_00001	Chr07	97.17	7283	162	25	21974	29227	54551315	54558582	0	12268
14	Chr21_14_BNL4011_00001	Chr07	99.55	221	0	1	1	221	54545087	54544868	2e-108	401
14	Chr21_14_BNL4011_00001	Chr07	98.45	5467	78	6	16531	21994	54545084	54550546	0	9618
14	Chr21_14_BNL4011_00001	Chr07	96.27	1878	36	5	273	2121	54544838	54542966	0	3049
14	Chr21_14_BNL4011_00001	Chr07	90.74	691	19	10	2117	2786	54542896	54542230	0	880
14	Chr21_14_BNL4011_00001	Chr07	94.2	3121	112	31	2788	5889	54542137	54539067	0	4697
14	Chr21_14_BNL4011_00001	Chr07	97.5	2724	51	10	5891	8607	54539014	54536301	0	4638
14	Chr21_14_BNL4011_00001	Chr07	94.9	5667	194	49	8628	14246	54536311	54530692	0	8776
14	Chr21_14_BNL4011_00001	Chr07	96.79	2245	47	8	14243	16475	54530661	54528430	0	3723
14	Chr21_14_BNL4011_00001	Chr07	100	54	0	0	16477	16530	54528398	54528345	1e-17	100
15	Chr21_15_Gh132_00004	Chr07	94.48	870	35	7	11009	11868	53464551	53463685	0	1328
15	Chr21_15_Gh132_00004	Chr07	93.07	996	58	5	11869	12853	53463576	53462581	0	1447
15	Chr21_15_Gh132_00002	Chr07	95.71	4405	71	28	1761	6087	53449258	53453622	0	6979
15	Chr21_15_Gh132_00002	Chr07	98.19	940	16	1	1	939	53447426	53448365	0	1640
15	Chr21_15_Gh132_00001	Chr07	95.94	443	9	5	23325	23764	53446941	53447377	0	710
15	Chr21_15_Gh132_00001	Chr07	95.53	514	14	6	22806	23314	53445800	53446309	0	813
15	Chr21_15_Gh132_00001	Chr07	95.24	736	20	2	22094	22814	53445039	53445774	0	1151
15	Chr21_15_Gh132_00001	Chr07	95.95	814	24	3	21244	22053	53441860	53442668	0	1312
15	Chr21_15_Gh132_00001	Chr07	94.59	3401	91	32	13373	16702	53429592	53432970	0	5175
15	Chr21_15_Gh132_00001	Chr07	98.18	110	1	1	13260	13368	53429421	53429530	5e-45	191
15	Chr21_15_Gh132_00001	Chr07	92.95	1149	47	10	12064	13180	53427816	53428962	0	1642
15	Chr21_15_Gh132_00001	Chr07	97.52	242	6	0	11750	11991	53427565	53427806	2e-112	414
15	Chr21_15_Gh132_00001	Chr07	97.44	781	20	0	8498	9278	53426789	53427569	0	1332
15	Chr21_15_Gh132_00001	Chr07	92.16	804	26	13	2993	3770	53426001	53426793	0	1101
16	Chr21_16_BNL1551_00004	Chr07	99.26	4458	30	2	103842	108296	49046689	49051146	0	8046
16	Chr21_16_BNL1551_00004	Chr07	97.89	25529	442	49	64432	89917	49021165	49046639	0	44067
16	Chr21_16_BNL1551_00004	Chr07	98.55	9788	79	19	42030	51804	49009479	49019216	0	17230
16	Chr21_16_BNL1551_00004	Chr07	98.04	3563	33	10	38347	41897	49005945	49009482	0	6157
16	Chr21_16_BNL1551_00004	Chr07	97.75	1554	34	1	35056	36609	49004395	49005947	0	2675
16	Chr21_16_BNL1551_00004	Chr07	97.35	12435	284	22	22615	35031	48991997	49004403	0	21093
16	Chr21_16_BNL1551_00004	Chr07	96.78	3109	78	9	19454	22549	48988898	48991997	0	5168
16	Chr21_16_BNL1551_00004	Chr07	95.67	924	26	5	18545	19455	48987926	48988848	0	1472
16	Chr21_16_BNL1551_00004	Chr07	96.38	5585	197	5	12968	18548	48982283	48987866	0	9190
16	Chr21_16_BNL1551_00004	Chr07	96.19	6663	228	10	6032	12684	48975288	48981934	0	10874
16	Chr21_16_BNL1551_00004	Chr07	92.46	1725	100	13	36567	38273	48930904	48932616	0	2438
17	Chr21_17_BNL3649_00003	Chr07	96.12	4327	119	16	17307	21624	48683408	48687694	0	7014
17	Chr21_17_BNL3649_00003	Chr07	96.48	3271	60	10	13320	16585	48679588	48682808	0	5352
17	Chr21_17_BNL3649_00003	Chr07	95.03	10358	368	51	2326	12635	48668833	48679091	0	16138
17	Chr21_17_BNL3649_00003	Chr07	95.02	2269	77	12	1	2262	48666573	48668812	0	3531
17	Chr21_17_BNL3649_00002	Chr07	94.89	724	24	10	21960	22676	48665641	48666358	0	1120
17	Chr21_17_BNL3649_00002	Chr07	93.2	632	41	2	21334	21965	48664952	48665581	0	928
17	Chr21_17_BNL3649_00004	Chr07	94.11	3533	164	21	1	3501	48662588	48666108	0	5332
17	Chr21_17_BNL3649_00002	Chr07	95.6	1319	47	10	21363	22676	48661260	48662572	0	2104
17	Chr21_17_BNL3649_00004	Chr07	92.7	603	44	0	2393	2995	48661260	48661862	0	870
17	Chr21_17_BNL3649_00002	Chr07	96.35	822	26	3	20504	21322	48660440	48661260	0	1349
17	Chr21_17_BNL3649_00002	Chr07	97.34	3386	67	13	17004	20383	48655690	48659058	0	5733
17	Chr21_17_BNL3649_00002	Chr07	98.27	2424	38	3	14579	17001	48653216	48655636	0	4241
17	Chr21_17_BNL3649_00002	Chr07	97.21	4548	76	21	9951	14489	48648626	48653131	0	7648
17	Chr21_17_BNL3649_00002	Chr07	98.18	274	4	1	9285	9558	48647478	48647750	3e-131	477
17	Chr21_17_BNL3649_00002	Chr07	97.78	5907	85	17	1	5885	48641527	48647409	0	10141
17	Chr21_17_BNL3649_00001	Chr07	98.11	15242	148	35	4739	19934	48626190	48641337	0	26422
17	Chr21_17_BNL3649_00001	Chr07	95.1	4651	114	28	73	4702	48621639	48626196	0	7221
13	Chr21_13_Gh288_00002	Chr07	98.1	4210	32	18	4	4207	45512645	45516812	0	7287
18	Chr21_18_BNL1408_00001	Chr07	97.31	14812	333	36	1	14763	43912543	43897748	0	25087
18	Chr21_18_BNL1408_00001	Chr07	97.94	194	2	2	16518	16709	43897068	43896875	4e-88	335
18	Chr21_18_BNL1408_00001	Chr07	94.74	1501	36	19	16702	18174	43896600	43895115	0	2294
18	Chr21_18_BNL1408_00001	Chr07	93.82	275	8	3	18172	18445	43895085	43894819	3e-109	405
18	Chr21_18_BNL1408_00001	Chr07	94.34	2368	72	19	18537	20846	43894766	43892403	0	3574
18	Chr21_18_BNL1408_00001	Chr07	92.36	1755	52	24	20909	22596	43892379	43890640	0	2423
18	Chr21_18_BNL1408_00001	Chr07	97.42	543	7	3	22628	23166	43890639	43890100	0	918
18	Chr21_18_BNL1408_00001	Chr07	97.2	214	5	1	23240	23452	43890149	43889936	7e-96	361
18	Chr21_18_BNL1408_00001	Chr07	97.72	438	5	1	23463	23900	43889987	43889555	0	749
18	Chr21_18_BNL1408_00001	Chr07	96.25	1119	34	4	29118	30234	43889557	43888445	0	1827
18	Chr21_18_BNL1408_00001	Chr07	96.31	8666	279	21	30236	38880	43888542	43879897	0	14192
18	Chr21_18_BNL1408_00001	Chr07	90.05	633	4	12	38871	39487	43879864	43879275	0	765
18	Chr21_18_BNL1408_00001	Chr07	98.25	5657	56	15	39612	45254	43879161	43873534	0	9858
18	Chr21_18_BNL1408_00001	Chr07	97.4	4315	48	12	45254	49541	43873501	43869224	0	7293
18	Chr21_18_BNL1408_00001	Chr07	97.96	883	18	0	49854	50736	43867898	43867016	0	1531
4	Chr21_4_GHACC1_UCR90_00006	Chr07	97.33	3037	81	0	134	3170	43371578	43368542	0	5160
			95.0069	1249918	29757	5686

## Sheet: S35 Table AD2-Chr21
Table S35 The alignment of Chr21 BACs to Gossypium barbadense (AD2) (https://www.cottongen.org/species/Gossypium_barbadense/nbi-AD2_genome_v1.0).
# BAC	Query id (BAC name + Congtig number)	Subject id (G. hirsutum mRNA Unigenes)	identity %	alignment length	mismatches	gap openings	q.start	q.end	s.start	s.end	e-value	hit
2	Chr21_2_DC40316_00002	gnl|AD2_NBI|Dt11	99.17	2396	17	2	60762	63155	65621939	65624333	0	4311
2	Chr21_2_DC40316_00002	gnl|AD2_NBI|Dt11	99.33	1927	11	1	58753	60677	65619966	65621892	0	3485
2	Chr21_2_DC40316_00002	gnl|AD2_NBI|Dt11	99.21	1780	12	2	56892	58669	65618139	65619918	0	3208
2	Chr21_2_DC40316_00002	gnl|AD2_NBI|Dt11	99.46	2028	10	1	55866	57892	65616113	65618140	0	3683
5	Chr21_5_CIR316_UCR56_00024	gnl|AD2_NBI|Dt11	99.75	813	1	1	1	813	64965781	64966592	0	1489
5	Chr21_5_CIR316_UCR56_00018	gnl|AD2_NBI|Dt11	99.43	2632	15	0	1	2632	64964148	64961517	0	4778
5	Chr21_5_CIR316_UCR56_00025	gnl|AD2_NBI|Dt11	99.57	925	4	0	1	925	64964123	64965047	0	1687
5	Chr21_5_CIR316_UCR56_00030	gnl|AD2_NBI|Dt11	99.45	913	5	0	1	913	64946164	64947076	0	1659
5	Chr21_5_CIR316_UCR56_00049	gnl|AD2_NBI|Dt11	96.89	1899	29	8	1	1884	64946144	64944261	0	3155
5	Chr21_5_CIR316_UCR56_00008	gnl|AD2_NBI|Dt11	93.27	1144	66	7	1	1135	64946096	64944955	0	1676
5	Chr21_5_CIR316_UCR56_00044	gnl|AD2_NBI|Dt11	91.8	1621	118	13	1225	2836	64945546	64947160	0	2242
5	Chr21_5_CIR316_UCR56_00044	gnl|AD2_NBI|Dt11	91.54	709	57	3	468	1173	64944718	64945426	0	974
5	Chr21_5_CIR316_UCR56_00043	gnl|AD2_NBI|Dt11	96.47	623	21	1	394	1016	64942992	64943613	0	1027
5	Chr21_5_CIR316_UCR56_00029	gnl|AD2_NBI|Dt11	92.2	1077	53	19	2107	3178	64942025	64940975	0	1495
5	Chr21_5_CIR316_UCR56_00029	gnl|AD2_NBI|Dt11	95.4	1153	32	8	1	1152	64940857	64939725	0	1816
5	Chr21_5_CIR316_UCR56_00029	gnl|AD2_NBI|Dt11	95.34	536	23	2	3309	3842	64937821	64937286	0	850
5	Chr21_5_CIR316_UCR56_00019	gnl|AD2_NBI|Dt11	93.69	491	24	5	1266	1754	64936809	64937294	0	728
5	Chr21_5_CIR316_UCR56_00019	gnl|AD2_NBI|Dt11	99.83	579	1	0	809	1387	64919821	64920399	0	1064
5	Chr21_5_CIR316_UCR56_00046	gnl|AD2_NBI|Dt11	91.62	1313	82	14	11	1301	64904380	64903074	0	1790
5	Chr21_5_CIR316_UCR56_00036	gnl|AD2_NBI|Dt11	91.68	529	20	6	2	520	64904297	64904811	0	712
5	Chr21_5_CIR316_UCR56_00035	gnl|AD2_NBI|Dt11	95.28	1887	78	9	15	1896	64902477	64904357	0	2981
5	Chr21_5_CIR316_UCR56_00053	gnl|AD2_NBI|Dt11	92.57	902	47	8	669	1560	64901607	64902498	0	1277
5	Chr21_5_CIR316_UCR56_00027	gnl|AD2_NBI|Dt11	90.68	515	29	10	2263	2762	64901606	64902116	0	667
5	Chr21_5_CIR316_UCR56_00027	gnl|AD2_NBI|Dt11	95.33	942	39	5	1285	2223	64900668	64901607	0	1491
5	Chr21_5_CIR316_UCR56_00027	gnl|AD2_NBI|Dt11	93.46	719	25	5	363	1079	64900200	64900898	0	1048
4	Chr21_4_GHACC1_UCR90_00006	gnl|AD2_NBI|Dt11	99.5	1595	8	0	134	1728	64898334	64896740	0	2902
5	Chr21_5_CIR316_UCR56_00014	gnl|AD2_NBI|Dt11	96.56	581	19	1	1	581	64896163	64896742	0	961
5	Chr21_5_CIR316_UCR56_00026	gnl|AD2_NBI|Dt11	93.71	1001	34	4	1	978	64895866	64894872	0	1472
5	Chr21_5_CIR316_UCR56_00037	gnl|AD2_NBI|Dt11	96.85	730	22	1	1	729	64890773	64891502	0	1219
5	Chr21_5_CIR316_UCR56_00028	gnl|AD2_NBI|Dt11	93.44	884	31	2	1	857	64890617	64891500	0	1286
5	Chr21_5_CIR316_UCR56_00034	gnl|AD2_NBI|Dt11	91.94	930	17	6	1	916	64889713	64888828	0	1249
5	Chr21_5_CIR316_UCR56_00039	gnl|AD2_NBI|Dt11	95.98	1319	53	0	1	1319	64884176	64882858	0	2143
5	Chr21_5_CIR316_UCR56_00017	gnl|AD2_NBI|Dt11	90.34	621	51	3	462	1082	64882449	64881838	0	806
5	Chr21_5_CIR316_UCR56_00045	gnl|AD2_NBI|Dt11	97.88	566	11	1	1	565	64881232	64881797	0	977
5	Chr21_5_CIR316_UCR56_00020	gnl|AD2_NBI|Dt11	92.52	3623	208	25	126	3727	64876520	64880100	0	5131
5	Chr21_5_CIR316_UCR56_00013	gnl|AD2_NBI|Dt11	96.84	569	14	3	1	567	64876079	64876645	0	948
5	Chr21_5_CIR316_UCR56_00038	gnl|AD2_NBI|Dt11	97.46	1182	24	4	4	1181	64875450	64874271	0	2012
5	Chr21_5_CIR316_UCR56_00004	gnl|AD2_NBI|Dt11	98.15	3576	45	4	2489	6044	64870711	64874285	0	6218
5	Chr21_5_CIR316_UCR56_00004	gnl|AD2_NBI|Dt11	96.92	2205	45	9	1472	3665	64866360	64868552	0	3674
5	Chr21_5_CIR316_UCR56_00004	gnl|AD2_NBI|Dt11	97.87	1452	19	5	1	1449	64864926	64866368	0	2499
5	Chr21_5_CIR316_UCR56_00003	gnl|AD2_NBI|Dt11	98.88	2331	24	2	1831	4159	64862598	64864928	0	4159
5	Chr21_5_CIR316_UCR56_00001	gnl|AD2_NBI|Dt11	97.62	4287	77	5	2	4282	64858651	64854384	0	7328
5	Chr21_5_CIR316_UCR56_00003	gnl|AD2_NBI|Dt11	98.81	3196	36	2	2	3195	64858643	64861838	0	5690
5	Chr21_5_CIR316_UCR56_00001	gnl|AD2_NBI|Dt11	97.18	7084	114	29	517	7548	64844087	64837038	0	11895
5	Chr21_5_CIR316_UCR56_00001	gnl|AD2_NBI|Dt11	93.83	1297	58	10	7548	8835	64837002	64835719	0	1932
5	Chr21_5_CIR316_UCR56_00001	gnl|AD2_NBI|Dt11	94.64	951	44	5	8905	9849	64835691	64834742	0	1467
5	Chr21_5_CIR316_UCR56_00001	gnl|AD2_NBI|Dt11	91.78	608	29	11	9902	10489	64834740	64834134	0	826
5	Chr21_5_CIR316_UCR56_00001	gnl|AD2_NBI|Dt11	98.48	3027	29	10	10492	13511	64834098	64831082	0	5319
5	Chr21_5_CIR316_UCR56_00001	gnl|AD2_NBI|Dt11	95.01	3367	100	31	13507	16848	64831040	64827717	0	5225
5	Chr21_5_CIR316_UCR56_00001	gnl|AD2_NBI|Dt11	93.01	1731	64	20	16867	18584	64827464	64825778	0	2473
5	Chr21_5_CIR316_UCR56_00001	gnl|AD2_NBI|Dt11	97.36	3106	62	11	18754	21844	64825653	64822553	0	5264
5	Chr21_5_CIR316_UCR56_00001	gnl|AD2_NBI|Dt11	99.24	7547	30	12	25148	32684	64822562	64815033	0	13596
5	Chr21_5_CIR316_UCR56_00007	gnl|AD2_NBI|Dt11	99.37	1897	10	2	1	1896	64813199	64815094	0	3435
5	Chr21_5_CIR316_UCR56_00092	gnl|AD2_NBI|Dt11	99.24	1192	8	1	1	1192	64811931	64810741	0	2150
5	Chr21_5_CIR316_UCR56_00006	gnl|AD2_NBI|Dt11	97.66	768	17	1	1	768	64811608	64812374	0	1317
5	Chr21_5_CIR316_UCR56_00002	gnl|AD2_NBI|Dt11	99.13	919	6	1	1	917	64794197	64795115	0	1652
5	Chr21_5_CIR316_UCR56_00012	gnl|AD2_NBI|Dt11	99.55	9395	36	5	22678	32070	64784440	64793830	0	17112
6	Chr21_6_UCR49_00001	gnl|AD2_NBI|Dt11	99.5	4814	22	2	31473	36284	64784440	64789253	0	8756
5	Chr21_5_CIR316_UCR56_00012	gnl|AD2_NBI|Dt11	99.19	6141	22	7	16579	22692	64776893	64783032	0	11038
6	Chr21_6_UCR49_00001	gnl|AD2_NBI|Dt11	99.2	6141	22	6	25373	31487	64776893	64783032	0	11044
5	Chr21_5_CIR316_UCR56_00012	gnl|AD2_NBI|Dt11	99.36	9001	41	12	9984	18968	64767890	64776889	0	16284
6	Chr21_6_UCR49_00001	gnl|AD2_NBI|Dt11	99.34	9001	41	13	18779	27762	64767890	64776889	0	16279
6	Chr21_6_UCR49_00001	gnl|AD2_NBI|Dt11	99.62	1592	6	0	15146	16737	64763297	64764888	0	2907
5	Chr21_5_CIR316_UCR56_00012	gnl|AD2_NBI|Dt11	99.44	3561	20	0	4473	8033	64759736	64763296	0	6466
6	Chr21_6_UCR49_00001	gnl|AD2_NBI|Dt11	99.44	3561	20	0	13268	16828	64759736	64763296	0	6466
5	Chr21_5_CIR316_UCR56_00012	gnl|AD2_NBI|Dt11	99	5012	45	4	807	5816	64754759	64759767	0	8973
5	Chr21_5_CIR316_UCR56_00012	gnl|AD2_NBI|Dt11	99.69	1953	6	0	5	1957	64749077	64751029	0	3574
6	Chr21_6_UCR49_00001	gnl|AD2_NBI|Dt11	98.52	10776	83	24	1	10752	64736472	64747195	0	18949
6	Chr21_6_UCR49_00005	gnl|AD2_NBI|Dt11	98.19	773	5	3	1	772	64735707	64736471	0	1341
6	Chr21_6_UCR49_00002	gnl|AD2_NBI|Dt11	99.38	3080	10	4	1686	4764	64732635	64735706	0	5574
6	Chr21_6_UCR49_00004	gnl|AD2_NBI|Dt11	98.97	8428	32	15	16849	25263	64723655	64732040	0	15031
6	Chr21_6_UCR49_00004	gnl|AD2_NBI|Dt11	99.23	6133	23	12	12045	18172	64717513	64723626	0	11044
6	Chr21_6_UCR49_00004	gnl|AD2_NBI|Dt11	99.03	4340	38	4	7697	12034	64713146	64717483	0	7779
6	Chr21_6_UCR49_00004	gnl|AD2_NBI|Dt11	99.41	5623	25	7	4119	9735	64707527	64713147	0	10194
6	Chr21_6_UCR49_00004	gnl|AD2_NBI|Dt11	99	4689	31	9	1	4678	64699830	64704513	0	8384
6	Chr21_6_UCR49_00003	gnl|AD2_NBI|Dt11	99.26	1481	7	2	31963	33439	64699436	64700916	0	2671
6	Chr21_6_UCR49_00003	gnl|AD2_NBI|Dt11	98.65	10083	42	20	21784	31849	64688899	64698904	0	17780
6	Chr21_6_UCR49_00003	gnl|AD2_NBI|Dt11	98.9	7257	60	9	15171	22419	64678193	64685437	0	12940
6	Chr21_6_UCR49_00003	gnl|AD2_NBI|Dt11	99.58	1421	6	0	17028	18448	64671781	64673201	0	2591
6	Chr21_6_UCR49_00003	gnl|AD2_NBI|Dt11	99.54	3883	15	3	13559	17440	64667900	64671780	0	7068
6	Chr21_6_UCR49_00003	gnl|AD2_NBI|Dt11	98.49	10124	123	21	4278	14382	64657787	64667899	0	17821
6	Chr21_6_UCR49_00003	gnl|AD2_NBI|Dt11	93.2	750	31	12	3558	4287	64656917	64657666	0	1085
6	Chr21_6_UCR49_00003	gnl|AD2_NBI|Dt11	91.91	519	30	6	2957	3466	64656329	64656844	0	715
6	Chr21_6_UCR49_00003	gnl|AD2_NBI|Dt11	91.26	492	29	9	2473	2960	64654721	64655202	0	658
6	Chr21_6_UCR49_00003	gnl|AD2_NBI|Dt11	92.26	491	26	5	743	1222	64652775	64653264	0	686
6	Chr21_6_UCR49_00003	gnl|AD2_NBI|Dt11	93.92	757	34	7	6	753	64650991	64651744	0	1133
7	Chr21_7_NAU3480_00001	gnl|AD2_NBI|Dt11	99.63	2189	8	0	5645	7833	64051349	64049161	0	3999
7	Chr21_7_NAU3480_00001	gnl|AD2_NBI|Dt11	99.47	3619	17	2	6440	10057	64049163	64045546	0	6577
7	Chr21_7_NAU3480_00001	gnl|AD2_NBI|Dt11	98.67	5644	47	10	10068	15702	64045597	64039973	0	9982
7	Chr21_7_NAU3480_00001	gnl|AD2_NBI|Dt11	98.85	10414	70	25	16371	26752	64039981	64029586	0	18528
7	Chr21_7_NAU3480_00001	gnl|AD2_NBI|Dt11	99.91	1133	1	0	26826	27958	64029637	64028505	0	2087
7	Chr21_7_NAU3480_00001	gnl|AD2_NBI|Dt11	98.62	1445	13	2	28507	29944	64027944	64026500	0	2569
7	Chr21_7_NAU3480_00001	gnl|AD2_NBI|Dt11	99.22	1926	14	1	30183	32107	64026450	64024525	0	3472
7	Chr21_7_NAU3480_00001	gnl|AD2_NBI|Dt11	99.25	2012	14	1	32389	34399	64024402	64022391	0	3631
7	Chr21_7_NAU3480_00001	gnl|AD2_NBI|Dt11	98.8	6159	38	11	34410	40559	64022446	64016315	0	10933
7	Chr21_7_NAU3480_00001	gnl|AD2_NBI|Dt11	98.04	1483	15	3	39374	40851	64016314	64014841	0	2567
7	Chr21_7_NAU3480_00001	gnl|AD2_NBI|Dt11	97.96	1077	15	5	40927	41996	64014893	64013817	0	1860
7	Chr21_7_NAU3480_00001	gnl|AD2_NBI|Dt11	98.42	2537	18	6	42289	44805	64013711	64011177	0	4444
7	Chr21_7_NAU3480_00001	gnl|AD2_NBI|Dt11	98.68	3266	27	12	45641	48893	64010598	64007336	0	5779
7	Chr21_7_NAU3480_00001	gnl|AD2_NBI|Dt11	98.98	1564	10	6	49394	50954	64007360	64005800	0	2795
7	Chr21_7_NAU3480_00001	gnl|AD2_NBI|Dt11	99.11	4965	31	4	51272	56234	64005737	64000784	0	8913
7	Chr21_7_NAU3480_00001	gnl|AD2_NBI|Dt11	99.21	6337	26	12	56663	62982	63997341	63991012	0	11404
9	Chr21_9_NAU5428_00001	gnl|AD2_NBI|Dt11	95.6	2248	80	10	37047	39278	63479072	63476828	0	3585
10	Chr21_10_NAU6697_00002	gnl|AD2_NBI|Dt11	94.02	585	19	4	20707	21279	63478492	63479072	0	872
9	Chr21_9_NAU5428_00003	gnl|AD2_NBI|Dt11	92.66	1838	82	24	1	1788	63477238	63479072	0	2597
10	Chr21_10_NAU6697_00002	gnl|AD2_NBI|Dt11	94.06	1886	91	13	5267	7149	63476828	63478695	0	2843
10	Chr21_10_NAU6697_00002	gnl|AD2_NBI|Dt11	95.83	576	16	4	5003	5572	63473201	63473774	0	924
9	Chr21_9_NAU5428_00003	gnl|AD2_NBI|Dt11	96.54	751	24	1	32513	33261	63471994	63472744	0	1242
10	Chr21_10_NAU6697_00002	gnl|AD2_NBI|Dt11	96.62	799	26	1	4203	5000	63471938	63472736	0	1325
9	Chr21_9_NAU5428_00001	gnl|AD2_NBI|Dt11	92.49	1145	39	14	40411	41544	63471157	63470049	0	1594
9	Chr21_9_NAU5428_00001	gnl|AD2_NBI|Dt11	93.24	1227	31	21	39615	40839	63470048	63468872	0	1759
9	Chr21_9_NAU5428_00003	gnl|AD2_NBI|Dt11	92.98	541	35	3	32651	33191	63469511	63470048	0	785
9	Chr21_9_NAU5428_00001	gnl|AD2_NBI|Dt11	95.17	518	21	3	41231	41746	63468880	63468365	0	815
9	Chr21_9_NAU5428_00001	gnl|AD2_NBI|Dt11	93.87	1272	60	4	42164	43431	63447379	63446122	0	1901
9	Chr21_9_NAU5428_00001	gnl|AD2_NBI|Dt11	90.99	910	73	2	36594	37498	63446367	63445462	0	1218
9	Chr21_9_NAU5428_00003	gnl|AD2_NBI|Dt11	91.45	503	41	1	13576	14076	63445865	63446367	0	689
9	Chr21_9_NAU5428_00003	gnl|AD2_NBI|Dt11	90.42	814	67	5	1337	2144	63445462	63446270	0	1061
9	Chr21_9_NAU5428_00001	gnl|AD2_NBI|Dt11	91.29	1263	93	9	38189	39450	63444891	63443645	0	1707
10	Chr21_10_NAU6697_00002	gnl|AD2_NBI|Dt11	90.29	1257	102	10	5107	6354	63443645	63444890	0	1628
9	Chr21_9_NAU5428_00001	gnl|AD2_NBI|Dt11	92.53	562	39	3	39594	40153	63443615	63443055	0	802
10	Chr21_10_NAU6697_00002	gnl|AD2_NBI|Dt11	94.3	561	26	5	190	748	63421704	63422260	0	854
9	Chr21_9_NAU5428_00001	gnl|AD2_NBI|Dt11	94.03	637	29	5	34043	34671	63421206	63420571	0	957
10	Chr21_10_NAU6697_00002	gnl|AD2_NBI|Dt11	93.99	2497	76	22	23713	26196	63420571	63423006	0	3712
9	Chr21_9_NAU5428_00001	gnl|AD2_NBI|Dt11	92.24	2411	160	14	35485	37881	63419815	63417418	0	3391
10	Chr21_10_NAU6697_00002	gnl|AD2_NBI|Dt11	92.48	1223	78	7	7254	8464	63417936	63419156	0	1736
10	Chr21_10_NAU6697_00002	gnl|AD2_NBI|Dt11	96.04	1820	51	8	20704	22509	63417685	63419497	0	2942
9	Chr21_9_NAU5428_00003	gnl|AD2_NBI|Dt11	93.37	1206	61	9	953	2144	63417418	63418618	0	1766
10	Chr21_10_NAU6697_00002	gnl|AD2_NBI|Dt11	91.37	1749	121	10	15784	17505	63417418	63419163	0	2366
9	Chr21_9_NAU5428_00001	gnl|AD2_NBI|Dt11	94.51	1275	46	9	38296	39568	63416607	63415355	0	1945
9	Chr21_9_NAU5428_00003	gnl|AD2_NBI|Dt11	95.81	573	18	3	1	567	63416035	63416607	0	920
9	Chr21_9_NAU5428_00003	gnl|AD2_NBI|Dt11	95.9	683	23	1	32512	33189	63414671	63415353	0	1101
10	Chr21_10_NAU6697_00002	gnl|AD2_NBI|Dt11	93.79	1191	28	14	3754	4935	63414201	63415354	0	1748
10	Chr21_10_NAU6697_00002	gnl|AD2_NBI|Dt11	92.9	521	18	3	3210	3729	63413646	63414148	0	739
10	Chr21_10_NAU6697_00002	gnl|AD2_NBI|Dt11	90.95	1491	108	10	747	2218	63411599	63413081	0	1989
10	Chr21_10_NAU6697_00002	gnl|AD2_NBI|Dt11	91.51	907	59	9	19580	20485	63411190	63412079	0	1234
10	Chr21_10_NAU6697_00002	gnl|AD2_NBI|Dt11	93.66	2664	98	28	24348	27005	63410529	63413127	0	3917
10	Chr21_10_NAU6697_00002	gnl|AD2_NBI|Dt11	90.39	1218	66	11	18292	19487	63408697	63409885	0	1554
10	Chr21_10_NAU6697_00001	gnl|AD2_NBI|Dt11	93.09	2806	87	44	4963	7705	63407127	63409888	0	4008
10	Chr21_10_NAU6697_00001	gnl|AD2_NBI|Dt11	99.18	4862	31	5	5	4862	63402225	63407081	0	8748
4	Chr21_4_GHACC1_UCR90_00003	gnl|AD2_NBI|Dt11	93.11	3122	185	16	613	3728	63269919	63266822	0	4547
4	Chr21_4_GHACC1_UCR90_00003	gnl|AD2_NBI|Dt11	92.73	798	47	3	3846	4642	63266760	63265973	0	1142
4	Chr21_4_GHACC1_UCR90_00003	gnl|AD2_NBI|Dt11	93.23	783	36	4	4643	5408	63265787	63265005	0	1136
4	Chr21_4_GHACC1_UCR90_00001	gnl|AD2_NBI|Dt11	91.23	570	41	7	987	1552	63258136	63258700	0	767
4	Chr21_4_GHACC1_UCR90_00005	gnl|AD2_NBI|Dt11	96.5	5689	182	11	94	5778	61545594	61539919	0	9387
12	Chr21_12_NAU6525_00009	gnl|AD2_NBI|Dt11	99.43	1059	6	0	1	1059	56846915	56845857	0	1923
12	Chr21_12_NAU6525_00007	gnl|AD2_NBI|Dt11	98.04	716	14	0	1	716	56845386	56846101	0	1245
12	Chr21_12_NAU6525_00008	gnl|AD2_NBI|Dt11	98.36	3178	50	2	29	3205	56842603	56845779	0	5579
12	Chr21_12_NAU6525_00009	gnl|AD2_NBI|Dt11	99.34	1059	7	0	1	1059	56842134	56841076	0	1917
12	Chr21_12_NAU6525_00007	gnl|AD2_NBI|Dt11	98.04	716	14	0	1	716	56840605	56841320	0	1245
12	Chr21_12_NAU6525_00008	gnl|AD2_NBI|Dt11	98.4	3178	47	3	29	3205	56837824	56840998	0	5583
18	Chr21_18_BNL1408_00001	gnl|AD2_NBI|Dt11	99.95	1981	1	0	1	1981	52917699	52915719	0	3653
18	Chr21_18_BNL1408_00001	gnl|AD2_NBI|Dt11	99.99	11074	0	1	521	11593	52915719	52904646	0	20443
18	Chr21_18_BNL1408_00001	gnl|AD2_NBI|Dt11	99.96	8077	0	3	10372	18445	52904648	52896572	0	14896
18	Chr21_18_BNL1408_00001	gnl|AD2_NBI|Dt11	100	4630	0	0	18537	23166	52896517	52891888	0	8551
18	Chr21_18_BNL1408_00001	gnl|AD2_NBI|Dt11	99.87	21548	13	4	23463	45004	52891775	52870238	0	39619
18	Chr21_18_BNL1408_00001	gnl|AD2_NBI|Dt11	99.58	7576	19	4	42010	49583	52870237	52862673	0	13802
18	Chr21_18_BNL1408_00001	gnl|AD2_NBI|Dt11	100	1034	0	0	49703	50736	52859624	52858591	0	1910
15	Chr21_15_Gh132_00003	gnl|AD2_NBI|Dt11	98.08	4698	83	2	241	4932	50843317	50838621	0	8170
15	Chr21_15_Gh132_00005	gnl|AD2_NBI|Dt11	97.16	1724	37	10	1781	3497	50836812	50835094	0	2902
14	Chr21_14_BNL4011_00006	gnl|AD2_NBI|Dt11	90.07	957	88	6	531	1483	48324639	48325592	0	1234
14	Chr21_14_BNL4011_00006	gnl|AD2_NBI|Dt11	90.07	957	88	6	531	1483	48320003	48320956	0	1234
14	Chr21_14_BNL4011_00006	gnl|AD2_NBI|Dt11	90.3	495	45	3	531	1025	48318193	48318684	0	645
			96.219	425846	6549	1106
